# Supplementary material for: A SNP resource for Douglas-fir: de novo transcriptome assembly and SNP detection and validation
Source: BMC Genomics. 2013 Feb 28;14:137. doi: 10.1186/1471-2164-14-137 (PMC3673906; doi:10.1186/1471-2164-14-137)
Supplement: Additional file 1: Tables S1 and S2 — Characteristics of the reference transcriptome isotigs and isogroups. Information on the isotigs and their associated isogroups is found on the ‘Isotig data (S1)’ worksheet and variable descriptions are found on the ‘Variable descriptions (S2)’ worksheet. [file 1471-2164-14-137-S1.xlsx]

## Sheet: Isotig data (S1)
Id	isotig	isogroup	isogroup_subset	num_isotigs	num_contigs	length	WS_conf	align_D	align_C	stop_D	stop_C	called_align	annot8r_annot	annot8r_access	annot8r_species	annot8r_bitscore	annot8r_evalue	tair10_annot	tair10_access	tair10_evalue	uniref50_annot	uniref50_access	uniref50_percent	uniref50_evalue
psme_1_1_000001	contig00015	isogroup07470	IM	2	1	553	C3	179	15	FALSE	FALSE	-	Axial regulator YABBY 3	Q9XFB1	Arabidopsis thaliana	103	2e-22	Plant-specific transcription factor YABBY family protein	AT4G00180	6e-23	Putative uncharacterized protein n=2 Tax=Papilionoideae RepID=B7FMS0_MEDTR	B7FMS0	75	2e-22
psme_1_1_000002	contig00017	isogroup01677	IM	2	1	512	C3	546	79	FALSE	FALSE	-	28 kDa heat- and acid-stable phosphoprotein	Q13442	Homo sapiens	61.6	9e-10	CONTAINS InterPro DOMAIN/s: Casein kinase substrate phosphoprotein PP28 (InterPro:IPR019380); Has 30201 Blast hits to 17322 proteins in 780 species: Archae - 12; Bacteria - 1396; Metazoa - 17338; Fungi - 3422; Plants - 5037; Viruses - 0; Other Eukaryotes - 2996 (source: NCBI BLink).	AT5G46020	8e-18	Os01g0752800 protein n=21 Tax=cellular organisms RepID=Q5JMX3_ORYSJ	Q5JMX3	66.6667	8e-20
psme_1_1_000003	contig00037	isogroup00002	IM	11	1	518	C7	241	51	FALSE	FALSE	-	Glycine-rich RNA-binding protein 7	Q03250	Arabidopsis thaliana	65.5	6e-11	cold circadian rhythm and rna binding 2	AT2G21660	2e-11	Glycine-rich protein n=1 Tax=Oryza sativa RepID=O04432_ORYSA	O04432	63.4615	3e-11
psme_1_1_000004	contig00061	isogroup00044	IM	11	1	232	C7	1	7	FALSE	FALSE	A
psme_1_1_000005	contig00068	isogroup00464	IM	9	1	558	C7	23	199	FALSE	FALSE	+									Putative uncharacterized protein n=2 Tax=Picea sitchensis RepID=B8LKC3_PICSI	B8LKC3	52.9412	7e-08
psme_1_1_000006	contig00071	isogroup00839	IM	3	1	1154	C3	1464	275	FALSE	TRUE	-	Cysteine synthase, chloroplastic/chromoplastic	P47999	Arabidopsis thaliana	403		O-acetylserine (thiol) lyase B	AT2G43750	1e-112	Cysteine synthase, chloroplastic/chromoplastic n=920 Tax=cellular organisms RepID=CYSKP_ARATH	P47999	76.3158	1e-111
psme_1_1_000007	contig00073	isogroup00389	IM	7	1	180	C3	3	28	TRUE	TRUE	+
psme_1_1_000008	contig00078	isogroup00833	IM	4	1	109	C7	24	0	TRUE	TRUE	-
psme_1_1_000009	contig00086	isogroup01630	IM	4	1	343	C7	14	1	FALSE	FALSE	-
psme_1_1_000010	contig00098	isogroup00839	IM	3	1	438	C5	73	337	TRUE	TRUE	+	Cysteine synthase, chloroplastic/chromoplastic	P47999	Arabidopsis thaliana	113	1e-25	O-acetylserine (thiol) lyase B	AT2G43750	4e-26	Cysteine synthase, chloroplastic/chromoplastic n=920 Tax=cellular organisms RepID=CYSKP_ARATH	P47999	58.0952	2e-24
psme_1_1_000011	contig00120	isogroup00744	IM	6	1	128	C5	6	1	TRUE	FALSE	A
psme_1_1_000012	contig00121	isogroup00744	IM	6	1	683	C3	482	50	FALSE	TRUE	-	Probable peroxisomal (S)-2-hydroxy-acid oxidase 1	Q9LRS0	Arabidopsis thaliana	249	4e-66	Aldolase-type TIM barrel family protein	AT3G14150	1e-73	Putative uncharacterized protein Sb02g039250 n=1 Tax=Sorghum bicolor RepID=C5XE16_SORBI	C5XE16	60.1896	2e-65
psme_1_1_000013	contig00162	isogroup06250	IM	2	1	592	C7	4	1	FALSE	FALSE	A
psme_1_1_000014	contig00169	isogroup06244	IM	2	1	151	C7	3	0	TRUE	FALSE	A
psme_1_1_000015	contig00171	isogroup01574	IM	2	1	306	C7	0	47	FALSE	FALSE	+
psme_1_1_000016	contig00176	isogroup06277	IM	2	1	110	C7	0	1	TRUE	TRUE	A
psme_1_1_000017	contig00178	isogroup06276	IM	2	1	407	C7	6	75	FALSE	FALSE	+
psme_1_1_000018	contig00188	isogroup00567	IM	6	1	550	C5	145	24	FALSE	TRUE	-	LAG1 longevity assurance homolog 3	Q6NQI8	Arabidopsis thaliana	152	5e-37	LAG1 longevity assurance homolog 3	AT1G13580	1e-37	ASC1-like protein 1 n=14 Tax=Magnoliophyta RepID=ASCL1_ORYSJ	Q6EUN0	52.7778	7e-37
psme_1_1_000019	contig00213	isogroup06241	IM	2	1	102	C7	36	7	TRUE	TRUE	-
psme_1_1_000020	contig00218	isogroup06225	IM	2	1	203	C7	0	43	TRUE	FALSE	+
psme_1_1_000021	contig00219	isogroup06343	IM	2	1	379	C3	65	2	FALSE	FALSE	-
psme_1_1_000022	contig00234	isogroup00001	IM	11	1	267	C7	0	0	FALSE	FALSE	X
psme_1_1_000023	contig00236	isogroup00001	IM	11	1	199	C7	0	0	FALSE	TRUE	X
psme_1_1_000024	contig00244	isogroup01254	IM	3	1	656	C7	1	10	FALSE	FALSE	+
psme_1_1_000025	contig00252	isogroup00064	IM	11	1	1787	C6	486	79	FALSE	TRUE	-	Heat shock protein 101	P42730	Arabidopsis thaliana	825	0	heat shock protein 101	AT1G74310	0	Heat shock protein 101 n=6 Tax=Eukaryota RepID=Q3L1D0_VITVI	Q3L1D0	83.4297	0
psme_1_1_000026	contig00258	isogroup00318	IM	8	1	175	C5	22	29	TRUE	FALSE	A									Metallothionein-like protein class II n=9 Tax=Spermatophyta RepID=Q3ZDJ3_PICAB	Q3ZDJ3	100	5e-06
psme_1_1_000027	contig00269	isogroup01573	IM	3	1	194	C7	0	20	TRUE	FALSE	+
psme_1_1_000028	contig00273	isogroup02268	IM	3	1	239	C7	0	0	TRUE	TRUE	X
psme_1_1_000029	contig00277	isogroup02853	IM	2	1	255	C3	10	5	FALSE	TRUE	A
psme_1_1_000030	contig00294	isogroup00002	IM	11	1	305	C7	2	0	FALSE	FALSE	A
psme_1_1_000031	contig00295	isogroup00002	IM	11	1	443	C3	344	16	TRUE	FALSE	-
psme_1_1_000032	contig00304	isogroup02853	IM	2	1	1532	C3	708	82	FALSE	TRUE	-	Agmatine deiminase	Q8GWW7	Arabidopsis thaliana	548		porphyromonas-type peptidyl-arginine deiminase family protein	AT5G08170	4e-156	Agmatine deiminase n=28 Tax=root RepID=AGUA_ARATH	Q8GWW7	68.9189	1e-154
psme_1_1_000033	contig00320	isogroup07248	IM	2	1	3641	C6	98	893	FALSE	FALSE	+	Calcium-transporting ATPase 8, plasma membrane-type	Q9LF79	Arabidopsis thaliana	631	0	autoinhibited Ca2+ -ATPase isoform 8	AT5G57110	0	Calcium-transporting ATPase 9, plasma membrane-type n=21 Tax=Spermatophyta RepID=ACA9_ARATH	Q9LU41	53.1148	0
psme_1_1_000034	contig00332	isogroup01711	IM	4	1	602	C5	735	99	FALSE	FALSE	-	Omega-6 fatty acid desaturase, chloroplastic	P46312	Arabidopsis thaliana	149	4e-36	fatty acid desaturase 6	AT4G30950	1e-36	Omega-6 fatty acid desaturase, chloroplastic n=46 Tax=cellular organisms RepID=FAD6C_ARATH	P46312	71.9101	5e-35
psme_1_1_000035	contig00347	isogroup00318	IM	8	1	323	C7	31	33	FALSE	FALSE	A
psme_1_1_000036	contig00364	isogroup00001	IM	11	1	236	C7	93	0	TRUE	FALSE	-
psme_1_1_000037	contig00383	isogroup00256	IM	9	1	150	C7	1	4	FALSE	TRUE	A
psme_1_1_000038	contig00385	isogroup00256	IM	9	1	376	C7	28	3	FALSE	FALSE	-
psme_1_1_000039	contig00442	isogroup01591	IM	3	1	136	C7	57	0	TRUE	TRUE	-
psme_1_1_000040	contig00451	isogroup00133	IM	7	1	156	C3	0	0	TRUE	TRUE	X
psme_1_1_000041	contig00453	isogroup00133	IM	7	1	271	C7	2	6	FALSE	TRUE	A									Whole genome shotgun sequence of line PN40024, scaffold_2.assembly12x (Fragment) n=1 Tax=Vitis vinifera RepID=D7TZT7_VITVI	D7TZT7	48.4375	1e-08
psme_1_1_000042	contig00457	isogroup02750	IM	3	1	138	C7	2	0	TRUE	TRUE	A
psme_1_1_000043	contig00460	isogroup00318	IM	8	1	122	C7	21	0	TRUE	TRUE	-
psme_1_1_000044	contig00491	isogroup02834	IM	3	1	389	C7	2	0	FALSE	FALSE	A
psme_1_1_000045	contig00498	isogroup00863	IM	4	1	103	C7	0	0	TRUE	TRUE	X
psme_1_1_000046	contig00499	isogroup00180	IM	9	1	1577	C6	939	122	FALSE	TRUE	-	5-methyltetrahydropteroyltriglutamate--homocysteine methyltransferase	O50008	Arabidopsis thaliana	496	0	Cobalamin-independent synthase family protein	AT5G17920	0	5-methyltetrahydropteroyltriglutamate--homocysteine methyltransferase n=87 Tax=cellular organisms RepID=METE_ARATH	O50008	74.221	0
psme_1_1_000047	contig00502	isogroup01560	IM	3	1	217	C3	15	22	TRUE	FALSE	A
psme_1_1_000048	contig00503	isogroup01560	IM	3	1	860	C3	537	88	FALSE	TRUE	-	Uridylate kinase	O04905	Arabidopsis thaliana	295	7e-80	P-loop containing nucleoside triphosphate hydrolases superfamily protein	AT5G26667	2e-80	Uridylate kinase n=35 Tax=Embryophyta RepID=UMPK_ARATH	O04905	75.2577	1e-78
psme_1_1_000049	contig00527	isogroup00180	IM	9	1	1615	C6	936	135	FALSE	TRUE	-	5-methyltetrahydropteroyltriglutamate--homocysteine methyltransferase	O50008	Arabidopsis thaliana	730	0	Cobalamin-independent synthase family protein	AT5G17920	0	5-methyltetrahydropteroyltriglutamate--homocysteine methyltransferase n=87 Tax=cellular organisms RepID=METE_ARATH	O50008	73.6634	0
psme_1_1_000050	contig00599	isogroup01628	IM	3	1	132	C3	43	1	FALSE	TRUE	-									Putative uncharacterized protein n=1 Tax=Picea sitchensis RepID=A9NVN8_PICSI	A9NVN8	74.4186	8e-10
psme_1_1_000051	contig00617	isogroup00072	IM	11	1	164	C7	0	9	TRUE	TRUE	+
psme_1_1_000052	contig00620	isogroup00657	IM	4	1	252	C7	0	1	TRUE	TRUE	A
psme_1_1_000053	contig00623	isogroup00873	IM	4	1	225	C7	1	0	TRUE	TRUE	A
psme_1_1_000054	contig00680	isogroup01966	IM	2	1	229	C5	196	25	FALSE	FALSE	-
psme_1_1_000055	contig00696	isogroup00483	IM	6	1	384	C7	0	0	FALSE	FALSE	X
psme_1_1_000056	contig00701	isogroup02552	IM	2	1	418	C7	0	0	FALSE	TRUE	X
psme_1_1_000057	contig00716	isogroup00349	IM	3	1	644	C5	587	104	FALSE	TRUE	-	1,2-dihydroxy-3-keto-5-methylthiopentene dioxygenase 1	O48707	Arabidopsis thaliana	267	1e-71	RmlC-like cupins superfamily protein	AT4G14710	3e-77	1,2-dihydroxy-3-keto-5-methylthiopentene dioxygenase 3 n=87 Tax=Eukaryota RepID=ARD3_ARATH	Q8W108	71.2644	1e-75
psme_1_1_000058	contig00733	isogroup00169	IM	5	1	147	C7	3	0	FALSE	TRUE	A
psme_1_1_000059	contig00738	isogroup02725	IM	3	1	170	C7	0	0	TRUE	FALSE	X
psme_1_1_000060	contig00765	isogroup00072	IM	11	1	217	C7	0	0	FALSE	FALSE	X
psme_1_1_000061	contig00768	isogroup00154	IM	11	1	145	C7	2	9	TRUE	TRUE	A
psme_1_1_000062	contig00788	isogroup01157	IM	4	1	409	C5	31	223	TRUE	TRUE	+	N-acetyltransferase 9	Q9BTE0	Homo sapiens	101	6e-22	Acyl-CoA N-acyltransferases (NAT) superfamily protein	AT2G04845	3e-38	Expressed protein n=18 Tax=Spermatophyta RepID=Q8S8E7_ARATH	Q8S8E7	71	2e-36
psme_1_1_000063	contig00797	isogroup02656	IM	3	1	492	C7	13	1	FALSE	FALSE	-
psme_1_1_000064	contig00831	isogroup05620	IM	2	1	557	C7	2	13	FALSE	FALSE	+
psme_1_1_000065	contig00853	isogroup01992	IM	3	1	159	C7	0	0	FALSE	TRUE	X
psme_1_1_000066	contig00856	isogroup01992	IM	3	1	323	C3	1	0	FALSE	TRUE	A									Putative uncharacterized protein n=1 Tax=Picea sitchensis RepID=A9P030_PICSI	A9P030	66.0194	5e-30
psme_1_1_000067	contig00860	isogroup00111	IM	11	1	370	C6	346	36	FALSE	FALSE	-	Probable NADP-dependent oxidoreductase P2	Q39173	Arabidopsis thaliana	73.2	1e-13	Zinc-binding dehydrogenase family protein	AT1G65560	4e-16	F5I14.9 protein n=1 Tax=Arabidopsis thaliana RepID=O04473_ARATH	O04473	60.3448	3e-14
psme_1_1_000068	contig00870	isogroup06047	IM	2	1	744	C1	764	164	FALSE	FALSE	-
psme_1_1_000069	contig00881	isogroup00905	IM	5	1	459	C7	9	2	FALSE	FALSE	A
psme_1_1_000070	contig00886	isogroup07506	IM	2	1	1543	C1	780	108	FALSE	TRUE	-	70 kDa heat shock protein	Q9LHA8	Arabidopsis thaliana	643	0	heat shock protein 70	AT3G12580	0	Putative uncharacterized protein n=1 Tax=Tribolium castaneum RepID=D7EIW5_TRICA	D7EIW5	65.358	1e-156
psme_1_1_000071	contig00889	isogroup01713	IM	5	1	221	C7	0	52	FALSE	FALSE	+
psme_1_1_000072	contig00897	isogroup00175	IM	8	1	105	C7	2	9	TRUE	TRUE	A
psme_1_1_000073	contig00907	isogroup00229	IM	4	1	465	C7	4	71	TRUE	FALSE	+
psme_1_1_000074	contig00940	isogroup01166	IM	3	1	645	C4	163	9	FALSE	FALSE	-	ADP-ribosylation factor GTPase-activating protein AGD12	Q9FVJ3	Arabidopsis thaliana	134	2e-31	Calcium-dependent ARF-type GTPase activating protein family	AT4G21160	7e-32	ADP-ribosylation factor GTPase-activating protein AGD12 n=58 Tax=Embryophyta RepID=AGD12_ARATH	Q9FVJ3	66.6667	3e-30
psme_1_1_000075	contig01057	isogroup01710	IM	3	1	345	C7	84	2	FALSE	FALSE	-
psme_1_1_000076	contig01060	isogroup00765	IM	5	1	785	C7	12	304	FALSE	FALSE	+
psme_1_1_000077	contig01082	isogroup01104	IM	2	1	691	C3	353	18	FALSE	FALSE	-
psme_1_1_000078	contig01089	isogroup00765	IM	5	1	845	C3	132	31	FALSE	TRUE	-	AT5g28770/T32B20_60	Q940U4	Arabidopsis thaliana	119	1e-26	bZIP transcription factor family protein	AT5G28770	3e-27	Light-inducible protein CPRF2 n=11 Tax=Magnoliophyta RepID=CPRF2_PETCR	Q99090	46.1929	3e-33
psme_1_1_000079	contig01091	isogroup00002	IM	11	1	136	C7	1	2	TRUE	TRUE	A
psme_1_1_000080	contig01096	isogroup05997	IM	2	1	164	C7	0	0	TRUE	TRUE	X
psme_1_1_000081	contig01097	isogroup05890	IM	2	1	178	C7	2	27	FALSE	TRUE	+
psme_1_1_000082	contig01099	isogroup00229	IM	4	1	244	C7	1	0	TRUE	FALSE	A
psme_1_1_000083	contig01109	isogroup07259	IM	2	1	363	C7	188	0	FALSE	FALSE	-
psme_1_1_000084	contig01122	isogroup00002	IM	11	1	192	C7	0	0	TRUE	TRUE	X
psme_1_1_000085	contig01168	isogroup01710	IM	3	1	1675	C5	435	44	FALSE	TRUE	-	Putative uncharacterized protein At4g25640	Q0WWD0	Arabidopsis thaliana	548		MATE efflux family protein	AT4G00350	4e-157	Whole genome shotgun sequence of line PN40024, scaffold_225.assembly12x (Fragment) n=1 Tax=Vitis vinifera RepID=D7SYR1_VITVI	D7SYR1	55.8	1e-157
psme_1_1_000086	contig01211	isogroup00001	IM	11	1	127	C7	23	6	TRUE	TRUE	-
psme_1_1_000087	contig01220	isogroup00539	IM	4	1	669	C7	1	0	FALSE	FALSE	A
psme_1_1_000088	contig01222	isogroup00111	IM	11	1	188	C3	148	19	TRUE	TRUE	-	Probable NADP-dependent oxidoreductase P2	Q39173	Arabidopsis thaliana	75.1	4e-14	Zinc-binding dehydrogenase family protein	AT1G26320	4e-15	Allyl alcohol dehydrogenase, putative n=48 Tax=Magnoliophyta RepID=Q9C677_ARATH	Q9C677	64.1509	3e-13
psme_1_1_000089	contig01268	isogroup03276	IM	2	1	839	C6	316	78	FALSE	TRUE	-	Probable gibberellin receptor GID1L3	Q940G6	Arabidopsis thaliana	152	1e-36	carboxyesterase 17	AT5G16080	1e-41	Putative uncharacterized protein n=4 Tax=Picea sitchensis RepID=A9P0Y8_PICSI	A9P0Y8	76	3e-93
psme_1_1_000090	contig01273	isogroup00607	IM	5	1	145	C7	1	0	TRUE	TRUE	A
psme_1_1_000091	contig01276	isogroup05958	IM	2	1	545	C7	2	62	FALSE	FALSE	+
psme_1_1_000092	contig01288	isogroup01717	IM	2	1	747	C5	16	177	FALSE	FALSE	+	Ferredoxin--NADP reductase, leaf isozyme, chloroplastic	P10933	Pisum sativum	55.5	1e-07	ferredoxin-NADP(+)-oxidoreductase 1	AT5G66190	8e-08	Ferredoxin--NADP reductase, leaf isozyme 1, chloroplastic n=33 Tax=Eukaryota RepID=FNRL1_ARATH	Q9FKW6	80.6452	4e-06
psme_1_1_000093	contig01294	isogroup01739	IM	2	1	344	C7	7	0	FALSE	FALSE	-
psme_1_1_000094	contig01302	isogroup00612	IM	3	1	155	C7	4	0	TRUE	TRUE	A
psme_1_1_000095	contig01330	isogroup03186	IM	2	1	649	C3	467	34	FALSE	FALSE	-	Probable NADH dehydrogenase [ubiquinone] 1 alpha subcomplex subunit 12	Q9M9M9	Arabidopsis thaliana	196	4e-50	NADH:ubiquinone oxidoreductase 17.2kDa subunit	AT3G03100	1e-50	Probable NADH dehydrogenase [ubiquinone] 1 alpha subcomplex subunit 12 n=14 Tax=Spermatophyta RepID=NDUAC_ARATH	Q9M9M9	71.7949	5e-49
psme_1_1_000096	contig01359	isogroup05989	IM	2	1	1169	C5	483	88	FALSE	TRUE	-	Pectinesterase 31	Q9LVQ0	Arabidopsis thaliana	465		pectin methylesterase 31	AT3G29090	2e-131	Pectinesterase 31 n=12 Tax=Embryophyta RepID=PME31_ARATH	Q9LVQ0	67.8233	1e-129
psme_1_1_000097	contig01373	isogroup00298	IM	10	1	386	C6	0	1	TRUE	FALSE	A	Laccase-5	Q9SIY8	Arabidopsis thaliana	66.2	2e-11	laccase 14	AT5G09360	3e-12	Putative uncharacterized protein n=1 Tax=Picea sitchensis RepID=A9NWZ1_PICSI	A9NWZ1	69.7674	1e-25
psme_1_1_000098	contig01381	isogroup01703	IM	2	1	2979	C4	669	95	FALSE	TRUE	-	AT4g02010/T10M13_2	Q8L7V7	Arabidopsis thaliana	679	0	Protein kinase superfamily protein	AT4G02010	0	Putative uncharacterized protein Sb03g002950 n=1 Tax=Sorghum bicolor RepID=C5XLW4_SORBI	C5XLW4	38.806	1e-106
psme_1_1_000099	contig01385	isogroup00298	IM	10	1	1174	C6	4	3	FALSE	TRUE	A	Laccase-5	Q9SIY8	Arabidopsis thaliana	365		laccase 3	AT2G30210	6e-108	Whole genome shotgun sequence of line PN40024, scaffold_4.assembly12x (Fragment) n=1 Tax=Vitis vinifera RepID=D7SJP7_VITVI	D7SJP7	57.8313	1e-105
psme_1_1_000100	contig01392	isogroup00672	IM	6	1	1952	C1	213	20	FALSE	TRUE	-	Large neutral amino acids transporter small subunit 2	Q9QXW9	Mus musculus	85.9	3e-16	Amino acid permease family protein	AT1G31830	2e-170	Amino acid permease, putative n=99 Tax=Embryophyta RepID=Q9C6S5_ARATH	Q9C6S5	62.5835	1e-169
psme_1_1_000101	contig01400	isogroup00662	IM	5	1	223	C6	26	145	TRUE	TRUE	+	Isoflavone reductase homolog P3	P52577	Arabidopsis thaliana	58.2	5e-09	NmrA-like negative transcriptional regulator family protein	AT1G75280	1e-09	Isoflavone reductase-like protein 4 n=10 Tax=Magnoliophyta RepID=Q3KN69_VITVI	Q3KN69	54.8387	3e-10
psme_1_1_000102	contig01403	isogroup01044	IM	2	1	398	C3	7	154	FALSE	FALSE	+
psme_1_1_000103	contig01423	isogroup06865	IM	2	1	237	C5	0	2	TRUE	FALSE	A									Putative uncharacterized protein n=1 Tax=Picea sitchensis RepID=B8LR79_PICSI	B8LR79	62.963	2e-18
psme_1_1_000104	contig01429	isogroup00090	IM	11	1	429	C7	22	2	FALSE	FALSE	-
psme_1_1_000105	contig01505	isogroup00579	IM	5	1	647	C7	1	13	FALSE	FALSE	+
psme_1_1_000106	contig01528	isogroup01034	IM	4	1	3184	C5	522	58	FALSE	TRUE	-	Putative uncharacterized protein T10O8_110	Q9M033	Arabidopsis thaliana	459		HEAT repeat-containing protein	AT5G01400	2e-139	Predicted protein n=3 Tax=rosids RepID=B9IG98_POPTR	B9IG98	37.7593	1e-148
psme_1_1_000107	contig01529	isogroup00147	IM	10	1	445	C7	1	4	FALSE	FALSE	A
psme_1_1_000108	contig01535	isogroup00579	IM	5	1	148	C5	57	2	TRUE	TRUE	-									Putative uncharacterized protein n=3 Tax=Picea sitchensis RepID=A9NVM4_PICSI	A9NVM4	81.6327	4e-14
psme_1_1_000109	contig01537	isogroup00147	IM	10	1	331	C5	26	52	TRUE	FALSE	+	Probable caffeoyl-CoA O-methyltransferase At4g34050	O49499	Arabidopsis thaliana	61.2	5e-10	S-adenosyl-L-methionine-dependent methyltransferases superfamily protein	AT4G34050	1e-10	Putative uncharacterized protein n=1 Tax=Picea sitchensis RepID=A9NWB9_PICSI	A9NWB9	96.1538	1e-19
psme_1_1_000110	contig01547	isogroup00467	IM	9	1	472	C5	0	0	FALSE	FALSE	X	Probable aquaporin PIP2-8	Q9ZVX8	Arabidopsis thaliana	124	7e-29	plasma membrane intrinsic protein 2;8	AT2G16850	2e-29	Aquaporin PIP2-1 n=557 Tax=Embryophyta RepID=PIP21_ARATH	P43286	74.0741	2e-27
psme_1_1_000111	contig01575	isogroup00037	IM	11	1	304	C5	56	388	FALSE	FALSE	+
psme_1_1_000112	contig01576	isogroup00037	IM	11	1	142	C7	0	13	TRUE	TRUE	+
psme_1_1_000113	contig01584	isogroup03469	IM	2	1	1101	C6	6	2	FALSE	TRUE	A	Catechol O-methyltransferase	P22734	Rattus norvegicus	177	4e-44	S-adenosyl-L-methionine-dependent methyltransferases superfamily protein	AT4G34050	3e-12	Predicted protein n=1 Tax=Physcomitrella patens subsp. patens RepID=A9SL20_PHYPA	A9SL20	48.0469	1e-59
psme_1_1_000114	contig01603	isogroup01608	IM	4	1	2699	C6	2303	541	FALSE	TRUE	-	CG17838, isoform C	Q95TW4	Drosophila melanogaster	135	4e-31	RNA-binding (RRM/RBD/RNP motifs) family protein	AT2G44710	2e-104	Whole genome shotgun sequence of line PN40024, scaffold_21.assembly12x (Fragment) n=10 Tax=Spermatophyta RepID=D7SM13_VITVI	D7SM13	75.8242	1e-122
psme_1_1_000115	contig01631	isogroup00489	IM	5	1	660	C3	644	85	FALSE	TRUE	-	At1g18070	Q8L835	Arabidopsis thaliana	288	1e-77	Translation elongation factor EF1A/initiation factor IF2gamma family protein	AT1G18070	3e-78	OSJNBb0067G11.10 protein n=8 Tax=Magnoliophyta RepID=Q7XWV7_ORYSJ	Q7XWV7	67.8571	1e-68
psme_1_1_000116	contig01660	isogroup07063	IM	2	1	2697	C7	1199	140	FALSE	TRUE	-	Serine/threonine-protein phosphatase 6 regulatory ankyrin repeat subunit A	O15084	Homo sapiens	79	6e-14	Ankyrin repeat family protein	AT2G03430	1e-11	Predicted protein n=2 Tax=Viridiplantae RepID=A9SWK8_PHYPA	A9SWK8	33.8594	4e-82
psme_1_1_000117	contig01692	isogroup00594	IM	4	1	181	C3	129	24	FALSE	TRUE	-
psme_1_1_000118	contig01724	isogroup00419	IM	4	1	1159	C5	236	21	FALSE	FALSE	-	Syntaxin-61	Q946Y7	Arabidopsis thaliana	184	5e-46	syntaxin of plants 61	AT1G28490	1e-46	Whole genome shotgun sequence of line PN40024, scaffold_94.assembly12x (Fragment) n=5 Tax=rosids RepID=D7T2H2_VITVI	D7T2H2	55.4286	1e-49
psme_1_1_000119	contig01725	isogroup03049	IM	3	1	343	C7	0	17	FALSE	FALSE	+
psme_1_1_000120	contig01727	isogroup06052	IM	2	1	1421	C1	117	23	FALSE	TRUE	-	At1g27930/F13K9_4	Q9C7F9	Arabidopsis thaliana	238	4e-62	Protein of unknown function (DUF579)	AT1G09610	9e-75	F14J9.26 protein n=35 Tax=Spermatophyta RepID=O80540_ARATH	O80540	57.7586	5e-73
psme_1_1_000121	contig01739	isogroup00001	IM	11	1	300	C7	0	0	FALSE	FALSE	X
psme_1_1_000122	contig01755	isogroup00109	IM	10	1	112	C7	0	1	TRUE	FALSE	A
psme_1_1_000123	contig01770	isogroup00393	IM	3	1	121	C3	4	1	TRUE	TRUE	A
psme_1_1_000124	contig01771	isogroup00393	IM	3	1	163	C3	3	1	TRUE	TRUE	A
psme_1_1_000125	contig01785	isogroup01057	IM	3	1	159	C7	12	1	TRUE	TRUE	-
psme_1_1_000126	contig01796	isogroup00482	IM	7	1	730	C6	5	66	TRUE	FALSE	+	Enhanced disease susceptibility 1	Q9SU72	Arabidopsis thaliana	94	3e-19	alpha/beta-Hydrolases superfamily protein	AT3G48090	9e-20	Putative uncharacterized protein n=3 Tax=Picea sitchensis RepID=A9NVM4_PICSI	A9NVM4	65.4321	2e-83
psme_1_1_000127	contig01808	isogroup00025	IM	11	1	358	C7	3	0	FALSE	TRUE	A						Disease resistance protein (CC-NBS-LRR class) family	AT1G63350	7e-06	Putative uncharacterized protein n=1 Tax=Picea sitchensis RepID=B8LS43_PICSI	B8LS43	47.1074	1e-22
psme_1_1_000128	contig01820	isogroup03592	IM	2	1	1276	C1	803	213	FALSE	TRUE	-	AT3g07720/F17A17_6	Q9S7W4	Arabidopsis thaliana	406		Galactose oxidase/kelch repeat superfamily protein	AT3G07720	2e-113	AT3g07720/F17A17_6 n=2 Tax=Arabidopsis RepID=Q9S7W4_ARATH	Q9S7W4	60	1e-111
psme_1_1_000129	contig01842	isogroup00006	IM	11	1	219	C7	195	5	TRUE	TRUE	-
psme_1_1_000130	contig01876	isogroup00482	IM	7	1	1027	C6	5	94	TRUE	FALSE	+	Phytoalexin deficient 4	Q9S745	Arabidopsis thaliana	110	6e-24	alpha/beta-Hydrolases superfamily protein	AT3G48080	1e-26	Putative uncharacterized protein n=3 Tax=Picea sitchensis RepID=A9NVM4_PICSI	A9NVM4	59.542	4e-74
psme_1_1_000131	contig01889	isogroup00942	IM	5	1	301	C7	3	0	TRUE	FALSE	A
psme_1_1_000132	contig01897	isogroup06088	IM	2	1	1134	C6	9	1	FALSE	TRUE	-						alpha/beta-Hydrolases superfamily protein	AT4G36610	1e-42	Putative uncharacterized protein n=5 Tax=Picea sitchensis RepID=A9NVT6_PICSI	A9NVT6	77.8502	1e-134
psme_1_1_000133	contig01901	isogroup00981	IM	3	1	116	C7	5	0	TRUE	TRUE	A
psme_1_1_000134	contig01922	isogroup03442	IM	3	1	719	C6	2	12	TRUE	TRUE	+	Probable LRR receptor-like serine/threonine-protein kinase RKF3	P93050	Arabidopsis thaliana	215	7e-56	Protein kinase superfamily protein	AT1G11050	6e-69	Probable receptor-like protein kinase At1g11050 n=8 Tax=Magnoliophyta RepID=Y1105_ARATH	O04086	65.6566	3e-67
psme_1_1_000135	contig01966	isogroup00055	IM	11	1	493	C5	50	2	FALSE	TRUE	-	At2g18730/MSF3.11	Q8VZG1	Arabidopsis thaliana	79.7	3e-15	diacylglycerol kinase 3	AT2G18730	9e-16	Putative uncharacterized protein n=2 Tax=Vitis vinifera RepID=A5BMD7_VITVI	A5BMD7	48.1132	3e-21
psme_1_1_000136	contig01993	isogroup03448	IM	2	1	949	C3	460	114	FALSE	TRUE	-	At2g40830	O22197	Arabidopsis thaliana	131	2e-30	RING/U-box superfamily protein	AT3G19950	2e-39	Putative uncharacterized protein n=1 Tax=Picea sitchensis RepID=A9NK49_PICSI	A9NK49	41.2587	2e-53
psme_1_1_000137	contig01999	isogroup07028	IM	2	1	1859	C1	148	21	FALSE	TRUE	-						unknown protein; INVOLVED IN: biological_process unknown; LOCATED IN: plasma membrane; EXPRESSED IN: 22 plant structures; EXPRESSED DURING: 13 growth stages; Has 30201 Blast hits to 17322 proteins in 780 species: Archae - 12; Bacteria - 1396; Metazoa - 17338; Fungi - 3422; Plants - 5037; Viruses - 0; Other Eukaryotes - 2996 (source: NCBI BLink).	AT4G12070	5e-111	Predicted protein n=10 Tax=rosids RepID=B9GM90_POPTR	B9GM90	51.4349	1e-118
psme_1_1_000138	contig02013	isogroup00055	IM	11	1	399	C5	14	118	TRUE	TRUE	+	Diacylglycerol kinase 7	B0KYU1	Arabidopsis thaliana	73.2	2e-13	diacylglycerol kinase 7	AT4G30340	5e-14	Putative uncharacterized protein n=2 Tax=Vitis vinifera RepID=A5BMD7_VITVI	A5BMD7	42.0561	1e-16
psme_1_1_000139	contig02050	isogroup01358	IM	4	1	389	C7	6	1	FALSE	FALSE	A
psme_1_1_000140	contig02102	isogroup05578	IM	2	1	574	C7	2	31	FALSE	FALSE	+
psme_1_1_000141	contig02111	isogroup02400	IM	4	1	138	C7	3	0	TRUE	TRUE	A
psme_1_1_000142	contig02150	isogroup01065	IM	2	1	263	C4	4	69	TRUE	FALSE	+						unknown protein; FUNCTIONS IN: molecular_function unknown; INVOLVED IN: biological_process unknown; LOCATED IN: cellular_component unknown; EXPRESSED IN: 23 plant structures; EXPRESSED DURING: 13 growth stages; Has 43 Blast hits to 43 proteins in 12 species: Archae - 0; Bacteria - 0; Metazoa - 0; Fungi - 0; Plants - 43; Viruses - 0; Other Eukaryotes - 0 (source: NCBI BLink).	AT3G15351	2e-27	Putative uncharacterized protein Sb02g033460 n=4 Tax=Spermatophyta RepID=C5X8L7_SORBI	C5X8L7	68.5393	6e-29
psme_1_1_000143	contig02243	isogroup01324	IM	4	1	368	C7	11	0	FALSE	FALSE	-
psme_1_1_000144	contig02270	isogroup02226	IM	3	1	766	C3	489	88	FALSE	TRUE	-	At1g62740	Q5XEP2	Arabidopsis thaliana	208	1e-53	stress-inducible protein putative	AT1G62740	3e-54	At1g12270/F5O11_1 n=28 Tax=Eukaryota RepID=Q9LNB6_ARATH	Q9LNB6	58.8957	3e-51
psme_1_1_000145	contig02271	isogroup02226	IM	3	1	152	C3	0	1	TRUE	TRUE	A
psme_1_1_000146	contig02341	isogroup01507	IM	3	1	3403	C1	95	16	FALSE	TRUE	-						alpha/beta-Hydrolases superfamily protein	AT1G02660	1e-104	Triacylglycerol lipase n=2 Tax=Andropogoneae RepID=B6SZ60_MAIZE	B6SZ60	38.6567	1e-114
psme_1_1_000147	contig02342	isogroup02195	IM	2	1	2186	C6	677	129	FALSE	TRUE	-	Helix-loop-helix DNA-binding protein-like	Q6K4B1	Oryza sativa subsp. japonica	201	5e-51	basic helix-loop-helix (bHLH) DNA-binding superfamily protein	AT3G24140	1e-49	Whole genome shotgun sequence of line PN40024, scaffold_48.assembly12x (Fragment) n=8 Tax=rosids RepID=D7U837_VITVI	D7U837	45.6522	1e-57
psme_1_1_000148	contig02362	isogroup00894	IM	7	1	669	C5	97	6	FALSE	FALSE	-						NHL domain-containing protein	AT2G01410	8e-12	Predicted protein n=11 Tax=rosids RepID=B9MUQ7_POPTR	B9MUQ7	46.0526	3e-08
psme_1_1_000149	contig02389	isogroup00059	IM	11	1	159	C7	0	0	FALSE	TRUE	X
psme_1_1_000150	contig02429	isogroup00461	IM	7	1	401	C7	6	0	FALSE	FALSE	-
psme_1_1_000151	contig02516	isogroup01557	IM	2	1	179	C7	170	0	FALSE	FALSE	-
psme_1_1_000152	contig02540	isogroup03457	IM	2	1	727	C1	218	54	FALSE	TRUE	-	17.4 kDa class I heat shock protein	P19036	Arabidopsis thaliana	105	1e-22	heat shock protein 17.4	AT3G46230	4e-23	Putative uncharacterized protein n=1 Tax=Picea sitchensis RepID=A9P1V8_PICSI	A9P1V8	83.7838	1e-83
psme_1_1_000153	contig02547	isogroup00505	IM	5	1	411	C3	173	27	TRUE	FALSE	-
psme_1_1_000154	contig02582	isogroup00789	IM	4	1	135	C7	0	0	TRUE	TRUE	X
psme_1_1_000155	contig02641	isogroup00301	IM	7	1	276	C7	0	0	FALSE	FALSE	X
psme_1_1_000156	contig02646	isogroup03104	IM	2	1	526	C7	289	13	FALSE	FALSE	-
psme_1_1_000157	contig02657	isogroup00768	IM	5	1	1403	C7	506	22	FALSE	FALSE	-
psme_1_1_000158	contig02660	isogroup03137	IM	2	1	1328	C7	124	39	FALSE	TRUE	-	Putative uncharacterized protein Z97339.45	Q94F30	Arabidopsis thaliana	60.8	7e-09	Cysteine proteinases superfamily protein	AT4G15880	2e-09	SUMO protease n=5 Tax=Andropogoneae RepID=B6SKS3_MAIZE	B6SKS3	55.5556	2e-12
psme_1_1_000159	contig02665	isogroup00031	IM	11	1	280	C7	1	30	FALSE	FALSE	+
psme_1_1_000160	contig02670	isogroup01386	IM	3	1	252	C7	5	12	TRUE	FALSE	A
psme_1_1_000161	contig02677	isogroup01386	IM	3	1	1441	C4	48	571	TRUE	FALSE	+	Heterogeneous nuclear ribonucleoprotein U-like protein 1	Q9BUJ2	Homo sapiens	256	1e-67				Putative uncharacterized protein n=5 Tax=Magnoliophyta RepID=A5C821_VITVI	A5C821	70.3431	1e-171
psme_1_1_000162	contig02703	isogroup00001	IM	11	1	1596	C2	850	115	FALSE	TRUE	-	Inner membrane protein ALBINO3, chloroplastic	Q8LBP4	Arabidopsis thaliana	333	6e-91	63 kDa inner membrane family protein	AT2G28800	2e-91	Putative uncharacterized protein n=2 Tax=Picea sitchensis RepID=B8LKB2_PICSI	B8LKB2	59.3939	1e-102
psme_1_1_000163	contig02729	isogroup07183	IM	2	1	1681	C6	255	29	FALSE	TRUE	-	AT5G07120 protein	B9DFS6	Arabidopsis thaliana	536		sorting nexin 2B	AT5G07120	2e-152	Similarity to sorting nexin n=18 Tax=Embryophyta RepID=Q9FGH8_ARATH	Q9FGH8	62.5	1e-150
psme_1_1_000164	contig02807	isogroup00048	IM	11	1	267	C5	35	3	TRUE	TRUE	-	Putative uncharacterized protein At1g09970.2	Q3EDF6	Arabidopsis thaliana	83.2	1e-16	Leucine-rich receptor-like protein kinase family protein	AT1G09970	4e-17	Receptor-like protein kinase like (Fragment) n=16 Tax=cellular organisms RepID=Q41944_ARATH	Q41944	52.1127	3e-15
psme_1_1_000165	contig02834	isogroup01422	IM	4	1	1579	C3	1253	291	FALSE	TRUE	-	Inactive beta-amylase 4, chloroplastic	Q9FM68	Arabidopsis thaliana	469		beta-amylase 4	AT5G55700	2e-132	Inactive beta-amylase 4, chloroplastic n=3 Tax=rosids RepID=BAM4_ARATH	Q9FM68	61.5804	1e-130
psme_1_1_000166	contig02851	isogroup03185	IM	2	1	242	C7	0	0	FALSE	FALSE	X
psme_1_1_000167	contig02866	isogroup00296	IM	5	1	416	C7	3	10	TRUE	FALSE	A
psme_1_1_000168	contig02876	isogroup00964	IM	4	1	511	C5	50	5	FALSE	FALSE	-	Pyrophosphate-energized vacuolar membrane proton pump 1	P31414	Arabidopsis thaliana	74.7	1e-13	Inorganic H pyrophosphatase family protein	AT1G15690	3e-14	Pyrophosphate-energized vacuolar membrane proton pump 1 n=65 Tax=cellular organisms RepID=AVP1_ARATH	P31414	100	1e-12
psme_1_1_000169	contig02902	isogroup03194	IM	2	1	1259	C7	67	5	FALSE	FALSE	-
psme_1_1_000170	contig02957	isogroup01884	IM	3	1	124	C1	0	0	FALSE	TRUE	X
psme_1_1_000171	contig02962	isogroup03314	IM	2	1	3559	C2	2326	271	FALSE	TRUE	-	Phosphoenolpyruvate carboxylase 4	Q8GVE8	Arabidopsis thaliana	1372	0	phosphoenolpyruvate carboxylase 4	AT1G68750	0	Putative uncharacterized protein Sb03g008410 n=3 Tax=cellular organisms RepID=C5XEX3_SORBI	C5XEX3	66.4815	0
psme_1_1_000172	contig02974	isogroup06226	IM	2	1	112	C5	1	3	TRUE	TRUE	A
psme_1_1_000173	contig02978	isogroup00259	IM	7	1	361	C7	4	29	FALSE	FALSE	+
psme_1_1_000174	contig02990	isogroup03256	IM	2	1	1043	C3	52	417	TRUE	FALSE	+	39S ribosomal protein L4, mitochondrial	Q9DCU6	Mus musculus	144	4e-34	Ribosomal protein L4/L1 family	AT2G20060	2e-102	50S ribosomal protein L4 n=21 Tax=cellular organisms RepID=Q8VY61_ARATH	Q8VY61	60.559	1e-100
psme_1_1_000175	contig03006	isogroup00001	IM	11	1	253	C7	0	0	FALSE	TRUE	X
psme_1_1_000176	contig03007	isogroup00001	IM	11	1	602	C1	0	0	FALSE	FALSE	X						peptidoglycan-binding LysM domain-containing protein	AT3G52790	5e-10	Putative uncharacterized protein n=1 Tax=Picea sitchensis RepID=B8LMD4_PICSI	B8LMD4	45	6e-12
psme_1_1_000177	contig03016	isogroup00800	IM	6	1	1227	C3	243	33	FALSE	TRUE	-	Serine carboxypeptidase-like 42	Q9FH05	Arabidopsis thaliana	518		serine carboxypeptidase-like 42	AT5G42240	2e-147	Serine carboxypeptidase-like 44 n=23 Tax=Spermatophyta RepID=SCP44_ARATH	Q9MAR8	62.7604	1e-144
psme_1_1_000178	contig03029	isogroup01779	IM	3	1	819	C6	71	324	TRUE	FALSE	+	Glutathione transferase III-like protein	Q9LZI9	Arabidopsis thaliana	196	7e-50	Glutathione S-transferase family protein	AT3G62760	2e-50	Phi class glutathione transferase n=3 Tax=Pinaceae RepID=B8YDC4_9CONI	B8YDC4	64.135	6e-78
psme_1_1_000179	contig03039	isogroup06221	IM	2	1	452	C7	0	2	FALSE	FALSE	A
psme_1_1_000180	contig03053	isogroup00589	IM	5	1	1172	C3	411	62	FALSE	TRUE	-	At3g63530	Q8L649	Arabidopsis thaliana	181	3e-45	RING/U-box superfamily protein	AT3G63530	9e-46	Whole genome shotgun sequence of line PN40024, scaffold_64.assembly12x (Fragment) n=2 Tax=Vitis vinifera RepID=D7T2Z6_VITVI	D7T2Z6	48.6166	7e-56
psme_1_1_000181	contig03057	isogroup01458	IM	2	1	1219	C7	9	177	FALSE	FALSE	+
psme_1_1_000182	contig03060	isogroup00064	IM	11	1	405	C7	0	1	FALSE	FALSE	A
psme_1_1_000183	contig03062	isogroup01193	IM	4	1	662	C3	4	321	FALSE	FALSE	+									Putative uncharacterized protein n=1 Tax=Picea sitchensis RepID=A9P0Y0_PICSI	A9P0Y0	75.5102	2e-13
psme_1_1_000184	contig03064	isogroup00665	IM	5	1	127	C7	0	0	TRUE	FALSE	X
psme_1_1_000185	contig03172	isogroup00001	IM	11	1	1169	C3	637	1848	TRUE	FALSE	+	Chlorophyll a-b binding protein CP26, chloroplastic	Q9XF89	Arabidopsis thaliana	418		light harvesting complex of photosystem II 5	AT4G10340	3e-117	Chlorophyll a-b binding protein CP26, chloroplastic n=37 Tax=Streptophyta RepID=CB5_ARATH	Q9XF89	87.0536	1e-115
psme_1_1_000186	contig03195	isogroup01383	IM	3	1	597	C7	32	278	FALSE	FALSE	+	Cytochrome b	Q8HCN3	Oryza sativa subsp. japonica	126	3e-29	apocytochrome b	ATMG00220	6e-29	Cytochrome b n=25647 Tax=root RepID=CYB_ARATH	P42792	87.5	3e-27
psme_1_1_000187	contig03203	isogroup03163	IM	2	1	2513	C1	2	28	FALSE	FALSE	+	At5g02370	Q5E913	Arabidopsis thaliana	435		ATP binding microtubule motor family protein	AT5G02370	6e-122	Kinesin-like protein n=4 Tax=Magnoliophyta RepID=Q9LZ88_ARATH	Q9LZ88	56.0465	1e-120
psme_1_1_000188	contig03206	isogroup00756	IM	4	1	471	C7	0	4	FALSE	FALSE	A
psme_1_1_000189	contig03208	isogroup00756	IM	4	1	418	C7	1	0	FALSE	FALSE	A
psme_1_1_000190	contig03242	isogroup00003	IM	11	1	612	C7	62	9	FALSE	TRUE	-	Genomic DNA, chromosome 5, P1 clone:MUD12	Q9FH29	Arabidopsis thaliana	83.6	3e-16	Disease resistance protein (TIR-NBS-LRR class) family	AT5G36930	1e-20	Putative uncharacterized protein n=1 Tax=Picea sitchensis RepID=A9P0R9_PICSI	A9P0R9	59.0604	1e-35
psme_1_1_000191	contig03262	isogroup03112	I1	1	1	1387	C1	534	103	FALSE	TRUE	-	3-hydroxyisobutyryl-CoA hydrolase 1	Q9LKJ1	Arabidopsis thaliana	343	5e-94	ATP-dependent caseinolytic (Clp) protease/crotonase family protein	AT4G31810	6e-123	Whole genome shotgun sequence of line PN40024, scaffold_229.assembly12x (Fragment) n=1 Tax=Vitis vinifera RepID=D7U3P2_VITVI	D7U3P2	57.5342	1e-121
psme_1_1_000192	contig03297	isogroup00672	IM	6	1	161	C7	0	0	FALSE	TRUE	X
psme_1_1_000193	contig03322	isogroup00769	IM	4	1	401	C7	1	0	FALSE	FALSE	A
psme_1_1_000194	contig03336	isogroup06411	IM	2	1	143	C7	0	0	TRUE	TRUE	X
psme_1_1_000195	contig03379	isogroup03505	IM	2	1	944	C6	10	70	TRUE	TRUE	+	Probable gibberellin receptor GID1L3	Q940G6	Arabidopsis thaliana	157	5e-38	alpha/beta-Hydrolases superfamily protein	AT5G06570	8e-47	Putative uncharacterized protein n=2 Tax=Spermatophyta RepID=A9NW31_PICSI	A9NW31	83.6299	1e-139
psme_1_1_000196	contig03433	isogroup00629	IM	4	1	496	C1	176	52	TRUE	TRUE	-	AT4g34130/F28A23_110	Q8VZE9	Arabidopsis thaliana	68.9	5e-12	UDP-glucosyl transferase 73B1	AT4G34138	2e-12	Putative uncharacterized protein n=2 Tax=Picea sitchensis RepID=B8LQW6_PICSI	B8LQW6	67.8788	1e-59
psme_1_1_000197	contig03445	isogroup00014	IM	11	1	1478	C5	642	82	FALSE	TRUE	-	Alpha glucosidase-like protein	Q93Y12	Arabidopsis thaliana	511		heteroglycan glucosidase 1	AT3G23640	5e-145	Predicted protein n=4 Tax=Spermatophyta RepID=B9MUE3_POPTR	B9MUE3	62.7635	1e-157
psme_1_1_000198	contig03515	isogroup00204	IM	6	1	316	C7	9	1	FALSE	TRUE	-									Putative uncharacterized protein n=1 Tax=Picea sitchensis RepID=A9NUU0_PICSI	A9NUU0	40	1e-06
psme_1_1_000199	contig03552	isogroup00086	IM	11	1	911	C7	301	49	FALSE	FALSE	-
psme_1_1_000200	contig03601	isogroup03344	IM	2	1	304	C7	0	0	TRUE	FALSE	X
psme_1_1_000201	contig03602	isogroup03344	IM	2	1	242	C7	0	1	TRUE	FALSE	A
psme_1_1_000202	contig03628	isogroup06512	IM	2	1	1273	C3	105	903	FALSE	FALSE	+	Charged multivesicular body protein 2b	Q9UQN3	Homo sapiens	109	2e-23	SNF7 family protein	AT5G44560	1e-66	Vacuolar protein sorting-associated protein 2 homolog 2 n=35 Tax=Magnoliophyta RepID=VPS2B_ARATH	Q0WTY4	63.1818	7e-65
psme_1_1_000203	contig03671	isogroup06449	IM	2	1	1111	C7	75	2	FALSE	FALSE	-
psme_1_1_000204	contig03735	isogroup02651	IM	2	1	361	C7	0	0	FALSE	FALSE	X
psme_1_1_000205	contig03793	isogroup01147	IM	3	1	128	C7	0	0	TRUE	TRUE	X
psme_1_1_000206	contig03798	isogroup07125	IM	2	1	1145	C7	7	2	FALSE	TRUE	A
psme_1_1_000207	contig03806	isogroup00835	IM	3	1	550	C3	260	13	FALSE	FALSE	-
psme_1_1_000208	contig03825	isogroup01531	IM	4	1	1080	C7	0	10	FALSE	FALSE	+
psme_1_1_000209	contig03827	isogroup00033	IM	11	1	349	C6	0	0	FALSE	TRUE	X	Disease resistance protein-like	Q9LXN9	Arabidopsis thaliana	55.8	2e-08	disease resistance protein (TIR-NBS-LRR class)	AT1G69550	4e-10	Putative uncharacterized protein n=1 Tax=Picea sitchensis RepID=D5AB91_PICSI	D5AB91	41.7391	4e-13
psme_1_1_000210	contig03907	isogroup06350	IM	2	1	339	C7	1	19	FALSE	TRUE	+
psme_1_1_000211	contig03909	isogroup02532	IM	3	1	123	C7	1	0	TRUE	TRUE	A
psme_1_1_000212	contig04083	isogroup02151	IM	2	1	1467	C3	454	107	FALSE	TRUE	-	Serine/arginine repetitive matrix protein 2	Q9UQ35	Homo sapiens	102	2e-21	FUNCTIONS IN: molecular_function unknown; INVOLVED IN: biological_process unknown; LOCATED IN: cellular_component unknown; CONTAINS InterPro DOMAIN/s: mRNA splicing factor Cwf21 (InterPro:IPR013170); Has 30201 Blast hits to 17322 proteins in 780 species: Archae - 12; Bacteria - 1396; Metazoa - 17338; Fungi - 3422; Plants - 5037; Viruses - 0; Other Eukaryotes - 2996 (source: NCBI BLink).	AT3G49601	1e-37	Whole genome shotgun sequence of line PN40024, scaffold_8.assembly12x (Fragment) n=3 Tax=rosids RepID=D7SU77_VITVI	D7SU77	62.3288	7e-41
psme_1_1_000213	contig04091	isogroup00070	IM	11	1	357	C6	148	23	FALSE	TRUE	-	Dehydration-responsive protein RD22	Q08298	Arabidopsis thaliana	64.7	5e-11	BURP domain-containing protein	AT5G25610	1e-11	Putative uncharacterized protein n=5 Tax=Picea sitchensis RepID=A9NZG2_PICSI	A9NZG2	64.4068	2e-15
psme_1_1_000214	contig04095	isogroup00091	IM	7	1	102	C7	0	0	TRUE	TRUE	X
psme_1_1_000215	contig04152	isogroup02973	IM	2	1	1893	C1	546	64	FALSE	TRUE	-	Genomic DNA, chromosome 3, P1 clone: MDJ14	Q9LW33	Arabidopsis thaliana	326	1e-88	Phosphoglycerate mutase family protein	AT3G26780	4e-89	Fructose-2,6-bisphosphatase, putative n=27 Tax=Magnoliophyta RepID=Q2R3H9_ORYSJ	Q2R3H9	46.0938	5e-82
psme_1_1_000216	contig04156	isogroup00591	IM	4	1	243	C7	3	1	FALSE	FALSE	A
psme_1_1_000217	contig04163	isogroup02967	IM	2	1	754	C6	422	26	FALSE	FALSE	-									Putative uncharacterized protein n=1 Tax=Picea sitchensis RepID=A9P081_PICSI	A9P081	85.5072	6e-27
psme_1_1_000218	contig04164	isogroup00889	IM	5	1	108	C3	39	1	TRUE	TRUE	-
psme_1_1_000219	contig04166	isogroup00889	IM	5	1	489	C3	24	377	FALSE	FALSE	+
psme_1_1_000220	contig04232	isogroup00074	IM	11	1	497	C5	30	276	TRUE	FALSE	+									Putative uncharacterized protein n=1 Tax=Picea sitchensis RepID=D5AAI1_PICSI	D5AAI1	78.2609	2e-55
psme_1_1_000221	contig04234	isogroup00003	IM	11	1	108	C7	7	1	TRUE	TRUE	A									Resistance gene homolog, . (Fragment) n=21 Tax=Pinaceae RepID=O49121_PINRA	O49121	72.2222	1e-08
psme_1_1_000222	contig04272	isogroup00137	IM	10	1	820	C6	33	320	TRUE	TRUE	+	At3g54420	Q9M2U5	Arabidopsis thaliana	244	2e-64	homolog of carrot EP3-3 chitinase	AT3G54420	7e-65	Class II chitinase 2-3 n=2 Tax=Pseudotsuga menziesii RepID=D7P706_PSEMZ	D7P706	86.3208	1e-106
psme_1_1_000223	contig04278	isogroup01323	IM	4	1	1353	C7	426	68	FALSE	TRUE	-	AT-rich interactive domain-containing protein 5A	Q03989	Homo sapiens	55.5	3e-07	ARID/BRIGHT DNA-binding domain-containing protein	AT2G17410	1e-53	ARID/BRIGHT DNA-binding domain-containing protein n=1 Tax=Arabidopsis lyrata subsp. lyrata RepID=D7L9D8_ARALY	D7L9D8	34.0708	6e-54
psme_1_1_000224	contig04279	isogroup01323	IM	4	1	1227	C1	436	35	FALSE	FALSE	-						ARID/BRIGHT DNA-binding domain-containing protein	AT2G17410	4e-48	DNA-binding protein-like n=11 Tax=Embryophyta RepID=Q69XV5_ORYSJ	Q69XV5	68.9655	1e-49
psme_1_1_000225	contig04325	isogroup01323	IM	4	1	124	C7	0	0	TRUE	TRUE	X
psme_1_1_000226	contig04370	isogroup00395	IM	7	1	671	C7	2	1	FALSE	TRUE	A
psme_1_1_000227	contig04371	isogroup01294	IM	3	1	145	C3	2	0	TRUE	TRUE	A
psme_1_1_000228	contig04400	isogroup01284	IM	3	1	113	C7	0	0	TRUE	TRUE	X
psme_1_1_000229	contig04401	isogroup01284	IM	3	1	821	C6	2	21	TRUE	FALSE	+	Pectinesterase/pectinesterase inhibitor 3	O49006	Arabidopsis thaliana	98.2	2e-20	Plant invertase/pectin methylesterase inhibitor superfamily protein	AT2G01610	2e-31	21 kD protein n=6 Tax=Pinaceae RepID=O65011_PINRA	O65011	57.3604	1e-52
psme_1_1_000230	contig04420	isogroup01915	IM	2	1	956	C7	64	14	FALSE	TRUE	-
psme_1_1_000231	contig04446	isogroup00047	IM	11	1	277	C7	0	0	FALSE	TRUE	X									Putative uncharacterized protein n=1 Tax=Picea sitchensis RepID=B8LMZ7_PICSI	B8LMZ7	53.4247	1e-12
psme_1_1_000232	contig04463	isogroup00168	IM	8	1	846	C6	201	41	FALSE	TRUE	-	Phosphoenolpyruvate carboxykinase [ATP]	Q9T074	Arabidopsis thaliana	303	3e-82	phosphoenolpyruvate carboxykinase 1	AT4G37870	7e-83	Phosphoenolpyruvate carboxykinase [ATP] n=45 Tax=cellular organisms RepID=PCKA_ARATH	Q9T074	62.4521	4e-81
psme_1_1_000233	contig04561	isogroup05831	I1	1	1	1557	C4	762	119	FALSE	TRUE	-	Uncharacterized protein At3g27210	Q9LK32	Arabidopsis thaliana	60.1	2e-08	unknown protein; FUNCTIONS IN: molecular_function unknown; INVOLVED IN: N-terminal protein myristoylation; LOCATED IN: plasma membrane; EXPRESSED IN: 22 plant structures; EXPRESSED DURING: 13 growth stages; BEST Arabidopsis thaliana protein match is: unknown protein (TAIR:AT5G40860.1); Has 133 Blast hits to 98 proteins in 25 species: Archae - 0; Bacteria - 6; Metazoa - 32; Fungi - 7; Plants - 70;…	AT3G27210	4e-09	Predicted protein n=2 Tax=Populus trichocarpa RepID=B9HKZ3_POPTR	B9HKZ3	27.2374	7e-10
psme_1_1_000234	contig04571	isogroup00383	IM	8	1	235	C7	0	0	TRUE	TRUE	X
psme_1_1_000235	contig04628	isogroup00320	IM	6	1	269	C7	4	2	FALSE	TRUE	A
psme_1_1_000236	contig04673	isogroup02826	IM	2	1	455	C6	1	1	FALSE	FALSE	A									Putative uncharacterized protein n=2 Tax=Picea sitchensis RepID=D5AA67_PICSI	D5AA67	60.4651	3e-21
psme_1_1_000237	contig04809	isogroup05584	IM	2	1	116	C7	2	0	FALSE	TRUE	A
psme_1_1_000238	contig04843	isogroup00185	IM	11	1	601	C6	625	99	FALSE	FALSE	-									Putative uncharacterized protein n=1 Tax=Picea sitchensis RepID=D5AA14_PICSI	D5AA14	69.3878	3e-13
psme_1_1_000239	contig04879	isogroup00969	IM	4	1	1376	C5	69	13	FALSE	TRUE	-	Cysteine-rich receptor-like protein kinase 10	Q8GYA4	Arabidopsis thaliana	363		cysteine-rich RLK (RECEPTOR-like protein kinase) 15	AT4G23230	2e-102	Predicted protein n=1 Tax=Populus trichocarpa RepID=B9H1I3_POPTR	B9H1I3	46.4531	1e-104
psme_1_1_000240	contig04937	isogroup02364	IM	4	1	1131	C4	1410	316	FALSE	TRUE	-	Cysteine protease component of protease-inhibitor complex	Q9FMH8	Arabidopsis thaliana	447		Granulin repeat cysteine protease family protein	AT5G43060	6e-126	Cysteine proteinase RD21a n=20 Tax=Eukaryota RepID=RD21A_ARATH	P43297	65.3199	1e-122
psme_1_1_000241	contig04948	isogroup00367	IM	8	1	184	C7	20	0	FALSE	TRUE	-
psme_1_1_000242	contig04972	isogroup00002	IM	11	1	583	C7	0	0	FALSE	TRUE	X	GDSL esterase/lipase LTL1	Q9M8Y5	Arabidopsis thaliana	120	3e-27	GDSL-like Lipase/Acylhydrolase superfamily protein	AT3G50400	2e-51	Predicted protein n=11 Tax=Spermatophyta RepID=B9HEE9_POPTR	B9HEE9	63.6943	4e-50
psme_1_1_000243	contig05097	isogroup06034	IM	2	1	940	C7	15	2	FALSE	FALSE	-
psme_1_1_000244	contig05107	isogroup02718	IM	2	1	1377	C1	637	58	FALSE	TRUE	-	Quercetin 3-O-methyltransferase 1	Q9FK25	Arabidopsis thaliana	264	5e-70	O-methyltransferase family protein	AT3G53140	2e-122	AT3g53140/T4D2_70 n=16 Tax=Magnoliophyta RepID=Q9SCP7_ARATH	Q9SCP7	59.5568	1e-120
psme_1_1_000245	contig05145	isogroup02370	IM	2	1	390	C7	0	0	FALSE	FALSE	X	Paired amphipathic helix protein Sin3-like 3	O48686	Arabidopsis thaliana	108	4e-24	SIN3-like 3	AT1G24190	1e-24	Putative histone deacetylase complex, SIN3 component (Fragment) n=1 Tax=Physcomitrella patens subsp. patens RepID=A9T7L8_PHYPA	A9T7L8	70.2703	7e-24
psme_1_1_000246	contig05216	isogroup00516	IM	8	1	592	C6	30	1	FALSE	FALSE	-
psme_1_1_000247	contig05287	isogroup00083	IM	10	1	271	C7	0	0	TRUE	TRUE	X
psme_1_1_000248	contig05308	isogroup01342	IM	5	1	284	C7	9	43	TRUE	TRUE	+
psme_1_1_000249	contig05316	isogroup00379	IM	6	1	141	C7	2	0	FALSE	TRUE	A
psme_1_1_000250	contig05325	isogroup07102	IM	2	1	947	C6	65	2	FALSE	TRUE	-	Arogenate dehydratase 3, chloroplastic	Q9ZUY3	Arabidopsis thaliana	288	1e-77	prephenate dehydratase 1	AT2G27820	3e-78	Arogenate dehydratase 5, chloroplastic n=78 Tax=Viridiplantae RepID=AROD5_ARATH	Q9FNJ8	59.0164	2e-68
psme_1_1_000251	contig05468	isogroup02593	IM	2	1	512	C3	220	11	TRUE	FALSE	-
psme_1_1_000252	contig05491	isogroup02593	IM	2	1	950	C3	564	79	FALSE	TRUE	-	40S ribosomal protein Sa-1	Q08682	Arabidopsis thaliana	368		40s ribosomal protein SA	AT1G72370	4e-102	40S ribosomal protein Sa-1 n=53 Tax=Eukaryota RepID=RSSA1_ARATH	Q08682	67.2598	1e-100
psme_1_1_000253	contig05509	isogroup06877	IM	2	1	403	C3	168	41	TRUE	TRUE	-						unknown protein; BEST Arabidopsis thaliana protein match is: unknown protein (TAIR:AT3G48020.1).	AT5G62865	4e-09	Putative uncharacterized protein n=2 Tax=Picea sitchensis RepID=A9P2E7_PICSI	A9P2E7	70.8955	1e-47
psme_1_1_000254	contig05514	isogroup06879	IM	2	1	1452	C3	147	26	FALSE	TRUE	-	NADP-specific glutamate dehydrogenase	Q8ILT0	Plasmodium falciparum (isolate 3D7)	371		Amino acid dehydrogenase family protein	AT1G51720	4e-144	NADP-specific glutatamate dehydrogenase, putative n=5 Tax=Magnoliophyta RepID=Q9C8I0_ARATH	Q9C8I0	57.3892	1e-142
psme_1_1_000255	contig05520	isogroup00027	IM	11	1	321	C5	0	0	TRUE	TRUE	X
psme_1_1_000256	contig05542	isogroup02663	IM	2	1	1129	C5	5	0	FALSE	TRUE	A						Plant protein of unknown function (DUF868)	AT5G28150	6e-55	Predicted protein n=2 Tax=Physcomitrella patens subsp. patens RepID=A9SWI2_PHYPA	A9SWI2	44.7368	2e-63
psme_1_1_000257	contig05557	isogroup00110	IM	11	1	264	C5	2	9	TRUE	FALSE	A
psme_1_1_000258	contig05558	isogroup03426	IM	2	1	326	C7	21	2	TRUE	TRUE	-
psme_1_1_000259	contig05561	isogroup03426	IM	2	1	272	C7	0	21	FALSE	FALSE	+
psme_1_1_000260	contig05571	isogroup00244	IM	11	1	1337	C5	734	99	FALSE	FALSE	-
psme_1_1_000261	contig05621	isogroup03385	IM	2	1	442	C6	35	72	FALSE	FALSE	+									Putative uncharacterized protein n=1 Tax=Picea sitchensis RepID=A9NTM8_PICSI	A9NTM8	54.6875	1e-10
psme_1_1_000262	contig05680	isogroup00951	IM	3	1	480	C6	23	0	FALSE	TRUE	-	Probable nucleoredoxin 1	O80763	Arabidopsis thaliana	92.8	2e-20	DC1 domain-containing protein	AT1G60420	6e-21	Whole genome shotgun sequence of line PN40024, scaffold_127.assembly12x (Fragment) n=3 Tax=Vitis vinifera RepID=D7TDG2_VITVI	D7TDG2	50	4e-24
psme_1_1_000263	contig05714	isogroup00423	IM	4	1	429	C5	141	3	FALSE	FALSE	-
psme_1_1_000264	contig05735	isogroup07274	IM	2	1	1355	C6	386	47	FALSE	TRUE	-	Similarity to alpha galactosidase	Q9LIN8	Arabidopsis thaliana	511		Melibiase family protein	AT3G26380	3e-145	Putative uncharacterized protein n=1 Tax=Picea sitchensis RepID=B8LQR2_PICSI	B8LQR2	67.1348	1e-145
psme_1_1_000265	contig05752	isogroup00475	IM	6	1	912	C7	1	0	FALSE	TRUE	A	Glycerol-3-phosphate acyltransferase 6	O80437	Arabidopsis thaliana	38.5	1e-05	glycerol-3-phosphate acyltransferase 6	AT2G38110	3e-06
psme_1_1_000266	contig05826	isogroup01219	IM	2	1	338	C4	1	0	FALSE	TRUE	A						unknown protein; FUNCTIONS IN: molecular_function unknown; INVOLVED IN: biological_process unknown; LOCATED IN: endomembrane system; BEST Arabidopsis thaliana protein match is: unknown protein (TAIR:AT1G06980.1); Has 167 Blast hits to 167 proteins in 14 species: Archae - 0; Bacteria - 0; Metazoa - 0; Fungi - 0; Plants - 167; Viruses - 0; Other Eukaryotes - 0 (source: NCBI BLink).	AT2G30230	2e-07	Putative uncharacterized protein n=1 Tax=Picea sitchensis RepID=A9NSL5_PICSI	A9NSL5	87.1429	2e-37
psme_1_1_000267	contig05839	isogroup00959	IM	3	1	985	C7	3	80	TRUE	FALSE	+
psme_1_1_000268	contig05855	isogroup00001	IM	11	1	267	C3	0	0	FALSE	FALSE	X
psme_1_1_000269	contig05965	isogroup01477	IM	4	1	120	C7	0	1	TRUE	TRUE	A
psme_1_1_000270	contig05966	isogroup03214	IM	2	1	1552	C3	400	56	FALSE	TRUE	-	ABSCISIC ACID-INSENSITIVE 5-like protein 5	Q9M7Q4	Arabidopsis thaliana	80.9	8e-15	abscisic acid responsive elements-binding factor 2	AT1G45249	2e-15	Predicted protein n=3 Tax=rosids RepID=B9GNV5_POPTR	B9GNV5	49.6124	4e-21
psme_1_1_000271	contig05968	isogroup03210	IM	2	1	2055	C1	196	1524	TRUE	FALSE	+	Putative cytochrome P450 (Fragment)	Q8RWV4	Arabidopsis thaliana	702	0	Cytochrome P450 superfamily protein	AT3G53130	0	Cytochrom P450-like protein n=10 Tax=Viridiplantae RepID=Q9SCP8_ARATH	Q9SCP8	68.616	0
psme_1_1_000272	contig05997	isogroup03078	IM	2	1	331	C3	22	3	FALSE	TRUE	-	CRS2-associated factor 1, chloroplastic	Q9SL79	Arabidopsis thaliana	84.7	2e-26	RNA-binding CRS1 / YhbY (CRM) domain-containing protein	AT4G31010	2e-28	Predicted protein n=2 Tax=Populus trichocarpa RepID=B9IC46_POPTR	B9IC46	76.3158	1e-34
psme_1_1_000273	contig06014	isogroup00659	IM	4	1	564	C7	99	18	FALSE	FALSE	-
psme_1_1_000274	contig06076	isogroup01353	IM	3	1	1520	C3	199	21	FALSE	FALSE	-	Serine/threonine-protein phosphatase 2A 56 kDa regulatory subunit delta isoform	P38903	Saccharomyces cerevisiae	51.2	7e-06				hypothetical protein TTHERM_00189220 n=1 Tax=Tetrahymena thermophila RepID=UPI00006CCFFC	UPI00006CCFFC	22.6804	2e-06
psme_1_1_000275	contig06090	isogroup00118	IM	9	1	872	C5	33	338	TRUE	FALSE	+	BTB/POZ domain-containing protein	Q54RA9	Dictyostelium discoideum	87.8	3e-17	BTB/POZ domain-containing protein	AT2G30600	4e-77	Putative uncharacterized protein n=1 Tax=Oryza sativa Japonica Group RepID=B9FP01_ORYSJ	B9FP01	67.7249	7e-76
psme_1_1_000276	contig06099	isogroup00162	IM	11	1	570	C6	67	12	FALSE	FALSE	-	Arginine/serine-rich-splicing factor RSP40	P92965	Arabidopsis thaliana	56.2	5e-08	arginine/serine-rich splicing factor 35	AT4G25500	1e-08	Putative uncharacterized protein n=1 Tax=Picea sitchensis RepID=D5AAC6_PICSI	D5AAC6	87.3016	5e-25
psme_1_1_000277	contig06104	isogroup03362	IM	2	1	820	C6	7	37	TRUE	FALSE	+	Osmotin-like protein OSM34	P50700	Arabidopsis thaliana	280	2e-75	osmotin 34	AT4G11650	6e-76	Zeamatin n=40 Tax=Eukaryota RepID=ZEAM_MAIZE	P33679	58.296	2e-78
psme_1_1_000278	contig06121	isogroup01633	IM	4	1	1279	C7	1230	298	FALSE	TRUE	-	Oligopeptide transporter 3	O23482	Arabidopsis thaliana	561		oligopeptide transporter	AT4G16370	6e-163	Oligopeptide transporter 3 n=7 Tax=Magnoliophyta RepID=OPT3_ARATH	O23482	73.7569	1e-158
psme_1_1_000279	contig06141	isogroup00050	IM	11	1	115	C7	0	0	FALSE	TRUE	X
psme_1_1_000280	contig06183	isogroup00304	IM	5	1	450	C3	21	92	TRUE	FALSE	+	At2g03890/T18C20.9	Q9SI52	Arabidopsis thaliana	60.5	1e-09	Phosphatidylinositol 3- and 4-kinase family protein	AT1G13640	1e-10	Whole genome shotgun sequence of line PN40024, scaffold_10.assembly12x (Fragment) n=1 Tax=Vitis vinifera RepID=D7TA81_VITVI	D7TA81	64.2857	1e-10
psme_1_1_000281	contig06246	isogroup06611	IM	2	1	397	C5	1	0	FALSE	FALSE	A	AT3g62770/F26K9_200	Q93VB2	Arabidopsis thaliana	69.3	6e-15	Transducin/WD40 repeat-like superfamily protein	AT3G62770	2e-15	AT3g62770/F26K9_200 n=25 Tax=Eukaryota RepID=Q93VB2_ARATH	Q93VB2	69.3878	1e-13
psme_1_1_000282	contig06265	isogroup00585	IM	4	1	1062	C1	47	316	FALSE	FALSE	+
psme_1_1_000283	contig06317	isogroup00491	IM	6	1	362	C7	0	0	FALSE	TRUE	X
psme_1_1_000284	contig06326	isogroup01075	IM	5	1	116	C7	0	1	TRUE	TRUE	A
psme_1_1_000285	contig06481	isogroup02361	IM	2	1	796	C6	9	1	FALSE	TRUE	-	16.9 kDa class I heat shock protein 2	Q41560	Triticum aestivum	137	2e-32	HSP20-like chaperones superfamily protein	AT4G10250	1e-30	16.9 kDa class I heat shock protein 1 n=44 Tax=Embryophyta RepID=HS16A_WHEAT	P12810	50.3546	7e-32
psme_1_1_000286	contig06490	isogroup00298	IM	10	1	346	C6	0	0	TRUE	FALSE	X	Laccase-5	Q9SIY8	Arabidopsis thaliana	69.3	2e-12	laccase 14	AT5G09360	2e-14	Putative uncharacterized protein n=1 Tax=Picea sitchensis RepID=A9NWZ1_PICSI	A9NWZ1	72.093	5e-28
psme_1_1_000287	contig06495	isogroup07302	IM	2	1	3490	C4	203	1916	TRUE	FALSE	+	Putative uncharacterized protein	Q9M1Q3	Arabidopsis thaliana	239	5e-62	Putative endonuclease or glycosyl hydrolase	AT3G62200	1e-96	Putative uncharacterized protein T17J13.160 n=2 Tax=Arabidopsis RepID=Q9M1Q4_ARATH	Q9M1Q4	34.7645	6e-95
psme_1_1_000288	contig06514	isogroup06458	IM	2	1	362	C7	18	108	FALSE	FALSE	+
psme_1_1_000289	contig06535	isogroup00745	IM	4	1	103	C3	0	1	TRUE	TRUE	A
psme_1_1_000290	contig06570	isogroup01612	IM	3	1	549	C7	54	12	FALSE	TRUE	-	Putative uncharacterized protein At5g20490.1	Q3E994	Arabidopsis thaliana	311	6e-85	Myosin family protein with Dil domain	AT5G20490	2e-85	Os06g0488200 protein n=120 Tax=Embryophyta RepID=Q67VX5_ORYSJ	Q67VX5	82.4176	2e-83
psme_1_1_000291	contig06597	isogroup00175	IM	8	1	1270	C1	335	18	FALSE	TRUE	-	Protein YIPF1	Q9Y548	Homo sapiens	119	2e-26	Integral membrane Yip1 family protein	AT5G27490	2e-113	At5g27490 n=20 Tax=Spermatophyta RepID=Q6NPD4_ARATH	Q6NPD4	67.0213	1e-111
psme_1_1_000292	contig06598	isogroup00175	IM	8	1	934	C3	736	110	FALSE	TRUE	-									Putative uncharacterized protein n=1 Tax=Picea sitchensis RepID=B8LMD0_PICSI	B8LMD0	75.1381	2e-71
psme_1_1_000293	contig06600	isogroup00491	IM	6	1	428	C7	0	0	FALSE	TRUE	X
psme_1_1_000294	contig06650	isogroup00597	IM	8	1	1163	C5	5	16	TRUE	FALSE	+									Putative uncharacterized protein n=1 Tax=Picea sitchensis RepID=B8LKI8_PICSI	B8LKI8	38.2927	2e-52
psme_1_1_000295	contig06660	isogroup00002	IM	11	1	327	C6	0	0	FALSE	FALSE	X									Legumin-like storage protein n=8 Tax=Coniferales RepID=Q40870_PICGL	Q40870	46.2963	5e-15
psme_1_1_000296	contig06715	isogroup02377	IM	2	1	1568	C3	98	860	TRUE	FALSE	+	Histidinol-phosphate aminotransferase, chloroplastic	Q949X3	Arabidopsis thaliana	572		histidinol phosphate aminotransferase 1	AT5G10330	2e-163	Histidinol-phosphate aminotransferase, chloroplastic n=32 Tax=cellular organisms RepID=HIS8_ARATH	Q949X3	75.2688	1e-161
psme_1_1_000297	contig06721	isogroup02920	IM	2	1	437	C3	11	124	FALSE	TRUE	+
psme_1_1_000298	contig06752	isogroup02920	IM	2	1	2047	C3	71	649	TRUE	FALSE	+	Pentatricopeptide repeat-containing protein At2g32230, mitochondrial	Q66GI4	Arabidopsis thaliana	466		proteinaceous RNase P 1	AT2G32230	3e-131	Multidrug resistance pump, putative n=1 Tax=Ricinus communis RepID=B9SJ92_RICCO	B9SJ92	48.0808	1e-135
psme_1_1_000299	contig06856	isogroup01727	IM	4	1	1224	C6	12	2	FALSE	TRUE	-	Leucine-rich repeat receptor protein kinase EXS	Q9LYN8	Arabidopsis thaliana	113	4e-40	Leucine-rich repeat receptor-like protein kinase family protein	AT2G33170	4e-43	Glutathione peroxidase n=14 Tax=Magnoliophyta RepID=B9FRW5_ORYSJ	B9FRW5	32.9966	4e-49
psme_1_1_000300	contig06898	isogroup00484	IM	5	1	524	C6	0	0	FALSE	TRUE	X	Fasciclin-like arabinogalactan protein 6	Q9SIL7	Arabidopsis thaliana	91.7	9e-19	FASCICLIN-like arabinogalactan 6	AT2G20520	3e-19	Putative uncharacterized protein n=1 Tax=Picea sitchensis RepID=D5A936_PICSI	D5A936	78.0702	3e-46
psme_1_1_000301	contig06937	isogroup04088	IM	2	1	416	C7	4	29	TRUE	FALSE	+
psme_1_1_000302	contig06980	isogroup02492	IM	3	1	2737	C6	112	14	FALSE	FALSE	-	Nuclear transcription factor Y subunit A-7	Q84JP1	Arabidopsis thaliana	148	8e-35	nuclear factor Y subunit A7	AT1G30500	2e-35	Putative uncharacterized protein n=1 Tax=Picea sitchensis RepID=D5AE55_PICSI	D5AE55	91.3194	1e-149
psme_1_1_000303	contig07014	isogroup01342	IM	5	1	520	C7	1	7	FALSE	FALSE	A
psme_1_1_000304	contig07017	isogroup02182	IM	3	1	716	C1	246	17	FALSE	FALSE	-
psme_1_1_000305	contig07169	isogroup01600	IM	3	1	650	C6	4	16	TRUE	FALSE	+	Cytochrome P450 84A1	Q42600	Arabidopsis thaliana	117	3e-26	cytochrome P450 family 76 subfamily C polypeptide 4	AT2G45550	4e-27	Putative uncharacterized protein n=2 Tax=Picea sitchensis RepID=B8LN25_PICSI	B8LN25	60.7143	1e-42
psme_1_1_000306	contig07267	isogroup03120	IM	2	1	768	C6	193	26	FALSE	TRUE	-	Isoflavone reductase homolog P3	P52577	Arabidopsis thaliana	91.7	2e-18	NmrA-like negative transcriptional regulator family protein	AT1G19540	6e-20	Isoflavone reductase-like protein 4 n=10 Tax=Magnoliophyta RepID=Q3KN69_VITVI	Q3KN69	38.1818	4e-23
psme_1_1_000307	contig07268	isogroup03120	IM	2	1	174	C7	0	46	FALSE	TRUE	+
psme_1_1_000308	contig07340	isogroup00776	IM	3	1	1072	C5	25	207	FALSE	FALSE	+	DNA-directed RNA polymerase subunit	Q6NLH0	Arabidopsis thaliana	189	5e-53	RNA polymerases M/15 Kd subunit	AT3G16980	1e-53	DNA-directed RNA polymerase subunit n=11 Tax=Embryophyta RepID=Q2QNM4_ORYSJ	Q2QNM4	88	3e-53
psme_1_1_000309	contig07375	isogroup03182	IM	2	1	1806	C6	589	64	FALSE	FALSE	-	2-hydroxy-6-oxononadienedioate/2-hydroxy-6- oxononatrienedioate hydrolase	P77044	Escherichia coli (strain K12)	68.2	7e-11	alpha/beta-Hydrolases superfamily protein	AT5G09430	2e-89	Putative uncharacterized protein n=1 Tax=Picea sitchensis RepID=B8LR44_PICSI	B8LR44	81.8792	1e-142
psme_1_1_000310	contig07407	isogroup00053	IM	11	1	279	C5	93	12	FALSE	TRUE	-									Putative uncharacterized protein n=5 Tax=Picea sitchensis RepID=A9NRP6_PICSI	A9NRP6	53.2468	5e-14
psme_1_1_000311	contig07489	isogroup02498	IM	4	1	315	C3	3	101	FALSE	TRUE	+
psme_1_1_000312	contig07529	isogroup00682	IM	7	1	192	C7	0	1	FALSE	TRUE	A
psme_1_1_000313	contig07561	isogroup01029	IM	5	1	228	C3	0	0	TRUE	TRUE	X
psme_1_1_000314	contig07575	isogroup03760	IM	2	1	260	C7	22	1	FALSE	FALSE	-
psme_1_1_000315	contig07606	isogroup01383	IM	3	1	742	C7	18	219	TRUE	FALSE	+	Ribosomal protein S7	Q8HCR2	Oryza sativa subsp. japonica	228	1e-59	mitochondrial ribosomal protein S7	ATMG01270	6e-57	Ribosomal protein S7 n=1 Tax=Cycas taitungensis RepID=B0BLH1_CYCTA	B0BLH1	64.4737	5e-65
psme_1_1_000316	contig07608	isogroup03596	IM	2	1	194	C7	1	38	TRUE	FALSE	+
psme_1_1_000317	contig07609	isogroup03596	IM	2	1	1039	C7	60	585	TRUE	FALSE	+	Putative uncharacterized protein At4g25570	Q8L856	Arabidopsis thaliana	211	2e-54	Cytochrome b561/ferric reductase transmembrane protein family	AT4G25570	5e-55	Putative uncharacterized protein n=2 Tax=Picea sitchensis RepID=A9NPE1_PICSI	A9NPE1	83.9286	1e-104
psme_1_1_000318	contig07626	isogroup00943	IM	5	1	1023	C1	109	14	FALSE	TRUE	-	Uridine-cytidine kinase-like 1	Q9NWZ5	Homo sapiens	81.3	4e-15	Phosphoribulokinase / Uridine kinase family	AT1G73980	9e-91	At1g73980/F2P9_15 n=10 Tax=Magnoliophyta RepID=Q9C9B9_ARATH	Q9C9B9	74.5455	5e-89
psme_1_1_000319	contig07755	isogroup00879	IM	6	1	355	C6	0	2	TRUE	FALSE	A	Lipoxygenase 6, choloroplastic	Q9CAG3	Arabidopsis thaliana	134	7e-32	PLAT/LH2 domain-containing lipoxygenase family protein	AT1G67560	2e-32	Lipoxygenase n=1 Tax=Picea sitchensis RepID=B8LLK5_PICSI	B8LLK5	82.2034	1e-52
psme_1_1_000320	contig07783	isogroup00090	IM	11	1	442	C7	3	15	TRUE	FALSE	+
psme_1_1_000321	contig07827	isogroup00030	IM	11	1	294	C7	0	0	FALSE	TRUE	X						Disease resistance protein (TIR-NBS-LRR class) family	AT5G44870	3e-06	Putative uncharacterized protein n=1 Tax=Picea sitchensis RepID=B8LLN9_PICSI	B8LLN9	52.381	8e-15
psme_1_1_000322	contig07830	isogroup02718	IM	2	1	155	C7	46	0	FALSE	TRUE	-
psme_1_1_000323	contig07844	isogroup03791	IM	2	1	1930	C7	16	1	FALSE	FALSE	-
psme_1_1_000324	contig07877	isogroup02973	IM	2	1	234	C7	0	26	TRUE	FALSE	+
psme_1_1_000325	contig07891	isogroup07206	IM	2	1	1279	C1	109	711	TRUE	FALSE	+	Transcription factor PIF3	O80536	Arabidopsis thaliana	77.4	7e-14	phytochrome interacting factor 3	AT1G09530	2e-14	Putative uncharacterized protein n=1 Tax=Picea sitchensis RepID=D5AAG8_PICSI	D5AAG8	93.0233	6e-41
psme_1_1_000326	contig07896	isogroup01511	IM	3	1	529	C6	0	0	TRUE	TRUE	X	Non-specific lipid-transfer protein 4	Q9LLR6	Arabidopsis thaliana	108	7e-24	lipid transfer protein 4	AT5G59310	2e-24	Non-specific lipid-transfer protein n=1 Tax=Picea sitchensis RepID=B8LRP3_PICSI	B8LRP3	76.1468	2e-42
psme_1_1_000327	contig07912	isogroup03755	IM	2	1	2046	C1	258	26	FALSE	TRUE	-	Leucine-rich repeat receptor-like protein kinase	Q9FK63	Arabidopsis thaliana	318	3e-86	Leucine-rich repeat protein kinase family protein	AT2G24230	4e-88	Whole genome shotgun sequence of line PN40024, scaffold_3.assembly12x (Fragment) n=3 Tax=rosids RepID=D7TJM8_VITVI	D7TJM8	50.1348	9e-96
psme_1_1_000328	contig07926	isogroup00107	IM	10	1	1178	C7	3	1	FALSE	FALSE	A
psme_1_1_000329	contig08033	isogroup07415	IM	2	1	1338	C7	34	3	FALSE	TRUE	-	Putative uncharacterized protein At5g18700.1	Q3E9E3	Arabidopsis thaliana	449		Protein kinase family protein with ARM repeat domain	AT5G18700	3e-127	Predicted protein n=2 Tax=Physcomitrella patens subsp. patens RepID=A9TXE0_PHYPA	A9TXE0	60.9877	1e-135
psme_1_1_000330	contig08039	isogroup00770	IM	6	1	539	C6	85	10	FALSE	TRUE	-
psme_1_1_000331	contig08070	isogroup01416	IM	3	1	756	C6	1	0	FALSE	TRUE	A	Putative disease resistance protein	O64757	Arabidopsis thaliana	153	5e-37	disease resistance family protein / LRR family protein	AT2G34930	1e-37	Putative uncharacterized protein n=1 Tax=Picea sitchensis RepID=B8LQX6_PICSI	B8LQX6	66.4032	1e-85
psme_1_1_000332	contig08101	isogroup07293	IM	2	1	693	C6	19	6	FALSE	TRUE	-						CONTAINS InterPro DOMAIN/s: WRC (InterPro:IPR014977); Has 219 Blast hits to 219 proteins in 19 species: Archae - 0; Bacteria - 0; Metazoa - 3; Fungi - 0; Plants - 215; Viruses - 0; Other Eukaryotes - 1 (source: NCBI BLink).	AT2G42040	8e-15	Putative uncharacterized protein n=1 Tax=Picea sitchensis RepID=D5AE11_PICSI	D5AE11	64.4444	6e-70
psme_1_1_000333	contig08105	isogroup03990	IM	2	1	2994	C3	644	90	FALSE	TRUE	-	Histone-lysine N-methyltransferase CLF	P93831	Arabidopsis thaliana	796	0	SET domain-containing protein	AT2G23380	0	Histone-lysine N-methyltransferase CLF n=24 Tax=Magnoliophyta RepID=CLF_ARATH	P93831	48.8449	0
psme_1_1_000334	contig08119	isogroup00001	IM	11	1	668	C3	340	48	FALSE	TRUE	-	RuBisCO large subunit-binding protein subunit alpha, chloroplastic	P21238	Arabidopsis thaliana	167	2e-41	chaperonin-60alpha	AT2G28000	4e-42	Chaperonin-60 alpha subunit n=1 Tax=Avicennia marina RepID=Q9FXL5_AVIMR	Q9FXL5	86.4078	2e-42
psme_1_1_000335	contig08272	isogroup00255	IM	7	1	307	C7	45	0	FALSE	TRUE	-
psme_1_1_000336	contig08385	isogroup00002	IM	11	1	564	C6	32	6	FALSE	TRUE	-									Putative uncharacterized protein n=1 Tax=Picea sitchensis RepID=D5AB76_PICSI	D5AB76	50.3759	3e-29
psme_1_1_000337	contig08411	isogroup01380	IM	3	1	877	C6	0	0	FALSE	TRUE	X	Dihydroflavonol-4-reductase	P51102	Arabidopsis thaliana	220	3e-57	dihydroflavonol 4-reductase	AT5G42800	9e-58	Putative uncharacterized protein n=3 Tax=Picea sitchensis RepID=A9P2C7_PICSI	A9P2C7	63.3803	3e-92
psme_1_1_000338	contig08418	isogroup00509	IM	5	1	1036	C5	10	130	TRUE	FALSE	+	Cysteine-rich repeat secretory protein 38	Q9LRJ9	Arabidopsis thaliana	122	2e-27	Receptor-like protein kinase-related family protein	AT3G22060	5e-28	Putative uncharacterized protein n=1 Tax=Picea sitchensis RepID=B8LLG0_PICSI	B8LLG0	46.8085	4e-49
psme_1_1_000339	contig08468	isogroup03557	IM	2	1	930	C5	34	5	TRUE	TRUE	-	Transcription repressor MYB4	Q9SZP1	Arabidopsis thaliana	256	4e-68	myb domain protein 4	AT4G38620	1e-68	R2R3-MYB transcription factor MYB14 (Fragment) n=7 Tax=Pinaceae RepID=C0JTD0_PICGL	C0JTD0	66.4975	8e-70
psme_1_1_000340	contig08489	isogroup07424	IM	2	1	215	C6	1	1	TRUE	TRUE	A						Leucine-rich repeat transmembrane protein kinase	AT1G56145	6e-06	Whole genome shotgun sequence of line PN40024, scaffold_55.assembly12x (Fragment) n=3 Tax=Vitis vinifera RepID=D7STA2_VITVI	D7STA2	45.4545	9e-06
psme_1_1_000341	contig08495	isogroup00001	IM	11	1	477	C7	78	1	FALSE	TRUE	-	DNA-directed RNA polymerase III subunit RPC1	O14802	Homo sapiens	153	1e-37	nuclear RNA polymerase C1	AT5G60040	2e-37	DNA-directed RNA polymerase n=6 Tax=Magnoliophyta RepID=Q7X881_ORYSJ	Q7X881	65.4088	8e-50
psme_1_1_000342	contig08509	isogroup07412	IM	2	1	297	C7	0	0	TRUE	TRUE	X
psme_1_1_000343	contig08559	isogroup00131	IM	10	1	428	C6	0	0	FALSE	TRUE	X						unknown protein; BEST Arabidopsis thaliana protein match is: unknown protein (TAIR:AT5G10210.1); Has 1807 Blast hits to 1807 proteins in 277 species: Archae - 0; Bacteria - 0; Metazoa - 736; Fungi - 347; Plants - 385; Viruses - 0; Other Eukaryotes - 339 (source: NCBI BLink).	AT5G65030	3e-09	Putative uncharacterized protein n=2 Tax=Picea sitchensis RepID=A9P1C9_PICSI	A9P1C9	68.9076	3e-37
psme_1_1_000344	contig08584	isogroup01633	IM	4	1	1650	C5	365	1980	TRUE	FALSE	+	Oligopeptide transporter 3	O23482	Arabidopsis thaliana	588		oligopeptide transporter	AT4G16370	8e-171	Oligopeptide transporter 3 n=7 Tax=Magnoliophyta RepID=OPT3_ARATH	O23482	76.5043	1e-166
psme_1_1_000345	contig08618	isogroup06799	IM	2	1	492	C6	19	2	FALSE	TRUE	-	DUTP pyrophosphatase-like protein	Q9STG6	Arabidopsis thaliana	197	1e-50	DUTP-PYROPHOSPHATASE-LIKE 1	AT3G46940	3e-51	PREDICTED: hypothetical protein n=2 Tax=Vitis vinifera RepID=UPI00019836F9	UPI00019836F9	81.5126	8e-49
psme_1_1_000346	contig08654	isogroup01951	IM	2	1	1850	C5	18	103	FALSE	FALSE	+	DNA gyrase subunit B, mitochondrial	Q94BZ7	Arabidopsis thaliana	379	0	DNA GYRASE B2	AT5G04130	0	DNA gyrase subunit B, mitochondrial n=91 Tax=cellular organisms RepID=GYRBM_ARATH	Q94BZ7	67.4157	0
psme_1_1_000347	contig08681	isogroup00131	IM	10	1	169	C7	0	0	TRUE	TRUE	X
psme_1_1_000348	contig08757	isogroup03432	IM	2	1	732	C5	4	0	FALSE	TRUE	A	Probable purine permease 11	Q9LPF6	Arabidopsis thaliana	203	4e-52	purine permease 11	AT1G44750	1e-52	Putative uncharacterized protein n=1 Tax=Picea sitchensis RepID=B8LLF0_PICSI	B8LLF0	81.1224	4e-85
psme_1_1_000349	contig08764	isogroup01151	IM	2	1	204	C7	2	200	FALSE	TRUE	+
psme_1_1_000350	contig08765	isogroup01151	IM	2	1	518	C5	565	107	TRUE	TRUE	-	Histone H3	P02299	Drosophila melanogaster	257	9e-69	Histone superfamily protein	AT5G10980	7e-72	PREDICTED: similar to histone H3.2 n=2 Tax=Equus caballus RepID=UPI0001795FF1	UPI0001795FF1	96.3235	1e-67
psme_1_1_000351	contig08768	isogroup00010	IM	11	1	459	C7	1	0	FALSE	TRUE	A
psme_1_1_000352	contig08822	isogroup00765	IM	5	1	429	C7	55	5	FALSE	FALSE	-
psme_1_1_000353	contig08826	isogroup00276	IM	10	1	316	C7	0	1	FALSE	FALSE	A
psme_1_1_000354	contig08937	isogroup00320	IM	6	1	174	C7	1	0	TRUE	TRUE	A
psme_1_1_000355	contig08984	isogroup02899	IM	2	1	495	C7	2	12	TRUE	FALSE	+	CG8777	Q6NNB2	Drosophila melanogaster	72.8	4e-13	Tetratricopeptide repeat (TPR)-like superfamily protein	AT1G76630	6e-54	Whole genome shotgun sequence of line PN40024, scaffold_122.assembly12x (Fragment) n=1 Tax=Vitis vinifera RepID=D7UDI0_VITVI	D7UDI0	66.879	8e-59
psme_1_1_000356	contig09013	isogroup02077	IM	4	1	620	C7	50	8	FALSE	TRUE	-						REF4-related 1	AT3G23590	8e-43	Putative uncharacterized protein n=1 Tax=Vitis vinifera RepID=C5DB63_VITVI	C5DB63	52.2843	1e-48
psme_1_1_000357	contig09042	isogroup02972	IM	4	1	339	C5	2	15	TRUE	TRUE	+	Myb family transcription factor APL	Q9SAK5	Arabidopsis thaliana	159	2e-39	Homeodomain-like superfamily protein	AT1G79430	5e-40	Myb family transcription factor APL n=7 Tax=Magnoliophyta RepID=APL_ARATH	Q9SAK5	74.0741	4e-38
psme_1_1_000358	contig09124	isogroup00007	IM	11	1	462	C7	15	1	FALSE	TRUE	-
psme_1_1_000359	contig09167	isogroup01350	IM	2	1	643	C6	4	91	FALSE	FALSE	+	Cyclin-dependent kinases regulatory subunit 1	O23249	Arabidopsis thaliana	147	3e-35	cyclin-dependent kinase-subunit 1	AT2G27960	7e-36	Cyclin-dependent kinases regulatory subunit 1 n=38 Tax=Eukaryota RepID=CKS1_ARATH	O23249	90.411	4e-34
psme_1_1_000360	contig09173	isogroup00569	IM	4	1	475	C7	0	0	FALSE	FALSE	X
psme_1_1_000361	contig09210	isogroup07094	IM	2	1	2091	C2	269	18	FALSE	FALSE	-						SWIM zinc finger family protein	AT1G60560	1e-59	Whole genome shotgun sequence of line PN40024, scaffold_8.assembly12x (Fragment) n=2 Tax=Vitis vinifera RepID=D7SUK0_VITVI	D7SUK0	61.2335	3e-79
psme_1_1_000362	contig09214	isogroup00123	IM	8	1	399	C6	41	0	FALSE	FALSE	-	Naringenin,2-oxoglutarate 3-dioxygenase	Q9S818	Arabidopsis thaliana	53.5	1e-07	flavanone 3-hydroxylase	AT3G51240	4e-08	Naringenin,2-oxoglutarate 3-dioxygenase n=239 Tax=Spermatophyta RepID=FL3H_ARATH	Q9S818	68.5714	2e-06
psme_1_1_000363	contig09245	isogroup00001	IM	11	1	580	C7	11	3	FALSE	FALSE	A
psme_1_1_000364	contig09252	isogroup00770	IM	6	1	480	C6	336	60	FALSE	TRUE	-	AT3g46660/F12A12_180	Q94AB5	Arabidopsis thaliana	57.4	1e-08	UDP-Glycosyltransferase superfamily protein	AT3G11340	4e-10	Predicted protein n=31 Tax=core eudicotyledons RepID=B9HA74_POPTR	B9HA74	36.1702	5e-11
psme_1_1_000365	contig09257	isogroup00301	IM	7	1	237	C7	0	0	TRUE	TRUE	X
psme_1_1_000366	contig09329	isogroup00072	IM	11	1	224	C7	2	0	FALSE	FALSE	A
psme_1_1_000367	contig09355	isogroup00772	IM	4	1	740	C6	3	0	FALSE	TRUE	A	Basic endochitinase B	P19171	Arabidopsis thaliana	104	2e-22	basic chitinase	AT3G12500	7e-23	Class II chitinase 2-3 n=2 Tax=Pseudotsuga menziesii RepID=D7P706_PSEMZ	D7P706	53.0769	2e-40
psme_1_1_000368	contig09360	isogroup00491	IM	6	1	421	C7	0	0	FALSE	TRUE	X
psme_1_1_000369	contig09380	isogroup06017	IM	2	1	165	C7	0	4	TRUE	TRUE	A
psme_1_1_000370	contig09406	isogroup02779	IM	2	1	835	C6	0	0	FALSE	TRUE	X	Germin-like protein subfamily 1 member 8	Q9LEA7	Arabidopsis thaliana	145	6e-43	germin-like protein 7	AT1G10460	2e-55	Germin-like protein 5 n=3 Tax=Magnoliophyta RepID=C7S8B9_SOYBN	C7S8B9	60.6452	8e-57
psme_1_1_000371	contig09421	isogroup00568	IM	6	1	488	C6	102	9	FALSE	TRUE	-	Serine/threonine-protein kinase AFC2	P51567	Arabidopsis thaliana	64.3	1e-10	FUS3-complementing gene 2	AT4G24740	4e-11	Putative uncharacterized protein n=2 Tax=Picea sitchensis RepID=A9NN82_PICSI	A9NN82	52.1368	1e-26
psme_1_1_000372	contig09489	isogroup01078	IM	3	1	247	C7	59	3	FALSE	TRUE	-
psme_1_1_000373	contig09517	isogroup00075	IM	11	1	838	C6	127	5	FALSE	TRUE	-						unknown protein; BEST Arabidopsis thaliana protein match is: unknown protein (TAIR:AT1G10660.1); Has 35333 Blast hits to 34131 proteins in 2444 species: Archae - 798; Bacteria - 22429; Metazoa - 974; Fungi - 991; Plants - 531; Viruses - 0; Other Eukaryotes - 9610 (source: NCBI BLink).	AT5G62960	3e-47	Putative uncharacterized protein n=2 Tax=Picea sitchensis RepID=A9P267_PICSI	A9P267	65.6716	9e-75
psme_1_1_000374	contig09578	isogroup02645	IM	2	1	911	C3	21	208	TRUE	FALSE	+	Putative DAG protein	Q9LPZ1	Arabidopsis thaliana	139	7e-33	plastid developmental protein DAG putative	AT1G11430	2e-33	Putative uncharacterized protein n=1 Tax=Picea sitchensis RepID=A9NVN0_PICSI	A9NVN0	73.8197	1e-93
psme_1_1_000375	contig09597	isogroup00004	IM	11	1	592	C6	0	8	FALSE	FALSE	+									Putative uncharacterized protein n=1 Tax=Picea sitchensis RepID=D5A960_PICSI	D5A960	49.0196	3e-09
psme_1_1_000376	contig09599	isogroup00215	IM	6	1	5730	C4	1164	172	FALSE	FALSE	-	Putative uncharacterized protein AT4g24200	Q9STX4	Arabidopsis thaliana	70.9	4e-11	BAH domain ;TFIIS helical bundle-like domain	AT3G48050	6e-95	Whole genome shotgun sequence of line PN40024, scaffold_0.assembly12x (Fragment) n=1 Tax=Vitis vinifera RepID=D7SHW2_VITVI	D7SHW2	63.9241	1e-101
psme_1_1_000377	contig09686	isogroup00038	IM	11	1	107	C7	0	8	TRUE	TRUE	+
psme_1_1_000378	contig09701	isogroup01032	IM	4	1	769	C4	30	327	FALSE	FALSE	+									Putative uncharacterized protein n=1 Tax=Picea sitchensis RepID=B8LKW7_PICSI	B8LKW7	51.5625	3e-08
psme_1_1_000379	contig09725	isogroup06944	IM	2	1	1729	C1	268	23	FALSE	FALSE	-						DNAJ heat shock N-terminal domain-containing protein	AT5G53150	4e-56	Predicted protein n=4 Tax=Populus trichocarpa RepID=B9IFC8_POPTR	B9IFC8	45.1128	3e-60
psme_1_1_000380	contig09870	isogroup00902	IM	5	1	2186	C3	664	135	FALSE	TRUE	-	RXT3-like protein C1259.07	O94707	Schizosaccharomyces pombe	50.8	1e-05	FUNCTIONS IN: molecular_function unknown; INVOLVED IN: biological_process unknown; LOCATED IN: cellular_component unknown; EXPRESSED IN: 25 plant structures; EXPRESSED DURING: 15 growth stages; CONTAINS InterPro DOMAIN/s: Histone deacetylation protein Rxt3 (InterPro:IPR013951); Has 34444 Blast hits to 20801 proteins in 1175 species: Archae - 64; Bacteria - 2390; Metazoa - 15568; Fungi - 3729; Pla…	AT5G08450	1e-88	Putative uncharacterized protein n=1 Tax=Ricinus communis RepID=B9RWA2_RICCO	B9RWA2	61.7021	1e-123
psme_1_1_000381	contig10058	isogroup00789	IM	4	1	724	C3	7	63	FALSE	FALSE	+						unknown protein; CONTAINS InterPro DOMAIN/s: Protein of unknown function DUF775 (InterPro:IPR008493); Has 285 Blast hits to 283 proteins in 133 species: Archae - 0; Bacteria - 0; Metazoa - 120; Fungi - 88; Plants - 50; Viruses - 0; Other Eukaryotes - 27 (source: NCBI BLink).	AT1G66080	5e-24	At1g66080 n=2 Tax=Arabidopsis RepID=Q9C8D7_ARATH	Q9C8D7	60.4938	2e-22
psme_1_1_000382	contig10182	isogroup05134	IM	2	1	1559	C3	128	76	FALSE	TRUE	-	At3g08670	Q9C9Y9	Arabidopsis thaliana	105	4e-22	FUNCTIONS IN: molecular_function unknown; INVOLVED IN: biological_process unknown; LOCATED IN: cellular_component unknown; EXPRESSED IN: 17 plant structures; EXPRESSED DURING: 7 growth stages; BEST Arabidopsis thaliana protein match is: proline-rich family protein (TAIR:AT3G09000.1); Has 108635 Blast hits to 60786 proteins in 2176 species: Archae - 287; Bacteria - 15142; Metazoa - 39415; Fungi - …	AT2G40070	3e-55	Whole genome shotgun sequence of line PN40024, scaffold_67.assembly12x (Fragment) n=6 Tax=rosids RepID=D7T4R6_VITVI	D7T4R6	44.2529	3e-58
psme_1_1_000383	contig10207	isogroup00165	IM	7	1	239	C7	6	0	TRUE	TRUE	-
psme_1_1_000384	contig10262	isogroup06971	IM	2	1	2068	C7	180	22	FALSE	TRUE	-	Histone-lysine N-methyltransferase ATX5	Q8GZ42	Arabidopsis thaliana	581		SET domain protein 16	AT4G27910	3e-168	Putative uncharacterized protein n=1 Tax=Oryza sativa Japonica Group RepID=B9EYE3_ORYSJ	B9EYE3	57.5875	1e-168
psme_1_1_000385	contig10295	isogroup06945	IM	2	1	426	C3	14	38	TRUE	FALSE	+						FAD/NAD(P)-binding oxidoreductase family protein	AT1G24340	2e-33	Whole genome shotgun sequence of line PN40024, scaffold_10.assembly12x (Fragment) n=12 Tax=Magnoliophyta RepID=D7TAN7_VITVI	D7TAN7	57.7778	2e-37
psme_1_1_000386	contig10375	isogroup00001	IM	11	1	783	C3	237	69	FALSE	TRUE	-	Inner membrane protein ALBINO3, chloroplastic	Q8LBP4	Arabidopsis thaliana	113	4e-25	63 kDa inner membrane family protein	AT2G28800	1e-25	Putative uncharacterized protein n=2 Tax=Picea sitchensis RepID=B8LKB2_PICSI	B8LKB2	44.6809	5e-25
psme_1_1_000387	contig10415	isogroup01342	IM	5	1	2447	C2	75	768	TRUE	FALSE	+	Ribosome biogenesis protein bop1-B	Q7ZXX9	Xenopus laevis	586		Transducin/WD40 repeat-like superfamily protein	AT2G40360	0	Whole genome shotgun sequence of line PN40024, scaffold_227.assembly12x (Fragment) n=12 Tax=Magnoliophyta RepID=D7T592_VITVI	D7T592	64.1667	0
psme_1_1_000388	contig10445	isogroup05090	IM	2	1	492	C3	0	2	TRUE	FALSE	A	Receptor-like protein kinase	Q9FLV4	Arabidopsis thaliana	84.3	1e-16	Protein kinase superfamily protein	AT5G24080	4e-17	Kinase, putative n=5 Tax=rosids RepID=B9RIJ6_RICCO	B9RIJ6	42.5373	5e-23
psme_1_1_000389	contig10452	isogroup00919	IM	3	1	330	C5	7	0	FALSE	FALSE	-	Calmodulin-like protein 8	O23320	Arabidopsis thaliana	52.4	2e-07	calmodulin 8	AT4G14640	7e-08
psme_1_1_000390	contig10491	isogroup00123	IM	8	1	424	C6	9	193	FALSE	FALSE	+	Naringenin,2-oxoglutarate 3-dioxygenase	Q9S818	Arabidopsis thaliana	57.4	1e-08	flavanone 3-hydroxylase	AT3G51240	3e-09	Naringenin,2-oxoglutarate 3-dioxygenase n=239 Tax=Spermatophyta RepID=FL3H_ARATH	Q9S818	74.2857	2e-07
psme_1_1_000391	contig10584	isogroup00307	IM	8	1	520	C3	12	0	FALSE	TRUE	-	At1g72140	Q9C7U1	Arabidopsis thaliana	189	2e-48	Major facilitator superfamily protein	AT1G22540	3e-51	Predicted protein n=10 Tax=Spermatophyta RepID=B9GM07_POPTR	B9GM07	56.4417	6e-50
psme_1_1_000392	contig10617	isogroup01296	IM	2	1	431	C6	97	20	FALSE	TRUE	-	ATsEH	Q42566	Arabidopsis thaliana	68.2	6e-12	alpha/beta-Hydrolases superfamily protein	AT3G51000	1e-18	Putative uncharacterized protein n=11 Tax=Pinaceae RepID=A9NMT1_PICSI	A9NMT1	89.4231	8e-52
psme_1_1_000393	contig10624	isogroup06721	IM	2	1	644	C6	23	1	FALSE	FALSE	-						PAR1 protein	AT5G52390	5e-25	Whole genome shotgun sequence of line PN40024, scaffold_7.assembly12x (Fragment) n=1 Tax=Vitis vinifera RepID=D7THD8_VITVI	D7THD8	61.1111	2e-25
psme_1_1_000394	contig10688	isogroup00039	IM	11	1	176	C7	3	3	FALSE	TRUE	A
psme_1_1_000395	contig10690	isogroup04881	I1	1	1	1008	C2	288	11	FALSE	TRUE	-									Whole genome shotgun sequence of line PN40024, scaffold_7.assembly12x (Fragment) n=1 Tax=Vitis vinifera RepID=D7TIV1_VITVI	D7TIV1	35.2518	4e-07
psme_1_1_000396	contig10711	isogroup00282	IM	6	1	425	C6	7	1	FALSE	TRUE	A	S-adenosyl-L-methionine:salicylic acid carboxyl methyltransferase-like protein	Q9FLN8	Arabidopsis thaliana	76.3	2e-14	S-adenosyl-L-methionine-dependent methyltransferases superfamily protein	AT1G68040	2e-18	Putative uncharacterized protein n=2 Tax=Picea sitchensis RepID=A9NQW8_PICSI	A9NQW8	58.1967	1e-28
psme_1_1_000397	contig10725	isogroup00005	IM	11	1	414	C7	0	1	FALSE	FALSE	A
psme_1_1_000398	contig10782	isogroup02894	IM	2	1	2710	C3	874	94	FALSE	TRUE	-	Putative uncharacterized protein F8J2_150	Q9LF94	Arabidopsis thaliana	124	1e-27	CCCH-type zinc fingerfamily protein with RNA-binding domain	AT5G12440	1e-60	Predicted protein n=4 Tax=rosids RepID=B9GWA9_POPTR	B9GWA9	38.4899	4e-74
psme_1_1_000399	contig10784	isogroup00547	IM	7	1	1559	C6	45	592	TRUE	FALSE	+	Receptor-like protein kinase BRI1-like 3	Q9LJF3	Arabidopsis thaliana	213	1e-54	Leucine-rich receptor-like protein kinase family protein	AT2G26330	6e-51	Putative uncharacterized protein n=1 Tax=Picea sitchensis RepID=B8LLA8_PICSI	B8LLA8	44.0678	1e-101
psme_1_1_000400	contig10874	isogroup00280	IM	8	1	104	C7	0	0	TRUE	TRUE	X
psme_1_1_000401	contig10893	isogroup06805	IM	2	1	4501	C1	107	947	FALSE	FALSE	+						unknown protein; INVOLVED IN: biological_process unknown; LOCATED IN: cellular_component unknown; EXPRESSED IN: leaf; EXPRESSED DURING: LP.04 four leaves visible LP.02 two leaves visible; Has 20 Blast hits to 19 proteins in 8 species: Archae - 0; Bacteria - 0; Metazoa - 0; Fungi - 0; Plants - 20; Viruses - 0; Other Eukaryotes - 0 (source: NCBI BLink).	AT4G39420	0	Whole genome shotgun sequence of line PN40024, scaffold_31.assembly12x (Fragment) n=4 Tax=Magnoliophyta RepID=D7SW82_VITVI	D7SW82	65.9357	0
psme_1_1_000402	contig10917	isogroup01229	IM	3	1	100	C7	0	0	TRUE	TRUE	X
psme_1_1_000403	contig11038	isogroup02758	IM	2	1	509	C7	0	3	FALSE	FALSE	A
psme_1_1_000404	contig11090	isogroup02795	IM	3	1	936	C7	2	0	FALSE	FALSE	A
psme_1_1_000405	contig11092	isogroup02797	IM	2	1	395	C7	3	0	FALSE	FALSE	A
psme_1_1_000406	contig11126	isogroup02899	IM	2	1	2982	C1	184	21	FALSE	TRUE	-						Tetratricopeptide repeat (TPR)-like superfamily protein	AT1G76630	0	Whole genome shotgun sequence of line PN40024, scaffold_122.assembly12x (Fragment) n=1 Tax=Vitis vinifera RepID=D7UDI0_VITVI	D7UDI0	44.5087	0
psme_1_1_000407	contig11200	isogroup00266	IM	8	1	287	C7	0	0	TRUE	FALSE	X
psme_1_1_000408	contig11362	isogroup02936	IM	2	1	1508	C6	52	664	TRUE	FALSE	+	Protein SRG1	Q39224	Arabidopsis thaliana	206	1e-52	2-oxoglutarate (2OG) and Fe(II)-dependent oxygenase superfamily protein	AT3G21420	3e-61	Putative uncharacterized protein n=6 Tax=Picea sitchensis RepID=A9NUJ7_PICSI	A9NUJ7	76.0526	1e-164
psme_1_1_000409	contig11367	isogroup01070	IM	5	1	469	C7	44	128	FALSE	TRUE	+
psme_1_1_000410	contig11409	isogroup01033	IM	4	1	635	C7	6	0	FALSE	FALSE	-
psme_1_1_000411	contig11432	isogroup02521	IM	2	1	184	C7	0	0	TRUE	TRUE	X
psme_1_1_000412	contig11501	isogroup00076	IM	11	1	351	C7	134	2	TRUE	TRUE	-
psme_1_1_000413	contig11506	isogroup02932	I1	1	1	1332	C6	163	18	FALSE	FALSE	-	Ribonuclease P protein subunit p29	O95707	Homo sapiens	75.9	4e-16	ribonuclease P family protein	AT2G43190	3e-36	Putative uncharacterized protein n=1 Tax=Picea sitchensis RepID=D5A9N1_PICSI	D5A9N1	77.5	4e-46
psme_1_1_000414	contig11584	isogroup00113	IM	9	1	583	C5	4	73	FALSE	FALSE	+
psme_1_1_000415	contig11586	isogroup00930	IM	2	1	481	C7	0	3	FALSE	FALSE	A
psme_1_1_000416	contig11600	isogroup01320	IM	3	1	3987	C3	494	56	FALSE	FALSE	-	Histone-lysine N-methyltransferase SUV39H1-A	Q6DGD3	Danio rerio	160	2e-38	nucleic acid binding;sequence-specific DNA binding transcription factors;zinc ion binding	AT2G23740	2e-37	Predicted protein n=1 Tax=Physcomitrella patens subsp. patens RepID=A9SP28_PHYPA	A9SP28	35.8333	2e-46
psme_1_1_000417	contig11601	isogroup00001	IM	11	1	262	C7	0	0	TRUE	TRUE	X
psme_1_1_000418	contig11647	isogroup00552	IM	6	1	871	C5	14	169	TRUE	FALSE	+	Putative amino acid or GABA permease	Q9ZU50	Arabidopsis thaliana	173	4e-43	bidirectional amino acid transporter 1	AT2G01170	1e-43	Amino acid transporter n=5 Tax=rosids RepID=B9HF45_POPTR	B9HF45	82.3529	1e-111
psme_1_1_000419	contig11681	isogroup02698	IM	2	1	2019	C6	143	20	FALSE	TRUE	-	3-hydroxy-3-methylglutaryl-coenzyme A reductase 1	P14891	Arabidopsis thaliana	736	0	hydroxy methylglutaryl CoA reductase 1	AT1G76490	0	3-hydroxy-3-methylglutaryl-coenzyme A reductase 1 n=122 Tax=Embryophyta RepID=HMDH1_ARATH	P14891	66.7897	0
psme_1_1_000420	contig11683	isogroup01359	IM	2	1	2324	C5	184	40	FALSE	TRUE	-	Putative VirE2-interacting protein VIP1	Q9MA75	Arabidopsis thaliana	144	1e-33	Basic-leucine zipper (bZIP) transcription factor family protein	AT4G38900	8e-68	Predicted protein n=17 Tax=Magnoliophyta RepID=B9H0Z0_POPTR	B9H0Z0	41.4079	1e-71
psme_1_1_000421	contig11747	isogroup06955	IM	2	1	1270	C7	56	8	FALSE	FALSE	-
psme_1_1_000422	contig11763	isogroup00838	IM	8	1	118	C7	2	0	TRUE	TRUE	A
psme_1_1_000423	contig11770	isogroup00836	IM	4	1	471	C1	30	112	TRUE	TRUE	+	DEAD-box ATP-dependent RNA helicase 40	Q9SQV1	Arabidopsis thaliana	85.9	4e-17	DEAD box RNA helicase family protein	AT5G14610	5e-18	Dead box ATP-dependent RNA helicase, putative n=1 Tax=Ricinus communis RepID=B9SAJ6_RICCO	B9SAJ6	69.8113	2e-17
psme_1_1_000424	contig11781	isogroup00011	IM	11	1	629	C6	0	9	TRUE	FALSE	+	Probable xyloglucan endotransglucosylase/hydrolase protein 23	Q38910	Arabidopsis thaliana	211	8e-55	xyloglucan endotransglycosylase 6	AT4G25810	2e-55	Whole genome shotgun sequence of line PN40024, scaffold_52.assembly12x (Fragment) n=2 Tax=Vitis vinifera RepID=D7SQ70_VITVI	D7SQ70	81.6794	6e-60
psme_1_1_000425	contig11894	isogroup07177	IM	2	1	1282	C1	35	1	FALSE	FALSE	-	F18B13.20 protein	Q9SSC7	Arabidopsis thaliana	172	1e-42	Protein of unknown function (DUF567)	AT1G80120	3e-43	Putative uncharacterized protein n=1 Tax=Picea sitchensis RepID=A9NZ78_PICSI	A9NZ78	87.7193	1e-109
psme_1_1_000426	contig11897	isogroup00915	IM	4	1	811	C3	1	40	TRUE	FALSE	+	Nodulin-like protein; 38383-40406	Q9M8M1	Arabidopsis thaliana	172	7e-43	Major facilitator superfamily protein	AT1G80530	2e-43	Predicted protein n=9 Tax=Magnoliophyta RepID=B9N6Z0_POPTR	B9N6Z0	38.8889	5e-46
psme_1_1_000427	contig11904	isogroup07073	IM	2	1	997	C3	5	44	FALSE	FALSE	+
psme_1_1_000428	contig12030	isogroup07093	IM	2	1	397	C7	14	2	FALSE	TRUE	-
psme_1_1_000429	contig12046	isogroup07104	IM	2	1	502	C6	18	310	FALSE	FALSE	+
psme_1_1_000430	contig12059	isogroup01466	IM	3	1	237	C6	0	0	TRUE	TRUE	X									Putative uncharacterized protein n=2 Tax=Picea sitchensis RepID=B8LMT0_PICSI	B8LMT0	61.5385	6e-16
psme_1_1_000431	contig12069	isogroup01734	IM	3	1	259	C5	0	0	TRUE	TRUE	X									Putative uncharacterized protein n=2 Tax=Picea sitchensis RepID=D5A9H1_PICSI	D5A9H1	48.6842	4e-11
psme_1_1_000432	contig12071	isogroup01734	IM	3	1	1301	C6	1	0	FALSE	TRUE	A	O-acyltransferase WSD1	Q93ZR6	Arabidopsis thaliana	169	2e-41	O-acyltransferase (WSD1-like) family protein	AT5G53390	3e-55	Putative uncharacterized protein n=2 Tax=Picea sitchensis RepID=D5A9H1_PICSI	D5A9H1	62.5293	1e-155
psme_1_1_000433	contig12086	isogroup00209	IM	10	1	460	C7	77	28	FALSE	TRUE	-						SWAP (Suppressor-of-White-APricot)/surp domain-containing protein	AT5G55100	2e-12	Whole genome shotgun sequence of line PN40024, scaffold_90.assembly12x (Fragment) n=6 Tax=rosids RepID=D7T808_VITVI	D7T808	47.0588	6e-11
psme_1_1_000434	contig12207	isogroup00403	IM	6	1	145	C6	0	0	TRUE	TRUE	X									Non-specific lipid-transfer protein n=20 Tax=Pinaceae RepID=NLTP_PINTA	Q41073	85.7143	6e-15
psme_1_1_000435	contig12257	isogroup00943	IM	5	1	110	C7	0	0	TRUE	TRUE	X
psme_1_1_000436	contig12268	isogroup06864	IM	2	1	1209	C3	65	5	FALSE	TRUE	-	At3g27230	Q9LK30	Arabidopsis thaliana	268	2e-71	FUNCTIONS IN: molecular_function unknown; INVOLVED IN: biological_process unknown; LOCATED IN: mitochondrion; EXPRESSED IN: 15 plant structures; EXPRESSED DURING: 7 growth stages; CONTAINS InterPro DOMAIN/s: Protein of unknown function DUF248 methyltransferase putative (InterPro:IPR004159); BEST Arabidopsis thaliana protein match is: S-adenosyl-L-methionine-dependent methyltransferases superfamil…	AT3G05390	2e-87	Predicted protein n=4 Tax=Spermatophyta RepID=B9H3D4_POPTR	B9H3D4	63.9665	1e-133
psme_1_1_000437	contig12275	isogroup05448	I1	1	1	627	C1	16	252	TRUE	FALSE	+	UPF0459 protein C19orf50	Q9BQD3	Homo sapiens	71.2	2e-12	FUNCTIONS IN: molecular_function unknown; INVOLVED IN: biological_process unknown; LOCATED IN: cellular_component unknown; CONTAINS InterPro DOMAIN/s: Domain of unknown function KxDL (InterPro:IPR019371).	AT3G29130	4e-28	Predicted protein n=1 Tax=Physcomitrella patens subsp. patens RepID=A9SC94_PHYPA	A9SC94	67.9612	6e-31
psme_1_1_000438	contig12326	isogroup06899	IM	2	1	3447	C3	115	1130	TRUE	FALSE	+	U-box domain-containing protein 43	Q9SFX2	Arabidopsis thaliana	246	2e-64	ARM repeat superfamily protein	AT1G76390	6e-65	Predicted protein n=1 Tax=Physcomitrella patens subsp. patens RepID=A9RDS9_PHYPA	A9RDS9	37.1484	1e-172
psme_1_1_000439	contig12336	isogroup03379	IM	2	1	131	C7	1	0	TRUE	TRUE	A
psme_1_1_000440	contig12337	isogroup03379	IM	2	1	603	C7	16	1	FALSE	TRUE	-						peptidases	AT1G34640	2e-13	Os07g0622900 protein n=7 Tax=Poaceae RepID=Q7XI45_ORYSJ	Q7XI45	35.9649	3e-12
psme_1_1_000441	contig12411	isogroup00034	IM	8	1	811	C7	629	41	FALSE	FALSE	-
psme_1_1_000442	contig12433	isogroup00357	IM	8	1	542	C5	8	50	TRUE	FALSE	+	At2g33430/F4P9.20	O22793	Arabidopsis thaliana	153	2e-37	differentiation and greening-like 1	AT2G33430	6e-38	Plastid protein, putative; 23108-24430 n=34 Tax=Spermatophyta RepID=Q9C7Y2_ARATH	Q9C7Y2	67.9245	6e-36
psme_1_1_000443	contig12442	isogroup00245	IM	8	1	593	C6	29	5	FALSE	FALSE	-	Disease resistance protein-like	Q9FI14	Arabidopsis thaliana	48.9	8e-06	NB-ARC domain-containing disease resistance protein	AT4G19050	2e-07	Putative uncharacterized protein n=6 Tax=Picea sitchensis RepID=A9NYF8_PICSI	A9NYF8	60.8696	8e-21
psme_1_1_000444	contig12483	isogroup00787	IM	8	1	1609	C7	2	15	FALSE	FALSE	+	U-box domain-containing protein 14	Q8VZ40	Arabidopsis thaliana	71.2	7e-12	ARM repeat superfamily protein	AT1G23030	6e-17	Predicted protein n=11 Tax=rosids RepID=B9GQU5_POPTR	B9GQU5	32	9e-53
psme_1_1_000445	contig12498	isogroup01222	IM	3	1	196	C7	1	0	FALSE	FALSE	A
psme_1_1_000446	contig12503	isogroup01529	IM	4	1	270	C5	0	0	TRUE	FALSE	X
psme_1_1_000447	contig12592	isogroup03755	IM	2	1	1705	C7	180	16	FALSE	FALSE	-	Leucine-rich repeat receptor-like protein kinase	Q9FK63	Arabidopsis thaliana	131	6e-30	Leucine-rich repeat protein kinase family protein	AT5G45800	2e-30	Leucine-rich repeat receptor-like protein kinase n=6 Tax=rosids RepID=Q9FK63_ARATH	Q9FK63	35.4962	9e-29
psme_1_1_000448	contig12604	isogroup06792	IM	2	1	497	C5	28	2	FALSE	TRUE	-	Leucine-rich repeat receptor-like protein kinase (Fragment)	C0LGM1	Arabidopsis thaliana	76.6	3e-14	Leucine-rich repeat protein kinase family protein	AT2G14440	5e-16	Putative uncharacterized protein n=1 Tax=Picea sitchensis RepID=B8LLS6_PICSI	B8LLS6	53.5948	4e-37
psme_1_1_000449	contig12620	isogroup00775	IM	3	1	664	C7	50	9	FALSE	TRUE	-						hydroxyproline-rich glycoprotein family protein	AT5G58210	2e-06	Os02g0638000 protein n=3 Tax=Oryza sativa RepID=Q6H5V6_ORYSJ	Q6H5V6	43.5484	3e-06
psme_1_1_000450	contig12630	isogroup02237	IM	3	1	251	C7	0	1	TRUE	FALSE	A
psme_1_1_000451	contig12639	isogroup02083	IM	4	1	509	C5	49	3	FALSE	TRUE	-									Putative uncharacterized protein n=1 Tax=Picea sitchensis RepID=A9NLP0_PICSI	A9NLP0	75.7576	2e-18
psme_1_1_000452	contig12665	isogroup00598	IM	5	1	276	C6	3	2	TRUE	TRUE	A	ACR3	O49285	Arabidopsis thaliana	110	6e-25	ACT domain repeat 3	AT1G76990	2e-25	ACR3 n=16 Tax=Embryophyta RepID=O49285_ARATH	O49285	57.4468	1e-23
psme_1_1_000453	contig12710	isogroup03118	IM	2	1	161	C7	0	0	TRUE	TRUE	X
psme_1_1_000454	contig12725	isogroup03124	IM	2	1	3808	C4	959	120	FALSE	TRUE	-	Putative uncharacterized protein T12C14_60	Q9LZQ4	Arabidopsis thaliana	1260	0	Carbohydrate-binding-like fold	AT3G62360	0	Whole genome shotgun sequence of line PN40024, scaffold_5.assembly12x (Fragment) n=4 Tax=Magnoliophyta RepID=D7U2J9_VITVI	D7U2J9	60.2329	0
psme_1_1_000455	contig12844	isogroup02364	IM	4	1	977	C6	576	117	FALSE	FALSE	-	Xylem cysteine proteinase 1	O65493	Arabidopsis thaliana	141	3e-33	xylem cysteine peptidase 1	AT4G35350	8e-34	Putative uncharacterized protein n=1 Tax=Picea sitchensis RepID=A9NM60_PICSI	A9NM60	68.8312	2e-35
psme_1_1_000456	contig12847	isogroup05182	IM	2	1	1462	C2	289	23	FALSE	TRUE	-	Putative uncharacterized protein At2g19560	Q8GWE6	Arabidopsis thaliana	510		proteasome family protein	AT2G19560	8e-145	Predicted protein n=14 Tax=Embryophyta RepID=B9HD15_POPTR	B9HD15	65.3659	1e-153
psme_1_1_000457	contig12869	isogroup01489	IM	4	1	320	C6	1	35	TRUE	FALSE	+	Histone H4	P59259	Arabidopsis thaliana	80.5	8e-16	Histone superfamily protein	AT5G59970	2e-16	UPI0001D55664 related cluster n=2 Tax=unknown RepID=UPI0001D55664	UPI0001D55664	94.8718	4e-14
psme_1_1_000458	contig12875	isogroup00071	IM	10	1	493	C6	193	22	FALSE	TRUE	-	Cytokinin-O-glucosyltransferase 2	Q9SK82	Arabidopsis thaliana	63.2	3e-10	UDP-glucosyl transferase 85A7	AT1G22340	3e-12	Putative uncharacterized protein n=2 Tax=Picea sitchensis RepID=B8LN73_PICSI	B8LN73	70.0787	4e-43
psme_1_1_000459	contig12885	isogroup01214	IM	3	1	255	C7	0	1	FALSE	FALSE	A
psme_1_1_000460	contig12887	isogroup00485	IM	4	1	737	C7	53	7	FALSE	FALSE	-
psme_1_1_000461	contig12909	isogroup00039	IM	11	1	478	C5	4	47	TRUE	FALSE	+	Serine/threonine-protein kinase AFC2	P51567	Arabidopsis thaliana	55.8	4e-08	FUS3-complementing gene 2	AT4G24740	1e-08	Putative uncharacterized protein n=2 Tax=Picea sitchensis RepID=A9NN82_PICSI	A9NN82	50.4425	5e-23
psme_1_1_000462	contig12919	isogroup00291	IM	6	1	295	C1	9	55	TRUE	TRUE	+									Whole genome shotgun sequence of line PN40024, scaffold_62.assembly12x (Fragment) n=1 Tax=Vitis vinifera RepID=D7U9J4_VITVI	D7U9J4	57.1429	5e-06
psme_1_1_000463	contig12932	isogroup01447	IM	2	1	951	C4	178	6	FALSE	FALSE	-	Putative uncharacterized protein	Q3THL5	Mus musculus	120	6e-27	Eukaryotic release factor 1 (eRF1) family protein	AT4G27650	6e-38	Pelota n=11 Tax=Magnoliophyta RepID=Q9ZT87_ARATH	Q9ZT87	80.2198	4e-36
psme_1_1_000464	contig13027	isogroup01090	IM	2	1	820	C4	13	198	FALSE	FALSE	+
psme_1_1_000465	contig13082	isogroup00074	IM	11	1	480	C7	13	56	FALSE	FALSE	+
psme_1_1_000466	contig13093	isogroup00896	IM	3	1	368	C7	3	19	FALSE	FALSE	+
psme_1_1_000467	contig13136	isogroup00542	IM	6	1	532	C6	0	0	TRUE	TRUE	X	At1g16030	Q9S9N1	Arabidopsis thaliana	144	2e-34	heat shock protein 70B	AT1G16030	4e-35	BiP n=1 Tax=Ectocarpus siliculosus RepID=D7FZ60_ECTSI	D7FZ60	47.9452	2e-30
psme_1_1_000468	contig13145	isogroup03260	IM	2	1	2230	C1	531	36	FALSE	TRUE	-	Protein NLRC3	Q7RTR2	Homo sapiens	75.1	7e-13	RNI-like superfamily protein	AT2G20210	5e-91	Whole genome shotgun sequence of line PN40024, scaffold_5.assembly12x (Fragment) n=2 Tax=Vitis vinifera RepID=D7U3C2_VITVI	D7U3C2	41.2826	8e-98
psme_1_1_000469	contig13187	isogroup02590	IM	2	1	295	C3	31	0	FALSE	FALSE	-
psme_1_1_000470	contig13212	isogroup00082	IM	9	1	354	C6	463	203	TRUE	TRUE	-									Putative uncharacterized protein n=1 Tax=Picea sitchensis RepID=A9NLP0_PICSI	A9NLP0	59.4059	2e-23
psme_1_1_000471	contig13213	isogroup00082	IM	9	1	144	C7	55	9	TRUE	FALSE	-
psme_1_1_000472	contig13242	isogroup06940	IM	2	1	181	C4	0	0	TRUE	TRUE	X
psme_1_1_000473	contig13293	isogroup03191	IM	2	1	502	C3	65	6	FALSE	FALSE	-	Proteasome assembly chaperone 2	Q7SYV1	Xenopus laevis	60.1	3e-09	clast3-related	AT3G18940	6e-26	Putative uncharacterized protein n=1 Tax=Glycine max RepID=C6TFG6_SOYBN	C6TFG6	73.3333	1e-25
psme_1_1_000474	contig13303	isogroup00052	IM	11	1	296	C5	2	0	TRUE	TRUE	A									TIR/NBS (Fragment) n=5 Tax=Pinus RepID=Q8L8J1_PINTA	Q8L8J1	40.4762	5e-07
psme_1_1_000475	contig13318	isogroup00209	IM	10	1	150	C7	28	16	TRUE	TRUE	A
psme_1_1_000476	contig13319	isogroup00209	IM	10	1	284	C7	61	5	FALSE	TRUE	-
psme_1_1_000477	contig13320	isogroup00209	IM	10	1	265	C7	54	1	FALSE	FALSE	-
psme_1_1_000478	contig13388	isogroup01898	IM	4	1	1590	C3	477	43	FALSE	TRUE	-	Pentatricopeptide repeat-containing protein At4g39620, chloroplastic	Q9SV96	Arabidopsis thaliana	394		Tetratricopeptide repeat (TPR)-like superfamily protein	AT4G39620	3e-135	Pentatricopeptide repeat-containing protein At4g39620, chloroplastic n=10 Tax=Magnoliophyta RepID=PP358_ARATH	Q9SV96	56.9767	1e-133
psme_1_1_000479	contig13442	isogroup00596	IM	5	1	301	C7	0	0	TRUE	TRUE	X
psme_1_1_000480	contig13444	isogroup02077	IM	4	1	1272	C7	178	16	FALSE	TRUE	-						REF4-related 1	AT3G23590	1e-84	Putative uncharacterized protein n=1 Tax=Vitis vinifera RepID=C5DB63_VITVI	C5DB63	45.8333	1e-101
psme_1_1_000481	contig13462	isogroup00552	IM	6	1	291	C3	9	41	TRUE	TRUE	+	Putative amino acid or GABA permease	Q9ZU50	Arabidopsis thaliana	72.8	2e-13	bidirectional amino acid transporter 1	AT2G01170	5e-14	Amino acid transporter n=5 Tax=rosids RepID=B9HF45_POPTR	B9HF45	80.2083	8e-39
psme_1_1_000482	contig13526	isogroup00688	IM	6	1	402	C3	115	4	TRUE	FALSE	-
psme_1_1_000483	contig13570	isogroup04378	IM	2	1	1222	C7	13	110	TRUE	FALSE	+
psme_1_1_000484	contig13572	isogroup01034	IM	4	1	1187	C1	276	17	FALSE	FALSE	-	Putative uncharacterized protein T10O8_110	Q9M033	Arabidopsis thaliana	166	1e-40	HEAT repeat-containing protein	AT5G01400	3e-41	Predicted protein n=3 Tax=rosids RepID=B9IG98_POPTR	B9IG98	68.1159	8e-44
psme_1_1_000485	contig13666	isogroup01412	IM	4	1	212	C7	16	4	TRUE	TRUE	-
psme_1_1_000486	contig13685	isogroup01507	IM	3	1	596	C3	7	1	FALSE	FALSE	A
psme_1_1_000487	contig13700	isogroup06711	IM	2	1	705	C7	64	3	FALSE	TRUE	-	AAA family ATPase peroxin 6	Q8RY16	Arabidopsis thaliana	207	3e-53	peroxin 6	AT1G03000	7e-54	F10O3.18 protein n=9 Tax=Magnoliophyta RepID=Q9SA70_ARATH	Q9SA70	51.4563	4e-52
psme_1_1_000488	contig13707	isogroup00597	IM	8	1	1188	C7	14	3	FALSE	TRUE	-									Putative uncharacterized protein n=1 Tax=Picea sitchensis RepID=B8LKI8_PICSI	B8LKI8	46.0481	1e-54
psme_1_1_000489	contig13709	isogroup00397	IM	6	1	148	C7	0	0	TRUE	TRUE	X
psme_1_1_000490	contig13713	isogroup01058	IM	3	1	1009	C4	9	52	TRUE	FALSE	+	Peroxidase 54	Q9FG34	Arabidopsis thaliana	319	8e-87	Peroxidase superfamily protein	AT4G16270	2e-89	Peroxidase 40 n=10 Tax=Magnoliophyta RepID=PER40_ARATH	O23474	57.1906	1e-87
psme_1_1_000491	contig13765	isogroup01412	IM	4	1	622	C7	54	7	FALSE	FALSE	-
psme_1_1_000492	contig13801	isogroup06785	IM	2	1	1422	C1	493	35	FALSE	TRUE	-						unknown protein; CONTAINS InterPro DOMAIN/s: Protein of unknown function NEP (InterPro:IPR019320); Has 57 Blast hits to 57 proteins in 26 species: Archae - 0; Bacteria - 0; Metazoa - 19; Fungi - 0; Plants - 34; Viruses - 0; Other Eukaryotes - 4 (source: NCBI BLink).	AT2G39170	3e-14	Putative uncharacterized protein n=1 Tax=Picea sitchensis RepID=A9P0I1_PICSI	A9P0I1	35.3982	9e-40
psme_1_1_000493	contig13842	isogroup00145	IM	9	1	284	C5	0	0	TRUE	TRUE	X									Putative uncharacterized protein n=2 Tax=Picea sitchensis RepID=B8LN73_PICSI	B8LN73	56.0606	2e-13
psme_1_1_000494	contig13918	isogroup02259	IM	2	1	298	C7	4	11	TRUE	TRUE	A	Pentatricopeptide repeat-containing protein At3g53700, chloroplastic	Q9LFF1	Arabidopsis thaliana	52.4	3e-12	Tetratricopeptide repeat (TPR)-like superfamily protein	AT5G39710	3e-18	Putative uncharacterized protein n=1 Tax=Vitis vinifera RepID=A5BUC8_VITVI	A5BUC8	45.5696	6e-18
psme_1_1_000495	contig13942	isogroup00039	IM	11	1	192	C6	9	1	FALSE	TRUE	-
psme_1_1_000496	contig13969	isogroup00613	IM	5	1	384	C7	75	1	FALSE	FALSE	-
psme_1_1_000497	contig13999	isogroup04470	IM	2	1	1739	C4	5	140	TRUE	FALSE	+	Probable LRR receptor-like serine/threonine-protein kinase At4g26540	C0LGR3	Arabidopsis thaliana	217	7e-56	Leucine-rich repeat receptor-like protein kinase family protein	AT3G24240	2e-60	Putative uncharacterized protein n=1 Tax=Picea sitchensis RepID=B8LQX6_PICSI	B8LQX6	50.3371	1e-126
psme_1_1_000498	contig14050	isogroup04458	I1	1	1	407	C6	0	1	TRUE	FALSE	A									Putative uncharacterized protein n=1 Tax=Picea sitchensis RepID=A9NYM7_PICSI	A9NYM7	79.2683	2e-35
psme_1_1_000499	contig14056	isogroup03226	IM	2	1	414	C3	0	118	FALSE	FALSE	+
psme_1_1_000500	contig14068	isogroup03167	IM	2	1	521	C6	9	2	FALSE	FALSE	A
psme_1_1_000501	contig14070	isogroup01008	IM	4	1	425	C7	2	11	TRUE	TRUE	+									Putative uncharacterized protein n=3 Tax=Picea sitchensis RepID=B8LR16_PICSI	B8LR16	53.5714	1e-32
psme_1_1_000502	contig14115	isogroup00061	IM	10	1	105	C7	0	1	TRUE	TRUE	A
psme_1_1_000503	contig14145	isogroup07101	IM	2	1	200	C5	0	5	TRUE	TRUE	A									Putative uncharacterized protein n=6 Tax=Picea sitchensis RepID=A9NYF8_PICSI	A9NYF8	67.1875	9e-14
psme_1_1_000504	contig14169	isogroup00011	IM	11	1	132	C5	0	0	FALSE	TRUE	X
psme_1_1_000505	contig14225	isogroup00485	IM	4	1	314	C7	13	3	TRUE	FALSE	-
psme_1_1_000506	contig14296	isogroup00995	IM	3	1	190	C7	0	0	TRUE	FALSE	X
psme_1_1_000507	contig14365	isogroup00596	IM	5	1	691	C2	1	3	FALSE	FALSE	A
psme_1_1_000508	contig14388	isogroup03526	IM	2	1	738	C5	119	10	FALSE	FALSE	-									Putative uncharacterized protein n=2 Tax=Picea sitchensis RepID=B8LNI7_PICSI	B8LNI7	50	5e-09
psme_1_1_000509	contig14389	isogroup03520	IM	2	1	1545	C6	22	3	FALSE	TRUE	-						Plant protein of unknown function (DUF868)	AT5G28150	2e-68	Predicted protein n=2 Tax=Physcomitrella patens subsp. patens RepID=A9SWI2_PHYPA	A9SWI2	52.1994	4e-92
psme_1_1_000510	contig14476	isogroup00003	IM	11	1	390	C7	4	16	TRUE	TRUE	+	Genomic DNA, chromosome 5, P1 clone:MUD12	Q9FH29	Arabidopsis thaliana	55.1	4e-08	disease resistance protein (TIR-NBS-LRR class) putative	AT5G17680	8e-12	Putative uncharacterized protein n=2 Tax=Picea sitchensis RepID=B8LMX8_PICSI	B8LMX8	54.9451	7e-17
psme_1_1_000511	contig14484	isogroup01915	IM	2	1	1265	C1	13	149	TRUE	FALSE	+	At5g16560	Q93WJ9	Arabidopsis thaliana	147	4e-35	Homeodomain-like superfamily protein	AT5G16560	1e-35	Putative uncharacterized protein n=1 Tax=Picea sitchensis RepID=D5AAF1_PICSI	D5AAF1	74.8792	2e-77
psme_1_1_000512	contig14505	isogroup01412	IM	4	1	2626	C1	10	1	FALSE	FALSE	-	Rop guanine nucleotide exchange factor 1	Q93ZY2	Arabidopsis thaliana	332		RHO guanyl-nucleotide exchange factor 7	AT5G02010	9e-145	Whole genome shotgun sequence of line PN40024, scaffold_7.assembly12x (Fragment) n=1 Tax=Vitis vinifera RepID=D7THF3_VITVI	D7THF3	61.3636	1e-164
psme_1_1_000513	contig14563	isogroup01291	IM	2	1	357	C7	3	0	FALSE	FALSE	A
psme_1_1_000514	contig14570	isogroup00555	IM	4	1	298	C7	62	10	FALSE	TRUE	-
psme_1_1_000515	contig14594	isogroup03386	IM	2	1	758	C5	4	20	FALSE	FALSE	+	Pentatricopeptide repeat-containing protein At1g19720	Q9FXH1	Arabidopsis thaliana	192	5e-49	Pentatricopeptide repeat (PPR-like) superfamily protein	AT1G19720	2e-49	Putative uncharacterized protein n=1 Tax=Picea sitchensis RepID=B8LLJ0_PICSI	B8LLJ0	44.8052	4e-64
psme_1_1_000516	contig14624	isogroup01330	IM	2	1	216	C7	2	0	FALSE	TRUE	A
psme_1_1_000517	contig14680	isogroup00003	IM	11	1	332	C7	1	16	TRUE	TRUE	+	Genomic DNA, chromosome 5, P1 clone:MUD12	Q9FH29	Arabidopsis thaliana	62.4	2e-10	Disease resistance protein (TIR-NBS-LRR class) family	AT5G36930	2e-13	Putative uncharacterized protein n=6 Tax=Pinaceae RepID=C0PQE2_PICSI	C0PQE2	56.9444	1e-16
psme_1_1_000518	contig14685	isogroup00204	IM	6	1	429	C7	3	0	TRUE	TRUE	A						Plant protein of unknown function (DUF247)	AT3G50120	6e-09	Putative uncharacterized protein n=1 Tax=Picea sitchensis RepID=A9NUU0_PICSI	A9NUU0	60.2941	4e-17
psme_1_1_000519	contig14691	isogroup06926	IM	2	1	166	C7	1	0	TRUE	TRUE	A
psme_1_1_000520	contig14787	isogroup00022	IM	11	1	411	C7	2	0	FALSE	FALSE	A
psme_1_1_000521	contig14788	isogroup03474	IM	3	1	424	C7	86	16	FALSE	FALSE	-	Purple acid phosphatase 17	Q9SCX8	Arabidopsis thaliana	48.1	7e-06	Calcineurin-like metallo-phosphoesterase superfamily protein	AT1G25230	6e-08
psme_1_1_000522	contig14789	isogroup00022	IM	11	1	1749	C7	5	0	FALSE	FALSE	A									Putative uncharacterized protein n=1 Tax=Vitis vinifera RepID=A5BT67_VITVI	A5BT67	30.5085	4e-07
psme_1_1_000523	contig14830	isogroup00890	IM	4	1	267	C6	0	1	FALSE	FALSE	A
psme_1_1_000524	contig14836	isogroup06950	IM	2	1	1728	C3	122	637	TRUE	FALSE	+	AT3g10420/F13M14_30	Q940C8	Arabidopsis thaliana	573		P-loop containing nucleoside triphosphate hydrolases superfamily protein	AT3G10420	1e-163	AT3g10420/F13M14_30 n=7 Tax=Magnoliophyta RepID=Q940C8_ARATH	Q940C8	62.1457	1e-162
psme_1_1_000525	contig14843	isogroup01718	IM	3	1	1561	C1	62	349	FALSE	FALSE	+	Probable U3 small nucleolar RNA-associated protein 11	Q9M223	Arabidopsis thaliana	263	9e-70	embryo sac development arrest 14	AT3G60360	2e-70	Probable U3 small nucleolar RNA-associated protein 11 n=16 Tax=Embryophyta RepID=UTP11_ARATH	Q9M223	56.087	1e-68
psme_1_1_000526	contig14852	isogroup01731	IM	5	1	1302	C4	351	40	FALSE	TRUE	-						Major facilitator superfamily protein	AT2G44280	4e-112	AT3g60070/T2O9_50 n=8 Tax=Arabidopsis RepID=Q8L7S2_ARATH	Q8L7S2	67.7305	1e-110
psme_1_1_000527	contig14931	isogroup00010	IM	11	1	1995	C2	613	368	FALSE	FALSE	-	Putative uncharacterized protein At3g58660	Q9LXT5	Arabidopsis thaliana	160	9e-39	Ribosomal protein L1p/L10e family	AT3G58660	2e-39	Putative uncharacterized protein n=1 Tax=Picea sitchensis RepID=B8LR24_PICSI	B8LR24	56.2147	2e-90
psme_1_1_000528	contig14945	isogroup01039	IM	4	1	1155	C7	64	5	FALSE	FALSE	-
psme_1_1_000529	contig15052	isogroup01193	IM	4	1	1571	C7	64	612	TRUE	FALSE	+						P-loop containing nucleoside triphosphate hydrolases superfamily protein	AT3G19740	1e-49	Whole genome shotgun sequence of line PN40024, scaffold_11.assembly12x (Fragment) n=3 Tax=rosids RepID=D7T9G1_VITVI	D7T9G1	50.2564	7e-50
psme_1_1_000530	contig15054	isogroup00001	IM	11	1	247	C7	0	0	FALSE	FALSE	X
psme_1_1_000531	contig15056	isogroup02972	IM	4	1	430	C7	1	11	TRUE	FALSE	+
psme_1_1_000532	contig15066	isogroup01583	IM	3	1	781	C3	6	262	FALSE	FALSE	+
psme_1_1_000533	contig15073	isogroup00081	IM	11	1	303	C7	1	0	FALSE	TRUE	A	Putative uncharacterized protein AT4g09430	Q9M0P9	Arabidopsis thaliana	55.1	4e-08	Toll-Interleukin-Resistance (TIR) domain family protein	AT1G52900	4e-10	Putative uncharacterized protein n=6 Tax=Pinaceae RepID=C0PQE2_PICSI	C0PQE2	65.0794	1e-16
psme_1_1_000534	contig15178	isogroup04323	IM	2	1	1771	C6	300	58	FALSE	TRUE	-	Expressed protein	Q9ZU48	Arabidopsis thaliana	161	4e-39	Octicosapeptide/Phox/Bem1p family protein	AT2G01190	1e-39	Putative uncharacterized protein n=2 Tax=Picea sitchensis RepID=B8LLT4_PICSI	B8LLT4	68.6469	0
psme_1_1_000535	contig15217	isogroup02258	IM	2	1	1178	C3	623	91	FALSE	TRUE	-						Encodes a chloroplast protein that induces tolerance to multiple environmental stresses and reduces photooxidative damage.	AT5G44650	3e-34	Os01g0798500 protein n=4 Tax=Poaceae RepID=Q5VQK9_ORYSJ	Q5VQK9	43.318	5e-38
psme_1_1_000536	contig15289	isogroup00001	IM	11	1	1090	C3	168	15	FALSE	TRUE	-						unknown protein; FUNCTIONS IN: molecular_function unknown; INVOLVED IN: biological_process unknown; LOCATED IN: cellular_component unknown; EXPRESSED IN: cultured cell; BEST Arabidopsis thaliana protein match is: unknown protein (TAIR:AT3G13420.1); Has 35333 Blast hits to 34131 proteins in 2444 species: Archae - 798; Bacteria - 22429; Metazoa - 974; Fungi - 991; Plants - 531; Viruses - 0; Other E…	AT1G55535	8e-61	At1g55535 n=5 Tax=Arabidopsis RepID=Q5XF13_ARATH	Q5XF13	57.0776	5e-59
psme_1_1_000537	contig15308	isogroup03382	IM	2	1	376	C7	1	0	TRUE	TRUE	A
psme_1_1_000538	contig15311	isogroup00800	IM	6	1	389	C3	22	6	FALSE	TRUE	-	Serine carboxypeptidase-like 42	Q9FH05	Arabidopsis thaliana	87.4	8e-18	serine carboxypeptidase-like 41	AT5G42230	2e-18	Putative uncharacterized protein n=1 Tax=Picea sitchensis RepID=D5AB66_PICSI	D5AB66	55.6701	2e-22
psme_1_1_000539	contig15317	isogroup00614	IM	3	1	644	C5	475	79	FALSE	FALSE	-									Putative uncharacterized protein n=2 Tax=Picea sitchensis RepID=D5A9V1_PICSI	D5A9V1	72.7273	9e-06
psme_1_1_000540	contig15327	isogroup00397	IM	6	1	127	C7	0	0	TRUE	TRUE	X
psme_1_1_000541	contig15334	isogroup07093	IM	2	1	2265	C7	122	10	FALSE	TRUE	-						unknown protein; FUNCTIONS IN: molecular_function unknown; INVOLVED IN: biological_process unknown; LOCATED IN: mitochondrion; EXPRESSED IN: 23 plant structures; EXPRESSED DURING: 15 growth stages; BEST Arabidopsis thaliana protein match is: unknown protein (TAIR:AT2G29620.1).	AT5G17910	2e-08	Putative uncharacterized protein n=2 Tax=Vitis vinifera RepID=A5B5F2_VITVI	A5B5F2	33.8235	5e-10
psme_1_1_000542	contig15365	isogroup02475	IM	3	1	344	C5	0	23	TRUE	FALSE	+	Hydrophobic protein RCI2B	Q9ZNS6	Arabidopsis thaliana	93.2	1e-19	Low temperature and salt responsive protein family	AT3G05890	3e-20	Stress-induced hydrophobic peptide n=20 Tax=Embryophyta RepID=B9N409_POPTR	B9N409	83.0189	3e-20
psme_1_1_000543	contig15377	isogroup00144	IM	7	1	277	C6	61	164	TRUE	TRUE	+									Putative uncharacterized protein n=2 Tax=Picea sitchensis RepID=A9NS05_PICSI	A9NS05	84.9315	3e-26
psme_1_1_000544	contig15449	isogroup00797	IM	6	1	277	C7	0	0	FALSE	FALSE	X
psme_1_1_000545	contig15533	isogroup00175	IM	8	1	431	C7	2	2	FALSE	FALSE	A
psme_1_1_000546	contig15550	isogroup00421	IM	6	1	677	C5	6	18	TRUE	FALSE	+	Cysteine-rich repeat secretory protein 12	Q9ZU94	Arabidopsis thaliana	82.8	7e-16	plasmodesmata-located protein 6	AT2G01660	2e-16	Putative uncharacterized protein n=1 Tax=Picea sitchensis RepID=B8LQ39_PICSI	B8LQ39	63.388	2e-66
psme_1_1_000547	contig15588	isogroup00002	IM	11	1	953	C1	0	0	FALSE	FALSE	X	GDSL esterase/lipase LTL1	Q9M8Y5	Arabidopsis thaliana	111	2e-24	GDSL-like Lipase/Acylhydrolase superfamily protein	AT2G23540	6e-54	Predicted protein n=11 Tax=Spermatophyta RepID=B9HEE9_POPTR	B9HEE9	58.6207	2e-58
psme_1_1_000548	contig15617	isogroup07104	IM	2	1	329	C7	25	76	TRUE	FALSE	+
psme_1_1_000549	contig15626	isogroup01911	IM	2	1	468	C7	0	12	FALSE	FALSE	+
psme_1_1_000550	contig15644	isogroup00001	IM	11	1	436	C7	0	0	FALSE	FALSE	X
psme_1_1_000551	contig15665	isogroup00083	IM	10	1	242	C7	1	0	FALSE	FALSE	A
psme_1_1_000552	contig15683	isogroup00787	IM	8	1	285	C7	2	0	FALSE	TRUE	A									Putative uncharacterized protein Sb04g004580 n=1 Tax=Sorghum bicolor RepID=C5XW25_SORBI	C5XW25	41.3793	2e-06
psme_1_1_000553	contig15685	isogroup00038	IM	11	1	276	C7	59	295	FALSE	FALSE	+
psme_1_1_000554	contig15694	isogroup00054	IM	9	1	399	C6	0	6	TRUE	FALSE	+	17.4 kDa class I heat shock protein	P19036	Arabidopsis thaliana	79	3e-15	heat shock protein 17.4	AT3G46230	9e-16	18.1 kDa class I heat shock protein n=274 Tax=Embryophyta RepID=HS181_ARATH	P19037	51.5625	7e-14
psme_1_1_000555	contig15732	isogroup00281	IM	7	1	332	C3	17	247	TRUE	FALSE	+
psme_1_1_000556	contig15816	isogroup00476	IM	2	1	240	C7	79	3	FALSE	TRUE	-									Putative uncharacterized protein n=1 Tax=Picea sitchensis RepID=A9NLW7_PICSI	A9NLW7	68.1818	7e-09
psme_1_1_000557	contig15863	isogroup00007	IM	11	1	249	C7	0	0	TRUE	TRUE	X
psme_1_1_000558	contig15900	isogroup01586	IM	4	1	877	C6	381	31	FALSE	TRUE	-	Purple acid phosphatase 3	Q8H129	Arabidopsis thaliana	220	3e-57	purple acid phosphatase 3	AT1G14700	8e-58	Putative uncharacterized protein n=1 Tax=Oryza sativa Japonica Group RepID=A3CC78_ORYSJ	A3CC78	54.9763	1e-59
psme_1_1_000559	contig15941	isogroup00001	IM	11	1	2473	C7	218	17	FALSE	TRUE	-	DNA-directed RNA polymerase	Q18566	Caenorhabditis elegans	435	0	nuclear RNA polymerase C1	AT5G60040	0	DNA-directed RNA polymerase n=6 Tax=Magnoliophyta RepID=Q7X881_ORYSJ	Q7X881	69.9812	0
psme_1_1_000560	contig15955	isogroup00787	IM	8	1	296	C7	0	0	FALSE	FALSE	X
psme_1_1_000561	contig15956	isogroup00787	IM	8	1	817	C7	0	16	FALSE	FALSE	+						Transducin/WD40 repeat-like superfamily protein	AT3G06880	2e-06	Predicted protein n=11 Tax=rosids RepID=B9GQU5_POPTR	B9GQU5	34.6154	1e-08
psme_1_1_000562	contig16008	isogroup06711	IM	2	1	1909	C1	262	29	FALSE	TRUE	-	AAA family ATPase peroxin 6	Q8RY16	Arabidopsis thaliana	558		peroxin 6	AT1G03000	4e-159	Peroxin 6 (Fragment) n=1 Tax=Helianthus annuus RepID=Q93X55_HELAN	Q93X55	66.895	1e-156
psme_1_1_000563	contig16058	isogroup00647	IM	6	1	2257	C1	89	920	TRUE	FALSE	+	At3g61050	Q9LEX1	Arabidopsis thaliana	538		Calcium-dependent lipid-binding (CaLB domain) family protein	AT3G61050	5e-153	At3g61050 n=17 Tax=Magnoliophyta RepID=Q9LEX1_ARATH	Q9LEX1	61.8267	1e-151
psme_1_1_000564	contig16074	isogroup03500	IM	2	1	3100	C2	1017	147	FALSE	TRUE	-	Probable DNA gyrase subunit A, chloroplastic/mitochondrial	Q9CAF6	Arabidopsis thaliana	1136	0	DNA GYRASE A	AT3G10690	0	DNA gyrase subunit A, chloroplastic/mitochondrial n=17 Tax=cellular organisms RepID=GYRA_NICBE	Q5YLB5	66.0999	0
psme_1_1_000565	contig16093	isogroup01070	IM	5	1	963	C3	622	63	FALSE	FALSE	-	Protein SPA1-RELATED 3	Q9LJR3	Arabidopsis thaliana	266	6e-71	SPA1-related 3	AT3G15354	2e-71	Predicted protein n=2 Tax=Physcomitrella patens subsp. patens RepID=A9RV89_PHYPA	A9RV89	70.5882	5e-71
psme_1_1_000566	contig16095	isogroup00350	IM	4	1	1993	C6	109	22	FALSE	FALSE	-	Probable disease resistance protein At4g33300	Q9SZA7	Arabidopsis thaliana	214	8e-55	ADR1-like 1	AT4G33300	2e-55	Putative uncharacterized protein n=3 Tax=Pinaceae RepID=C0PT41_PICSI	C0PT41	58.5242	1e-109
psme_1_1_000567	contig16118	isogroup00358	IM	5	1	476	C5	2	4	TRUE	FALSE	A	Callose synthase 2	Q9SL03	Arabidopsis thaliana	203	2e-52	glucan synthase-like 3	AT2G31960	5e-53	Whole genome shotgun sequence of line PN40024, scaffold_4.assembly12x (Fragment) n=12 Tax=Magnoliophyta RepID=D7SLC8_VITVI	D7SLC8	65.625	1e-57
psme_1_1_000568	contig16122	isogroup00007	IM	11	1	324	C7	2	7	TRUE	FALSE	A
psme_1_1_000569	contig16145	isogroup00014	IM	11	1	255	C7	3	8	FALSE	FALSE	A
psme_1_1_000570	contig16150	isogroup01511	IM	3	1	546	C6	0	0	FALSE	TRUE	X	Non-specific lipid-transfer protein 4	Q9LLR6	Arabidopsis thaliana	99.8	3e-21	lipid transfer protein 4	AT5G59310	1e-21	Non-specific lipid-transfer protein n=1 Tax=Picea sitchensis RepID=B8LRP3_PICSI	B8LRP3	72.7273	5e-40
psme_1_1_000571	contig16186	isogroup00200	IM	6	1	1186	C6	6	2	FALSE	TRUE	A	AT5g64260/MSJ1_10	Q9FE06	Arabidopsis thaliana	317	4e-86	EXORDIUM like 2	AT5G64260	1e-86	Predicted protein n=3 Tax=Spermatophyta RepID=B9GGB7_POPTR	B9GGB7	54.2955	1e-85
psme_1_1_000572	contig16205	isogroup01183	IM	4	1	134	C7	2	7	TRUE	FALSE	A
psme_1_1_000573	contig16206	isogroup00159	IM	10	1	336	C6	0	0	FALSE	TRUE	X	Nodulin-like protein	Q94AP3	Arabidopsis thaliana	69.7	2e-12	nodulin MtN21 /EamA-like transporter family protein	AT5G07050	2e-26	MtN21 nodulin protein-like n=19 Tax=Spermatophyta RepID=Q9FL41_ARATH	Q9FL41	73.9726	2e-24
psme_1_1_000574	contig16212	isogroup00033	IM	11	1	328	C7	0	1	TRUE	TRUE	A	Probable WRKY transcription factor 52	Q9FH83	Arabidopsis thaliana	54.3	1e-09	disease resistance protein (TIR-NBS-LRR class) putative	AT2G17050	5e-11	Putative uncharacterized protein n=2 Tax=Picea sitchensis RepID=B8LMX8_PICSI	B8LMX8	60.2941	6e-24
psme_1_1_000575	contig16235	isogroup00490	IM	5	1	121	C7	0	0	TRUE	TRUE	X
psme_1_1_000576	contig16275	isogroup02077	IM	4	1	2734	C5	51	699	TRUE	FALSE	+						REF4-related 1	AT3G23590	2e-167	Whole genome shotgun sequence of line PN40024, scaffold_104.assembly12x (Fragment) n=1 Tax=Vitis vinifera RepID=D7TPC3_VITVI	D7TPC3	48.1276	0
psme_1_1_000577	contig16321	isogroup01704	IM	2	1	125	C5	44	2	TRUE	TRUE	-
psme_1_1_000578	contig16326	isogroup01723	IM	4	1	318	C3	0	3	TRUE	TRUE	A
psme_1_1_000579	contig16343	isogroup03471	IM	2	1	196	C7	0	0	TRUE	TRUE	X									Putative uncharacterized protein n=1 Tax=Picea sitchensis RepID=B8LRJ2_PICSI	B8LRJ2	54.1667	4e-06
psme_1_1_000580	contig16345	isogroup00002	IM	11	1	218	C7	0	0	TRUE	FALSE	X
psme_1_1_000581	contig16367	isogroup00157	IM	9	1	351	C6	2	0	TRUE	FALSE	A	At1g56580/F25P12_18	Q9FXB0	Arabidopsis thaliana	62.8	2e-10	Protein of unknown function DUF538	AT4G24130	3e-11	Putative uncharacterized protein n=1 Tax=Picea sitchensis RepID=A9NLA5_PICSI	A9NLA5	84.6154	7e-24
psme_1_1_000582	contig16403	isogroup00770	IM	6	1	301	C6	3	100	TRUE	FALSE	+	Cytokinin-O-glucosyltransferase 2	Q9SK82	Arabidopsis thaliana	60.8	7e-10	UDP-Glycosyltransferase superfamily protein	AT2G36970	3e-13	Putative uncharacterized protein n=1 Tax=Picea sitchensis RepID=B8LNU7_PICSI	B8LNU7	43.5644	3e-14
psme_1_1_000583	contig16405	isogroup00306	IM	4	1	594	C7	0	31	FALSE	FALSE	+
psme_1_1_000584	contig16428	isogroup00008	IM	11	1	162	C7	36	0	FALSE	TRUE	-
psme_1_1_000585	contig16439	isogroup02626	IM	2	1	2239	C7	424	79	FALSE	TRUE	-						RNA-binding (RRM/RBD/RNP motifs) family protein	AT2G33435	2e-23	Splicing factor u2af large subunit, putative n=1 Tax=Ricinus communis RepID=B9SS44_RICCO	B9SS44	25.8197	8e-31
psme_1_1_000586	contig16456	isogroup01362	IM	3	1	830	C7	76	4	FALSE	FALSE	-
psme_1_1_000587	contig16457	isogroup01362	IM	3	1	305	C7	27	0	FALSE	FALSE	-
psme_1_1_000588	contig16480	isogroup07232	IM	2	1	588	C5	2	20	TRUE	FALSE	+	Tyrosine-protein phosphatase SIW14	P53965	Saccharomyces cerevisiae	179	5e-45	Phosphotyrosine protein phosphatases superfamily protein	AT1G05000	7e-67	Os09g0135700 protein n=16 Tax=Magnoliophyta RepID=Q6K461_ORYSJ	Q6K461	74.8428	3e-67
psme_1_1_000589	contig16504	isogroup00045	IM	11	1	166	C5	1	0	TRUE	TRUE	A
psme_1_1_000590	contig16505	isogroup00045	IM	11	1	203	C4	1	0	TRUE	TRUE	A						disease resistance protein (TIR-NBS-LRR class) putative	AT3G25510	5e-08	Putative uncharacterized protein n=6 Tax=Pinaceae RepID=C0PQE2_PICSI	C0PQE2	68.75	5e-18
psme_1_1_000591	contig16542	isogroup00138	IM	6	1	130	C7	9	1	TRUE	FALSE	-
psme_1_1_000592	contig16548	isogroup00484	IM	5	1	421	C6	10	113	TRUE	FALSE	+									Putative uncharacterized protein n=4 Tax=Picea sitchensis RepID=A9NNL9_PICSI	A9NNL9	87.6923	2e-25
psme_1_1_000593	contig16554	isogroup00052	IM	11	1	630	C7	2	5	TRUE	FALSE	A	Disease resistance protein-like	Q9FI14	Arabidopsis thaliana	59.3	7e-09	Disease resistance protein (TIR-NBS-LRR class)	AT4G19510	2e-12	TIR/NBS (Fragment) n=5 Tax=Pinus RepID=Q8L8J1_PINTA	Q8L8J1	62.2807	2e-54
psme_1_1_000594	contig16563	isogroup00542	IM	6	1	335	C5	0	0	TRUE	TRUE	X	Heat shock cognate 70 kDa protein 1	P22953	Arabidopsis thaliana	159	1e-39	heat shock cognate protein 70-1	AT5G02500	3e-40	Heat shock protein Hsp70 n=1 Tax=Medicago truncatula RepID=A2Q6C3_MEDTR	A2Q6C3	65.7658	2e-37
psme_1_1_000595	contig16586	isogroup00597	IM	8	1	587	C6	19	1	TRUE	TRUE	-									Putative uncharacterized protein n=1 Tax=Picea sitchensis RepID=B8LKI8_PICSI	B8LKI8	64.9425	9e-55
psme_1_1_000596	contig16625	isogroup02268	IM	3	1	1214	C7	2	0	FALSE	FALSE	A
psme_1_1_000597	contig16637	isogroup01447	IM	2	1	1012	C3	234	50	FALSE	TRUE	-	Protein pelota	P48612	Drosophila melanogaster	284	3e-76	Eukaryotic release factor 1 (eRF1) family protein	AT4G27650	1e-110	Pelota n=11 Tax=Magnoliophyta RepID=Q9ZT87_ARATH	Q9ZT87	71.4286	1e-109
psme_1_1_000598	contig16638	isogroup02626	IM	2	1	1584	C1	513	69	FALSE	TRUE	-	CG3162	Q9W1T4	Drosophila melanogaster	97.4	9e-20	RNA-binding (RRM/RBD/RNP motifs) family protein	AT2G33440	4e-45	Whole genome shotgun sequence of line PN40024, scaffold_49.assembly12x (Fragment) n=5 Tax=rosids RepID=D7SZK9_VITVI	D7SZK9	37.2038	5e-61
psme_1_1_000599	contig16668	isogroup00208	IM	9	1	290	C7	8	0	TRUE	TRUE	-									Midasin n=1 Tax=Populus trichocarpa RepID=B9MXW7_POPTR	B9MXW7	35.8209	3e-08
psme_1_1_000600	contig16670	isogroup05627	IM	2	1	340	C7	0	1	FALSE	FALSE	A
psme_1_1_000601	contig16682	isogroup00414	IM	10	1	299	C6	3	25	TRUE	TRUE	+	Quercetin 3-O-methyltransferase 1	Q9FK25	Arabidopsis thaliana	127	6e-30	O-methyltransferase 1	AT5G54160	2e-30	Caffeic acid O-methyltransferase n=8 Tax=Spermatophyta RepID=Q5KSL8_IRIHO	Q5KSL8	60.2041	4e-29
psme_1_1_000602	contig16697	isogroup01611	IM	2	1	1894	C7	204	23	FALSE	TRUE	-									Predicted protein n=1 Tax=Arabidopsis lyrata subsp. lyrata RepID=D7LIE3_ARALY	D7LIE3	39.9306	1e-107
psme_1_1_000603	contig16700	isogroup07278	IM	2	1	1371	C7	350	56	FALSE	TRUE	-	Cell division protease ftsH homolog 12, chloroplastic	Q9SAJ3	Arabidopsis thaliana	360	5e-99	FTSH protease 12	AT1G79560	1e-99	Cell division protease ftsH homolog 12, chloroplastic n=8 Tax=Embryophyta RepID=FTSHC_ARATH	Q9SAJ3	39.6514	7e-98
psme_1_1_000604	contig16713	isogroup07294	IM	2	1	386	C6	0	0	TRUE	TRUE	X	Putative uncharacterized protein F16M2.6	Q8VZ84	Arabidopsis thaliana	54.3	7e-08	Protein of unknown function (DUF581)	AT4G17670	3e-14	Putative uncharacterized protein n=1 Tax=Picea sitchensis RepID=D5AE35_PICSI	D5AE35	77.451	3e-40
psme_1_1_000605	contig16755	isogroup04545	IM	2	1	648	C7	52	3	FALSE	FALSE	-
psme_1_1_000606	contig16761	isogroup07423	IM	2	1	779	C7	2	21	TRUE	FALSE	+						lipase class 3 family protein	AT3G07400	1e-94	Putative uncharacterized protein n=1 Tax=Ricinus communis RepID=B9T490_RICCO	B9T490	66.2281	1e-96
psme_1_1_000607	contig16770	isogroup06403	IM	2	1	1541	C5	715	71	FALSE	TRUE	-	Sodium-coupled neutral amino acid transporter 1	Q9H2H9	Homo sapiens	102	3e-21	Transmembrane amino acid transporter family protein	AT3G30390	3e-149	Os02g0727100 protein n=8 Tax=Embryophyta RepID=Q6Z336_ORYSJ	Q6Z336	58.1986	1e-137
psme_1_1_000608	contig16860	isogroup00002	IM	11	1	290	C6	0	0	TRUE	TRUE	X	Quercetin 3-O-methyltransferase 1	Q9FK25	Arabidopsis thaliana	50.4	1e-06	O-methyltransferase 1	AT5G54160	3e-07	Caffeic acid O-methyltransferase (Fragment) n=2 Tax=Pinaceae RepID=Q9FEU5_PINPS	Q9FEU5	72.043	3e-30
psme_1_1_000609	contig16885	isogroup02516	IM	2	1	532	C7	13	5	FALSE	FALSE	A
psme_1_1_000610	contig16910	isogroup01243	IM	4	1	861	C7	7	1	FALSE	FALSE	A
psme_1_1_000611	contig16976	isogroup00307	IM	8	1	294	C7	10	0	FALSE	TRUE	-	Peptide transporter PTR2	P46032	Arabidopsis thaliana	84	8e-17	Major facilitator superfamily protein	AT1G62200	7e-19	At1g62200/F19K23_13 n=27 Tax=Spermatophyta RepID=Q93Z20_ARATH	Q93Z20	44.7917	5e-17
psme_1_1_000612	contig17012	isogroup00371	IM	8	1	343	C3	3	30	FALSE	FALSE	+
psme_1_1_000613	contig17030	isogroup00037	IM	11	1	260	C6	216	83	TRUE	TRUE	-	Ribulose bisphosphate carboxylase small chain 1A, chloroplastic	P10795	Arabidopsis thaliana	70.9	2e-22	ribulose bisphosphate carboxylase small chain 1A	AT1G67090	4e-23	Ribulose bisphosphate carboxylase small chain (Fragment) n=1 Tax=Pinus pinaster RepID=Q8RVI7_PINPS	Q8RVI7	94.5946	3e-26
psme_1_1_000614	contig17031	isogroup01130	IM	5	1	867	C5	10	67	FALSE	FALSE	+
psme_1_1_000615	contig17066	isogroup07351	IM	2	1	662	C5	1	0	FALSE	FALSE	A									Putative uncharacterized protein n=1 Tax=Picea sitchensis RepID=C0PRB7_PICSI	C0PRB7	63.6364	2e-20
psme_1_1_000616	contig17082	isogroup01070	IM	5	1	2629	C3	273	1882	TRUE	FALSE	+	Protein SPA1-RELATED 3	Q9LJR3	Arabidopsis thaliana	488		SPA1-related 3	AT3G15354	1e-132	Protein SPA1-RELATED 3 n=8 Tax=Magnoliophyta RepID=SPA3_ARATH	Q9LJR3	39.7315	1e-136
psme_1_1_000617	contig17139	isogroup00004	IM	11	1	354	C6	0	15	TRUE	FALSE	+	Putative uncharacterized protein At4g16950.1	Q3EA03	Arabidopsis thaliana	60.5	9e-10	Toll-Interleukin-Resistance (TIR) domain family protein	AT1G61105	7e-13	Putative uncharacterized protein n=2 Tax=Picea sitchensis RepID=B8LMX8_PICSI	B8LMX8	59.2593	4e-28
psme_1_1_000618	contig17191	isogroup01608	IM	4	1	1889	C4	821	42	FALSE	FALSE	-
psme_1_1_000619	contig17192	isogroup00170	IM	4	1	783	C7	2	0	FALSE	FALSE	A
psme_1_1_000620	contig17200	isogroup00131	IM	10	1	219	C7	0	0	TRUE	TRUE	X
psme_1_1_000621	contig17224	isogroup01580	IM	3	1	279	C6	0	0	TRUE	TRUE	X	Quercetin 3-O-methyltransferase 1	Q9FK25	Arabidopsis thaliana	68.2	4e-12	O-methyltransferase 1	AT5G54160	1e-12	(S)-scoulerine 9-O-methyltransferase n=5 Tax=eudicotyledons RepID=SMT_COPJA	Q39522	56.6667	1e-11
psme_1_1_000622	contig17249	isogroup02873	IM	2	1	2564	C4	37	298	FALSE	FALSE	+	Kanadaptin	Q9BWU0	Homo sapiens	124	2e-27	SMAD/FHA domain-containing protein	AT5G38840	3e-119	Whole genome shotgun sequence of line PN40024, scaffold_83.assembly12x (Fragment) n=5 Tax=Magnoliophyta RepID=D7SML2_VITVI	D7SML2	56.6308	1e-132
psme_1_1_000623	contig17251	isogroup00894	IM	7	1	647	C5	17	188	FALSE	FALSE	+						NHL domain-containing protein	AT2G01410	2e-10	Predicted protein n=11 Tax=rosids RepID=B9MUQ7_POPTR	B9MUQ7	52.9412	7e-07
psme_1_1_000624	contig17255	isogroup00442	IM	6	1	259	C7	0	3	FALSE	FALSE	A
psme_1_1_000625	contig17300	isogroup00473	IM	5	1	316	C7	4	0	TRUE	FALSE	A
psme_1_1_000626	contig17306	isogroup00468	IM	3	1	1036	C3	547	76	FALSE	TRUE	-									Predicted protein n=1 Tax=Physcomitrella patens subsp. patens RepID=A9RLH9_PHYPA	A9RLH9	40.796	1e-44
psme_1_1_000627	contig17315	isogroup04722	IM	2	1	231	C7	0	2	TRUE	FALSE	A
psme_1_1_000628	contig17363	isogroup00489	IM	5	1	584	C3	496	42	FALSE	FALSE	-
psme_1_1_000629	contig17407	isogroup00956	IM	2	1	153	C7	3	0	TRUE	TRUE	A
psme_1_1_000630	contig17409	isogroup00064	IM	11	1	182	C5	0	0	TRUE	TRUE	X
psme_1_1_000631	contig17414	isogroup00007	IM	11	1	269	C7	0	1	TRUE	FALSE	A
psme_1_1_000632	contig17425	isogroup07335	I1	1	1	863	C7	57	6	FALSE	TRUE	-									Predicted protein n=1 Tax=Physcomitrella patens subsp. patens RepID=A9TDX4_PHYPA	A9TDX4	32.4759	4e-33
psme_1_1_000633	contig17437	isogroup00678	IM	5	1	440	C5	9	0	TRUE	FALSE	-
psme_1_1_000634	contig17438	isogroup00568	IM	6	1	990	C6	10	186	FALSE	FALSE	+	Serine/threonine-protein kinase AFC2	P51567	Arabidopsis thaliana	78.6	2e-14	FUS3-complementing gene 2	AT4G24740	6e-15	Putative uncharacterized protein n=2 Tax=Picea sitchensis RepID=A9NN82_PICSI	A9NN82	90	1e-18
psme_1_1_000635	contig17463	isogroup00009	IM	11	1	328	C7	19	258	FALSE	FALSE	+
psme_1_1_000636	contig17478	isogroup00688	IM	6	1	2753	C3	53	622	TRUE	FALSE	+	Putative uncharacterized protein	Q19833	Caenorhabditis elegans	105	5e-22	unknown protein; Has 218 Blast hits to 209 proteins in 78 species: Archae - 0; Bacteria - 0; Metazoa - 141; Fungi - 2; Plants - 33; Viruses - 0; Other Eukaryotes - 42 (source: NCBI BLink).	AT1G50730	4e-126	Predicted protein n=1 Tax=Physcomitrella patens subsp. patens RepID=A9U0I6_PHYPA	A9U0I6	48.811	0
psme_1_1_000637	contig17483	isogroup00001	IM	11	1	1137	C5	202	17	FALSE	FALSE	-									Metallothionein-like protein class II n=9 Tax=Spermatophyta RepID=Q3ZDJ3_PICAB	Q3ZDJ3	72.8814	5e-17
psme_1_1_000638	contig17522	isogroup00969	IM	4	1	194	C7	6	0	TRUE	TRUE	-
psme_1_1_000639	contig17543	isogroup01569	IM	2	1	1347	C1	11	129	TRUE	FALSE	+						unknown protein; LOCATED IN: endomembrane system; EXPRESSED IN: stem inflorescence meristem root leaf; EXPRESSED DURING: LP.04 four leaves visible; Has 30201 Blast hits to 17322 proteins in 780 species: Archae - 12; Bacteria - 1396; Metazoa - 17338; Fungi - 3422; Plants - 5037; Viruses - 0; Other Eukaryotes - 2996 (source: NCBI BLink).	AT5G45310	6e-22	Whole genome shotgun sequence of line PN40024, scaffold_87.assembly12x (Fragment) n=4 Tax=rosids RepID=D7TFD7_VITVI	D7TFD7	33.121	1e-35
psme_1_1_000640	contig17552	isogroup01571	IM	3	1	569	C6	3	0	FALSE	FALSE	A	Chaperone protein dnaJ 11, chloroplastic	Q9FYB5	Arabidopsis thaliana	87	3e-17	Chaperone DnaJ-domain superfamily protein	AT4G36040	7e-18	Putative uncharacterized protein n=3 Tax=Picea sitchensis RepID=A9NLL3_PICSI	A9NLL3	68.6275	4e-35
psme_1_1_000641	contig17616	isogroup01376	IM	3	1	155	C5	1	1	TRUE	TRUE	A
psme_1_1_000642	contig17658	isogroup00879	IM	6	1	1042	C5	1	4	TRUE	FALSE	A	Lipoxygenase 5, chloroplastic	Q9LUW0	Arabidopsis thaliana	236	9e-62	PLAT/LH2 domain-containing lipoxygenase family protein	AT3G22400	2e-62	Lipoxygenase n=1 Tax=Picea sitchensis RepID=B8LLK5_PICSI	B8LLK5	67.619	1e-120
psme_1_1_000643	contig17666	isogroup02668	IM	2	1	1611	C6	42	1	FALSE	TRUE	-	UPF0481 protein At3g47200	Q9SD53	Arabidopsis thaliana	116	2e-25	Plant protein of unknown function (DUF247)	AT3G50150	5e-53	Putative uncharacterized protein n=1 Tax=Ricinus communis RepID=B9RWM2_RICCO	B9RWM2	30.6636	4e-45
psme_1_1_000644	contig17688	isogroup00002	IM	11	1	123	C5	0	0	TRUE	TRUE	X									Legumin-like storage protein n=8 Tax=Coniferales RepID=Q40870_PICGL	Q40870	74.359	4e-08
psme_1_1_000645	contig17690	isogroup01320	IM	3	1	1036	C7	9	56	FALSE	FALSE	+
psme_1_1_000646	contig17710	isogroup00015	IM	11	1	413	C7	128	5	FALSE	FALSE	-
psme_1_1_000647	contig17721	isogroup00294	IM	4	1	231	C5	3	0	FALSE	FALSE	A
psme_1_1_000648	contig17750	isogroup00151	IM	7	1	262	C5	268	7	TRUE	TRUE	-	Ubiquitin-like protein 5	Q9BZL1	Homo sapiens	97.8	5e-21	Ubiquitin-like superfamily protein	AT3G45180	4e-28	Peptidyl-prolyl cis-trans isomerase n=2 Tax=Perkinsus marinus ATCC 50983 RepID=C5K6X8_9ALVE	C5K6X8	89.4737	7e-25
psme_1_1_000649	contig17759	isogroup00005	IM	11	1	165	C7	2	0	FALSE	TRUE	A
psme_1_1_000650	contig17770	isogroup02349	IM	3	1	333	C7	314	46	FALSE	FALSE	-
psme_1_1_000651	contig17773	isogroup07435	IM	2	1	264	C3	0	0	FALSE	TRUE	X
psme_1_1_000652	contig17806	isogroup00023	IM	11	1	126	C7	0	0	TRUE	FALSE	X
psme_1_1_000653	contig17834	isogroup00007	IM	11	1	209	C7	1	2	TRUE	TRUE	A
psme_1_1_000654	contig17851	isogroup04591	IM	2	1	3111	C3	1772	257	FALSE	FALSE	-	DNA-binding protein SMUBP-2	P38935	Homo sapiens	203	2e-91	P-loop containing nucleoside triphosphate hydrolases superfamily protein	AT5G35970	0	DNA helicase-like n=20 Tax=Viridiplantae RepID=Q9FGC2_ARATH	Q9FGC2	64.135	0
psme_1_1_000655	contig17881	isogroup00007	IM	11	1	211	C5	5	18	FALSE	TRUE	+	BTF3b-like factor	Q9SMW7	Arabidopsis thaliana	51.6	6e-13	Nascent polypeptide-associated complex NAC	AT1G73230	1e-13	Whole genome shotgun sequence of line PN40024, scaffold_53.assembly12x (Fragment) n=14 Tax=Eukaryota RepID=D7TXR6_VITVI	D7TXR6	66.6667	2e-12
psme_1_1_000656	contig17888	isogroup00276	IM	10	1	305	C7	1	8	FALSE	FALSE	+
psme_1_1_000657	contig17910	isogroup00755	IM	4	1	632	C3	357	16	FALSE	FALSE	-
psme_1_1_000658	contig17914	isogroup01723	IM	4	1	876	C3	0	3	TRUE	FALSE	A	At5g15310	Q9LXF1	Arabidopsis thaliana	271	2e-72	myb domain protein 106	AT3G01140	1e-74	Predicted protein n=12 Tax=Magnoliophyta RepID=B9IK06_POPTR	B9IK06	80.9816	1e-74
psme_1_1_000659	contig17950	isogroup00050	IM	11	1	198	C7	1	17	TRUE	TRUE	+
psme_1_1_000660	contig17968	isogroup02780	IM	3	1	110	C3	1	0	TRUE	TRUE	A
psme_1_1_000661	contig17988	isogroup00797	IM	6	1	340	C6	5	0	TRUE	TRUE	A	Cyclin-B1-3	Q39069	Arabidopsis thaliana	122	2e-28	CYCLIN B1;3	AT3G11520	4e-29	Putative uncharacterized protein n=1 Tax=Picea sitchensis RepID=D5AC16_PICSI	D5AC16	78.5714	1e-41
psme_1_1_000662	contig18019	isogroup00159	IM	10	1	421	C6	0	0	FALSE	FALSE	X									Putative uncharacterized protein n=1 Tax=Picea sitchensis RepID=B8LM84_PICSI	B8LM84	70.8333	8e-12
psme_1_1_000663	contig18032	isogroup00022	IM	11	1	386	C7	0	0	FALSE	FALSE	X
psme_1_1_000664	contig18038	isogroup07351	IM	2	1	350	C5	0	1	FALSE	FALSE	A									Putative uncharacterized protein n=1 Tax=Picea sitchensis RepID=C0PRB7_PICSI	C0PRB7	71.875	7e-06
psme_1_1_000665	contig18077	isogroup00780	IM	6	1	229	C3	64	0	FALSE	TRUE	-
psme_1_1_000666	contig18081	isogroup02151	IM	2	1	355	C5	102	10	FALSE	FALSE	-
psme_1_1_000667	contig18090	isogroup00002	IM	11	1	244	C6	0	0	TRUE	TRUE	X	11S globulin seed storage protein 2	Q9XHP0		56.6	1e-08	RmlC-like cupins superfamily protein	AT1G03890	9e-08	Legumin-like storage protein n=8 Tax=Coniferales RepID=Q40870_PICGL	Q40870	82.9787	4e-16
psme_1_1_000668	contig18105	isogroup02748	IM	2	1	409	C7	112	4	FALSE	FALSE	-									Putative uncharacterized protein n=1 Tax=Picea sitchensis RepID=C0PRZ0_PICSI	C0PRZ0	62.7451	2e-14
psme_1_1_000669	contig18113	isogroup02748	IM	2	1	773	C5	48	245	TRUE	FALSE	+	Nuclear nucleic acid-binding protein C1D	O35473	Mus musculus	70.5	4e-12	Sas10/Utp3/C1D family	AT5G25080	3e-28	Putative uncharacterized protein n=1 Tax=Picea sitchensis RepID=D5ACZ6_PICSI	D5ACZ6	74.0933	6e-75
psme_1_1_000670	contig18134	isogroup02511	IM	3	1	257	C3	201	87	TRUE	TRUE	-	Multiprotein-bridging factor 1b	Q9LXT3	Arabidopsis thaliana	136	1e-32	multiprotein bridging factor 1B	AT3G58680	3e-33	Multiprotein-bridging factor, putative n=1 Tax=Ricinus communis RepID=B9SEW6_RICCO	B9SEW6	81.6327	6e-16
psme_1_1_000671	contig18135	isogroup02511	IM	3	1	224	C7	12	0	FALSE	FALSE	-
psme_1_1_000672	contig18140	isogroup00002	IM	11	1	517	C3	68	355	TRUE	FALSE	+	Ubiquitin-conjugating enzyme E2 2	P42745	Arabidopsis thaliana	100	2e-21	ubiquiting-conjugating enzyme 2	AT2G02760	7e-22	Predicted protein n=2 Tax=Micromonas RepID=C1E0B3_9CHLO	C1E0B3	79.7468	2e-33
psme_1_1_000673	contig18151	isogroup02534	IM	2	1	742	C6	266	54	TRUE	TRUE	-	Tubulin beta-6 chain	P29514	Arabidopsis thaliana	400		beta-6 tubulin	AT5G12250	4e-112	Tubulin beta chain n=10 Tax=Eukaryota RepID=TBB_CHLIN	O04386	85.782	1e-104
psme_1_1_000674	contig18168	isogroup00228	IM	7	1	347	C5	438	110	TRUE	TRUE	-	Thiol protease aleurain	Q8H166	Arabidopsis thaliana	110	1e-24	Cysteine proteinases superfamily protein	AT3G45310	1e-26	Thiol protease aleurain-like n=23 Tax=Embryophyta RepID=ALEUL_ARATH	Q8RWQ9	48.6486	9e-25
psme_1_1_000675	contig18170	isogroup01587	IM	2	1	340	C7	0	6	FALSE	TRUE	+
psme_1_1_000676	contig18181	isogroup04526	IM	2	1	467	C7	11	101	FALSE	FALSE	+
psme_1_1_000677	contig18182	isogroup00873	IM	4	1	715	C3	823	198	FALSE	TRUE	-	Membrane steroid-binding protein 1	Q9XFM6	Arabidopsis thaliana	127	3e-29	membrane steroid binding protein 1	AT5G52240	7e-30	Putative uncharacterized protein n=1 Tax=Medicago truncatula RepID=B7FJA2_MEDTR	B7FJA2	81.0127	7e-30
psme_1_1_000678	contig18189	isogroup00002	IM	11	1	1180	C1	1426	231	FALSE	FALSE	-	40S ribosomal protein S7-1	Q9C514	Arabidopsis thaliana	302	9e-82	Ribosomal protein S7e family protein	AT1G48830	3e-82	Whole genome shotgun sequence of line PN40024, scaffold_6.assembly12x (Fragment) n=1 Tax=Vitis vinifera RepID=D7TT21_VITVI	D7TT21	84.2932	7e-88
psme_1_1_000679	contig18198	isogroup02630	IM	2	1	637	C7	365	48	FALSE	FALSE	-									Putative uncharacterized protein n=1 Tax=Picea sitchensis RepID=A9P231_PICSI	A9P231	90.7216	6e-45
psme_1_1_000680	contig18212	isogroup00168	IM	8	1	879	C6	369	51	FALSE	TRUE	-	Phosphoenolpyruvate carboxykinase [ATP]	Q9T074	Arabidopsis thaliana	523		phosphoenolpyruvate carboxykinase 2	AT5G65690	2e-151	Phosphoenolpyruvate carboxykinase [ATP] n=45 Tax=cellular organisms RepID=PCKA_ARATH	Q9T074	84.2466	1e-147
psme_1_1_000681	contig18219	isogroup02511	IM	3	1	776	C3	749	46	FALSE	FALSE	-	Multiprotein-bridging factor 1a	Q9SJI8	Arabidopsis thaliana	93.6	5e-19	multiprotein bridging factor 1A	AT2G42680	1e-19	Multiprotein-bridging factor, putative n=1 Tax=Ricinus communis RepID=B9SEW6_RICCO	B9SEW6	88.8889	1e-18
psme_1_1_000682	contig18227	isogroup04533	IM	2	1	313	C3	275	93	FALSE	TRUE	-	40S ribosomal protein S16-1	Q9SK22	Arabidopsis thaliana	158	3e-39	Ribosomal protein S5 domain 2-like superfamily protein	AT2G09990	9e-40	Putative uncharacterized protein n=1 Tax=Picea sitchensis RepID=A9NP47_PICSI	A9NP47	97.7011	5e-42
psme_1_1_000683	contig18237	isogroup00002	IM	11	1	1153	C5	24	5	FALSE	FALSE	-
psme_1_1_000684	contig18239	isogroup00002	IM	11	1	162	C7	1	0	TRUE	FALSE	A
psme_1_1_000685	contig18243	isogroup00843	IM	2	1	636	C3	378	19	FALSE	FALSE	-
psme_1_1_000686	contig18252	isogroup04642	IM	2	1	1161	C7	14	0	FALSE	FALSE	-
psme_1_1_000687	contig18257	isogroup00055	IM	11	1	317	C5	27	313	TRUE	TRUE	+	Glycine-rich RNA-binding protein 7	Q03250	Arabidopsis thaliana	77.4	7e-15	cold circadian rhythm and rna binding 2	AT2G21660	2e-15	Glycine-rich RNA-binding protein GRP1A, putative, expressed n=22 Tax=Spermatophyta RepID=Q2QLR2_ORYSJ	Q2QLR2	85.1064	3e-15
psme_1_1_000688	contig18275	isogroup00467	IM	9	1	397	C6	0	1	FALSE	TRUE	A	Probable aquaporin PIP2-8	Q9ZVX8	Arabidopsis thaliana	185	3e-47	plasma membrane intrinsic protein 2;8	AT2G16850	9e-48	Aquaporin PIP2-1 n=557 Tax=Embryophyta RepID=PIP21_ARATH	P43286	67.4242	6e-44
psme_1_1_000689	contig18283	isogroup04499	IM	2	1	322	C7	0	1	FALSE	TRUE	A
psme_1_1_000690	contig18296	isogroup00090	IM	11	1	461	C7	198	11	FALSE	FALSE	-
psme_1_1_000691	contig18299	isogroup02615	IM	3	1	381	C5	3	15	FALSE	FALSE	+						DCD (Development and Cell Death) domain protein	AT3G27090	3e-14	Putative uncharacterized protein n=2 Tax=Picea sitchensis RepID=B8LQZ7_PICSI	B8LQZ7	86.4865	1e-12
psme_1_1_000692	contig18313	isogroup00744	IM	6	1	168	C5	48	0	TRUE	FALSE	-
psme_1_1_000693	contig18318	isogroup00091	IM	7	1	198	C6	30	65	TRUE	TRUE	+
psme_1_1_000694	contig18329	isogroup00224	IM	7	1	128	C6	8	77	TRUE	TRUE	+
psme_1_1_000695	contig18354	isogroup00058	IM	10	1	329	C6	52	1	TRUE	TRUE	-	16.9 kDa class I heat shock protein 2	Q943E6	Oryza sativa subsp. japonica	117	6e-27	heat shock protein 18.2	AT5G59720	2e-27	16.9 kDa class I heat shock protein 1 n=44 Tax=Embryophyta RepID=HS16A_WHEAT	P12810	77.4648	1e-25
psme_1_1_000696	contig18360	isogroup01350	IM	2	1	144	C3	17	0	TRUE	FALSE	-
psme_1_1_000697	contig18366	isogroup00027	IM	11	1	687	C7	0	10	TRUE	FALSE	+	Beta-glucosidase 9	Q9STP4	Arabidopsis thaliana	41.6	9e-08	beta glucosidase 9	AT4G27820	3e-08	Putative beta-glucosidase 23 n=3 Tax=Oryza sativa Japonica Group RepID=BGL23_ORYSJ	Q6L597	31.746	1e-07
psme_1_1_000698	contig18368	isogroup07365	IM	2	1	207	C3	117	33	TRUE	TRUE	-
psme_1_1_000699	contig18372	isogroup00002	IM	11	1	251	C7	132	272	TRUE	FALSE	+
psme_1_1_000700	contig18379	isogroup00142	IM	4	1	148	C7	0	20	TRUE	TRUE	+
psme_1_1_000701	contig18381	isogroup00002	IM	11	1	108	C7	0	0	TRUE	TRUE	X
psme_1_1_000702	contig18399	isogroup00900	IM	3	1	107	C7	1	0	TRUE	TRUE	A
psme_1_1_000703	contig18403	isogroup02302	IM	3	1	537	C7	255	27	FALSE	FALSE	-
psme_1_1_000704	contig18413	isogroup00549	IM	5	1	453	C7	0	0	FALSE	FALSE	X
psme_1_1_000705	contig18415	isogroup00064	IM	11	1	491	C6	240	20	FALSE	TRUE	-	Heat shock protein 101	P42730	Arabidopsis thaliana	88.2	8e-18	heat shock protein 101	AT1G74310	2e-18	Heat shock protein 101 n=6 Tax=Eukaryota RepID=Q3L1D0_VITVI	Q3L1D0	69.4444	1e-21
psme_1_1_000706	contig18423	isogroup00178	IM	11	1	1143	C6	34	295	TRUE	FALSE	+	Probable nucleoredoxin 1	O80763	Arabidopsis thaliana	293	4e-79	DC1 domain-containing protein	AT1G60420	1e-79	Whole genome shotgun sequence of line PN40024, scaffold_127.assembly12x (Fragment) n=3 Tax=Vitis vinifera RepID=D7TDG2_VITVI	D7TDG2	44.5428	3e-80
psme_1_1_000707	contig18429	isogroup00037	IM	11	1	117	C3	6	7	TRUE	TRUE	A
psme_1_1_000708	contig18431	isogroup01039	IM	4	1	630	C3	57	675	FALSE	FALSE	+	Uncharacterized protein At5g10860, mitochondrial	Q9LEV3	Arabidopsis thaliana	157	2e-38	Cystathionine beta-synthase (CBS) family protein	AT5G10860	5e-39	Uncharacterized protein At5g10860, mitochondrial n=10 Tax=Magnoliophyta RepID=UMP3_ARATH	Q9LEV3	87.7778	3e-37
psme_1_1_000709	contig18442	isogroup00553	IM	4	1	161	C7	0	0	TRUE	TRUE	X
psme_1_1_000710	contig18449	isogroup00066	IM	7	1	105	C7	0	0	TRUE	TRUE	X
psme_1_1_000711	contig18461	isogroup00833	IM	4	1	100	C7	9	1	TRUE	TRUE	-
psme_1_1_000712	contig18473	isogroup02812	IM	2	1	909	C4	603	78	FALSE	TRUE	-						Rubber elongation factor protein (REF)	AT3G05500	3e-36	Putative uncharacterized protein n=2 Tax=Picea sitchensis RepID=B8LRV9_PICSI	B8LRV9	70.5	2e-74
psme_1_1_000713	contig18476	isogroup00239	IM	2	1	142	C7	0	1	TRUE	TRUE	A
psme_1_1_000714	contig18493	isogroup06343	IM	2	1	1258	C3	244	17	FALSE	TRUE	-	At1g16880	Q9FZ47	Arabidopsis thaliana	321	2e-87	uridylyltransferase-related	AT1G16880	6e-88	Unknown protein DS12 from 2D-PAGE of leaf, chloroplastic n=31 Tax=Embryophyta RepID=UP12_ORYSJ	Q0J709	68.3962	2e-78
psme_1_1_000715	contig18499	isogroup00229	IM	4	1	348	C7	2	1	FALSE	TRUE	A
psme_1_1_000716	contig18532	isogroup00397	IM	6	1	174	C7	0	54	TRUE	TRUE	+
psme_1_1_000717	contig18534	isogroup00397	IM	6	1	786	C6	283	59	FALSE	TRUE	-	Putative uncharacterized protein	Q8LAQ3	Arabidopsis thaliana	59.3	1e-08	Protein of unknown function (DUF761)	AT5G54300	2e-22	Predicted protein n=2 Tax=Populus trichocarpa RepID=B9N581_POPTR	B9N581	48.8889	6e-25
psme_1_1_000718	contig18552	isogroup00224	IM	7	1	315	C7	0	7	FALSE	FALSE	+
psme_1_1_000719	contig18564	isogroup02109	IM	4	1	1333	C3	99	13	FALSE	TRUE	-	Probable WRKY transcription factor 21	O04336	Arabidopsis thaliana	214	4e-55	WRKY DNA-binding protein 21	AT2G30590	1e-55	Putative uncharacterized protein n=1 Tax=Picea sitchensis RepID=D5ADG5_PICSI	D5ADG5	48.5014	9e-79
psme_1_1_000720	contig18573	isogroup01222	IM	3	1	375	C7	26	1	FALSE	TRUE	-
psme_1_1_000721	contig18578	isogroup00001	IM	11	1	241	C3	36	100	TRUE	FALSE	+
psme_1_1_000722	contig18581	isogroup00280	IM	8	1	337	C6	38	2	FALSE	TRUE	-									Putative uncharacterized protein n=1 Tax=Picea sitchensis RepID=A9NQW3_PICSI	A9NQW3	55.4217	6e-13
psme_1_1_000723	contig18589	isogroup00133	IM	7	1	271	C4	3	43	TRUE	TRUE	+	Gibberellin-regulated protein 1	P46689	Arabidopsis thaliana	78.6	3e-15	Gibberellin-regulated family protein	AT1G22690	4e-17	Putative uncharacterized protein n=5 Tax=Picea sitchensis RepID=A9NQJ3_PICSI	A9NQJ3	78.7234	3e-19
psme_1_1_000724	contig18606	isogroup01252	IM	3	1	1059	C6	1221	179	FALSE	FALSE	-						Nucleic acid-binding OB-fold-like protein	AT1G23750	1e-53	F5O8.30 protein n=19 Tax=Spermatophyta RepID=Q9ZUC0_ARATH	Q9ZUC0	75.969	7e-52
psme_1_1_000725	contig18623	isogroup00224	IM	7	1	398	C5	25	151	TRUE	FALSE	+									Putative uncharacterized protein n=10 Tax=Picea sitchensis RepID=A9NSQ1_PICSI	A9NSQ1	61.7021	9e-09
psme_1_1_000726	contig18628	isogroup04550	IM	2	1	174	C7	0	0	FALSE	TRUE	X
psme_1_1_000727	contig18641	isogroup00128	IM	6	1	394	C5	0	0	FALSE	FALSE	X
psme_1_1_000728	contig18658	isogroup01277	IM	2	1	611	C1	238	912	TRUE	FALSE	+	Peroxiredoxin-2B	Q9XEX2	Arabidopsis thaliana	255	6e-68	Thioredoxin superfamily protein	AT1G60740	2e-68	Peroxiredoxin-2D n=28 Tax=Embryophyta RepID=PRX2D_ARATH	O22711	74.6914	8e-67
psme_1_1_000729	contig18666	isogroup00002	IM	11	1	684	C3	336	15	FALSE	FALSE	-	Cytochrome b5	Q9ZWT2	Arabidopsis thaliana	71.6	2e-12	cytochrome B5 isoform D	AT5G48810	4e-13	Cytochrome b5 n=4 Tax=Arabidopsis RepID=Q9ZWT2_ARATH	Q9ZWT2	42.4242	2e-11
psme_1_1_000730	contig18669	isogroup04555	IM	2	1	294	C7	0	0	TRUE	TRUE	X
psme_1_1_000731	contig18674	isogroup00549	IM	5	1	296	C7	1	0	FALSE	FALSE	A
psme_1_1_000732	contig18684	isogroup04557	IM	2	1	1694	C1	1453	157	FALSE	TRUE	-	Putative uncharacterized protein At3g13410	Q93WB8	Arabidopsis thaliana	206	1e-52	unknown protein; FUNCTIONS IN: molecular_function unknown; INVOLVED IN: biological_process unknown; LOCATED IN: endoplasmic reticulum; EXPRESSED IN: 25 plant structures; EXPRESSED DURING: 15 growth stages; BEST Arabidopsis thaliana protein match is: unknown protein (TAIR:AT1G55546.1); Has 49 Blast hits to 49 proteins in 14 species: Archae - 0; Bacteria - 0; Metazoa - 0; Fungi - 0; Plants - 48; Vi…	AT3G13410	4e-53	Putative uncharacterized protein n=1 Tax=Picea sitchensis RepID=A9NVN3_PICSI	A9NVN3	78.75	1e-136
psme_1_1_000733	contig18710	isogroup00874	IM	3	1	1527	C5	305	1649	TRUE	FALSE	+						DCD (Development and Cell Death) domain protein	AT2G32910	8e-34	Putative uncharacterized protein n=2 Tax=Picea sitchensis RepID=B8LQS0_PICSI	B8LQS0	77.3852	1e-120
psme_1_1_000734	contig18716	isogroup00468	IM	3	1	632	C3	54	250	TRUE	FALSE	+									PREDICTED: hypothetical protein n=1 Tax=Vitis vinifera RepID=UPI0001984D09	UPI0001984D09	50	2e-43
psme_1_1_000735	contig18728	isogroup00002	IM	11	1	130	C7	0	0	TRUE	TRUE	X
psme_1_1_000736	contig18747	isogroup00002	IM	11	1	223	C7	2	26	FALSE	FALSE	+
psme_1_1_000737	contig18761	isogroup07470	IM	2	1	291	C3	36	25	TRUE	TRUE	A	Axial regulator YABBY 1	O22152	Arabidopsis thaliana	70.5	9e-13	Plant-specific transcription factor YABBY family protein	AT2G45190	2e-13	Putative uncharacterized protein n=2 Tax=Oryza sativa RepID=B9F1C1_ORYSJ	B9F1C1	74.4186	1e-13
psme_1_1_000738	contig18769	isogroup00008	IM	11	1	314	C7	14	1	FALSE	FALSE	-
psme_1_1_000739	contig18770	isogroup00031	IM	11	1	436	C5	32	158	FALSE	FALSE	+
psme_1_1_000740	contig18787	isogroup00008	IM	11	1	287	C7	49	8	FALSE	FALSE	-
psme_1_1_000741	contig18814	isogroup06548	IM	2	1	100	C7	3	0	TRUE	TRUE	A
psme_1_1_000742	contig18819	isogroup02611	IM	2	1	1509	C6	2	20	TRUE	FALSE	+	Cytochrome P450	Q5CCK3	Oryza sativa subsp. japonica	343	9e-94	Cytochrome P450 superfamily protein	AT1G73340	1e-105	Cytochrome P450 720B2 n=6 Tax=Pinaceae RepID=C72B2_PINTA	Q50EK5	86.9565	0
psme_1_1_000743	contig18842	isogroup00439	IM	6	1	526	C7	2	0	FALSE	TRUE	A
psme_1_1_000744	contig18856	isogroup00969	IM	4	1	345	C3	10	1	FALSE	TRUE	-
psme_1_1_000745	contig18860	isogroup04751	IM	2	1	713	C7	7	0	FALSE	FALSE	-
psme_1_1_000746	contig18872	isogroup00138	IM	6	1	1544	C5	165	1163	TRUE	FALSE	+	Ceo protein	Q9FT85	Arabidopsis thaliana	166	1e-40	WWE protein-protein interaction domain protein family	AT1G32230	3e-41	Predicted protein n=3 Tax=Physcomitrella patens subsp. patens RepID=A9RUY7_PHYPA	A9RUY7	56.2842	3e-50
psme_1_1_000747	contig18875	isogroup00657	IM	4	1	1052	C4	137	18	FALSE	TRUE	-	Expansin-A4	O48818	Arabidopsis thaliana	427		expansin A4	AT2G39700	5e-120	Whole genome shotgun sequence of line PN40024, scaffold_19.assembly12x (Fragment) n=14 Tax=Magnoliophyta RepID=D7TLS5_VITVI	D7TLS5	79.0514	1e-124
psme_1_1_000748	contig18876	isogroup00657	IM	4	1	132	C7	0	0	TRUE	TRUE	X
psme_1_1_000749	contig18886	isogroup00215	IM	6	1	513	C4	626	75	FALSE	FALSE	-	Bax inhibitor 1	Q9MBD8	Oryza sativa subsp. japonica	99	5e-21	BAX inhibitor 1	AT5G47120	9e-20	Bax inhibitor 1 n=18 Tax=Magnoliophyta RepID=BI1_ORYSJ	Q9MBD8	63.7681	7e-20
psme_1_1_000750	contig18906	isogroup02687	IM	2	1	906	C5	565	55	FALSE	FALSE	-	Gb|AAF26109.1	Q9FFJ0	Arabidopsis thaliana	191	2e-48	FUNCTIONS IN: molecular_function unknown; INVOLVED IN: intracellular protein transport; LOCATED IN: endomembrane system integral to membrane endoplasmic reticulum; EXPRESSED IN: 23 plant structures; EXPRESSED DURING: 13 growth stages; CONTAINS InterPro DOMAIN/s: B-cell receptor-associated 31-like (InterPro:IPR008417); BEST Arabidopsis thaliana protein match is: unknown protein (TAIR:AT3G03160.1);…	AT5G17190	4e-49	Gb|AAF26109.1 n=5 Tax=Arabidopsis RepID=Q9FFJ0_ARATH	Q9FFJ0	68.4615	2e-47
psme_1_1_000751	contig18912	isogroup00064	IM	11	1	818	C5	89	18	FALSE	TRUE	-	Heat shock protein 101	P42730	Arabidopsis thaliana	410		heat shock protein 101	AT1G74310	7e-115	Heat shock protein 101 n=6 Tax=Eukaryota RepID=Q3L1D0_VITVI	Q3L1D0	79.0441	1e-115
psme_1_1_000752	contig18915	isogroup00001	IM	11	1	507	C6	148	446	TRUE	TRUE	+	60S ribosomal protein L21-1	Q43291	Arabidopsis thaliana	254	5e-68	Translation protein SH3-like family protein	AT1G57860	1e-69	Predicted protein n=12 Tax=Eukaryota RepID=A9PD39_POPTR	A9PD39	81.2081	4e-67
psme_1_1_000753	contig18938	isogroup01617	IM	3	1	259	C7	0	0	TRUE	FALSE	X
psme_1_1_000754	contig18956	isogroup02812	IM	2	1	249	C3	69	7	FALSE	TRUE	-									Putative uncharacterized protein n=2 Tax=Picea sitchensis RepID=B8LRV9_PICSI	B8LRV9	63.8298	1e-08
psme_1_1_000755	contig18981	isogroup01657	IM	3	1	197	C7	3	0	TRUE	FALSE	A
psme_1_1_000756	contig18986	isogroup00699	IM	3	1	632	C7	0	0	FALSE	FALSE	X
psme_1_1_000757	contig18992	isogroup01779	IM	3	1	629	C6	10	50	TRUE	FALSE	+	At2g30860/F7F1.7	O80852	Arabidopsis thaliana	215	6e-56	glutathione S-transferase PHI 9	AT2G30860	2e-56	Phi class glutathione transferase n=3 Tax=Pinaceae RepID=B8YDC4_9CONI	B8YDC4	73.7864	2e-85
psme_1_1_000758	contig18993	isogroup01779	IM	3	1	144	C7	0	4	FALSE	TRUE	A
psme_1_1_000759	contig19002	isogroup02015	IM	2	1	753	C1	910	130	FALSE	FALSE	-	NOI protein	O22633	Arabidopsis thaliana	109	8e-24	RPM1-interacting protein 4 (RIN4) family protein	AT5G55850	1e-24	NOI protein n=5 Tax=Magnoliophyta RepID=O22633_ARATH	O22633	66.6667	1e-22
psme_1_1_000760	contig19009	isogroup00008	IM	11	1	198	C7	15	1	TRUE	FALSE	-
psme_1_1_000761	contig19015	isogroup00084	IM	5	1	198	C6	51	0	TRUE	FALSE	-
psme_1_1_000762	contig19021	isogroup00240	IM	7	1	149	C7	1	0	TRUE	TRUE	A
psme_1_1_000763	contig19032	isogroup04821	IM	2	1	1802	C5	704	68	FALSE	TRUE	-									Putative uncharacterized protein n=1 Tax=Picea sitchensis RepID=B8LR14_PICSI	B8LR14	79.6748	1e-166
psme_1_1_000764	contig19040	isogroup01679	IM	2	1	237	C7	2	0	TRUE	TRUE	A
psme_1_1_000765	contig19048	isogroup00969	IM	4	1	112	C7	0	0	TRUE	TRUE	X
psme_1_1_000766	contig19058	isogroup01560	IM	3	1	516	C3	305	7	FALSE	FALSE	-
psme_1_1_000767	contig19068	isogroup00600	IM	3	1	444	C7	0	6	FALSE	FALSE	+
psme_1_1_000768	contig19076	isogroup00056	IM	11	1	295	C7	15	0	TRUE	TRUE	-
psme_1_1_000769	contig19092	isogroup00745	IM	4	1	131	C7	0	5	TRUE	TRUE	A
psme_1_1_000770	contig19106	isogroup00549	IM	5	1	565	C7	48	1	FALSE	FALSE	-
psme_1_1_000771	contig19132	isogroup00874	IM	3	1	274	C7	1	8	FALSE	FALSE	+
psme_1_1_000772	contig19146	isogroup00838	IM	8	1	144	C3	110	29	TRUE	TRUE	-	Chaperone protein dnaJ 3	Q94AW8	Arabidopsis thaliana	76.6	1e-14	DNAJ homologue 3	AT3G44110	3e-15	Whole genome shotgun sequence of line PN40024, scaffold_21.assembly12x (Fragment) n=1 Tax=Vitis vinifera RepID=D7SLV4_VITVI	D7SLV4	78.7234	4e-15
psme_1_1_000773	contig19148	isogroup00414	IM	10	1	303	C6	11	0	TRUE	TRUE	-	Quercetin 3-O-methyltransferase 1	Q9FK25	Arabidopsis thaliana	128	4e-30	O-methyltransferase 1	AT5G54160	1e-30	Caffeic acid O-methyltransferase n=8 Tax=Spermatophyta RepID=Q5KSL8_IRIHO	Q5KSL8	62.6263	5e-31
psme_1_1_000774	contig19149	isogroup00414	IM	10	1	291	C6	0	1	TRUE	TRUE	A	Quercetin 3-O-methyltransferase 1	Q9FK25	Arabidopsis thaliana	80.9	7e-16	O-methyltransferase 1	AT5G54160	2e-16	Predicted protein n=7 Tax=Magnoliophyta RepID=B9PAH4_POPTR	B9PAH4	57.3034	2e-18
psme_1_1_000775	contig19152	isogroup00082	IM	9	1	259	C4	169	31	TRUE	TRUE	-
psme_1_1_000776	contig19153	isogroup00523	IM	8	1	182	C7	1	24	FALSE	TRUE	+
psme_1_1_000777	contig19158	isogroup00591	IM	4	1	1149	C3	361	31	FALSE	FALSE	-									Predicted protein n=1 Tax=Populus trichocarpa RepID=B9GVV4_POPTR	B9GVV4	54.6667	4e-13
psme_1_1_000778	contig19162	isogroup00838	IM	8	1	184	C7	2	0	FALSE	FALSE	A
psme_1_1_000779	contig19166	isogroup00899	IM	5	1	334	C7	225	9	FALSE	TRUE	-
psme_1_1_000780	contig19170	isogroup00240	IM	7	1	439	C7	152	4	FALSE	FALSE	-
psme_1_1_000781	contig19190	isogroup01943	IM	3	1	839	C4	192	45	FALSE	TRUE	-	Red chlorophyll catabolite reductase, chloroplastic	Q8LDU4	Arabidopsis thaliana	181	1e-45	accelerated cell death 2 (ACD2)	AT4G37000	4e-46	Red chlorophyll catabolite reductase (Fragment) n=2 Tax=Pinaceae RepID=Q1ELT4_PINTA	Q1ELT4	90.0735	1e-141
psme_1_1_000782	contig19192	isogroup01943	IM	3	1	649	C4	28	1	FALSE	FALSE	-
psme_1_1_000783	contig19199	isogroup01759	IM	3	1	259	C7	0	0	TRUE	TRUE	X
psme_1_1_000784	contig19200	isogroup00567	IM	6	1	673	C3	306	16	FALSE	FALSE	-	LAG1 longevity assurance homolog 3	Q6NQI8	Arabidopsis thaliana	99.8	5e-21	LAG1 longevity assurance homolog 3	AT1G13580	1e-21	LAG1 longevity assurance homolog 3 n=10 Tax=Magnoliophyta RepID=LAG13_ARATH	Q6NQI8	70	7e-20
psme_1_1_000785	contig19202	isogroup00533	IM	4	1	109	C3	44	10	TRUE	TRUE	-
psme_1_1_000786	contig19216	isogroup00204	IM	6	1	142	C7	0	0	FALSE	TRUE	X
psme_1_1_000787	contig19227	isogroup00012	IM	11	1	214	C7	22	141	TRUE	TRUE	+
psme_1_1_000788	contig19234	isogroup00128	IM	6	1	378	C5	0	0	FALSE	FALSE	X
psme_1_1_000789	contig19281	isogroup00745	IM	4	1	665	C4	499	80	TRUE	TRUE	-	At4g29110	Q9SZE0	Arabidopsis thaliana	59.3	8e-09	unknown protein; BEST Arabidopsis thaliana protein match is: unknown protein (TAIR:AT1G52140.1); Has 109 Blast hits to 109 proteins in 16 species: Archae - 0; Bacteria - 0; Metazoa - 0; Fungi - 0; Plants - 109; Viruses - 0; Other Eukaryotes - 0 (source: NCBI BLink).	AT3G16330	1e-09	Putative uncharacterized protein n=1 Tax=Picea sitchensis RepID=B8LNE6_PICSI	B8LNE6	47.3934	7e-41
psme_1_1_000790	contig19292	isogroup01098	IM	3	1	137	C3	100	8	TRUE	TRUE	-
psme_1_1_000791	contig19296	isogroup00912	IM	4	1	127	C3	0	0	TRUE	FALSE	X
psme_1_1_000792	contig19299	isogroup00840	IM	4	1	363	C6	142	37	TRUE	TRUE	-	10 kDa chaperonin	P34893	Arabidopsis thaliana	124	7e-29	chaperonin 10	AT1G14980	2e-29	Putative uncharacterized protein n=3 Tax=Eukaryota RepID=C6T4J1_SOYBN	C6T4J1	72.619	2e-29
psme_1_1_000793	contig19309	isogroup00964	IM	4	1	931	C3	1036	148	FALSE	FALSE	-	Pyrophosphate-energized vacuolar membrane proton pump 1	P31414	Arabidopsis thaliana	200	4e-51	Inorganic H pyrophosphatase family protein	AT1G15690	1e-51	Pyrophosphate-energized vacuolar membrane proton pump 1 n=65 Tax=cellular organisms RepID=AVP1_ARATH	P31414	87.6106	5e-50
psme_1_1_000794	contig19327	isogroup00838	IM	8	1	265	C7	7	2	FALSE	FALSE	A
psme_1_1_000795	contig19328	isogroup00838	IM	8	1	426	C3	425	138	TRUE	TRUE	-	Chaperone protein dnaJ 3	Q94AW8	Arabidopsis thaliana	170	9e-43	DNAJ homologue 3	AT3G44110	3e-43	Whole genome shotgun sequence of line PN40024, scaffold_21.assembly12x (Fragment) n=1 Tax=Vitis vinifera RepID=D7SLV4_VITVI	D7SLV4	61.7021	1e-41
psme_1_1_000796	contig19331	isogroup01628	IM	3	1	754	C3	618	27	FALSE	TRUE	-									Putative uncharacterized protein n=1 Tax=Picea sitchensis RepID=A9NVN8_PICSI	A9NVN8	77.9221	1e-25
psme_1_1_000797	contig19345	isogroup00029	IM	11	1	933	C6	0	30	TRUE	FALSE	+	Probable disease resistance protein At4g33300	Q9SZA7	Arabidopsis thaliana	206	5e-53	ADR1-like 1	AT4G33300	1e-53	Putative uncharacterized protein n=2 Tax=Picea sitchensis RepID=B8LKC3_PICSI	B8LKC3	51.8519	2e-74
psme_1_1_000798	contig19367	isogroup00002	IM	11	1	116	C7	0	0	TRUE	TRUE	X
psme_1_1_000799	contig19368	isogroup00840	IM	4	1	123	C7	44	2	TRUE	TRUE	-
psme_1_1_000800	contig19377	isogroup00508	IM	5	1	289	C3	12	1	FALSE	TRUE	-
psme_1_1_000801	contig19378	isogroup00508	IM	5	1	147	C7	3	0	TRUE	FALSE	A
psme_1_1_000802	contig19404	isogroup00414	IM	10	1	378	C6	5	0	TRUE	TRUE	A	Quercetin 3-O-methyltransferase 1	Q9FK25	Arabidopsis thaliana	80.9	6e-16	O-methyltransferase 1	AT5G54160	2e-16	Caffeic acid 3-O-methyltransferase 1 n=24 Tax=Spermatophyta RepID=COMT1_POPTM	Q00763	41.1765	1e-17
psme_1_1_000803	contig19405	isogroup00172	IM	11	1	332	C6	4	0	TRUE	TRUE	A	Germin-like protein subfamily 2 member 1	P94014	Arabidopsis thaliana	85.1	3e-17	germin-like protein 5	AT1G09560	1e-17	Germin-like protein n=1 Tax=Musa acuminata RepID=Q93WX8_MUSAC	Q93WX8	62.1212	3e-15
psme_1_1_000804	contig19435	isogroup00083	IM	10	1	447	C7	12	1	FALSE	FALSE	-
psme_1_1_000805	contig19439	isogroup00508	IM	5	1	268	C7	0	0	TRUE	FALSE	X
psme_1_1_000806	contig19441	isogroup00008	IM	11	1	165	C7	26	9	TRUE	TRUE	-
psme_1_1_000807	contig19457	isogroup00563	IM	4	1	1468	C6	1161	188	FALSE	TRUE	-	Protochlorophyllide reductase A, chloroplastic	Q42536	Arabidopsis thaliana	546		protochlorophyllide oxidoreductase A	AT5G54190	1e-155	Protochlorophyllide reductase A, chloroplastic n=117 Tax=cellular organisms RepID=PORA_ARATH	Q42536	69.4789	1e-154
psme_1_1_000808	contig19464	isogroup00054	IM	9	1	1881	C1	467	1738	TRUE	FALSE	+	AT4g17520/dl4795w	O23593	Arabidopsis thaliana	66.6	2e-10	Hyaluronan / mRNA binding family	AT4G16830	5e-11	Putative uncharacterized protein n=1 Tax=Picea sitchensis RepID=A9NNJ6_PICSI	A9NNJ6	45.9677	4e-12
psme_1_1_000809	contig19471	isogroup00072	IM	11	1	676	C5	108	471	TRUE	FALSE	+	AIM1 protein	Q9ZPI6	Arabidopsis thaliana	228	1e-59	Enoyl-CoA hydratase/isomerase family	AT4G29010	4e-60	3-hydroxyacyl-CoA dehydrogenase n=39 Tax=Viridiplantae RepID=MFP_ORYSJ	Q8W1L6	53.4392	3e-58
psme_1_1_000810	contig19475	isogroup00553	IM	4	1	1375	C3	34	127	FALSE	FALSE	+									Putative uncharacterized protein n=2 Tax=Picea sitchensis RepID=A9NNP8_PICSI	A9NNP8	83.3333	1e-12
psme_1_1_000811	contig19480	isogroup04804	IM	2	1	282	C7	8	0	FALSE	TRUE	-
psme_1_1_000812	contig19486	isogroup01679	IM	2	1	353	C7	3	2	FALSE	TRUE	A
psme_1_1_000813	contig19507	isogroup00044	IM	11	1	860	C7	39	1	FALSE	FALSE	-
psme_1_1_000814	contig19514	isogroup00964	IM	4	1	909	C3	192	791	TRUE	FALSE	+	Pyrophosphate-energized vacuolar membrane proton pump 1	P31414	Arabidopsis thaliana	363		Inorganic H pyrophosphatase family protein	AT1G15690	9e-101	Pyrophosphate-energized vacuolar membrane proton pump 1 n=65 Tax=cellular organisms RepID=AVP1_ARATH	P31414	68.1159	5e-99
psme_1_1_000815	contig19517	isogroup00001	IM	11	1	161	C6	0	0	TRUE	TRUE	X									2S seed storage protein n=4 Tax=Pinaceae RepID=O64929_PSEMZ	O64929	80.8511	1e-14
psme_1_1_000816	contig19525	isogroup00773	IM	3	1	303	C5	111	11	TRUE	TRUE	-	Mps one binder kinase activator-like 1B	Q9H8S9	Homo sapiens	133	1e-31	Mob1/phocein family protein	AT5G45550	7e-48	Mob1/phocein family protein n=1 Tax=Arabidopsis lyrata subsp. lyrata RepID=D7MGV6_ARALY	D7MGV6	91.5663	7e-40
psme_1_1_000817	contig19540	isogroup00526	IM	3	1	232	C7	130	0	FALSE	TRUE	-
psme_1_1_000818	contig19559	isogroup01272	IM	4	1	321	C7	0	0	FALSE	FALSE	X
psme_1_1_000819	contig19566	isogroup00579	IM	5	1	159	C7	74	0	FALSE	FALSE	-
psme_1_1_000820	contig19577	isogroup00008	IM	11	1	260	C7	3	9	TRUE	FALSE	A
psme_1_1_000821	contig19594	isogroup00204	IM	6	1	534	C5	15	1	FALSE	TRUE	-						Plant protein of unknown function (DUF247)	AT3G02645	9e-15	Putative uncharacterized protein n=1 Tax=Picea sitchensis RepID=A9NUU0_PICSI	A9NUU0	50.3356	3e-33
psme_1_1_000822	contig19609	isogroup00113	IM	9	1	525	C6	27	110	TRUE	FALSE	+	U1 small nuclear ribonucleoprotein 70 kDa	Q42404	Arabidopsis thaliana	103	2e-22	U1 small nuclear ribonucleoprotein-70K	AT3G50670	7e-23	U1 small nuclear ribonucleoprotein 70 kDa n=9 Tax=Eukaryota RepID=RU17_ARATH	Q42404	82.1429	3e-21
psme_1_1_000823	contig19610	isogroup00115	IM	6	1	208	C7	8	242	TRUE	FALSE	+
psme_1_1_000824	contig19613	isogroup01586	IM	4	1	325	C7	125	17	FALSE	TRUE	-	Purple acid phosphatase 3	Q8H129	Arabidopsis thaliana	67.4	7e-12	Calcineurin-like metallo-phosphoesterase superfamily protein	AT1G25230	4e-13	Isoform 2 of Purple acid phosphatase 8 n=3 Tax=rosids RepID=Q8VYZ2-2	Q8VYZ2	43.5897	7e-11
psme_1_1_000825	contig19632	isogroup00020	IM	11	1	108	C7	0	0	TRUE	TRUE	X
psme_1_1_000826	contig19638	isogroup03573	IM	2	1	129	C7	0	0	FALSE	TRUE	X
psme_1_1_000827	contig19648	isogroup01711	IM	4	1	211	C7	62	0	TRUE	TRUE	-
psme_1_1_000828	contig19649	isogroup01711	IM	4	1	944	C5	1166	283	FALSE	TRUE	-	Omega-6 fatty acid desaturase, chloroplastic	P46312	Arabidopsis thaliana	491		fatty acid desaturase 6	AT4G30950	3e-139	Omega-6 fatty acid desaturase, chloroplastic n=46 Tax=cellular organisms RepID=FAD6C_ARATH	P46312	75.1748	1e-137
psme_1_1_000829	contig19663	isogroup00280	IM	8	1	135	C4	0	7	TRUE	TRUE	+
psme_1_1_000830	contig19695	isogroup00225	IM	5	1	132	C7	0	6	FALSE	FALSE	+
psme_1_1_000831	contig19696	isogroup00225	IM	5	1	181	C7	10	28	TRUE	TRUE	+
psme_1_1_000832	contig19700	isogroup01098	IM	3	1	1072	C3	1493	370	FALSE	TRUE	-	Sedoheptulose-1,7-bisphosphatase, chloroplastic	P46283	Arabidopsis thaliana	531		sedoheptulose-bisphosphatase	AT3G55800	3e-151	Sedoheptulose-1,7-bisphosphatase, chloroplastic n=46 Tax=Streptophyta RepID=S17P_ARATH	P46283	83.4951	1e-149
psme_1_1_000833	contig19703	isogroup01076	IM	3	1	616	C6	129	18	FALSE	TRUE	-	Glutathione S-transferase ERD13	P42761	Arabidopsis thaliana	168	8e-42	glutathione S-transferase PHI 10	AT2G30870	2e-42	Phi class glutathione transferase n=3 Tax=Pinaceae RepID=B8YDC4_9CONI	B8YDC4	75.3521	5e-59
psme_1_1_000834	contig19709	isogroup03146	IM	2	1	398	C7	4	31	TRUE	FALSE	+						C2H2-like zinc finger protein	AT4G25610	3e-09	Putative uncharacterized protein n=2 Tax=rosids RepID=B9RIW4_RICCO	B9RIW4	53.5714	3e-08
psme_1_1_000835	contig19719	isogroup03191	IM	2	1	937	C3	304	26	FALSE	TRUE	-	Proteasome assembly chaperone 2	Q1LXS2	Danio rerio	58.9	2e-08	clast3-related	AT3G18940	6e-46	Predicted protein n=1 Tax=Physcomitrella patens subsp. patens RepID=A9SVR3_PHYPA	A9SVR3	49.0196	4e-51
psme_1_1_000836	contig19730	isogroup01070	IM	5	1	308	C7	37	4	FALSE	FALSE	-
psme_1_1_000837	contig19732	isogroup01597	IM	3	1	501	C7	0	0	FALSE	FALSE	X
psme_1_1_000838	contig19744	isogroup00008	IM	11	1	359	C7	42	1	TRUE	FALSE	-
psme_1_1_000839	contig19747	isogroup00252	IM	7	1	301	C5	50	16	TRUE	TRUE	-
psme_1_1_000840	contig19771	isogroup02109	IM	4	1	549	C5	23	0	FALSE	FALSE	-
psme_1_1_000841	contig19772	isogroup00283	IM	8	1	1813	C6	0	5	TRUE	FALSE	A	Putative cytochrome P450; 34849-36420	Q9CAD6	Arabidopsis thaliana	482		cytochrome P450 family 86 subfamily A polypeptide 7	AT1G63710	4e-136	Cytochrome P450 86A2 n=56 Tax=Magnoliophyta RepID=C86A2_ARATH	O23066	64.8148	1e-134
psme_1_1_000842	contig19792	isogroup01723	IM	4	1	2099	C1	250	21	FALSE	FALSE	-						unknown protein; BEST Arabidopsis thaliana protein match is: unknown protein (TAIR:AT1G56020.1); Has 3399 Blast hits to 980 proteins in 195 species: Archae - 0; Bacteria - 839; Metazoa - 390; Fungi - 256; Plants - 154; Viruses - 9; Other Eukaryotes - 1751 (source: NCBI BLink).	AT1G79060	2e-41	Predicted protein n=3 Tax=Malpighiales RepID=B9H641_POPTR	B9H641	40.9314	1e-48
psme_1_1_000843	contig19823	isogroup00383	IM	8	1	132	C7	2	0	TRUE	TRUE	A
psme_1_1_000844	contig19841	isogroup01287	IM	3	1	330	C7	168	13	FALSE	FALSE	-
psme_1_1_000845	contig19853	isogroup06828	I1	1	1	474	C6	360	23	FALSE	TRUE	-	Probable splicing factor 3B subunit 5	Q9VHI4	Drosophila melanogaster	123	2e-28	Splicing factor 3B subunit 5/RDS3 complex subunit 10	AT4G14342	3e-45	Putative uncharacterized protein n=2 Tax=Oryza sativa RepID=A3BTL4_ORYSJ	A3BTL4	93.1507	3e-35
psme_1_1_000846	contig19855	isogroup00397	IM	6	1	289	C6	4	23	TRUE	TRUE	+
psme_1_1_000847	contig19857	isogroup00252	IM	7	1	301	C4	35	183	TRUE	TRUE	+	Putative transaldolase	Q9LYR4	Arabidopsis thaliana	132	2e-31	Aldolase-type TIM barrel family protein	AT5G13420	7e-32	Whole genome shotgun sequence of line PN40024, scaffold_150.assembly12x (Fragment) n=26 Tax=Spermatophyta RepID=D7TFJ4_VITVI	D7TFJ4	68	7e-33
psme_1_1_000848	contig19859	isogroup02083	IM	4	1	215	C6	15	61	TRUE	TRUE	+									Putative uncharacterized protein n=1 Tax=Picea sitchensis RepID=A9NLP0_PICSI	A9NLP0	58.209	2e-11
psme_1_1_000849	contig19870	isogroup00657	IM	4	1	232	C3	0	50	FALSE	TRUE	+
psme_1_1_000850	contig19903	isogroup00467	IM	9	1	209	C6	0	0	TRUE	TRUE	X	Probable aquaporin PIP2-6	Q9ZV07	Arabidopsis thaliana	120	7e-28	plasma membrane intrinsic protein 2E	AT2G39010	2e-28	Aquaporin PIP2-1 n=557 Tax=Embryophyta RepID=PIP21_ARATH	P43286	80.8824	1e-25
psme_1_1_000851	contig19914	isogroup00063	IM	11	1	189	C7	18	1	TRUE	FALSE	-
psme_1_1_000852	contig19940	isogroup00088	IM	11	1	251	C7	0	0	FALSE	FALSE	X
psme_1_1_000853	contig19941	isogroup00088	IM	11	1	205	C7	0	8	TRUE	FALSE	+
psme_1_1_000854	contig19943	isogroup00056	IM	11	1	212	C7	10	1	FALSE	TRUE	-
psme_1_1_000855	contig19956	isogroup01078	IM	3	1	180	C7	0	12	TRUE	FALSE	+
psme_1_1_000856	contig19962	isogroup00029	IM	11	1	301	C7	0	0	TRUE	TRUE	X
psme_1_1_000857	contig19963	isogroup00029	IM	11	1	1176	C6	0	0	FALSE	TRUE	X	Peroxidase 12	Q96520	Arabidopsis thaliana	334	2e-91	Peroxidase superfamily protein	AT1G71695	6e-92	Peroxidase n=9 Tax=Spermatophyta RepID=Q94IQ1_TOBAC	Q94IQ1	53.1532	6e-98
psme_1_1_000858	contig19990	isogroup01227	IM	3	1	133	C7	29	0	TRUE	TRUE	-
psme_1_1_000859	contig19997	isogroup00331	IM	4	1	230	C3	0	77	TRUE	TRUE	+
psme_1_1_000860	contig20001	isogroup00331	IM	4	1	689	C3	638	127	FALSE	TRUE	-	Eukaryotic translation initiation factor 4E-1	O23252	Arabidopsis thaliana	278	6e-75	eukaryotic translation initiation factor 4E	AT4G18040	2e-75	Eukaryotic translation initiation factor 4E-1 n=137 Tax=Embryophyta RepID=IF4E1_ORYSJ	P48599	72.6776	5e-78
psme_1_1_000861	contig20002	isogroup01261	IM	2	1	346	C6	146	13	TRUE	TRUE	-
psme_1_1_000862	contig20012	isogroup03288	IM	2	1	261	C7	1	215	TRUE	FALSE	+
psme_1_1_000863	contig20042	isogroup00154	IM	11	1	756	C7	1	19	FALSE	FALSE	+
psme_1_1_000864	contig20052	isogroup00083	IM	10	1	170	C7	0	2	TRUE	TRUE	A
psme_1_1_000865	contig20063	isogroup00133	IM	7	1	247	C7	6	0	FALSE	FALSE	-
psme_1_1_000866	contig20086	isogroup00065	IM	11	1	389	C6	0	0	FALSE	FALSE	X	Laccase-5	Q9SIY8	Arabidopsis thaliana	67.4	8e-12	laccase 12	AT5G05390	5e-14	Putative uncharacterized protein n=2 Tax=Poaceae RepID=B9GBG1_ORYSJ	B9GBG1	78.0488	4e-13
psme_1_1_000867	contig20094	isogroup04725	IM	2	1	210	C7	3	9	TRUE	FALSE	A
psme_1_1_000868	contig20101	isogroup00034	IM	8	1	1422	C6	929	80	FALSE	FALSE	-
psme_1_1_000869	contig20111	isogroup00984	IM	2	1	102	C7	0	0	TRUE	TRUE	X
psme_1_1_000870	contig20114	isogroup01157	IM	4	1	573	C3	383	4	FALSE	FALSE	-
psme_1_1_000871	contig20134	isogroup00978	IM	5	1	404	C3	16	0	TRUE	TRUE	-	Glycine-rich RNA-binding protein 7	Q03250	Arabidopsis thaliana	52.4	3e-07	RNA-binding (RRM/RBD/RNP motifs) family protein	AT1G13190	2e-30	Os09g0476100 protein n=6 Tax=Poaceae RepID=Q651Z0_ORYSJ	Q651Z0	73.75	3e-31
psme_1_1_000872	contig20151	isogroup06052	IM	2	1	307	C7	18	0	FALSE	FALSE	-
psme_1_1_000873	contig20162	isogroup00001	IM	11	1	137	C7	0	0	FALSE	TRUE	X
psme_1_1_000874	contig20170	isogroup01254	IM	3	1	712	C7	2	4	FALSE	FALSE	A
psme_1_1_000875	contig20171	isogroup01817	IM	2	1	280	C3	118	15	FALSE	TRUE	-
psme_1_1_000876	contig20178	isogroup00489	IM	5	1	186	C7	12	0	TRUE	FALSE	-
psme_1_1_000877	contig20179	isogroup00489	IM	5	1	1483	C3	198	945	TRUE	FALSE	+	At1g18070	Q8L835	Arabidopsis thaliana	393		Translation elongation factor EF1A/initiation factor IF2gamma family protein	AT1G18070	1e-109	OSJNBb0067G11.10 protein n=8 Tax=Magnoliophyta RepID=Q7XWV7_ORYSJ	Q7XWV7	64.6875	1e-113
psme_1_1_000878	contig20187	isogroup03245	IM	2	1	110	C7	15	0	FALSE	TRUE	-
psme_1_1_000879	contig20197	isogroup01803	IM	4	1	1781	C6	1525	327	FALSE	TRUE	-	Putative phospho-2-dehydro-3-deoxyheptonate aldolase 1	Q9SK84	Arabidopsis thaliana	642	0	Class-II DAHP synthetase family protein	AT1G22410	0	Phospho-2-dehydro-3-deoxyheptonate aldolase 1, chloroplastic n=429 Tax=cellular organisms RepID=AROF_ARATH	P29976	76.2148	1e-175
psme_1_1_000880	contig20210	isogroup00156	IM	5	1	138	C7	5	0	TRUE	TRUE	A
psme_1_1_000881	contig20218	isogroup03236	IM	3	1	453	C3	331	92	FALSE	FALSE	-	At1g01050/T25K16_5	Q93V56	Arabidopsis thaliana	74.3	1e-13	pyrophosphorylase 1	AT1G01050	3e-14	Whole genome shotgun sequence of line PN40024, scaffold_48.assembly12x (Fragment) n=1 Tax=Vitis vinifera RepID=D7U846_VITVI	D7U846	91.8919	3e-13
psme_1_1_000882	contig20233	isogroup00073	IM	9	1	118	C7	7	41	TRUE	TRUE	+
psme_1_1_000883	contig20244	isogroup02150	IM	3	1	186	C7	3	9	TRUE	TRUE	A
psme_1_1_000884	contig20267	isogroup00800	IM	6	1	409	C7	5	0	FALSE	FALSE	A
psme_1_1_000885	contig20270	isogroup04278	IM	2	1	109	C7	0	0	TRUE	TRUE	X
psme_1_1_000886	contig20271	isogroup01677	IM	2	1	651	C3	403	142	FALSE	FALSE	-						CONTAINS InterPro DOMAIN/s: Casein kinase substrate phosphoprotein PP28 (InterPro:IPR019380); Has 30201 Blast hits to 17322 proteins in 780 species: Archae - 12; Bacteria - 1396; Metazoa - 17338; Fungi - 3422; Plants - 5037; Viruses - 0; Other Eukaryotes - 2996 (source: NCBI BLink).	AT5G46020	2e-07	Os01g0752800 protein n=21 Tax=cellular organisms RepID=Q5JMX3_ORYSJ	Q5JMX3	77.1429	6e-08
psme_1_1_000887	contig20274	isogroup00008	IM	11	1	140	C7	12	4	TRUE	TRUE	A
psme_1_1_000888	contig20284	isogroup03603	IM	2	1	132	C7	10	0	TRUE	TRUE	-
psme_1_1_000889	contig20287	isogroup00414	IM	10	1	365	C6	27	3	TRUE	TRUE	-	Quercetin 3-O-methyltransferase 1	Q9FK25	Arabidopsis thaliana	101	4e-22	O-methyltransferase 1	AT5G54160	1e-22	Caffeic acid 3-O-methyltransferase 1 n=24 Tax=Spermatophyta RepID=COMT1_POPTM	Q00763	49.1379	1e-23
psme_1_1_000890	contig20293	isogroup00008	IM	11	1	145	C7	32	5	TRUE	TRUE	-
psme_1_1_000891	contig20298	isogroup00065	IM	11	1	238	C6	0	0	TRUE	TRUE	X	Laccase-5	Q9SIY8	Arabidopsis thaliana	100	1e-21	laccase 12	AT5G05390	7e-23	Whole genome shotgun sequence of line PN40024, scaffold_4.assembly12x (Fragment) n=1 Tax=Vitis vinifera RepID=D7SJP7_VITVI	D7SJP7	60.7595	2e-21
psme_1_1_000892	contig20303	isogroup00050	IM	11	1	1827	C3	4	23	FALSE	FALSE	+	Putative inositol polyphosphate 5'-phosphatase	Q0WQ41	Arabidopsis thaliana	232	2e-90	DNAse I-like superfamily protein	AT3G63240	3e-92	Type I inositol-1,4,5-trisphosphate 5-phosphatase CVP2, putative, expressed n=4 Tax=Magnoliophyta RepID=Q10RG0_ORYSJ	Q10RG0	49.2188	1e-107
psme_1_1_000893	contig20312	isogroup00002	IM	11	1	320	C6	0	0	TRUE	TRUE	X	Quercetin 3-O-methyltransferase 1	Q9FK25	Arabidopsis thaliana	56.2	2e-08	O-methyltransferase family protein	AT4G35160	9e-10	Whole genome shotgun sequence of line PN40024, scaffold_38.assembly12x (Fragment) n=1 Tax=Vitis vinifera RepID=D7U4Y8_VITVI	D7U4Y8	45.0704	7e-09
psme_1_1_000894	contig20315	isogroup00044	IM	11	1	506	C3	491	63	FALSE	FALSE	-
psme_1_1_000895	contig20323	isogroup00008	IM	11	1	395	C7	35	2	FALSE	FALSE	-
psme_1_1_000896	contig20330	isogroup01239	IM	2	1	143	C5	49	0	TRUE	TRUE	-
psme_1_1_000897	contig20332	isogroup00423	IM	4	1	466	C5	202	14	FALSE	FALSE	-
psme_1_1_000898	contig20344	isogroup00567	IM	6	1	212	C7	0	0	FALSE	TRUE	X
psme_1_1_000899	contig20352	isogroup00090	IM	11	1	344	C7	0	1	FALSE	TRUE	A
psme_1_1_000900	contig20358	isogroup00424	IM	3	1	1105	C5	264	1107	TRUE	FALSE	+	FAM10 family protein At4g22670	Q93YR3	Arabidopsis thaliana	296	5e-80	HSP70-interacting protein 1	AT4G22670	1e-80	Predicted protein n=9 Tax=Embryophyta RepID=B9GVR6_POPTR	B9GVR6	61.5686	3e-79
psme_1_1_000901	contig20385	isogroup00071	IM	10	1	110	C7	0	0	TRUE	TRUE	X
psme_1_1_000902	contig20387	isogroup00002	IM	11	1	373	C7	453	71	FALSE	FALSE	-
psme_1_1_000903	contig20393	isogroup01943	IM	3	1	512	C3	5	68	FALSE	FALSE	+
psme_1_1_000904	contig20403	isogroup01219	IM	2	1	111	C7	0	0	TRUE	TRUE	X
psme_1_1_000905	contig20419	isogroup00394	IM	6	1	235	C7	4	0	TRUE	FALSE	A
psme_1_1_000906	contig20420	isogroup00394	IM	6	1	131	C7	5	0	TRUE	FALSE	A
psme_1_1_000907	contig20429	isogroup05578	IM	2	1	518	C7	0	18	FALSE	FALSE	+
psme_1_1_000908	contig20432	isogroup00469	IM	4	1	163	C7	2	1	FALSE	TRUE	A
psme_1_1_000909	contig20457	isogroup00567	IM	6	1	229	C5	9	5	TRUE	TRUE	A
psme_1_1_000910	contig20482	isogroup00118	IM	9	1	117	C7	0	0	TRUE	TRUE	X
psme_1_1_000911	contig20483	isogroup00033	IM	11	1	101	C5	0	0	TRUE	TRUE	X
psme_1_1_000912	contig20492	isogroup00004	IM	11	1	149	C7	3	0	TRUE	TRUE	A
psme_1_1_000913	contig20494	isogroup02491	IM	2	1	1085	C1	726	112	TRUE	TRUE	-	GM13959p	O76994	Drosophila melanogaster	361	2e-99	Ribosomal protein S8e family protein	AT5G06360	1e-135	Ribosome biogenesis protein NSA2 homolog n=228 Tax=Eukaryota RepID=NSA2_HUMAN	O95478	73.8462	1e-111
psme_1_1_000914	contig20502	isogroup00040	IM	11	1	123	C7	0	1	TRUE	TRUE	A
psme_1_1_000915	contig20503	isogroup00002	IM	11	1	2112	C6	112	11	FALSE	TRUE	-						BEST Arabidopsis thaliana protein match is: conserved peptide upstream open reading frame 47 (TAIR:AT5G03190.1); Has 285 Blast hits to 285 proteins in 23 species: Archae - 0; Bacteria - 0; Metazoa - 1; Fungi - 0; Plants - 279; Viruses - 0; Other Eukaryotes - 5 (source: NCBI BLink).	AT3G53400	6e-33	Putative uncharacterized protein n=34 Tax=Picea RepID=B8LQR4_PICSI	B8LQR4	71.3462	0
psme_1_1_000916	contig20516	isogroup00800	IM	6	1	453	C7	5	1	FALSE	FALSE	A
psme_1_1_000917	contig20534	isogroup04261	I1	1	1	487	C5	3	0	FALSE	TRUE	A									Putative uncharacterized protein n=1 Tax=Picea sitchensis RepID=A9NY88_PICSI	A9NY88	53.913	6e-19
psme_1_1_000918	contig20542	isogroup00017	IM	11	1	269	C7	12	0	FALSE	TRUE	-
psme_1_1_000919	contig20552	isogroup02825	IM	2	1	801	C3	315	20	FALSE	TRUE	-	Probable protein phosphatase 2C 59	Q8RXV3	Arabidopsis thaliana	260	2e-69	Protein phosphatase 2C family protein	AT5G53140	4e-73	Putative uncharacterized protein Sb09g030150 n=2 Tax=Magnoliophyta RepID=C5YWL8_SORBI	C5YWL8	78.3333	7e-77
psme_1_1_000920	contig20555	isogroup02478	IM	2	1	1205	C3	1400	253	FALSE	TRUE	-	GAN	Q94BS2	Arabidopsis thaliana	340	3e-93	protein containing PDZ domain a K-box domain and a TPR region	AT1G55480	9e-94	GAN n=26 Tax=Viridiplantae RepID=Q94BS2_ARATH	Q94BS2	70	5e-92
psme_1_1_000921	contig20567	isogroup00391	IM	6	1	598	C5	593	89	FALSE	TRUE	-	Potential arsenite transporter	Q5A0X4	Candida albicans	179	5e-45				Putative uncharacterized protein n=1 Tax=Picea sitchensis RepID=D5ABK5_PICSI	D5ABK5	88.9447	1e-97
psme_1_1_000922	contig20579	isogroup00154	IM	11	1	118	C5	4	0	TRUE	TRUE	A
psme_1_1_000923	contig20593	isogroup01632	IM	2	1	688	C4	167	587	TRUE	FALSE	+	60S ribosomal protein L14-1	Q9SIM4	Arabidopsis thaliana	206	3e-53	Ribosomal protein L14	AT2G20450	9e-54	Whole genome shotgun sequence of line PN40024, scaffold_49.assembly12x (Fragment) n=6 Tax=Magnoliophyta RepID=D7SZI9_VITVI	D7SZI9	80.4511	5e-57
psme_1_1_000924	contig20611	isogroup00086	IM	11	1	923	C7	18	227	FALSE	FALSE	+
psme_1_1_000925	contig20616	isogroup01320	IM	3	1	223	C3	39	0	FALSE	FALSE	-
psme_1_1_000926	contig20620	isogroup04747	IM	2	1	1494	C4	1226	262	FALSE	FALSE	-	Putative SET protein, phospatase 2A inhibitor	Q8LC68	Arabidopsis thaliana	317	5e-86	NAP1-related protein 2	AT1G18800	1e-86	Whole genome shotgun sequence of line PN40024, scaffold_0.assembly12x (Fragment) n=14 Tax=Magnoliophyta RepID=D7SIC8_VITVI	D7SIC8	73.6111	2e-89
psme_1_1_000927	contig20625	isogroup00863	IM	4	1	304	C6	38	0	TRUE	TRUE	-	GLABRA2 expression modulator	Q8S8F8	Arabidopsis thaliana	72.8	2e-13	GRAM domain family protein	AT5G13200	3e-14	GRAM-containing/ABA-responsive protein (Fragment) n=29 Tax=Spermatophyta RepID=C6FBQ9_9CONI	C6FBQ9	93.8272	6e-39
psme_1_1_000928	contig20632	isogroup00061	IM	10	1	526	C7	1	2	FALSE	FALSE	A						Disease resistance protein (CC-NBS-LRR class) family	AT5G66900	9e-07	Putative uncharacterized protein n=1 Tax=Picea sitchensis RepID=D5ABU5_PICSI	D5ABU5	35.4167	9e-07
psme_1_1_000929	contig20633	isogroup00061	IM	10	1	198	C7	0	0	TRUE	TRUE	X
psme_1_1_000930	contig20637	isogroup00419	IM	4	1	133	C7	2	0	TRUE	TRUE	A
psme_1_1_000931	contig20640	isogroup00010	IM	11	1	165	C7	167	3	FALSE	TRUE	-
psme_1_1_000932	contig20641	isogroup01580	IM	3	1	371	C6	177	39	FALSE	TRUE	-	Quercetin 3-O-methyltransferase 1	Q9FK25	Arabidopsis thaliana	64.7	5e-11	O-methyltransferase 1	AT5G54160	1e-11	(S)-scoulerine 9-O-methyltransferase n=5 Tax=eudicotyledons RepID=SMT_COPJA	Q39522	59.322	1e-11
psme_1_1_000933	contig20643	isogroup00067	IM	11	1	132	C7	0	0	TRUE	FALSE	X
psme_1_1_000934	contig20648	isogroup01231	IM	2	1	171	C7	0	0	FALSE	FALSE	X
psme_1_1_000935	contig20651	isogroup00057	IM	11	1	149	C7	0	0	TRUE	TRUE	X
psme_1_1_000936	contig20669	isogroup00889	IM	5	1	530	C3	537	73	FALSE	TRUE	-	Protein farnesyltransferase/geranylgeranyltransferase type-1 subunit alpha	Q9LX33	Arabidopsis thaliana	270	1e-72	farnesyltransferase A	AT3G59380	3e-73	Protein farnesyltransferase/geranylgeranyltransferase type-1 subunit alpha n=9 Tax=Magnoliophyta RepID=FNTA_ARATH	Q9LX33	68.5714	1e-71
psme_1_1_000937	contig20677	isogroup00609	IM	7	1	229	C3	24	176	TRUE	TRUE	+
psme_1_1_000938	contig20685	isogroup00389	IM	7	1	531	C3	513	99	FALSE	TRUE	-	Peptidyl-prolyl cis-trans isomerase CYP19-4	Q8LDP4	Arabidopsis thaliana	293	1e-79	cyclophilin 5	AT2G29960	3e-80	Peptidyl-prolyl cis-trans isomerase n=17 Tax=Eukaryota RepID=Q5Z9I0_ORYSJ	Q5Z9I0	68.0233	5e-63
psme_1_1_000939	contig20688	isogroup00400	IM	9	1	189	C7	0	6	FALSE	TRUE	+
psme_1_1_000940	contig20698	isogroup00467	IM	9	1	255	C6	0	0	FALSE	FALSE	X
psme_1_1_000941	contig20702	isogroup03146	IM	2	1	2329	C1	431	47	FALSE	FALSE	-
psme_1_1_000942	contig20717	isogroup00373	IM	5	1	782	C5	8	0	FALSE	TRUE	-	Xyloglucan endotransglucosylase/hydrolase protein 4	Q39099	Arabidopsis thaliana	219	8e-57	xyloglucan endotransglucosylase/hydrolase 9	AT4G03210	8e-65	Xyloglucan endotransglucosylase/hydrolase 4 n=1 Tax=Actinidia deliciosa RepID=C0IRG3_ACTDE	C0IRG3	58.6387	2e-64
psme_1_1_000943	contig20725	isogroup00007	IM	11	1	334	C5	10	1	TRUE	TRUE	-
psme_1_1_000944	contig20728	isogroup07065	IM	2	1	724	C6	11	194	FALSE	FALSE	+									Putative uncharacterized protein n=2 Tax=Picea sitchensis RepID=A9NKT8_PICSI	A9NKT8	51.1111	7e-12
psme_1_1_000945	contig20735	isogroup00903	IM	4	1	337	C7	0	1	FALSE	TRUE	A
psme_1_1_000946	contig20736	isogroup00027	IM	11	1	565	C3	16	1	FALSE	FALSE	-	Beta-glucosidase 10	Q93ZI4	Arabidopsis thaliana	55.1	1e-07	beta glucosidase 2	AT4G22100	2e-08	Beta-glucosidase n=4 Tax=Spermatophyta RepID=Q9ZT64_PINCO	Q9ZT64	40	4e-08
psme_1_1_000947	contig20737	isogroup00006	IM	11	1	253	C7	172	34	FALSE	FALSE	-
psme_1_1_000948	contig20755	isogroup04278	IM	2	1	138	C7	0	0	FALSE	TRUE	X
psme_1_1_000949	contig20770	isogroup03163	IM	2	1	329	C7	7	0	TRUE	FALSE	-
psme_1_1_000950	contig20779	isogroup02236	IM	4	1	257	C7	2	0	FALSE	FALSE	A
psme_1_1_000951	contig20790	isogroup05594	IM	2	1	167	C7	0	0	TRUE	FALSE	X
psme_1_1_000952	contig20791	isogroup00006	IM	11	1	1101	C7	675	84	FALSE	FALSE	-
psme_1_1_000953	contig20793	isogroup00609	IM	7	1	580	C7	0	7	FALSE	FALSE	+
psme_1_1_000954	contig20796	isogroup00040	IM	11	1	401	C6	190	414	TRUE	TRUE	+									Putative uncharacterized protein n=6 Tax=Picea sitchensis RepID=A9NLF1_PICSI	A9NLF1	56.6667	2e-18
psme_1_1_000955	contig20797	isogroup03199	IM	2	1	360	C7	1	0	FALSE	FALSE	A
psme_1_1_000956	contig20807	isogroup00335	IM	3	1	727	C2	811	209	FALSE	TRUE	-	60S ribosomal protein L18-3	Q940B0	Arabidopsis thaliana	314	1e-85	Ribosomal protein L18e/L15 superfamily protein	AT5G27850	3e-86	Whole genome shotgun sequence of line PN40024, scaffold_5.assembly12x (Fragment) n=1 Tax=Vitis vinifera RepID=D7U2B3_VITVI	D7U2B3	85.0267	1e-87
psme_1_1_000957	contig20811	isogroup00666	IM	4	1	1420	C6	1352	296	FALSE	TRUE	-	Eukaryotic initiation factor 4A-2	P41377	Arabidopsis thaliana	709	0	eif4a-2	AT1G54270	0	UPI0001D54696 related cluster n=1 Tax=unknown RepID=UPI0001D54696	UPI0001D54696	73.0366	1e-158
psme_1_1_000958	contig20821	isogroup01718	IM	3	1	190	C7	0	24	TRUE	FALSE	+
psme_1_1_000959	contig20829	isogroup03254	IM	2	1	1406	C6	62	523	TRUE	FALSE	+	Novel protein similar to vertebrate SEC13-like 1 (S. cerevisiae) (SEC13L1) (Zgc:63980)	Q7T2E1	Danio rerio	351	2e-96	transducin family protein / WD-40 repeat family protein	AT2G30050	9e-125	Os07g0246300 protein n=12 Tax=cellular organisms RepID=Q6ZLM6_ORYSJ	Q6ZLM6	62.5	1e-109
psme_1_1_000960	contig20831	isogroup05182	IM	2	1	321	C7	44	1	FALSE	FALSE	-
psme_1_1_000961	contig20838	isogroup00595	IM	3	1	872	C3	626	105	FALSE	TRUE	-	Cysteine proteinase RD19a	P43296	Arabidopsis thaliana	309	7e-84	Papain family cysteine protease	AT4G39090	2e-84	Cysteine proteinase RD19a n=99 Tax=Viridiplantae RepID=RD19A_ARATH	P43296	59.0226	1e-82
psme_1_1_000962	contig20845	isogroup00856	IM	5	1	1335	C7	25	5	FALSE	FALSE	-
psme_1_1_000963	contig20872	isogroup01012	IM	3	1	1147	C6	113	616	FALSE	TRUE	+	At3g11660	Q9SRN0	Arabidopsis thaliana	141	3e-33	NDR1/HIN1-like 1	AT3G11660	7e-34	Putative uncharacterized protein n=2 Tax=Picea sitchensis RepID=A9NQ42_PICSI	A9NQ42	65.4321	1e-55
psme_1_1_000964	contig20888	isogroup00118	IM	9	1	319	C3	4	62	TRUE	TRUE	+						BTB/POZ domain-containing protein	AT2G30600	1e-19	Predicted protein (Fragment) n=1 Tax=Physcomitrella patens subsp. patens RepID=A9RBZ2_PHYPA	A9RBZ2	50.5618	1e-15
psme_1_1_000965	contig20895	isogroup00005	IM	11	1	113	C7	0	0	FALSE	TRUE	X
psme_1_1_000966	contig20904	isogroup02184	IM	2	1	373	C7	0	0	TRUE	TRUE	X
psme_1_1_000967	contig20922	isogroup00137	IM	10	1	148	C7	2	0	TRUE	TRUE	A									Class II chitinase 2-3 n=2 Tax=Pseudotsuga menziesii RepID=D7P706_PSEMZ	D7P706	96.2963	1e-07
psme_1_1_000968	contig20925	isogroup00255	IM	7	1	368	C7	7	104	TRUE	FALSE	+
psme_1_1_000969	contig20931	isogroup00397	IM	6	1	468	C6	8	57	TRUE	FALSE	+									Putative uncharacterized protein n=1 Tax=Picea sitchensis RepID=D5AA37_PICSI	D5AA37	33.3333	9e-06
psme_1_1_000970	contig20936	isogroup00827	IM	4	1	630	C3	158	22	FALSE	TRUE	-						Transducin/WD40 repeat-like superfamily protein	AT3G54190	4e-89	AT3g54190/F24B22_150 n=11 Tax=Spermatophyta RepID=Q9C5G8_ARATH	Q9C5G8	77.1845	2e-87
psme_1_1_000971	contig20947	isogroup03136	I1	1	1	570	C3	659	135	FALSE	FALSE	-	40S ribosomal protein S28-2	P34789	Arabidopsis thaliana	78.6	9e-15	ribosomal protein S28	AT5G64140	3e-15	Whole genome shotgun sequence of line PN40024, scaffold_7.assembly12x (Fragment) n=7 Tax=core eudicotyledons RepID=D7TI81_VITVI	D7TI81	88.2353	6e-18
psme_1_1_000972	contig20952	isogroup00306	IM	4	1	349	C7	5	37	FALSE	FALSE	+
psme_1_1_000973	contig20959	isogroup01611	IM	2	1	705	C1	93	5	FALSE	FALSE	-
psme_1_1_000974	contig20963	isogroup00063	IM	11	1	356	C7	11	1	TRUE	FALSE	-
psme_1_1_000975	contig20974	isogroup00034	IM	8	1	642	C7	64	564	FALSE	FALSE	+
psme_1_1_000976	contig21009	isogroup01000	IM	3	1	1468	C5	401	38	FALSE	FALSE	-	Repressor of RNA polymerase III transcription MAF1 homolog	Q9H063	Homo sapiens	144	6e-34	transcription regulators	AT5G13240	1e-60	Predicted protein n=7 Tax=Viridiplantae RepID=C1E239_9CHLO	C1E239	51.7241	7e-60
psme_1_1_000977	contig21011	isogroup01166	IM	3	1	788	C3	118	15	FALSE	TRUE	-	ADP-ribosylation factor GTPase-activating protein AGD12	Q9FVJ3	Arabidopsis thaliana	243	4e-64	ARF-GAP domain 13	AT4G05330	7e-67	ADP-ribosylation factor GTPase-activating protein AGD12 n=58 Tax=Embryophyta RepID=AGD12_ARATH	Q9FVJ3	53.3333	5e-63
psme_1_1_000978	contig21029	isogroup00844	IM	3	1	197	C5	3	43	TRUE	TRUE	+
psme_1_1_000979	contig21040	isogroup00074	IM	11	1	844	C5	127	18	FALSE	TRUE	-									Putative uncharacterized protein n=1 Tax=Picea sitchensis RepID=D5AAI1_PICSI	D5AAI1	74.4526	2e-51
psme_1_1_000980	contig21042	isogroup00889	IM	5	1	515	C5	55	251	FALSE	FALSE	+	Protein farnesyltransferase/geranylgeranyltransferase type-1 subunit alpha	Q9LX33	Arabidopsis thaliana	101	1e-21	farnesyltransferase A	AT3G59380	7e-22	Protein farnesyltransferase/geranylgeranyltransferase type-1 subunit alpha n=9 Tax=Magnoliophyta RepID=FNTA_ARATH	Q9LX33	66.1972	1e-20
psme_1_1_000981	contig21054	isogroup00810	IM	4	1	571	C7	0	1	FALSE	FALSE	A
psme_1_1_000982	contig21062	isogroup07065	IM	2	1	132	C7	2	7	TRUE	TRUE	A
psme_1_1_000983	contig21066	isogroup00733	IM	3	1	558	C7	0	1	FALSE	FALSE	A
psme_1_1_000984	contig21071	isogroup00733	IM	3	1	135	C7	0	0	TRUE	FALSE	X
psme_1_1_000985	contig21074	isogroup00323	IM	6	1	839	C5	2	7	FALSE	FALSE	A	Enoyl CoA hydratase-like protein	Q9FHR8	Arabidopsis thaliana	66.6	6e-38	delta(35)delta(24)-dienoyl-CoA isomerase 1	AT5G43280	2e-38	Enoyl CoA hydratase-like protein n=22 Tax=Embryophyta RepID=Q9FHR8_ARATH	Q9FHR8	56.1404	9e-37
psme_1_1_000986	contig21093	isogroup00012	IM	11	1	522	C5	23	1	FALSE	FALSE	-	Sugar transport protein 4	Q39228	Arabidopsis thaliana	52.4	6e-07	sugar transporter 4	AT3G19930	2e-07	Whole genome shotgun sequence of line PN40024, scaffold_83.assembly12x (Fragment) n=1 Tax=Vitis vinifera RepID=D7SMQ4_VITVI	D7SMQ4	45.8824	7e-06
psme_1_1_000987	contig21101	isogroup01657	IM	3	1	559	C5	749	132	FALSE	FALSE	-	Catalase-3	Q42547	Arabidopsis thaliana	131	9e-31	catalase 3	AT1G20620	3e-31	F5M15.5 n=1 Tax=Arabidopsis lyrata subsp. lyrata RepID=D7KJ38_ARALY	D7KJ38	57.5758	9e-30
psme_1_1_000988	contig21107	isogroup01008	IM	4	1	1082	C6	21	5	FALSE	TRUE	-	Disease resistance protein RPS2	Q42484	Arabidopsis thaliana	147	3e-35	NB-ARC domain-containing disease resistance protein	AT4G26090	9e-36	Putative uncharacterized protein n=3 Tax=Picea sitchensis RepID=B8LR16_PICSI	B8LR16	74.2857	1e-131
psme_1_1_000989	contig21109	isogroup00595	IM	3	1	340	C3	56	304	TRUE	FALSE	+	Cysteine proteinase RD19a	P43296	Arabidopsis thaliana	151	4e-37	Papain family cysteine protease	AT4G39090	1e-37	Thiol protease n=1 Tax=Aster tripolium RepID=Q84SA7_ASTTR	Q84SA7	76.1364	1e-38
psme_1_1_000990	contig21127	isogroup01564	IM	4	1	728	C3	3	13	FALSE	FALSE	+
psme_1_1_000991	contig21133	isogroup00070	IM	11	1	118	C7	0	0	TRUE	TRUE	X
psme_1_1_000992	contig21134	isogroup00389	IM	7	1	270	C3	233	0	FALSE	FALSE	-
psme_1_1_000993	contig21135	isogroup00001	IM	11	1	646	C3	167	885	TRUE	TRUE	+	Expressed protein	Q9SKI3	Arabidopsis thaliana	54.7	2e-07	photosystem II subunit X	AT2G06520	5e-08	Predicted protein n=10 Tax=rosids RepID=B9MSX5_POPTR	B9MSX5	36.7188	3e-09
psme_1_1_000994	contig21146	isogroup00801	IM	3	1	281	C7	0	0	FALSE	FALSE	X
psme_1_1_000995	contig21152	isogroup00160	IM	8	1	231	C7	6	0	TRUE	TRUE	-
psme_1_1_000996	contig21172	isogroup00451	IM	9	1	107	C7	0	3	TRUE	TRUE	A
psme_1_1_000997	contig21176	isogroup00137	IM	10	1	263	C6	2	0	FALSE	TRUE	A	Chitinase 3	P24626	Oryza sativa subsp. japonica	103	7e-23	homolog of carrot EP3-3 chitinase	AT3G54420	3e-21	Class II chitinase 2-3 n=2 Tax=Pseudotsuga menziesii RepID=D7P706_PSEMZ	D7P706	95.3488	1e-44
psme_1_1_000998	contig21203	isogroup00010	IM	11	1	209	C7	228	16	FALSE	TRUE	-
psme_1_1_000999	contig21204	isogroup00010	IM	11	1	201	C7	163	4	TRUE	TRUE	-
psme_1_1_001000	contig21222	isogroup02779	IM	2	1	173	C7	0	0	FALSE	TRUE	X
psme_1_1_001001	contig21234	isogroup01383	IM	3	1	196	C7	21	10	TRUE	FALSE	A
psme_1_1_001002	contig21241	isogroup00541	IM	6	1	214	C7	0	0	TRUE	FALSE	X
psme_1_1_001003	contig21245	isogroup00031	IM	11	1	392	C7	5	149	FALSE	FALSE	+
psme_1_1_001004	contig21258	isogroup01609	IM	2	1	244	C7	0	4	TRUE	FALSE	A
psme_1_1_001005	contig21273	isogroup00886	IM	6	1	474	C7	23	1	FALSE	FALSE	-
psme_1_1_001006	contig21291	isogroup01019	IM	2	1	849	C6	122	856	TRUE	FALSE	+	Cysteine-rich repeat secretory protein 38	Q9LRJ9	Arabidopsis thaliana	94.7	2e-19	Receptor-like protein kinase-related family protein	AT3G22060	7e-20	Putative uncharacterized protein n=1 Tax=Picea sitchensis RepID=B8LLJ5_PICSI	B8LLJ5	49.6063	2e-56
psme_1_1_001007	contig21300	isogroup06953	IM	2	1	426	C7	0	12	FALSE	FALSE	+
psme_1_1_001008	contig21309	isogroup00027	IM	11	1	238	C7	0	0	FALSE	FALSE	X
psme_1_1_001009	contig21311	isogroup03432	IM	2	1	116	C7	0	0	TRUE	TRUE	X
psme_1_1_001010	contig21331	isogroup00013	IM	11	1	159	C7	0	3	TRUE	FALSE	A
psme_1_1_001011	contig21332	isogroup00013	IM	11	1	273	C7	1	3	TRUE	TRUE	A
psme_1_1_001012	contig21336	isogroup00061	IM	10	1	150	C7	1	0	TRUE	TRUE	A
psme_1_1_001013	contig21355	isogroup00005	IM	11	1	342	C7	7	0	FALSE	TRUE	-									Putative uncharacterized protein n=6 Tax=Picea sitchensis RepID=A9NYF8_PICSI	A9NYF8	52.381	5e-09
psme_1_1_001014	contig21361	isogroup00089	IM	11	1	3299	C6	30	2	FALSE	FALSE	-	Argonaute (AGO1)-like protein	Q9ZVD5	Arabidopsis thaliana	578	0	Argonaute family protein	AT2G27040	0	Protein argonaute 4A n=16 Tax=Magnoliophyta RepID=AGO4A_ORYSJ	Q9SDG8	54.6263	0
psme_1_1_001015	contig21364	isogroup02687	IM	2	1	261	C7	8	14	FALSE	TRUE	A
psme_1_1_001016	contig21371	isogroup03236	IM	3	1	878	C5	135	1030	FALSE	FALSE	+	At1g01050/T25K16_5	Q93V56	Arabidopsis thaliana	294	2e-79	pyrophosphorylase 1	AT1G01050	5e-80	Whole genome shotgun sequence of line PN40024, scaffold_48.assembly12x (Fragment) n=1 Tax=Vitis vinifera RepID=D7U846_VITVI	D7U846	89.7436	4e-79
psme_1_1_001017	contig21397	isogroup03461	IM	2	1	449	C5	0	10	FALSE	FALSE	+
psme_1_1_001018	contig21402	isogroup01032	IM	4	1	586	C3	12	3	FALSE	FALSE	-
psme_1_1_001019	contig21403	isogroup00165	IM	7	1	248	C7	9	0	FALSE	TRUE	-
psme_1_1_001020	contig21409	isogroup00170	IM	4	1	570	C7	1	1	FALSE	FALSE	A
psme_1_1_001021	contig21445	isogroup00467	IM	9	1	154	C6	0	0	TRUE	TRUE	X	Aquaporin PIP2-7	P93004	Arabidopsis thaliana	82.8	2e-16	plasma membrane intrinsic protein 3	AT4G35100	5e-17	Plasma membrane intrinsic protein 2 (Fragment) n=3 Tax=Magnoliophyta RepID=Q93XC3_TRIMO	Q93XC3	81.6327	5e-15
psme_1_1_001022	contig21459	isogroup00961	IM	3	1	206	C7	1	11	TRUE	TRUE	+
psme_1_1_001023	contig21462	isogroup00179	IM	9	1	195	C5	0	0	TRUE	TRUE	X	Vicilin-like antimicrobial peptides 2-2	Q9SPL4	Macadamia integrifolia	57	1e-08				Vicilin-like storage protein n=2 Tax=Picea glauca RepID=Q40844_PICGL	Q40844	85.7143	5e-25
psme_1_1_001024	contig21463	isogroup00464	IM	9	1	347	C7	6	65	FALSE	FALSE	+									Putative uncharacterized protein n=2 Tax=Picea sitchensis RepID=B8LKC3_PICSI	B8LKC3	54.902	2e-08
psme_1_1_001025	contig21465	isogroup00776	IM	3	1	119	C7	1	9	FALSE	TRUE	+
psme_1_1_001026	contig21517	isogroup00318	IM	8	1	1083	C4	44	406	FALSE	FALSE	+	Ubiquitin carrier protein E2 20	Q8L7T3	Arabidopsis thaliana	245	2e-64	ubiquitin-conjugating enzyme 20	AT1G50490	4e-65	Ubiquitin-conjugating enzyme E2 19 n=27 Tax=Eukaryota RepID=UBC19_ARATH	Q9LJZ5	67.2414	7e-63
psme_1_1_001027	contig21531	isogroup00835	IM	3	1	1993	C3	769	92	FALSE	FALSE	-	Ethylene-responsive transcription factor 9	Q9FE67	Arabidopsis thaliana	89.4	3e-17	erf domain protein 9	AT5G44210	8e-18	Putative uncharacterized protein n=2 Tax=Picea sitchensis RepID=A9NMP1_PICSI	A9NMP1	63.5135	4e-18
psme_1_1_001028	contig21544	isogroup01146	IM	4	1	230	C7	1	4	FALSE	TRUE	A
psme_1_1_001029	contig21557	isogroup00179	IM	9	1	393	C5	0	0	TRUE	TRUE	X	Vicilin-like antimicrobial peptides 2-3 (Fragment)	Q9SPL3	Macadamia integrifolia	49.3	2e-06				Vicilin-like storage protein n=2 Tax=Picea glauca RepID=Q40844_PICGL	Q40844	60.5505	5e-26
psme_1_1_001030	contig21559	isogroup00853	IM	5	1	527	C5	20	1	FALSE	TRUE	-	Disease resistance protein-like	Q9FI14	Arabidopsis thaliana	55.5	7e-08	disease resistance protein (TIR-NBS-LRR class)	AT1G69550	2e-10	Putative uncharacterized protein n=1 Tax=Picea sitchensis RepID=B8LS43_PICSI	B8LS43	47.3404	2e-34
psme_1_1_001031	contig21565	isogroup00281	IM	7	1	906	C7	12	261	FALSE	FALSE	+
psme_1_1_001032	contig21579	isogroup00948	IM	3	1	154	C7	0	9	TRUE	TRUE	+
psme_1_1_001033	contig21583	isogroup01039	IM	4	1	346	C3	40	331	TRUE	TRUE	+	Uncharacterized protein At5g10860, mitochondrial	Q9LEV3	Arabidopsis thaliana	157	7e-39	Cystathionine beta-synthase (CBS) family protein	AT5G10860	2e-39	Whole genome shotgun sequence of line PN40024, scaffold_4.assembly12x (Fragment) n=1 Tax=Vitis vinifera RepID=D7SJF5_VITVI	D7SJF5	70.4348	1e-41
psme_1_1_001034	contig21604	isogroup00138	IM	6	1	357	C3	204	67	FALSE	TRUE	-	AT5g62520/K19B1_13	Q9FJJ3	Arabidopsis thaliana	60.5	9e-10	similar to RCD one 4	AT3G47720	1e-10	Putative uncharacterized protein n=1 Tax=Picea sitchensis RepID=D5ADV4_PICSI	D5ADV4	88.8889	1e-33
psme_1_1_001035	contig21613	isogroup00424	IM	3	1	642	C3	130	776	FALSE	FALSE	+	FAM10 family protein At4g22670	Q93YR3	Arabidopsis thaliana	99.8	5e-21	HSP70-interacting protein 1	AT4G22670	1e-21	Predicted protein n=9 Tax=Embryophyta RepID=B9GVR6_POPTR	B9GVR6	88.8889	4e-20
psme_1_1_001036	contig21621	isogroup00111	IM	11	1	104	C6	8	0	FALSE	TRUE	-
psme_1_1_001037	contig21623	isogroup00066	IM	7	1	145	C7	0	0	TRUE	FALSE	X
psme_1_1_001038	contig21670	isogroup00063	IM	11	1	348	C7	1	12	FALSE	FALSE	+
psme_1_1_001039	contig21672	isogroup00313	IM	3	1	552	C3	125	5	FALSE	FALSE	-
psme_1_1_001040	contig21686	isogroup00054	IM	9	1	179	C6	33	6	TRUE	TRUE	-	17.4 kDa class I heat shock protein	P19036	Arabidopsis thaliana	68.9	3e-12	heat shock protein 17.4	AT3G46230	7e-13	Heat-shock cognate (Fragment) n=1 Tax=Daucus carota RepID=Q39680_DAUCA	Q39680	86.8421	1e-11
psme_1_1_001041	contig21699	isogroup02449	IM	3	1	320	C3	7	0	FALSE	TRUE	-
psme_1_1_001042	contig21700	isogroup02449	IM	3	1	115	C7	0	0	TRUE	TRUE	X
psme_1_1_001043	contig21741	isogroup00001	IM	11	1	364	C6	0	0	FALSE	TRUE	X	Peroxidase 15	Q9LEH3	Ipomoea batatas	159	2e-39	peroxidase 2	AT5G06720	8e-42	Peroxidase 54 n=111 Tax=Spermatophyta RepID=PER54_ARATH	Q9FG34	66.9643	9e-38
psme_1_1_001044	contig21746	isogroup00001	IM	11	1	146	C4	5	36	TRUE	TRUE	+	Probable caffeoyl-CoA O-methyltransferase At4g34050	O49499	Arabidopsis thaliana	88.6	3e-18	S-adenosyl-L-methionine-dependent methyltransferases superfamily protein	AT4G34050	9e-19	Caffeoyl-CoA O-methyltransferase n=9 Tax=Embryophyta RepID=CAMT_MESCR	O65162	89.5833	5e-17
psme_1_1_001045	contig21750	isogroup00579	IM	5	1	765	C6	89	607	TRUE	FALSE	+	Enhanced disease susceptibility 1	Q9SU72	Arabidopsis thaliana	119	6e-27	alpha/beta-Hydrolases superfamily protein	AT3G48080	3e-31	Putative uncharacterized protein n=3 Tax=Picea sitchensis RepID=A9NVM4_PICSI	A9NVM4	74.3191	1e-107
psme_1_1_001046	contig21757	isogroup01041	IM	3	1	885	C6	7	67	TRUE	FALSE	+	Calmodulin-like protein 6	Q9ZR02	Arabidopsis thaliana	158	1e-38	EF hand calcium-binding protein family	AT1G05990	2e-39	Putative uncharacterized protein n=1 Tax=Picea sitchensis RepID=B8LKN2_PICSI	B8LKN2	83.3333	5e-77
psme_1_1_001047	contig21775	isogroup00109	IM	10	1	125	C7	15	0	FALSE	FALSE	-
psme_1_1_001048	contig21787	isogroup00001	IM	11	1	1479	C3	476	2115	TRUE	FALSE	+	AT1G70580 protein	Q9S7E9	Arabidopsis thaliana	751	0	alanine-2-oxoglutarate aminotransferase 2	AT1G70580	0	At1g23310/F26F24_4 n=12 Tax=Eukaryota RepID=Q93Z05_ARATH	Q93Z05	77.3987	0
psme_1_1_001049	contig21797	isogroup01114	IM	3	1	649	C7	3	0	FALSE	FALSE	A
psme_1_1_001050	contig21798	isogroup00834	IM	5	1	157	C7	5	0	TRUE	TRUE	A
psme_1_1_001051	contig21802	isogroup02401	IM	2	1	190	C7	48	1	TRUE	TRUE	-
psme_1_1_001052	contig21804	isogroup02401	IM	2	1	898	C1	54	363	TRUE	FALSE	+									Predicted protein n=1 Tax=Physcomitrella patens subsp. patens RepID=A9TR92_PHYPA	A9TR92	52.7397	5e-58
psme_1_1_001053	contig21808	isogroup02492	IM	3	1	130	C7	0	2	FALSE	TRUE	A
psme_1_1_001054	contig21810	isogroup02492	IM	3	1	112	C7	0	0	TRUE	TRUE	X
psme_1_1_001055	contig21826	isogroup03593	IM	3	1	508	C5	142	11	FALSE	FALSE	-						Aldolase-type TIM barrel family protein	AT4G18360	5e-06
psme_1_1_001056	contig21838	isogroup00585	IM	4	1	1335	C3	95	526	TRUE	FALSE	+	AT4G18120 protein	C0Z3B0	Arabidopsis thaliana	318	2e-86	MEI2-like protein 5	AT1G29400	1e-103	Predicted protein n=3 Tax=Malpighiales RepID=B9GZ23_POPTR	B9GZ23	53.7246	1e-113
psme_1_1_001057	contig21839	isogroup01033	IM	4	1	1030	C3	732	119	FALSE	TRUE	-	ADP,ATP carrier protein 2, chloroplastic	P92935	Arabidopsis thaliana	290	3e-78	TLC ATP/ADP transporter	AT1G15500	8e-79	Putative uncharacterized protein Sb04g007240 n=1 Tax=Sorghum bicolor RepID=C5XXY9_SORBI	C5XXY9	73.5849	1e-79
psme_1_1_001058	contig21859	isogroup00178	IM	11	1	457	C6	23	8	FALSE	TRUE	-	Probable nucleoredoxin 1	O80763	Arabidopsis thaliana	164	6e-41	DC1 domain-containing protein	AT1G60420	2e-41	Whole genome shotgun sequence of line PN40024, scaffold_127.assembly12x (Fragment) n=3 Tax=Vitis vinifera RepID=D7TDG2_VITVI	D7TDG2	51.9737	5e-42
psme_1_1_001059	contig21862	isogroup00005	IM	11	1	168	C7	0	0	TRUE	TRUE	X									Putative TIR/NBS/LRR disease resistance protein (Fragment) n=1 Tax=Pinus taeda RepID=Q8L8J7_PINTA	Q8L8J7	45.7143	2e-06
psme_1_1_001060	contig21864	isogroup03601	IM	2	1	2655	C3	103	4	FALSE	TRUE	-	Probable galactinol--sucrose galactosyltransferase 6	Q8RX87	Arabidopsis thaliana	845	0	seed imbibition 1	AT1G55740	0	Probable galactinol--sucrose galactosyltransferase 1 n=12 Tax=Magnoliophyta RepID=RFS1_ARATH	Q84VX0	64.9077	0
psme_1_1_001061	contig21865	isogroup00063	IM	11	1	266	C7	17	0	TRUE	TRUE	-
psme_1_1_001062	contig21869	isogroup02031	IM	3	1	187	C7	197	5	TRUE	TRUE	-
psme_1_1_001063	contig21872	isogroup00423	IM	4	1	918	C5	222	27	FALSE	TRUE	-	Ribosome biogenesis regulatory protein homolog	Q9SH88	Arabidopsis thaliana	327	3e-89	ribosome biogenesis regulatory protein (RRS1) family protein	AT2G37990	9e-90	Whole genome shotgun sequence of line PN40024, scaffold_46.assembly12x (Fragment) n=11 Tax=Magnoliophyta RepID=D7UCN0_VITVI	D7UCN0	66.6667	6e-94
psme_1_1_001064	contig21886	isogroup01359	IM	2	1	897	C3	69	2	FALSE	FALSE	-
psme_1_1_001065	contig21909	isogroup00033	IM	11	1	755	C6	0	5	TRUE	FALSE	A	Putative uncharacterized protein At4g16950.1	Q3EA03	Arabidopsis thaliana	75.5	1e-13	Disease resistance protein (TIR-NBS-LRR class) family	AT5G36930	2e-19	Putative uncharacterized protein n=6 Tax=Pinaceae RepID=C0PQE2_PICSI	C0PQE2	47.2973	3e-50
psme_1_1_001066	contig21912	isogroup00014	IM	11	1	356	C7	7	2	TRUE	FALSE	A
psme_1_1_001067	contig21913	isogroup00014	IM	11	1	428	C7	5	9	FALSE	FALSE	A
psme_1_1_001068	contig21921	isogroup01522	IM	3	1	191	C7	0	0	TRUE	FALSE	X
psme_1_1_001069	contig21930	isogroup00146	IM	11	1	211	C6	1	1	TRUE	TRUE	A
psme_1_1_001070	contig21937	isogroup00813	IM	6	1	446	C3	34	220	FALSE	FALSE	+
psme_1_1_001071	contig21959	isogroup00045	IM	11	1	129	C7	0	0	TRUE	TRUE	X
psme_1_1_001072	contig21992	isogroup03592	IM	2	1	186	C7	86	0	TRUE	TRUE	-
psme_1_1_001073	contig21995	isogroup00827	IM	4	1	101	C7	0	2	TRUE	TRUE	A
psme_1_1_001074	contig21999	isogroup00912	IM	4	1	595	C7	4	0	FALSE	FALSE	A
psme_1_1_001075	contig22003	isogroup02371	IM	2	1	297	C7	0	0	FALSE	FALSE	X
psme_1_1_001076	contig22067	isogroup00407	IM	5	1	249	C7	5	7	TRUE	FALSE	A
psme_1_1_001077	contig22082	isogroup00842	IM	4	1	256	C7	0	1	FALSE	FALSE	A
psme_1_1_001078	contig22083	isogroup07506	IM	2	1	635	C7	155	13	FALSE	TRUE	-	Heat shock cognate 70 kDa protein 1	P22953	Arabidopsis thaliana	308	5e-84	heat shock cognate protein 70-1	AT5G02500	1e-84	Heat shock protein 70, n=1 Tax=Trypanosoma brucei gambiense DAL972 RepID=D0A8Z6_TRYBG	D0A8Z6	80.663	5e-78
psme_1_1_001079	contig22089	isogroup00061	IM	10	1	296	C7	0	0	FALSE	TRUE	X
psme_1_1_001080	contig22098	isogroup00964	IM	4	1	1126	C5	1149	228	FALSE	TRUE	-	Pyrophosphate-energized vacuolar membrane proton pump 1	P31414	Arabidopsis thaliana	616		Inorganic H pyrophosphatase family protein	AT1G15690	8e-177	Pyrophosphate-energized vacuolar membrane proton pump 1 n=65 Tax=cellular organisms RepID=AVP1_ARATH	P31414	84.2667	1e-175
psme_1_1_001081	contig22101	isogroup00001	IM	11	1	206	C3	52	189	TRUE	TRUE	+	Actin-7	P53492	Arabidopsis thaliana	132	2e-31	actin 4	AT5G59370	5e-32	Actin-7 n=14 Tax=Eukaryota RepID=ACT7_ARATH	P53492	98.4375	4e-30
psme_1_1_001082	contig22105	isogroup00331	IM	4	1	345	C7	120	8	FALSE	FALSE	-
psme_1_1_001083	contig22108	isogroup00873	IM	4	1	121	C7	0	58	TRUE	TRUE	+
psme_1_1_001084	contig22128	isogroup00012	IM	11	1	248	C7	242	57	TRUE	TRUE	-
psme_1_1_001085	contig22137	isogroup03158	IM	2	1	526	C3	71	209	TRUE	TRUE	+	At2g02050	Q9SKC9	Arabidopsis thaliana	119	4e-27	NADH-ubiquinone oxidoreductase B18 subunit putative	AT2G02050	1e-27	ESTs AU078175(C51476) n=13 Tax=Viridiplantae RepID=Q9SNJ7_ORYSJ	Q9SNJ7	71.7949	3e-27
psme_1_1_001086	contig22142	isogroup00275	IM	6	1	235	C7	0	1	TRUE	FALSE	A
psme_1_1_001087	contig22151	isogroup00669	IM	7	1	633	C5	11	0	FALSE	FALSE	-
psme_1_1_001088	contig22156	isogroup00129	IM	11	1	245	C7	0	0	FALSE	FALSE	X
psme_1_1_001089	contig22175	isogroup00005	IM	11	1	591	C7	0	0	FALSE	TRUE	X									Putative uncharacterized protein n=1 Tax=Picea sitchensis RepID=D5ABF9_PICSI	D5ABF9	49.0196	1e-11
psme_1_1_001090	contig22178	isogroup01309	IM	2	1	472	C6	12	1	FALSE	FALSE	-	Histone H3	B0BMY8	Rattus norvegicus	95.1	6e-20	Histone superfamily protein	AT5G10980	2e-20	UPI0001D3643F related cluster n=1 Tax=unknown RepID=UPI0001D3643F	UPI0001D3643F	76.1194	7e-19
psme_1_1_001091	contig22204	isogroup03045	IM	2	1	339	C3	179	2	FALSE	FALSE	-
psme_1_1_001092	contig22210	isogroup00063	IM	11	1	123	C7	5	3	TRUE	TRUE	A
psme_1_1_001093	contig22213	isogroup00827	IM	4	1	1374	C3	416	36	FALSE	FALSE	-						Transducin/WD40 repeat-like superfamily protein	AT2G38630	2e-116	AT3g54190/F24B22_150 n=11 Tax=Spermatophyta RepID=Q9C5G8_ARATH	Q9C5G8	81.2261	1e-114
psme_1_1_001094	contig22216	isogroup03047	IM	2	1	1056	C7	83	9	FALSE	TRUE	-	Ammonium transporter 1 member 2	O04161	Solanum lycopersicum	266	5e-71	ammonium transporter 1;2	AT1G64780	2e-66	Ammonium transporter 1 member 2 n=146 Tax=Embryophyta RepID=AMT12_ARATH	Q9ZPJ8	59.2437	9e-65
psme_1_1_001095	contig22224	isogroup01147	IM	3	1	195	C5	4	24	TRUE	TRUE	+
psme_1_1_001096	contig22232	isogroup00070	IM	11	1	102	C7	0	0	TRUE	TRUE	X
psme_1_1_001097	contig22238	isogroup00826	IM	4	1	919	C7	0	10	FALSE	FALSE	+
psme_1_1_001098	contig22244	isogroup00853	IM	5	1	219	C7	0	0	TRUE	TRUE	X
psme_1_1_001099	contig22245	isogroup00853	IM	5	1	606	C7	9	3	FALSE	TRUE	A	Disease resistance protein RPS5	O64973	Arabidopsis thaliana	71.2	2e-12	Disease resistance protein (CC-NBS-LRR class) family	AT1G12220	5e-13	Putative uncharacterized protein n=3 Tax=Picea sitchensis RepID=B8LR16_PICSI	B8LR16	43.8424	4e-33
psme_1_1_001100	contig22251	isogroup00707	IM	6	1	826	C6	57	1	FALSE	TRUE	-	Acetyl coenzyme A: cis-3-hexen-1-ol acetyl transferase	Q9SRQ2	Arabidopsis thaliana	217	3e-56	HXXXD-type acyl-transferase family protein	AT5G17540	5e-63	Quinolizidine alkaloid O-tigloyltransferase n=2 Tax=Lupinus albus RepID=A3FK14_LUPAL	A3FK14	50	4e-69
psme_1_1_001101	contig22260	isogroup00014	IM	11	1	103	C7	2	1	TRUE	TRUE	A
psme_1_1_001102	contig22263	isogroup01032	IM	4	1	755	C3	165	30	FALSE	FALSE	-
psme_1_1_001103	contig22272	isogroup00295	IM	5	1	161	C7	0	3	TRUE	FALSE	A
psme_1_1_001104	contig22276	isogroup03505	IM	2	1	881	C7	69	0	FALSE	FALSE	-
psme_1_1_001105	contig22277	isogroup00280	IM	8	1	407	C6	8	0	FALSE	FALSE	-									Putative uncharacterized protein n=1 Tax=Picea sitchensis RepID=A9NQW3_PICSI	A9NQW3	56.044	2e-14
psme_1_1_001106	contig22299	isogroup00007	IM	11	1	132	C7	5	0	TRUE	TRUE	A
psme_1_1_001107	contig22311	isogroup03053	IM	2	1	1492	C2	279	1509	TRUE	FALSE	+	Putative uncharacterized protein	Q9C9I7	Arabidopsis thaliana	281	2e-75	Rieske (2Fe-2S) domain-containing protein	AT1G71500	6e-76	Putative uncharacterized protein n=1 Tax=Picea sitchensis RepID=B8LNL5_PICSI	B8LNL5	84.4884	1e-141
psme_1_1_001108	contig22339	isogroup00118	IM	9	1	385	C7	3	44	FALSE	TRUE	+	Cycloartenol-C-24-methyltransferase	Q9LM02	Arabidopsis thaliana	60.5	1e-09	sterol methyltransferase 1	AT5G13710	3e-10	Whole genome shotgun sequence of line PN40024, scaffold_48.assembly12x (Fragment) n=1 Tax=Vitis vinifera RepID=D7U7N0_VITVI	D7U7N0	66.6667	2e-08
psme_1_1_001109	contig22349	isogroup02192	IM	2	1	699	C6	22	9	TRUE	TRUE	-	Quercetin 3-O-methyltransferase 1	Q9FK25	Arabidopsis thaliana	205	9e-53	O-methyltransferase 1	AT5G54160	3e-53	Alkaloid o-methyltransferase related n=5 Tax=fabids RepID=B9I670_POPTR	B9I670	55.7522	3e-68
psme_1_1_001110	contig22372	isogroup00138	IM	6	1	651	C3	590	35	FALSE	FALSE	-									Putative uncharacterized protein n=1 Tax=Picea sitchensis RepID=D5ADV4_PICSI	D5ADV4	78.0488	6e-10
psme_1_1_001111	contig22395	isogroup00301	IM	7	1	104	C7	0	0	TRUE	TRUE	X
psme_1_1_001112	contig22399	isogroup00335	IM	3	1	181	C7	2	87	FALSE	TRUE	+
psme_1_1_001113	contig22410	isogroup01504	IM	2	1	530	C7	11	109	FALSE	FALSE	+
psme_1_1_001114	contig22418	isogroup01553	IM	3	1	1241	C1	727	65	FALSE	FALSE	-	AT2G33470 protein	O22797	Arabidopsis thaliana	288	3e-77	glycolipid transfer protein 1	AT2G33470	7e-78	Whole genome shotgun sequence of line PN40024, scaffold_49.assembly12x (Fragment) n=1 Tax=Vitis vinifera RepID=D7SZJ1_VITVI	D7SZJ1	72.2772	3e-81
psme_1_1_001115	contig22435	isogroup00184	IM	8	1	531	C6	299	75	FALSE	TRUE	-	Probable senescence related protein	O48832	Arabidopsis thaliana	69.3	5e-12	Senescence/dehydration-associated protein-related	AT4G35985	1e-14	Putative uncharacterized protein n=2 Tax=Picea sitchensis RepID=A9NV63_PICSI	A9NV63	66.0256	2e-48
psme_1_1_001116	contig22437	isogroup00647	IM	6	1	128	C7	0	0	FALSE	FALSE	X
psme_1_1_001117	contig22447	isogroup00516	IM	8	1	262	C6	0	7	TRUE	TRUE	+
psme_1_1_001118	contig22455	isogroup00045	IM	11	1	149	C7	0	1	TRUE	TRUE	A
psme_1_1_001119	contig22486	isogroup00609	IM	7	1	669	C3	96	920	FALSE	FALSE	+	Ubiquitin-conjugating enzyme E2 8	P35131	Arabidopsis thaliana	165	1e-40	ubiquitin conjugating enzyme 8	AT5G41700	3e-41	Ubiquitin carrier protein n=8 Tax=Eukaryota RepID=B9HDK6_POPTR	B9HDK6	93.8272	5e-39
psme_1_1_001120	contig22489	isogroup00074	IM	11	1	885	C3	31	310	TRUE	FALSE	+	Genomic DNA, chromosome 5, P1 clone:MTE17	Q9FJ71	Arabidopsis thaliana	266	6e-71	ENHANCED DOWNY MILDEW 2	AT5G55390	2e-71	Genomic DNA, chromosome 5, P1 clone:MTE17 n=3 Tax=Arabidopsis RepID=Q9FJ71_ARATH	Q9FJ71	54.4681	1e-69
psme_1_1_001121	contig22494	isogroup00349	IM	3	1	286	C7	23	0	TRUE	TRUE	-
psme_1_1_001122	contig22501	isogroup02356	IM	3	1	284	C7	2	0	FALSE	FALSE	A
psme_1_1_001123	contig22514	isogroup01029	IM	5	1	605	C5	0	0	TRUE	FALSE	X						RHOMBOID-like protein 14	AT3G17611	3e-12	Predicted protein n=4 Tax=Embryophyta RepID=A9RRN9_PHYPA	A9RRN9	34.4371	2e-12
psme_1_1_001124	contig22517	isogroup00088	IM	11	1	375	C7	0	15	FALSE	TRUE	+
psme_1_1_001125	contig22520	isogroup00915	IM	4	1	609	C5	39	6	FALSE	TRUE	-	Nodulin-like protein; 38383-40406	Q9M8M1	Arabidopsis thaliana	202	6e-52	Major facilitator superfamily protein	AT1G80530	2e-52	Predicted protein n=9 Tax=Magnoliophyta RepID=B9N6Z0_POPTR	B9N6Z0	60.5	4e-69
psme_1_1_001126	contig22539	isogroup00042	IM	11	1	411	C7	0	17	FALSE	FALSE	+
psme_1_1_001127	contig22563	isogroup00981	IM	3	1	1133	C6	316	39	FALSE	TRUE	-	Splicing factor SC35	Q9FYB1	Arabidopsis thaliana	188	2e-47	ortholog of human splicing factor SC35	AT5G64200	7e-48	Os08g0486200 protein n=40 Tax=Embryophyta RepID=Q6ZDR7_ORYSJ	Q6ZDR7	86.7925	5e-49
psme_1_1_001128	contig22568	isogroup05989	IM	2	1	285	C7	115	4	FALSE	FALSE	-
psme_1_1_001129	contig22580	isogroup00647	IM	6	1	250	C7	0	19	TRUE	FALSE	+
psme_1_1_001130	contig22596	isogroup02291	IM	3	1	142	C5	16	8	TRUE	TRUE	A
psme_1_1_001131	contig22597	isogroup02291	IM	3	1	136	C7	0	1	TRUE	TRUE	A
psme_1_1_001132	contig22609	isogroup04465	I1	1	1	1144	C6	15	3	FALSE	TRUE	-	Probable xyloglucan endotransglucosylase/hydrolase protein 15	Q38911	Arabidopsis thaliana	256	7e-68	xyloglucan endotransglucosylase/hydrolase 9	AT4G03210	3e-81	Xyloglucan endotransglucosylase/hydrolase 4 n=1 Tax=Actinidia deliciosa RepID=C0IRG3_ACTDE	C0IRG3	58.3969	3e-85
psme_1_1_001133	contig22622	isogroup00027	IM	11	1	238	C7	0	0	FALSE	FALSE	X
psme_1_1_001134	contig22624	isogroup04466	IM	2	1	1402	C3	1091	201	FALSE	TRUE	-	Post-GPI attachment to proteins factor 3	A8WFS8	Danio rerio	202	2e-51	Per1-like family protein	AT1G16560	5e-137	Os05g0220100 protein n=22 Tax=Embryophyta RepID=Q75G54_ORYSJ	Q75G54	66.875	1e-133
psme_1_1_001135	contig22630	isogroup00005	IM	11	1	426	C7	0	0	TRUE	TRUE	X	Leucine-rich repeat protein SHOC-2	Q5RAV5	Pongo abelii	50.4	1e-06	transmembrane receptors;ATP binding	AT1G27170	5e-11	Putative uncharacterized protein n=1 Tax=Picea sitchensis RepID=D5AB91_PICSI	D5AB91	37.3016	1e-11
psme_1_1_001136	contig22633	isogroup02240	IM	4	1	310	C7	13	1	TRUE	FALSE	-
psme_1_1_001137	contig22636	isogroup01075	IM	5	1	211	C6	211	47	TRUE	TRUE	-	Polyubiquitin	Q5ADS0	Candida albicans	133	9e-32	polyubiquitin 3	AT5G03240	5e-33	Polyubiquitin 4 UBQ4 n=7 Tax=Eukaryota RepID=Q0WRN6_ARATH	Q0WRN6	100	4e-31
psme_1_1_001138	contig22642	isogroup03491	IM	2	1	163	C7	0	0	TRUE	TRUE	X
psme_1_1_001139	contig22650	isogroup02242	IM	4	1	945	C5	386	47	FALSE	FALSE	-
psme_1_1_001140	contig22659	isogroup00007	IM	11	1	241	C7	1	0	FALSE	TRUE	A
psme_1_1_001141	contig22674	isogroup03034	IM	2	1	1931	C6	124	13	FALSE	TRUE	-	Probable LRR receptor-like serine/threonine-protein kinase At1g56140	C0LGH3	Arabidopsis thaliana	317	5e-86	Leucine-rich repeat transmembrane protein kinase	AT1G56120	3e-88	Putative uncharacterized protein n=1 Tax=Picea sitchensis RepID=B8LLL8_PICSI	B8LLL8	76.6129	1e-103
psme_1_1_001142	contig22677	isogroup00011	IM	11	1	236	C6	0	0	FALSE	TRUE	X
psme_1_1_001143	contig22705	isogroup01075	IM	5	1	732	C6	943	177	FALSE	TRUE	-	Polyubiquitin	Q5ADS0	Candida albicans	317	2e-86	ubiquitin 11	AT4G05050	3e-88	Polyubiquitin 4 UBQ4 n=7 Tax=Eukaryota RepID=Q0WRN6_ARATH	Q0WRN6	100	7e-86
psme_1_1_001144	contig22724	isogroup00419	IM	4	1	106	C7	0	0	TRUE	TRUE	X
psme_1_1_001145	contig22726	isogroup00008	IM	11	1	119	C7	0	0	TRUE	TRUE	X
psme_1_1_001146	contig22728	isogroup00042	IM	11	1	116	C7	0	0	TRUE	TRUE	X
psme_1_1_001147	contig22759	isogroup03186	IM	2	1	199	C3	21	14	TRUE	TRUE	A
psme_1_1_001148	contig22761	isogroup00010	IM	11	1	505	C5	108	480	FALSE	FALSE	+
psme_1_1_001149	contig22794	isogroup00526	IM	3	1	269	C6	146	17	TRUE	FALSE	-	Anthocyanidin reductase	Q9SEV0	Arabidopsis thaliana	47.4	8e-06	NAD(P)-binding Rossmann-fold superfamily protein	AT1G61720	2e-06	Anthocyanidin reductase n=40 Tax=Spermatophyta RepID=B9HYU1_POPTR	B9HYU1	56.8182	3e-06
psme_1_1_001150	contig22797	isogroup00919	IM	3	1	267	C5	131	12	TRUE	TRUE	-	Calmodulin-1	P13868	Solanum tuberosum	119	2e-27	calmodulin-like 11	AT3G22930	4e-29	Calmodulin n=1809 Tax=cellular organisms RepID=CALM_HUMAN	P62158	83.3333	4e-25
psme_1_1_001151	contig22807	isogroup00007	IM	11	1	103	C7	1	0	TRUE	TRUE	A
psme_1_1_001152	contig22811	isogroup06458	IM	2	1	768	C4	295	42	FALSE	TRUE	-						unknown protein; FUNCTIONS IN: molecular_function unknown; INVOLVED IN: biological_process unknown; LOCATED IN: cellular_component unknown; BEST Arabidopsis thaliana protein match is: unknown protein (TAIR:AT3G25870.1).	AT1G13360	1e-07	Putative uncharacterized protein n=11 Tax=Picea sitchensis RepID=A9P0Y5_PICSI	A9P0Y5	57.7381	2e-43
psme_1_1_001153	contig22813	isogroup00886	IM	6	1	459	C7	1	7	TRUE	FALSE	A
psme_1_1_001154	contig22820	isogroup00013	IM	11	1	527	C5	1	67	FALSE	FALSE	+	Protein FIZZY-RELATED 2	Q8L3Z8	Arabidopsis thaliana	53.9	2e-07	FIZZY-related 2	AT4G22910	6e-08	Protein FIZZY-RELATED 2 n=25 Tax=Embryophyta RepID=FZR2_ARATH	Q8L3Z8	78.125	3e-06
psme_1_1_001155	contig22865	isogroup06953	IM	2	1	434	C7	8	24	TRUE	FALSE	+	Probable LRR receptor-like serine/threonine-protein kinase At1g56130	C0LGH2	Arabidopsis thaliana	48.1	1e-11	Leucine-rich repeat transmembrane protein kinase	AT1G56120	2e-13	Os08g0203400 protein n=7 Tax=Poaceae RepID=Q6ZKW7_ORYSJ	Q6ZKW7	42.029	4e-16
psme_1_1_001156	contig22866	isogroup00886	IM	6	1	1026	C3	638	1631	TRUE	FALSE	+	Thiazole biosynthetic enzyme, chloroplastic	Q38814	Arabidopsis thaliana	436		thiazole biosynthetic enzyme chloroplast (ARA6) (THI1) (THI4)	AT5G54770	1e-122	Thiazole biosynthetic enzyme, chloroplastic n=2 Tax=Arabidopsis RepID=THI4_ARATH	Q38814	78.5714	1e-121
psme_1_1_001157	contig22869	isogroup00980	IM	4	1	546	C3	470	109	TRUE	TRUE	-	Putative uncharacterized protein At2g42210.2	Q2V409	Arabidopsis thaliana	155	7e-38	Mitochondrial import inner membrane translocase subunit Tim17/Tim22/Tim23 family protein	AT2G42210	2e-38	At2g42210 n=6 Tax=rosids RepID=O48528_ARATH	O48528	50.641	9e-37
psme_1_1_001158	contig22893	isogroup00228	IM	7	1	524	C7	28	3	FALSE	FALSE	-
psme_1_1_001159	contig22897	isogroup00357	IM	8	1	215	C7	0	22	FALSE	FALSE	+
psme_1_1_001160	contig22904	isogroup01630	IM	4	1	139	C7	0	0	TRUE	TRUE	X
psme_1_1_001161	contig22925	isogroup03017	IM	2	1	310	C7	1	0	FALSE	FALSE	A
psme_1_1_001162	contig22930	isogroup04545	IM	2	1	1138	C6	98	7	FALSE	FALSE	-
psme_1_1_001163	contig22957	isogroup00305	IM	7	1	119	C7	65	2	TRUE	TRUE	-
psme_1_1_001164	contig22990	isogroup00391	IM	6	1	693	C5	760	51	FALSE	FALSE	-	Potential arsenite transporter	Q5A0X4	Candida albicans	86.3	6e-17				Putative uncharacterized protein n=1 Tax=Picea sitchensis RepID=D5ABK5_PICSI	D5ABK5	88.7755	1e-42
psme_1_1_001165	contig22999	isogroup00009	IM	11	1	232	C7	193	42	TRUE	FALSE	-
psme_1_1_001166	contig23003	isogroup00001	IM	11	1	248	C7	0	0	TRUE	FALSE	X
psme_1_1_001167	contig23008	isogroup00174	IM	3	1	321	C7	128	0	FALSE	FALSE	-
psme_1_1_001168	contig23011	isogroup00007	IM	11	1	111	C7	0	0	TRUE	TRUE	X
psme_1_1_001169	contig23023	isogroup00042	IM	11	1	450	C7	1	8	FALSE	FALSE	+
psme_1_1_001170	contig23029	isogroup00744	IM	6	1	145	C7	1	14	FALSE	TRUE	+
psme_1_1_001171	contig23031	isogroup00010	IM	11	1	126	C7	83	37	TRUE	TRUE	-
psme_1_1_001172	contig23051	isogroup06047	IM	2	1	745	C7	519	110	FALSE	FALSE	-	AT3g23830/F14O13_2	Q9LIS2	Arabidopsis thaliana	96.3	7e-20	glycine-rich RNA-binding protein 2	AT4G13850	2e-20	Putative uncharacterized protein n=1 Tax=Picea sitchensis RepID=A9NZ72_PICSI	A9NZ72	50	3e-24
psme_1_1_001173	contig23068	isogroup03619	IM	2	1	2152	C4	1809	315	FALSE	TRUE	-	Luminal-binding protein 1	Q9LKR3	Arabidopsis thaliana	1093	0	heat shock protein 70 (Hsp 70) family protein	AT5G28540	0	PREDICTED: hypothetical protein n=1 Tax=Vitis vinifera RepID=UPI000198501C	UPI000198501C	82.7381	0
psme_1_1_001174	contig23072	isogroup00589	IM	5	1	235	C3	3	78	FALSE	TRUE	+
psme_1_1_001175	contig23075	isogroup04533	IM	2	1	340	C6	296	57	TRUE	FALSE	-	40S ribosomal protein S16-3	Q42340	Arabidopsis thaliana	110	6e-25	Ribosomal protein S5 domain 2-like superfamily protein	AT5G18380	2e-25	40S ribosomal protein S16-1 n=20 Tax=Eukaryota RepID=RS161_ARATH	Q9SK22	94.5455	1e-23
psme_1_1_001176	contig23092	isogroup00333	IM	3	1	909	C6	18	43	TRUE	FALSE	+	Arogenate dehydratase/prephenate dehydratase 2, chloroplastic	Q9SSE7	Arabidopsis thaliana	141	2e-33	arogenate dehydratase 2	AT3G07630	5e-34	Putative uncharacterized protein n=2 Tax=Picea sitchensis RepID=A9NUK9_PICSI	A9NUK9	75	2e-77
psme_1_1_001177	contig23100	isogroup00515	IM	4	1	728	C5	4	0	FALSE	FALSE	A	Expansin-like A1	Q9LZT4	Arabidopsis thaliana	63.2	6e-10	expansin-like A2	AT4G38400	8e-11	Pollen allergen n=2 Tax=Coniferales RepID=O65013_PINRA	O65013	70.8333	2e-13
psme_1_1_001178	contig23104	isogroup01564	IM	4	1	211	C7	0	0	TRUE	TRUE	X
psme_1_1_001179	contig23113	isogroup00055	IM	11	1	1133	C3	57	483	TRUE	FALSE	+	Diacylglycerol kinase 7	B0KYU1	Arabidopsis thaliana	492		diacylglycerol kinase 7	AT4G30340	3e-140	At2g18730/MSF3.11 n=17 Tax=Magnoliophyta RepID=Q8VZG1_ARATH	Q8VZG1	59.9462	1e-135
psme_1_1_001180	contig23130	isogroup01033	IM	4	1	1685	C3	1012	160	FALSE	TRUE	-	ADP,ATP carrier protein 1, chloroplastic	Q39002	Arabidopsis thaliana	455		nucleotide transporter 1	AT1G80300	5e-128	ADP,ATP carrier protein 1, chloroplastic n=49 Tax=cellular organisms RepID=TLC1_ARATH	Q39002	71.5134	1e-126
psme_1_1_001181	contig23140	isogroup00096	IM	11	1	386	C6	0	0	TRUE	FALSE	X	AT5g64260/MSJ1_10	Q9FE06	Arabidopsis thaliana	93.6	1e-19	EXORDIUM like 2	AT5G64260	3e-20	Predicted protein n=3 Tax=Spermatophyta RepID=B9GGB7_POPTR	B9GGB7	53.5714	9e-17
psme_1_1_001182	contig23153	isogroup00669	IM	7	1	333	C7	0	0	FALSE	FALSE	X
psme_1_1_001183	contig23157	isogroup00818	IM	4	1	460	C7	0	1	FALSE	FALSE	A
psme_1_1_001184	contig23171	isogroup02192	IM	2	1	189	C7	3	0	TRUE	FALSE	A
psme_1_1_001185	contig23176	isogroup02873	IM	2	1	369	C3	68	5	FALSE	FALSE	-
psme_1_1_001186	contig23178	isogroup00089	IM	11	1	1589	C7	171	16	FALSE	FALSE	-
psme_1_1_001187	contig23183	isogroup00948	IM	3	1	188	C7	8	0	TRUE	FALSE	-
psme_1_1_001188	contig23199	isogroup00791	IM	3	1	204	C7	36	7	FALSE	TRUE	-
psme_1_1_001189	contig23207	isogroup02356	IM	3	1	105	C7	0	0	TRUE	TRUE	X
psme_1_1_001190	contig23215	isogroup00594	IM	4	1	1677	C4	1824	455	FALSE	TRUE	-	cAMP-regulated phosphoprotein 21	Q9DCB4	Mus musculus	77.4	1e-13	Single-stranded nucleic acid binding R3H protein	AT3G10770	2e-49	Putative uncharacterized protein n=1 Tax=Picea sitchensis RepID=A9NUZ4_PICSI	A9NUZ4	87.766	0
psme_1_1_001191	contig23229	isogroup00002	IM	11	1	2007	C1	1113	114	FALSE	TRUE	-	Probable 26S proteasome non-ATPase regulatory subunit 3a	Q9LNU4	Arabidopsis thaliana	601		PAM domain (PCI/PINT associated module) protein	AT1G20200	5e-172	Probable 26S proteasome non-ATPase regulatory subunit 3a n=17 Tax=Eukaryota RepID=PSD31_ARATH	Q9LNU4	66.8024	1e-170
psme_1_1_001192	contig23231	isogroup00902	IM	5	1	245	C3	78	1	TRUE	FALSE	-
psme_1_1_001193	contig23239	isogroup04398	I1	1	1	2423	C4	1193	126	FALSE	TRUE	-	CG3529	Q9VSZ1	Drosophila melanogaster	135	4e-31	ENTH/VHS/GAT family protein	AT4G32760	5e-103	Putative uncharacterized protein n=1 Tax=Picea sitchensis RepID=B8LPG6_PICSI	B8LPG6	86.8908	0
psme_1_1_001194	contig23245	isogroup01531	IM	4	1	132	C7	0	0	TRUE	TRUE	X
psme_1_1_001195	contig23261	isogroup00249	IM	5	1	342	C7	1	51	FALSE	FALSE	+
psme_1_1_001196	contig23262	isogroup00001	IM	11	1	242	C7	0	0	FALSE	FALSE	X
psme_1_1_001197	contig23265	isogroup01381	IM	3	1	265	C5	0	3	FALSE	TRUE	A
psme_1_1_001198	contig23303	isogroup00179	IM	9	1	468	C5	0	0	FALSE	FALSE	X									Vicilin-like storage protein n=2 Tax=Picea glauca RepID=Q40844_PICGL	Q40844	74.0741	1e-14
psme_1_1_001199	contig23307	isogroup03022	IM	2	1	273	C7	76	7	FALSE	TRUE	-
psme_1_1_001200	contig23345	isogroup00112	IM	10	1	708	C5	8	177	TRUE	FALSE	+	TRAF-type zinc finger domain-containing protein 1	Q4R970	Macaca fascicularis	62	1e-09	TRAF-type zinc finger-related	AT1G09920	7e-28	Expressed protein n=19 Tax=Magnoliophyta RepID=Q8L7A5_ARATH	Q8L7A5	41.7178	3e-26
psme_1_1_001201	contig23346	isogroup00112	IM	10	1	182	C5	1	10	TRUE	TRUE	+						TRAF-type zinc finger-related	AT1G09920	2e-14	Expressed protein n=19 Tax=Magnoliophyta RepID=Q8L7A5_ARATH	Q8L7A5	57.1429	1e-12
psme_1_1_001202	contig23351	isogroup00032	IM	11	1	371	C3	130	13	TRUE	FALSE	-
psme_1_1_001203	contig23362	isogroup00007	IM	11	1	151	C7	0	0	FALSE	TRUE	X									Putative uncharacterized protein n=1 Tax=Picea sitchensis RepID=C0PPX1_PICSI	C0PPX1	56.8182	8e-07
psme_1_1_001204	contig23375	isogroup00007	IM	11	1	1871	C5	40	3	FALSE	FALSE	-	Protein argonaute PNH1	Q69VD5	Oryza sativa subsp. japonica	78.6	5e-14	Stabilizer of iron transporter SufD / Polynucleotidyl transferase	AT5G43810	5e-14	Putative uncharacterized protein n=1 Tax=Vitis vinifera RepID=A5ARQ9_VITVI	A5ARQ9	44.4444	2e-15
psme_1_1_001205	contig23376	isogroup00002	IM	11	1	485	C3	19	407	TRUE	FALSE	+
psme_1_1_001206	contig23378	isogroup01094	IM	3	1	114	C7	0	0	FALSE	TRUE	X
psme_1_1_001207	contig23379	isogroup01094	IM	3	1	129	C7	10	0	TRUE	TRUE	-
psme_1_1_001208	contig23384	isogroup00419	IM	4	1	870	C5	15	117	FALSE	FALSE	+	Syntaxin-61	Q946Y7	Arabidopsis thaliana	89.7	8e-18	syntaxin of plants 61	AT1G28490	2e-18	Whole genome shotgun sequence of line PN40024, scaffold_94.assembly12x (Fragment) n=5 Tax=rosids RepID=D7T2H2_VITVI	D7T2H2	72.4138	6e-18
psme_1_1_001209	contig23410	isogroup00007	IM	11	1	179	C7	0	2	TRUE	TRUE	A
psme_1_1_001210	contig23413	isogroup00744	IM	6	1	488	C3	50	269	TRUE	FALSE	+	Probable peroxisomal (S)-2-hydroxy-acid oxidase 1	Q9LRS0	Arabidopsis thaliana	191	9e-49	Aldolase-type TIM barrel family protein	AT3G14130	5e-54	Putative uncharacterized protein n=2 Tax=Spermatophyta RepID=A9NLU2_PICSI	A9NLU2	64.7059	2e-51
psme_1_1_001211	contig23420	isogroup00041	IM	11	1	169	C6	1	21	TRUE	TRUE	+						EF-TU receptor	AT5G20480	8e-06	Putative uncharacterized protein n=2 Tax=Picea sitchensis RepID=A9NW30_PICSI	A9NW30	72.4138	7e-16
psme_1_1_001212	contig23440	isogroup03022	IM	2	1	1168	C1	943	69	FALSE	FALSE	-	Monothiol glutaredoxin-S15	Q8LBK6	Arabidopsis thaliana	189	1e-47	glutaredoxin 4	AT3G15660	4e-48	Monothiol glutaredoxin-S15 n=21 Tax=Embryophyta RepID=GRS15_ARATH	Q8LBK6	60.1307	2e-46
psme_1_1_001213	contig23473	isogroup00198	IM	10	1	602	C6	50	7	TRUE	TRUE	-	Acyl-[acyl-carrier-protein] desaturase	Q3EBH3	Arabidopsis thaliana	250	2e-66	Plant stearoyl-acyl-carrier-protein desaturase family protein	AT2G43710	6e-67	Acyl-[acyl-carrier-protein] desaturase, chloroplastic n=163 Tax=Eukaryota RepID=STAD_ORYSJ	Q40731	73.2143	2e-65
psme_1_1_001214	contig23475	isogroup01119	IM	3	1	153	C7	0	2	TRUE	FALSE	A
psme_1_1_001215	contig23477	isogroup00065	IM	11	1	373	C6	0	0	TRUE	FALSE	X	Laccase-5	Q9SIY8	Arabidopsis thaliana	117	8e-27	laccase 12	AT5G05390	2e-28	Putative uncharacterized protein n=2 Tax=Poaceae RepID=B9GBG1_ORYSJ	B9GBG1	75	4e-26
psme_1_1_001216	contig23490	isogroup01817	IM	2	1	553	C3	397	56	FALSE	TRUE	-						unknown protein; FUNCTIONS IN: molecular_function unknown; INVOLVED IN: biological_process unknown; EXPRESSED IN: 20 plant structures; EXPRESSED DURING: 13 growth stages; CONTAINS InterPro DOMAIN/s: Protein of unknown function DUF2499 (InterPro:IPR019634).	AT4G22830	5e-42	Putative uncharacterized protein n=1 Tax=Glycine max RepID=C6SZV1_SOYBN	C6SZV1	79.798	3e-43
psme_1_1_001217	contig23495	isogroup00323	IM	6	1	176	C5	5	23	TRUE	TRUE	+	Enoyl CoA hydratase-like protein	Q9FHR8	Arabidopsis thaliana	75.1	4e-14	delta(35)delta(24)-dienoyl-CoA isomerase 1	AT5G43280	1e-14	Enoyl CoA hydratase-like protein n=22 Tax=Embryophyta RepID=Q9FHR8_ARATH	Q9FHR8	73.3333	8e-13
psme_1_1_001218	contig23500	isogroup02534	IM	2	1	1106	C6	654	64	FALSE	TRUE	-	Tubulin beta-6 chain	P29514	Arabidopsis thaliana	421		beta-6 tubulin	AT5G12250	3e-118	Tubulin beta chain n=10 Tax=Eukaryota RepID=TBB_CHLIN	O04386	92.891	1e-114
psme_1_1_001219	contig23533	isogroup01856	IM	2	1	1397	C3	1019	85	FALSE	FALSE	-	Ras-related protein RABH1B	O80501	Arabidopsis thaliana	363		RAB GTPase homolog H1E	AT5G10260	2e-103	Putative uncharacterized protein n=2 Tax=Oryza sativa RepID=B9FXC5_ORYSJ	B9FXC5	77.0492	8e-94
psme_1_1_001220	contig23544	isogroup00001	IM	11	1	502	C3	455	70	FALSE	TRUE	-	PGR5-like protein 1B, chloroplastic	Q8GYC7	Arabidopsis thaliana	57.4	2e-08	PGR5-like B	AT4G11960	5e-09	PGR5-like protein 1A, chloroplastic n=25 Tax=Embryophyta RepID=PGL1A_ARATH	Q8H112	40.5797	3e-06
psme_1_1_001221	contig23546	isogroup00011	IM	11	1	249	C6	0	0	FALSE	FALSE	X
psme_1_1_001222	contig23547	isogroup00011	IM	11	1	335	C6	2	0	TRUE	TRUE	A	Xyloglucan endotransglucosylase/hydrolase protein 24	P24806	Arabidopsis thaliana	108	4e-24	xyloglucan endotransglucosylase/hydrolase 24	AT4G30270	1e-24	Whole genome shotgun sequence of line PN40024, scaffold_52.assembly12x (Fragment) n=1 Tax=Vitis vinifera RepID=D7SQ83_VITVI	D7SQ83	53.7634	2e-25
psme_1_1_001223	contig23554	isogroup00001	IM	11	1	2164	C3	1330	198	FALSE	TRUE	-	RuBisCO large subunit-binding protein subunit alpha, chloroplastic	P21238	Arabidopsis thaliana	597		chaperonin-60alpha	AT2G28000	1e-170	RuBisCO large subunit-binding protein subunit alpha, chloroplastic n=72 Tax=cellular organisms RepID=RUBA_ARATH	P21238	71.9457	1e-169
psme_1_1_001224	contig23556	isogroup03219	IM	2	1	295	C6	58	0	FALSE	TRUE	-	At1g61380/T1F9_13	O64782	Arabidopsis thaliana	142	1e-34	S-locus lectin protein kinase family protein	AT1G11280	7e-37	Putative uncharacterized protein n=1 Tax=Picea sitchensis RepID=B8LLN9_PICSI	B8LLN9	75.5102	4e-36
psme_1_1_001225	contig23574	isogroup00141	IM	10	1	190	C7	59	0	FALSE	FALSE	-
psme_1_1_001226	contig23577	isogroup01805	IM	3	1	219	C7	1	7	FALSE	FALSE	A
psme_1_1_001227	contig23582	isogroup00032	IM	11	1	602	C6	343	32	FALSE	FALSE	-
psme_1_1_001228	contig23584	isogroup01422	IM	4	1	302	C3	244	9	FALSE	TRUE	-	Inactive beta-amylase 4, chloroplastic	Q9FM68	Arabidopsis thaliana	85.1	3e-17	chloroplast beta-amylase	AT4G17090	5e-19	Putative uncharacterized protein n=1 Tax=Picea sitchensis RepID=A9NN50_PICSI	A9NN50	95.9184	7e-51
psme_1_1_001229	contig23587	isogroup00013	IM	11	1	349	C7	0	4	FALSE	TRUE	A
psme_1_1_001230	contig23612	isogroup02498	IM	4	1	1094	C3	457	85	FALSE	TRUE	-	Rexo2 protein	Q78KL9	Mus musculus	189	1e-47	Polynucleotidyl transferase ribonuclease H-like superfamily protein	AT2G26970	2e-67	Oligoribonuclease n=16 Tax=Embryophyta RepID=ORN_ARATH	Q9ZVE0	59.7156	9e-66
psme_1_1_001231	contig23613	isogroup07025	IM	2	1	1974	C1	12	1	FALSE	FALSE	-									Predicted protein n=1 Tax=Populus trichocarpa RepID=B9GQL9_POPTR	B9GQL9	31.0881	4e-09
psme_1_1_001232	contig23621	isogroup00818	IM	4	1	355	C7	0	0	FALSE	FALSE	X
psme_1_1_001233	contig23633	isogroup00151	IM	7	1	622	C7	3	0	FALSE	FALSE	A
psme_1_1_001234	contig23639	isogroup00218	IM	5	1	487	C6	21	0	TRUE	TRUE	-	At2g46600/F13A10.13	Q9ZPX9	Arabidopsis thaliana	121	8e-28	Calcium-binding EF-hand family protein	AT2G46600	3e-28	Calcium binding protein with EF-hand motif (Fragment) n=5 Tax=Spermatophyta RepID=C6F9U5_9CONI	C6F9U5	71.8182	1e-37
psme_1_1_001235	contig23644	isogroup00005	IM	11	1	280	C7	3	0	FALSE	TRUE	A									Putative uncharacterized protein n=1 Tax=Picea sitchensis RepID=D5ABF9_PICSI	D5ABF9	51.6129	7e-14
psme_1_1_001236	contig23645	isogroup01820	IM	3	1	136	C7	0	1	TRUE	FALSE	A
psme_1_1_001237	contig23646	isogroup00011	IM	11	1	207	C7	0	1	TRUE	TRUE	A
psme_1_1_001238	contig23662	isogroup00007	IM	11	1	318	C7	10	0	TRUE	TRUE	-						Disease resistance protein (CC-NBS-LRR class) family	AT5G66910	2e-07	NBS-LRR disease resistance protein homologue n=4 Tax=BEP clade RepID=Q84KC6_HORVU	Q84KC6	53.3333	1e-07
psme_1_1_001239	contig23685	isogroup00002	IM	11	1	2018	C6	2247	441	FALSE	TRUE	-	Probable disease resistance protein At4g33300	Q9SZA7	Arabidopsis thaliana	471		ADR1-like 1	AT4G33300	1e-135	CC-NBS-LRR resistance-like protein n=41 Tax=Pinaceae RepID=Q1L6F3_PINLA	Q1L6F3	83.1563	0
psme_1_1_001240	contig23704	isogroup00154	IM	11	1	888	C6	164	10	FALSE	FALSE	-	Quinone oxidoreductase-like protein At1g23740, chloroplastic	Q9ZUC1	Arabidopsis thaliana	67	6e-11	Oxidoreductase zinc-binding dehydrogenase family protein	AT1G23740	2e-11	Putative uncharacterized protein n=1 Tax=Picea sitchensis RepID=A9NLT9_PICSI	A9NLT9	86.3014	1e-28
psme_1_1_001241	contig23712	isogroup00754	IM	5	1	241	C7	8	1	TRUE	TRUE	-
psme_1_1_001242	contig23715	isogroup00047	IM	11	1	890	C7	22	4	FALSE	TRUE	-	Disease resistance protein-like	Q9FI14	Arabidopsis thaliana	125	1e-28	disease resistance protein (TIR-NBS-LRR class)	AT1G69550	3e-38	Putative uncharacterized protein n=1 Tax=Picea sitchensis RepID=D5AB91_PICSI	D5AB91	44.856	2e-45
psme_1_1_001243	contig23738	isogroup00013	IM	11	1	644	C7	131	15	FALSE	FALSE	-
psme_1_1_001244	contig23744	isogroup03229	IM	3	1	125	C7	5	9	FALSE	TRUE	A
psme_1_1_001245	contig23748	isogroup00029	IM	11	1	894	C6	24	4	FALSE	TRUE	-	Probable disease resistance protein At4g33300	Q9SZA7	Arabidopsis thaliana	165	2e-40	ADR1-like 2	AT5G04720	3e-46	Putative uncharacterized protein n=2 Tax=Picea sitchensis RepID=B8LKC3_PICSI	B8LKC3	50.3356	5e-74
psme_1_1_001246	contig23755	isogroup00033	IM	11	1	150	C7	0	0	TRUE	FALSE	X									NBS/LRR (Fragment) n=1 Tax=Pinus taeda RepID=Q8L8J2_PINTA	Q8L8J2	49.0909	1e-07
psme_1_1_001247	contig23756	isogroup00379	IM	6	1	350	C6	19	183	TRUE	FALSE	+	Probable disease resistance protein At4g33300	Q9SZA7	Arabidopsis thaliana	65.9	2e-11	ADR1-like 1	AT4G33300	6e-12	Putative uncharacterized protein n=1 Tax=Picea sitchensis RepID=B8LKQ3_PICSI	B8LKQ3	71.1864	4e-40
psme_1_1_001248	contig23758	isogroup00684	IM	4	1	108	C7	40	3	TRUE	TRUE	-
psme_1_1_001249	contig23764	isogroup00280	IM	8	1	134	C7	0	0	TRUE	TRUE	X
psme_1_1_001250	contig23766	isogroup00280	IM	8	1	150	C7	0	0	TRUE	TRUE	X
psme_1_1_001251	contig23774	isogroup00038	IM	11	1	191	C7	169	13	TRUE	FALSE	-
psme_1_1_001252	contig23791	isogroup02611	IM	2	1	174	C7	0	2	TRUE	TRUE	A
psme_1_1_001253	contig23798	isogroup00597	IM	8	1	994	C5	48	6	FALSE	TRUE	-									Putative uncharacterized protein n=1 Tax=Picea sitchensis RepID=B8LKI8_PICSI	B8LKI8	45.2941	1e-57
psme_1_1_001254	contig23814	isogroup03478	IM	2	1	285	C7	31	1	FALSE	FALSE	-
psme_1_1_001255	contig23815	isogroup00666	IM	4	1	365	C6	291	9	FALSE	FALSE	-
psme_1_1_001256	contig23818	isogroup01564	IM	4	1	330	C7	0	83	FALSE	TRUE	+
psme_1_1_001257	contig23823	isogroup01033	IM	4	1	731	C3	242	0	FALSE	FALSE	-
psme_1_1_001258	contig23825	isogroup00301	IM	7	1	123	C7	0	0	TRUE	FALSE	X
psme_1_1_001259	contig23844	isogroup00383	IM	8	1	481	C5	2	0	FALSE	FALSE	A
psme_1_1_001260	contig23854	isogroup01656	IM	2	1	224	C7	0	0	FALSE	FALSE	X
psme_1_1_001261	contig23858	isogroup03457	IM	2	1	164	C7	23	0	TRUE	FALSE	-
psme_1_1_001262	contig23859	isogroup00768	IM	5	1	1205	C7	132	609	TRUE	FALSE	+	EG:EG0003.2 protein (Fbgn0014870;psi protein)	O96828	Drosophila melanogaster	101	3e-21	KH domain-containing protein	AT2G25970	4e-71	F17H15.1/F17H15.1 n=8 Tax=Magnoliophyta RepID=O82762_ARATH	O82762	50.4792	2e-69
psme_1_1_001263	contig23863	isogroup05943	IM	2	1	461	C7	0	11	FALSE	FALSE	+
psme_1_1_001264	contig23867	isogroup00006	IM	11	1	771	C7	535	110	FALSE	FALSE	-
psme_1_1_001265	contig23871	isogroup00571	IM	6	1	345	C5	82	11	FALSE	TRUE	-									Putative uncharacterized protein n=1 Tax=Picea sitchensis RepID=A9NQP5_PICSI	A9NQP5	79.1667	2e-13
psme_1_1_001266	contig23880	isogroup01600	IM	3	1	373	C6	7	0	FALSE	TRUE	-	Cytochrome P450 84A1	Q42600	Arabidopsis thaliana	107	6e-24	ferulic acid 5-hydroxylase 1	AT4G36220	2e-24	Putative uncharacterized protein n=2 Tax=Picea sitchensis RepID=B8LN25_PICSI	B8LN25	70.1613	2e-40
psme_1_1_001267	contig23891	isogroup00407	IM	5	1	1275	C4	195	2	FALSE	FALSE	-
psme_1_1_001268	contig23907	isogroup00007	IM	11	1	170	C7	1	0	TRUE	TRUE	A
psme_1_1_001269	contig23917	isogroup02483	IM	2	1	520	C3	5	302	FALSE	FALSE	+									Putative uncharacterized protein n=4 Tax=Spermatophyta RepID=D5ACR5_PICSI	D5ACR5	93.1034	2e-06
psme_1_1_001270	contig23920	isogroup03185	IM	2	1	1219	C6	0	0	TRUE	FALSE	X	GDSL esterase/lipase APG	Q9LU14	Arabidopsis thaliana	235	1e-61	GDSL-like Lipase/Acylhydrolase superfamily protein	AT4G26790	3e-77	Putative uncharacterized protein n=2 Tax=Picea sitchensis RepID=C0PRW6_PICSI	C0PRW6	55.5215	4e-97
psme_1_1_001271	contig23921	isogroup00189	IM	8	1	1795	C5	13	3	FALSE	FALSE	-	LRR receptor-like serine/threonine-protein kinase FLS2	Q9FL28	Arabidopsis thaliana	205	8e-77	Leucine-rich receptor-like protein kinase family protein	AT2G24130	3e-89	Putative uncharacterized protein n=1 Tax=Picea sitchensis RepID=B8LRW5_PICSI	B8LRW5	53.8922	2e-96
psme_1_1_001272	contig23928	isogroup00482	IM	7	1	353	C7	2	0	FALSE	FALSE	A
psme_1_1_001273	contig23933	isogroup01927	IM	2	1	492	C3	4	233	FALSE	FALSE	+
psme_1_1_001274	contig23936	isogroup00682	IM	7	1	1902	C3	134	921	TRUE	FALSE	+	At3g03960	Q94K05	Arabidopsis thaliana	825	0	TCP-1/cpn60 chaperonin family protein	AT3G03960	0	At3g03960 n=32 Tax=Eukaryota RepID=Q94K05_ARATH	Q94K05	75.365	0
psme_1_1_001275	contig23942	isogroup01250	IM	3	1	559	C6	498	860	TRUE	TRUE	+	At2g34420/T31E10.24	Q39141	Arabidopsis thaliana	257	1e-68	photosystem II light harvesting complex gene B1B2	AT2G34420	4e-69	Chlorophyll a-b binding protein, chloroplastic n=48 Tax=Viridiplantae RepID=CB2A_SPIOL	P12333	88.8112	3e-69
psme_1_1_001276	contig23948	isogroup00007	IM	11	1	112	C7	0	0	TRUE	TRUE	X
psme_1_1_001277	contig23954	isogroup00101	IM	9	1	411	C7	37	2	FALSE	TRUE	-
psme_1_1_001278	contig23978	isogroup00007	IM	11	1	113	C7	2	0	FALSE	TRUE	A
psme_1_1_001279	contig23995	isogroup03176	IM	2	1	105	C7	0	0	FALSE	TRUE	X
psme_1_1_001280	contig24006	isogroup03034	IM	2	1	434	C6	8	3	TRUE	TRUE	A	Osmotin-like protein OSM34	P50700	Arabidopsis thaliana	107	1e-23	osmotin 34	AT4G11650	4e-24	Whole genome shotgun sequence of line PN40024, scaffold_25.assembly12x (Fragment) n=1 Tax=Vitis vinifera RepID=D7TW65_VITVI	D7TW65	51.4019	1e-25
psme_1_1_001281	contig24008	isogroup00669	IM	7	1	982	C6	22	6	FALSE	FALSE	-	Transcription factor ABORTED MICROSPORES	Q9ZVX2	Arabidopsis thaliana	89.7	1e-17	basic helix-loop-helix (bHLH) DNA-binding superfamily protein	AT2G16910	3e-18	Putative uncharacterized protein n=3 Tax=Picea sitchensis RepID=B8LRN6_PICSI	B8LRN6	80.9249	1e-73
psme_1_1_001282	contig24013	isogroup00005	IM	11	1	391	C7	3	3	TRUE	TRUE	A									Putative uncharacterized protein n=1 Tax=Picea sitchensis RepID=D5ABF9_PICSI	D5ABF9	48.855	3e-22
psme_1_1_001283	contig24015	isogroup00050	IM	11	1	166	C7	1	0	TRUE	TRUE	A
psme_1_1_001284	contig24022	isogroup00311	IM	4	1	101	C7	1	2	TRUE	TRUE	A
psme_1_1_001285	contig24024	isogroup00004	IM	11	1	179	C5	0	2	TRUE	TRUE	A
psme_1_1_001286	contig24026	isogroup00031	IM	11	1	692	C5	102	7	FALSE	FALSE	-
psme_1_1_001287	contig24060	isogroup00111	IM	11	1	116	C6	0	50	TRUE	TRUE	+	Probable NADP-dependent oxidoreductase P2	Q39173	Arabidopsis thaliana	53.1	1e-07	Zinc-binding dehydrogenase family protein	AT5G16990	4e-08	Quinone oxidoreductase-like protein n=3 Tax=Embryophyta RepID=Q8LDI4_ARATH	Q8LDI4	66.6667	3e-06
psme_1_1_001288	contig24061	isogroup03045	IM	2	1	1429	C3	466	83	FALSE	TRUE	-	Putative dehydrogenase	Q9LVI9	Arabidopsis thaliana	653	0	pyrimidine 1	AT3G17810	0	Predicted protein n=13 Tax=cellular organisms RepID=B9N381_POPTR	B9N381	84.5	0
psme_1_1_001289	contig24066	isogroup01711	IM	4	1	286	C7	78	53	FALSE	TRUE	-
psme_1_1_001290	contig24101	isogroup00001	IM	11	1	657	C7	146	17	TRUE	TRUE	-	AT3g10020/T22K18_16	Q9SR67	Arabidopsis thaliana	83.2	5e-16	unknown protein; FUNCTIONS IN: molecular_function unknown; INVOLVED IN: response to oxidative stress anaerobic respiration; LOCATED IN: cellular_component unknown; EXPRESSED IN: 23 plant structures; EXPRESSED DURING: 13 growth stages; Has 47 Blast hits to 47 proteins in 12 species: Archae - 0; Bacteria - 0; Metazoa - 1; Fungi - 0; Plants - 46; Viruses - 0; Other Eukaryotes - 0 (source: NCBI BLink…	AT3G10020	1e-16	Putative uncharacterized protein n=1 Tax=Picea sitchensis RepID=D5AC55_PICSI	D5AC55	80.4196	3e-61
psme_1_1_001291	contig24113	isogroup03229	IM	3	1	103	C7	1	7	TRUE	TRUE	A
psme_1_1_001292	contig24124	isogroup02491	IM	2	1	224	C7	101	1	FALSE	TRUE	-
psme_1_1_001293	contig24145	isogroup00578	IM	5	1	173	C7	5	0	TRUE	TRUE	A
psme_1_1_001294	contig24148	isogroup01422	IM	4	1	285	C3	130	2	TRUE	TRUE	-
psme_1_1_001295	contig24151	isogroup00074	IM	11	1	219	C5	75	25	TRUE	TRUE	-
psme_1_1_001296	contig24152	isogroup00074	IM	11	1	124	C5	18	5	TRUE	TRUE	-
psme_1_1_001297	contig24158	isogroup00177	IM	8	1	473	C7	5	1	FALSE	FALSE	A
psme_1_1_001298	contig24169	isogroup00443	IM	3	1	357	C7	6	42	TRUE	FALSE	+
psme_1_1_001299	contig24196	isogroup00899	IM	5	1	652	C3	56	353	FALSE	FALSE	+	AT2G41430 protein	Q39096	Arabidopsis thaliana	79.3	7e-15	dehydration-induced protein (ERD15)	AT2G41430	2e-15	Early response to dehydration 15-like protein (Fragment) n=3 Tax=Pseudotsuga menziesii var. menziesii RepID=Q5MEE1_PSEMZ	Q5MEE1	99.0654	4e-57
psme_1_1_001300	contig24204	isogroup00009	IM	11	1	482	C7	476	87	FALSE	FALSE	-
psme_1_1_001301	contig24209	isogroup01654	IM	3	1	1542	C7	714	108	FALSE	TRUE	-	Eukaryotic translation initiation factor 3 subunit C	O49160	Arabidopsis thaliana	446		eukaryotic translation initiation factor 3C	AT3G56150	3e-125	Whole genome shotgun sequence of line PN40024, scaffold_7.assembly12x (Fragment) n=1 Tax=Vitis vinifera RepID=D7TI85_VITVI	D7TI85	60.4911	1e-136
psme_1_1_001302	contig24234	isogroup00118	IM	9	1	1816	C7	82	314	TRUE	FALSE	+	Putative uncharacterized protein F23N14_80	Q9M2B6	Arabidopsis thaliana	53.5	2e-06	BTB/POZ domain-containing protein	AT2G30600	3e-105	Putative uncharacterized protein n=1 Tax=Oryza sativa Japonica Group RepID=B9FP01_ORYSJ	B9FP01	49.8778	1e-104
psme_1_1_001303	contig24238	isogroup00280	IM	8	1	159	C7	1	0	FALSE	FALSE	A
psme_1_1_001304	contig24244	isogroup00031	IM	11	1	180	C7	12	6	TRUE	TRUE	A
psme_1_1_001305	contig24289	isogroup00137	IM	10	1	261	C6	0	7	TRUE	FALSE	+	Chitinase 3	P24626	Oryza sativa subsp. japonica	102	3e-22	homolog of carrot EP3-3 chitinase	AT3G54420	4e-22	Class II chitinase 2-3 n=2 Tax=Pseudotsuga menziesii RepID=D7P706_PSEMZ	D7P706	92.8571	2e-42
psme_1_1_001306	contig24294	isogroup00011	IM	11	1	122	C5	1	0	TRUE	TRUE	A
psme_1_1_001307	contig24299	isogroup00068	IM	11	1	169	C7	1	0	TRUE	TRUE	A						NB-ARC domain-containing disease resistance protein	AT4G27190	5e-06	Putative uncharacterized protein n=3 Tax=Picea sitchensis RepID=B8LR16_PICSI	B8LR16	66.0714	3e-10
psme_1_1_001308	contig24312	isogroup02242	IM	4	1	440	C5	32	219	FALSE	FALSE	+
psme_1_1_001309	contig24318	isogroup00093	IM	11	1	492	C7	0	7	FALSE	FALSE	+
psme_1_1_001310	contig24321	isogroup00003	IM	11	1	328	C7	2	19	TRUE	TRUE	+						Disease resistance protein (TIR-NBS-LRR class) family	AT4G12010	8e-07	Putative TIR/NBS/LRR disease resistance protein (Fragment) n=1 Tax=Pinus taeda RepID=Q8L8J7_PINTA	Q8L8J7	62.5	4e-11
psme_1_1_001311	contig24332	isogroup00041	IM	11	1	353	C5	10	0	FALSE	TRUE	-	Receptor kinase-like protein	O24435		48.9	5e-13	Leucine-rich repeat protein kinase family protein	AT3G47580	8e-15	Putative uncharacterized protein n=1 Tax=Vitis vinifera RepID=A5BAC2_VITVI	A5BAC2	64.1026	2e-18
psme_1_1_001312	contig24342	isogroup00320	IM	6	1	406	C7	92	15	FALSE	FALSE	-
psme_1_1_001313	contig24358	isogroup00054	IM	9	1	541	C7	2	6	TRUE	FALSE	A									Predicted protein n=1 Tax=Physcomitrella patens subsp. patens RepID=A9RTH6_PHYPA	A9RTH6	72.7273	2e-65
psme_1_1_001314	contig24363	isogroup00015	IM	11	1	564	C7	83	350	FALSE	FALSE	+
psme_1_1_001315	contig24398	isogroup01191	IM	2	1	363	C3	0	0	FALSE	FALSE	X
psme_1_1_001316	contig24400	isogroup00007	IM	11	1	167	C7	0	0	TRUE	TRUE	X
psme_1_1_001317	contig24401	isogroup00007	IM	11	1	158	C7	0	3	TRUE	FALSE	A
psme_1_1_001318	contig24421	isogroup00007	IM	11	1	230	C7	2	0	TRUE	TRUE	A
psme_1_1_001319	contig24426	isogroup01353	IM	3	1	112	C3	0	3	FALSE	TRUE	A
psme_1_1_001320	contig24427	isogroup00185	IM	11	1	359	C6	121	17	FALSE	FALSE	-	Cytochrome P450 84A1	Q42600	Arabidopsis thaliana	48.1	5e-06	cytochrome P450 family 76 subfamily C polypeptide 3	AT2G45580	9e-08	Putative uncharacterized protein n=1 Tax=Picea sitchensis RepID=D5AA14_PICSI	D5AA14	67.8571	3e-15
psme_1_1_001321	contig24435	isogroup00482	IM	7	1	485	C7	1	0	FALSE	FALSE	A
psme_1_1_001322	contig24436	isogroup00244	IM	11	1	284	C7	14	87	TRUE	FALSE	+
psme_1_1_001323	contig24460	isogroup00516	IM	8	1	593	C6	1	15	FALSE	FALSE	+
psme_1_1_001324	contig24492	isogroup00154	IM	11	1	484	C6	367	93	FALSE	TRUE	-	Quinone oxidoreductase-like protein At1g23740, chloroplastic	Q9ZUC1	Arabidopsis thaliana	157	1e-38	Oxidoreductase zinc-binding dehydrogenase family protein	AT1G23740	4e-39	Whole genome shotgun sequence of line PN40024, scaffold_48.assembly12x (Fragment) n=5 Tax=Spermatophyta RepID=D7U7L4_VITVI	D7U7L4	68.0556	1e-48
psme_1_1_001325	contig24502	isogroup00184	IM	8	1	133	C7	1	16	TRUE	TRUE	+
psme_1_1_001326	contig24509	isogroup00209	IM	10	1	2358	C2	1244	219	FALSE	TRUE	-	Splicing factor, arginine/serine-rich 8	Q12872	Homo sapiens	84	2e-15	SWAP (Suppressor-of-White-APricot)/surp domain-containing protein	AT5G55100	7e-51	Gene suppressor-of-white-apricot protein-like n=5 Tax=Poaceae RepID=Q5N8K0_ORYSJ	Q5N8K0	43.8235	4e-57
psme_1_1_001327	contig24520	isogroup03190	IM	2	1	227	C3	39	1	TRUE	TRUE	-
psme_1_1_001328	contig24521	isogroup03190	IM	2	1	1636	C3	16	290	TRUE	FALSE	+	Protein T06E6.1, confirmed by transcript evidence	O45757	Caenorhabditis elegans	115	3e-25	Transducin/WD40 repeat-like superfamily protein	AT1G29320	4e-104	Predicted protein n=4 Tax=Magnoliophyta RepID=B9IF75_POPTR	B9IF75	60.3352	1e-122
psme_1_1_001329	contig24550	isogroup00110	IM	11	1	860	C7	36	253	TRUE	FALSE	+	Cyclic nucleotide-gated ion channel 2	O65718	Arabidopsis thaliana	384		Cyclic nucleotide-regulated ion channel family protein	AT5G15410	6e-107	Cyclic nucleotide-gated ion channel 2 n=27 Tax=Embryophyta RepID=CNGC2_ARATH	O65718	65.3285	1e-105
psme_1_1_001330	contig24551	isogroup00005	IM	11	1	118	C7	0	0	TRUE	TRUE	X
psme_1_1_001331	contig24568	isogroup04466	IM	2	1	390	C3	12	285	FALSE	TRUE	+
psme_1_1_001332	contig24579	isogroup00077	IM	11	1	901	C7	43	10	FALSE	FALSE	-
psme_1_1_001333	contig24582	isogroup00255	IM	7	1	660	C5	4	110	FALSE	FALSE	+						unknown protein; BEST Arabidopsis thaliana protein match is: unknown protein (TAIR:AT2G10440.1); Has 103701 Blast hits to 43153 proteins in 1828 species: Archae - 30; Bacteria - 7385; Metazoa - 38639; Fungi - 11531; Plants - 7727; Viruses - 307; Other Eukaryotes - 38082 (source: NCBI BLink).	AT1G15780	4e-06
psme_1_1_001334	contig24587	isogroup03053	IM	2	1	350	C3	217	1	FALSE	FALSE	-
psme_1_1_001335	contig24600	isogroup00045	IM	11	1	253	C7	1	2	FALSE	TRUE	A									Putative uncharacterized protein n=6 Tax=Pinaceae RepID=C0PQE2_PICSI	C0PQE2	52.5424	1e-07
psme_1_1_001336	contig24621	isogroup00721	IM	4	1	318	C6	13	57	TRUE	FALSE	+									Putative uncharacterized protein n=6 Tax=Picea sitchensis RepID=A9NLF0_PICSI	A9NLF0	77.7778	4e-18
psme_1_1_001337	contig24622	isogroup00981	IM	3	1	1890	C1	20	279	FALSE	FALSE	+
psme_1_1_001338	contig24657	isogroup00038	IM	11	1	257	C7	229	32	TRUE	FALSE	-
psme_1_1_001339	contig24670	isogroup00391	IM	6	1	127	C5	1	0	TRUE	TRUE	A									Putative uncharacterized protein n=1 Tax=Picea sitchensis RepID=D5ABK5_PICSI	D5ABK5	90.4762	1e-14
psme_1_1_001340	contig24683	isogroup00014	IM	11	1	202	C7	2	2	TRUE	TRUE	A
psme_1_1_001341	contig24688	isogroup01591	IM	3	1	906	C4	1211	263	TRUE	TRUE	-	60S ribosomal protein L9-1	P49209	Arabidopsis thaliana	291	2e-78	Ribosomal protein L6 family	AT1G33140	5e-79	60S ribosomal protein L9-1 n=14 Tax=Eukaryota RepID=RL91_ARATH	P49209	75.2632	3e-77
psme_1_1_001342	contig24695	isogroup00484	IM	5	1	226	C7	0	0	TRUE	FALSE	X
psme_1_1_001343	contig24715	isogroup00483	IM	6	1	664	C5	4	93	FALSE	FALSE	+
psme_1_1_001344	contig24717	isogroup00439	IM	6	1	776	C4	12	2	FALSE	FALSE	-
psme_1_1_001345	contig24744	isogroup00691	IM	4	1	288	C7	0	0	FALSE	FALSE	X
psme_1_1_001346	contig24755	isogroup01084	IM	4	1	249	C7	0	7	FALSE	TRUE	+	Pentatricopeptide repeat-containing protein At4g20090	O49436	Arabidopsis thaliana	50.8	7e-07	Pentatricopeptide repeat (PPR) superfamily protein	AT5G46100	9e-08	Predicted protein n=2 Tax=Populus trichocarpa RepID=B9I898_POPTR	B9I898	40.5405	3e-08
psme_1_1_001347	contig24797	isogroup01262	IM	2	1	381	C1	227	38	TRUE	TRUE	-									Antimicrobial peptide 1 n=9 Tax=Spermatophyta RepID=AMP1_PINMO	P83880	82.0755	1e-46
psme_1_1_001348	contig24802	isogroup00017	IM	11	1	290	C7	42	0	FALSE	FALSE	-
psme_1_1_001349	contig24805	isogroup06724	IM	2	1	2059	C6	185	28	FALSE	TRUE	-	Amino acid permease 3	Q39134	Arabidopsis thaliana	503		amino acid permease 3	AT1G77380	3e-142	Putative uncharacterized protein n=1 Tax=Picea sitchensis RepID=A9NV44_PICSI	A9NV44	72.1698	0
psme_1_1_001350	contig24825	isogroup01391	IM	4	1	338	C5	1	0	TRUE	TRUE	A	Dehydrogenase-like protein	Q9LX78	Arabidopsis thaliana	65.9	2e-11	NAD(P)-binding Rossmann-fold superfamily protein	AT3G46170	6e-12	Whole genome shotgun sequence of line PN40024, scaffold_40.assembly12x (Fragment) n=2 Tax=rosids RepID=D7TQR9_VITVI	D7TQR9	53.8462	2e-12
psme_1_1_001351	contig24826	isogroup01391	IM	4	1	237	C5	3	0	TRUE	TRUE	A	Dehydrogenase-like protein	Q9LX78	Arabidopsis thaliana	64.7	5e-11	NAD(P)-binding Rossmann-fold superfamily protein	AT3G55290	1e-11	Whole genome shotgun sequence of line PN40024, scaffold_40.assembly12x (Fragment) n=2 Tax=rosids RepID=D7TQR9_VITVI	D7TQR9	58.0247	1e-14
psme_1_1_001352	contig24851	isogroup00004	IM	11	1	223	C7	5	2	FALSE	TRUE	A						Disease resistance protein (TIR-NBS-LRR class) family	AT5G46270	3e-07	Putative NBS-LRR protein G9036 (Fragment) n=1 Tax=Pinus monticola RepID=Q6WE87_PINMO	Q6WE87	58.6667	2e-17
psme_1_1_001353	contig24862	isogroup00005	IM	11	1	230	C7	0	0	TRUE	TRUE	X	Disease resistance protein-like	Q9LXN9	Arabidopsis thaliana	48.1	5e-06	disease resistance protein (TIR-NBS-LRR class)	AT1G69550	3e-07	NBS-LRR disease resistance protein homologue n=4 Tax=BEP clade RepID=Q84KC6_HORVU	Q84KC6	39.6552	9e-06
psme_1_1_001354	contig24865	isogroup00001	IM	11	1	1526	C6	706	92	FALSE	TRUE	-	Transcription repressor MYB6	Q38851	Arabidopsis thaliana	211	5e-54	myb domain protein 6	AT4G09460	1e-54	Putative uncharacterized protein n=1 Tax=Picea sitchensis RepID=D5AC04_PICSI	D5AC04	49.1991	3e-99
psme_1_1_001355	contig24872	isogroup00545	IM	3	1	195	C7	1	1	TRUE	TRUE	A						Disease resistance protein (TIR-NBS-LRR class) family	AT5G36930	2e-06	TIR/NBS (Fragment) n=5 Tax=Pinus RepID=Q8L8J1_PINTA	Q8L8J1	67.2131	3e-13
psme_1_1_001356	contig24896	isogroup00013	IM	11	1	214	C6	28	0	TRUE	TRUE	-
psme_1_1_001357	contig24897	isogroup00013	IM	11	1	106	C7	0	3	TRUE	TRUE	A
psme_1_1_001358	contig24907	isogroup03137	IM	2	1	1383	C1	13	299	FALSE	FALSE	+	Putative uncharacterized protein Z97339.45	Q94F30	Arabidopsis thaliana	214	4e-55	Cysteine proteinases superfamily protein	AT4G15880	1e-55	Whole genome shotgun sequence of line PN40024, scaffold_20.assembly12x (Fragment) n=1 Tax=Vitis vinifera RepID=D7T6D0_VITVI	D7T6D0	67.4286	3e-63
psme_1_1_001359	contig24922	isogroup00045	IM	11	1	197	C6	0	1	TRUE	FALSE	A									Putative uncharacterized protein n=6 Tax=Pinaceae RepID=C0PQE2_PICSI	C0PQE2	68.9655	6e-10
psme_1_1_001360	contig24934	isogroup02058	IM	2	1	1043	C1	801	151	FALSE	FALSE	-	Probable plastid-lipid-associated protein 6, chloroplastic	Q9LW57	Arabidopsis thaliana	205	2e-52	Plastid-lipid associated protein PAP / fibrillin family protein	AT3G23400	5e-53	Putative uncharacterized protein n=1 Tax=Picea sitchensis RepID=A9NZ07_PICSI	A9NZ07	80.303	3e-81
psme_1_1_001361	contig24946	isogroup00063	IM	11	1	116	C7	1	0	TRUE	TRUE	A
psme_1_1_001362	contig24963	isogroup01379	IM	3	1	181	C7	98	0	TRUE	FALSE	-
psme_1_1_001363	contig24977	isogroup06696	I1	1	1	695	C6	601	112	FALSE	TRUE	-	Arabidopsis thaliana genomic DNA, chromosome 5, P1 clone:MOK16	Q9LYW2	Arabidopsis thaliana	65.5	1e-10	Protein of unknown function DUF584	AT4G04630	2e-16	Putative uncharacterized protein n=3 Tax=Picea sitchensis RepID=B8LNK4_PICSI	B8LNK4	62.069	1e-50
psme_1_1_001364	contig24978	isogroup04209	IM	2	1	240	C7	3	3	FALSE	TRUE	A
psme_1_1_001365	contig24984	isogroup00509	IM	5	1	439	C6	19	94	TRUE	FALSE	+	Cysteine-rich receptor-like protein kinase 10	Q8GYA4	Arabidopsis thaliana	201	5e-52	cysteine-rich RLK (RECEPTOR-like protein kinase) 10	AT4G23180	2e-52	PREDICTED: hypothetical protein n=3 Tax=Vitis vinifera RepID=UPI00015C85DC	UPI00015C85DC	70.3448	3e-52
psme_1_1_001366	contig24990	isogroup03106	IM	2	1	307	C7	46	0	TRUE	FALSE	-
psme_1_1_001367	contig25000	isogroup00980	IM	4	1	222	C7	2	20	FALSE	FALSE	+
psme_1_1_001368	contig25027	isogroup00004	IM	11	1	290	C6	0	1	TRUE	FALSE	A	Disease resistance protein	Q9FKN9	Arabidopsis thaliana	67.4	8e-12	Toll-Interleukin-Resistance (TIR) domain family protein	AT1G52900	3e-15	Putative uncharacterized protein n=2 Tax=Picea sitchensis RepID=B8LMX8_PICSI	B8LMX8	66.6667	5e-23
psme_1_1_001369	contig25056	isogroup00109	IM	10	1	151	C3	10	32	TRUE	TRUE	+
psme_1_1_001370	contig25057	isogroup00036	IM	11	1	337	C6	12	0	TRUE	FALSE	-
psme_1_1_001371	contig25059	isogroup00754	IM	5	1	249	C7	0	0	TRUE	FALSE	X
psme_1_1_001372	contig25060	isogroup00737	IM	3	1	1140	C3	170	809	TRUE	FALSE	+	Myeloid leukemia factor 1, isoform CRA_f	Q96MH1	Homo sapiens	57.8	5e-08	FUNCTIONS IN: molecular_function unknown; INVOLVED IN: biological_process unknown; LOCATED IN: cellular_component unknown; EXPRESSED IN: inflorescence meristem flower cultured cell; EXPRESSED DURING: petal differentiation and expansion stage; BEST Arabidopsis thaliana protein match is: Calcium-binding EF-hand family protein (TAIR:AT4G34070.1); Has 171 Blast hits to 170 proteins in 31 species: Arc…	AT2G45380	2e-18	Putative uncharacterized protein n=1 Tax=Picea sitchensis RepID=B8LR56_PICSI	B8LR56	88.5845	1e-108
psme_1_1_001373	contig25063	isogroup00111	IM	11	1	198	C6	79	163	TRUE	TRUE	+	Probable NADP-dependent oxidoreductase P1	Q39172	Arabidopsis thaliana	97.8	5e-21	Zinc-binding dehydrogenase family protein	AT5G16980	1e-21	Probable NADP-dependent oxidoreductase P1 n=15 Tax=Magnoliophyta RepID=P1_ARATH	Q39172	69.2308	1e-19
psme_1_1_001374	contig25067	isogroup00001	IM	11	1	439	C3	593	52	FALSE	FALSE	-
psme_1_1_001375	contig25069	isogroup00042	IM	11	1	349	C7	3	12	FALSE	FALSE	+
psme_1_1_001376	contig25071	isogroup00320	IM	6	1	136	C5	26	0	TRUE	TRUE	-
psme_1_1_001377	contig25083	isogroup00609	IM	7	1	105	C5	4	35	TRUE	TRUE	+
psme_1_1_001378	contig25139	isogroup01100	IM	4	1	225	C7	3	2	TRUE	FALSE	A
psme_1_1_001379	contig25142	isogroup01191	IM	2	1	915	C3	0	0	FALSE	TRUE	X	Expansin-A10	Q9LDR9	Arabidopsis thaliana	390		expansin A10	AT1G26770	7e-109	Expansin-A10 n=46 Tax=Embryophyta RepID=EXP10_ARATH	Q9LDR9	72.6908	1e-107
psme_1_1_001380	contig25146	isogroup00789	IM	4	1	103	C3	0	0	TRUE	TRUE	X
psme_1_1_001381	contig25151	isogroup00204	IM	6	1	178	C7	8	0	TRUE	FALSE	-
psme_1_1_001382	contig25177	isogroup00601	IM	4	1	203	C7	16	0	FALSE	TRUE	-
psme_1_1_001383	contig25187	isogroup01262	IM	2	1	203	C7	64	0	FALSE	FALSE	-
psme_1_1_001384	contig25189	isogroup00303	IM	3	1	648	C6	168	33	FALSE	TRUE	-									Pathogenesis-related protein 10-2.1 n=53 Tax=Pinaceae RepID=Q5YBF0_PINMO	Q5YBF0	62.6761	2e-48
psme_1_1_001385	contig25198	isogroup00004	IM	11	1	189	C7	0	4	TRUE	TRUE	A
psme_1_1_001386	contig25208	isogroup00016	IM	11	1	246	C5	0	6	TRUE	FALSE	+
psme_1_1_001387	contig25224	isogroup00218	IM	5	1	318	C6	0	10	TRUE	FALSE	+	At2g46600/F13A10.13	Q9ZPX9	Arabidopsis thaliana	75.1	4e-14	Calcium-binding EF-hand family protein	AT2G46600	1e-14	Calcium binding protein with EF-hand motif (Fragment) n=5 Tax=Spermatophyta RepID=C6F9U5_9CONI	C6F9U5	76.5625	1e-20
psme_1_1_001388	contig25226	isogroup00033	IM	11	1	210	C7	0	0	TRUE	TRUE	X									Putative uncharacterized protein n=2 Tax=Picea sitchensis RepID=B8LMX8_PICSI	B8LMX8	39.726	7e-06
psme_1_1_001389	contig25230	isogroup00082	IM	9	1	110	C7	13	62	TRUE	TRUE	+									Abscisic acid water deficit stress and ripening inducible-like protein (Fragment) n=5 Tax=Pseudotsuga menziesii var. menziesii RepID=Q5MEQ7_PSEMZ	Q5MEQ7	62.8571	7e-06
psme_1_1_001390	contig25235	isogroup00052	IM	11	1	1160	C5	25	0	FALSE	TRUE	-	Disease resistance protein-like	Q9FI14	Arabidopsis thaliana	102	2e-21	disease resistance protein (TIR-NBS-LRR class)	AT1G69550	3e-30	Putative uncharacterized protein n=1 Tax=Picea sitchensis RepID=B8LMZ7_PICSI	B8LMZ7	49.1758	9e-86
psme_1_1_001391	contig25238	isogroup03158	IM	2	1	381	C3	148	4	FALSE	FALSE	-
psme_1_1_001392	contig25252	isogroup00217	IM	9	1	303	C7	48	2	FALSE	FALSE	-
psme_1_1_001393	contig25270	isogroup00059	IM	11	1	168	C7	0	0	FALSE	FALSE	X
psme_1_1_001394	contig25273	isogroup00763	IM	5	1	119	C7	1	0	FALSE	TRUE	A
psme_1_1_001395	contig25281	isogroup00667	IM	3	1	1416	C5	356	55	FALSE	TRUE	-	At1g31070/F17F8_1	Q940S3	Arabidopsis thaliana	628		N-acetylglucosamine-1-phosphate uridylyltransferase 2	AT2G35020	0	Probable UDP-N-acetylglucosamine pyrophosphorylase n=30 Tax=Magnoliophyta RepID=UAP1_ARATH	O64765	69.8198	1e-179
psme_1_1_001396	contig25289	isogroup00541	IM	6	1	1122	C7	24	3	FALSE	FALSE	-
psme_1_1_001397	contig25305	isogroup00007	IM	11	1	113	C7	0	0	TRUE	TRUE	X
psme_1_1_001398	contig25306	isogroup00007	IM	11	1	170	C7	1	0	FALSE	TRUE	A
psme_1_1_001399	contig25336	isogroup01421	IM	2	1	318	C6	113	390	TRUE	TRUE	+									Late embryogenesis abundant EMB11-like protein (Fragment) n=6 Tax=Pinaceae RepID=Q5MDU3_PSEMZ	Q5MDU3	100	1e-32
psme_1_1_001400	contig25347	isogroup00004	IM	11	1	150	C6	9	0	TRUE	TRUE	-									Putative uncharacterized protein n=1 Tax=Picea sitchensis RepID=B8LMZ7_PICSI	B8LMZ7	65.3061	1e-11
psme_1_1_001401	contig25359	isogroup00007	IM	11	1	841	C7	13	1	FALSE	FALSE	-
psme_1_1_001402	contig25364	isogroup00190	IM	5	1	218	C6	0	1	FALSE	TRUE	A
psme_1_1_001403	contig25410	isogroup00089	IM	11	1	867	C7	1	75	TRUE	FALSE	+
psme_1_1_001404	contig25416	isogroup01381	IM	3	1	1219	C6	1	9	TRUE	FALSE	+	F18B13.21 protein	Q9SSC6	Arabidopsis thaliana	118	3e-26	Tetratricopeptide repeat (TPR)-like superfamily protein	AT5G20190	2e-31	Putative uncharacterized protein n=2 Tax=Picea sitchensis RepID=B8LR76_PICSI	B8LR76	71.4286	2e-36
psme_1_1_001405	contig25426	isogroup00682	IM	7	1	606	C7	18	0	FALSE	FALSE	-
psme_1_1_001406	contig25448	isogroup01122	IM	5	1	243	C7	0	0	TRUE	TRUE	X
psme_1_1_001407	contig25460	isogroup00064	IM	11	1	589	C5	27	8	FALSE	TRUE	-	Heat shock protein 101	P42730	Arabidopsis thaliana	163	3e-40	heat shock protein 101	AT1G74310	9e-41	Heat shock protein 101 n=6 Tax=Eukaryota RepID=Q3L1D0_VITVI	Q3L1D0	62.3077	5e-40
psme_1_1_001408	contig25478	isogroup00009	IM	11	1	151	C7	7	24	FALSE	FALSE	+
psme_1_1_001409	contig25479	isogroup00014	IM	11	1	147	C7	1	2	TRUE	TRUE	A
psme_1_1_001410	contig25486	isogroup00244	IM	11	1	994	C6	54	340	FALSE	FALSE	+
psme_1_1_001411	contig25490	isogroup03499	IM	2	1	2539	C1	2	1	FALSE	TRUE	A	RTN4-B2	Q540J3	Rattus norvegicus	65.5	6e-10	Reticulon family protein	AT5G58000	1e-61	Predicted protein n=3 Tax=rosids RepID=B9HB09_POPTR	B9HB09	43.346	3e-60
psme_1_1_001412	contig25492	isogroup01083	IM	4	1	402	C3	66	5	FALSE	TRUE	-	F-box protein PP2-B11	Q949S5	Arabidopsis thaliana	51.6	5e-07	phloem protein 2-A4	AT1G33920	1e-13	Putative uncharacterized protein n=1 Tax=Picea sitchensis RepID=C0PST5_PICSI	C0PST5	47.9675	3e-21
psme_1_1_001413	contig25493	isogroup01083	IM	4	1	240	C7	43	0	TRUE	FALSE	-
psme_1_1_001414	contig25501	isogroup00042	IM	11	1	358	C6	169	50	TRUE	TRUE	-	Polyubiquitin	Q5ADS0	Candida albicans	229	1e-60	polyubiquitin 3	AT5G03240	3e-62	Polyubiquitin 4 UBQ4 n=7 Tax=Eukaryota RepID=Q0WRN6_ARATH	Q0WRN6	100	2e-60
psme_1_1_001415	contig25516	isogroup05453	IM	2	1	938	C6	97	478	TRUE	FALSE	+	Ard1a protein	Q8R2U5	Mus musculus	211	2e-54	Acyl-CoA N-acyltransferases (NAT) superfamily protein	AT5G13780	3e-76	Putative uncharacterized protein n=1 Tax=Oryza sativa Japonica Group RepID=A3AXS9_ORYSJ	A3AXS9	84.3137	1e-70
psme_1_1_001416	contig25527	isogroup00014	IM	11	1	843	C7	32	41	TRUE	FALSE	A									Putative uncharacterized protein n=1 Tax=Picea sitchensis RepID=D5A8Y5_PICSI	D5A8Y5	35.4839	5e-17
psme_1_1_001417	contig25531	isogroup03385	IM	2	1	1761	C6	82	694	TRUE	FALSE	+	CG30342	Q7JVL3	Drosophila melanogaster	241	4e-63	PRP38 family protein	AT2G40650	3e-84	Os09g0103600 protein n=9 Tax=Eukaryota RepID=Q69K06_ORYSJ	Q69K06	80.9783	4e-85
psme_1_1_001418	contig25534	isogroup01520	IM	3	1	346	C7	0	13	FALSE	FALSE	+
psme_1_1_001419	contig25538	isogroup00583	IM	4	1	393	C7	10	0	FALSE	FALSE	-
psme_1_1_001420	contig25549	isogroup00187	IM	5	1	542	C6	12	68	TRUE	FALSE	+	Leucine-rich repeat receptor-like protein kinase (Fragment)	C0LGM1	Arabidopsis thaliana	166	2e-41	Leucine-rich repeat protein kinase family protein	AT1G67720	2e-44	Probable LRR receptor-like serine/threonine-protein kinase At1g67720 n=11 Tax=Embryophyta RepID=Y1677_ARATH	C0LGI2	49.7175	1e-42
psme_1_1_001421	contig25563	isogroup05604	IM	2	1	297	C5	1	6	FALSE	TRUE	A
psme_1_1_001422	contig25564	isogroup01903	IM	2	1	329	C7	0	18	FALSE	FALSE	+
psme_1_1_001423	contig25575	isogroup00020	IM	11	1	168	C7	17	0	FALSE	TRUE	-
psme_1_1_001424	contig25582	isogroup03555	IM	2	1	922	C7	0	0	FALSE	FALSE	X
psme_1_1_001425	contig25583	isogroup03555	IM	2	1	1593	C1	0	19	FALSE	FALSE	+
psme_1_1_001426	contig25640	isogroup00281	IM	7	1	653	C3	78	469	FALSE	FALSE	+
psme_1_1_001427	contig25643	isogroup00216	IM	8	1	939	C5	4	15	TRUE	FALSE	+	Disease resistance protein RPS5	O64973	Arabidopsis thaliana	113	1e-33	LRR and NB-ARC domains-containing disease resistance protein	AT5G47250	6e-36	Putative uncharacterized protein n=3 Tax=Picea sitchensis RepID=B8LR16_PICSI	B8LR16	49.7674	2e-64
psme_1_1_001428	contig25645	isogroup00002	IM	11	1	145	C7	9	1	TRUE	TRUE	-
psme_1_1_001429	contig25647	isogroup01556	IM	4	1	643	C6	4	1	FALSE	TRUE	A	Cell cycle-related protein	Q9ZPE7	Arabidopsis thaliana	214	2e-55	Phosphate-responsive 1 family protein	AT4G08950	5e-56	Predicted protein n=3 Tax=Spermatophyta RepID=B9GGB7_POPTR	B9GGB7	56.5934	1e-57
psme_1_1_001430	contig25648	isogroup00688	IM	6	1	561	C5	7	103	FALSE	FALSE	+						unknown protein; Has 30201 Blast hits to 17322 proteins in 780 species: Archae - 12; Bacteria - 1396; Metazoa - 17338; Fungi - 3422; Plants - 5037; Viruses - 0; Other Eukaryotes - 2996 (source: NCBI BLink).	AT2G14045	4e-09	Predicted protein n=5 Tax=core eudicotyledons RepID=A9PH87_POPTR	A9PH87	53.7313	9e-11
psme_1_1_001431	contig25656	isogroup00974	IM	3	1	104	C5	2	4	TRUE	TRUE	A
psme_1_1_001432	contig25659	isogroup05468	IM	2	1	143	C7	1	2	TRUE	FALSE	A
psme_1_1_001433	contig25660	isogroup05468	IM	2	1	117	C7	0	0	TRUE	TRUE	X
psme_1_1_001434	contig25670	isogroup00033	IM	11	1	448	C4	0	5	TRUE	FALSE	A	At1g56510	Q9C7X0	Arabidopsis thaliana	77.4	1e-14	Disease resistance protein (TIR-NBS-LRR class) family	AT1G56520	1e-16	Resistance gene homolog, . (Fragment) n=21 Tax=Pinaceae RepID=O49121_PINRA	O49121	61.5894	3e-43
psme_1_1_001435	contig25671	isogroup00033	IM	11	1	104	C7	0	0	TRUE	TRUE	X
psme_1_1_001436	contig25686	isogroup00001	IM	11	1	145	C5	0	0	TRUE	TRUE	X
psme_1_1_001437	contig25691	isogroup00011	IM	11	1	501	C6	1	0	FALSE	FALSE	A						xyloglucan endotransglucosylase/hydrolase 25	AT5G57550	4e-06	Brassinosteroid-regulated protein BRU1, putative n=5 Tax=Ricinus communis RepID=B9SA56_RICCO	B9SA56	50	4e-06
psme_1_1_001438	contig25695	isogroup00007	IM	11	1	412	C7	6	2	FALSE	TRUE	A									Putative uncharacterized protein n=1 Tax=Picea sitchensis RepID=C0PPX1_PICSI	C0PPX1	45.3846	5e-20
psme_1_1_001439	contig25703	isogroup00102	IM	11	1	168	C7	10	0	FALSE	TRUE	-
psme_1_1_001440	contig25704	isogroup00102	IM	11	1	433	C6	120	10	TRUE	TRUE	-	Histone H2B.6	O23629	Arabidopsis thaliana	177	1e-44	Histone superfamily protein	AT3G45980	3e-45	Histone H2B.6 n=55 Tax=Eukaryota RepID=H2B6_ARATH	O23629	95.7447	1e-43
psme_1_1_001441	contig25705	isogroup00007	IM	11	1	241	C7	0	0	TRUE	TRUE	X	Disease resistance protein-like	Q9LXN9	Arabidopsis thaliana	59.3	2e-09	disease resistance protein (TIR-NBS-LRR class)	AT1G69550	3e-10	PREDICTED: hypothetical protein n=1 Tax=Vitis vinifera RepID=UPI0001982A87	UPI0001982A87	48.6111	3e-10
psme_1_1_001442	contig25707	isogroup01546	IM	4	1	124	C7	0	0	TRUE	TRUE	X
psme_1_1_001443	contig25747	isogroup00414	IM	10	1	602	C6	25	1	TRUE	TRUE	-	Quercetin 3-O-methyltransferase 1	Q9FK25	Arabidopsis thaliana	258	5e-69	O-methyltransferase 1	AT5G54160	2e-69	Caffeic acid O-methyltransferase n=8 Tax=Spermatophyta RepID=Q5KSL8_IRIHO	Q5KSL8	62.8141	5e-70
psme_1_1_001444	contig25773	isogroup00403	IM	6	1	529	C6	0	1	FALSE	FALSE	A									Non-specific lipid-transfer protein n=20 Tax=Pinaceae RepID=NLTP_PINTA	Q41073	85.7143	9e-15
psme_1_1_001445	contig25800	isogroup00006	IM	11	1	164	C7	93	10	TRUE	TRUE	-
psme_1_1_001446	contig25813	isogroup03104	IM	2	1	379	C6	65	177	TRUE	FALSE	+	Transcription factor MYB3	Q9S9K9	Arabidopsis thaliana	145	3e-35	myb domain protein 3	AT1G22640	9e-36	GHMYB10 n=1 Tax=Gossypium hirsutum RepID=Q9ATD5_GOSHI	Q9ATD5	64.4628	5e-38
psme_1_1_001447	contig25815	isogroup03392	IM	4	1	583	C6	51	13	FALSE	TRUE	-	Expansin-A3	O80932	Arabidopsis thaliana	253	2e-67	Barwin-like endoglucanases superfamily protein	AT2G37640	6e-68	Expansin-A3 n=233 Tax=Embryophyta RepID=EXPA3_ARATH	O80932	76.5517	3e-66
psme_1_1_001448	contig25825	isogroup01553	IM	3	1	245	C7	1	8	FALSE	TRUE	+
psme_1_1_001449	contig25835	isogroup00894	IM	7	1	262	C3	7	83	TRUE	TRUE	+	Expressed protein	Q9SLE2	Arabidopsis thaliana	53.9	9e-08	NHL domain-containing protein	AT2G01410	1e-13	Expressed protein n=5 Tax=Poaceae RepID=Q10MI7_ORYSJ	Q10MI7	44.0476	1e-09
psme_1_1_001450	contig25860	isogroup00813	IM	6	1	1192	C6	1091	93	FALSE	FALSE	-									Putative uncharacterized protein n=1 Tax=Picea sitchensis RepID=B8LLH1_PICSI	B8LLH1	50	7e-06
psme_1_1_001451	contig25874	isogroup00001	IM	11	1	372	C6	28	126	FALSE	TRUE	+									Metallothionein-like protein EMB30 n=16 Tax=Picea RepID=MT3_PICGL	Q40854	46.4286	5e-19
psme_1_1_001452	contig25881	isogroup01032	IM	4	1	805	C3	45	261	TRUE	FALSE	+						SPT2 chromatin protein	AT2G22720	2e-19	Putative uncharacterized protein n=1 Tax=Picea sitchensis RepID=B8LKW7_PICSI	B8LKW7	42.1053	2e-41
psme_1_1_001453	contig25888	isogroup00165	IM	7	1	101	C7	0	2	TRUE	TRUE	A
psme_1_1_001454	contig25890	isogroup00165	IM	7	1	794	C6	178	1166	TRUE	FALSE	+	At1g77330	Q0WPW4	Arabidopsis thaliana	127	4e-29	2-oxoglutarate (2OG) and Fe(II)-dependent oxygenase superfamily protein	AT2G38240	1e-34	Putative uncharacterized protein n=6 Tax=Picea sitchensis RepID=A9NUJ7_PICSI	A9NUJ7	64.6154	5e-69
psme_1_1_001455	contig25892	isogroup01931	IM	2	1	438	C3	256	43	FALSE	TRUE	-	Thiosulfate sulfurtransferase, chloroplastic	Q39129	Arabidopsis thaliana	121	7e-28	sulfurtransferase protein 16	AT5G66040	2e-28	Whole genome shotgun sequence of line PN40024, scaffold_684.assembly12x (Fragment) n=5 Tax=rosids RepID=D7TYZ5_VITVI	D7TYZ5	55.6452	8e-31
psme_1_1_001456	contig25898	isogroup00187	IM	5	1	108	C6	7	0	TRUE	TRUE	-	Putative uncharacterized protein At2g43230	Q9ZW72	Arabidopsis thaliana	51.2	5e-07	Protein kinase superfamily protein	AT3G59350	2e-07
psme_1_1_001457	contig25905	isogroup00011	IM	11	1	123	C7	0	0	TRUE	TRUE	X
psme_1_1_001458	contig25909	isogroup01546	IM	4	1	269	C7	2	1	TRUE	FALSE	A
psme_1_1_001459	contig25910	isogroup01546	IM	4	1	272	C7	2	0	TRUE	FALSE	A
psme_1_1_001460	contig25914	isogroup00669	IM	7	1	897	C7	7	0	FALSE	FALSE	-
psme_1_1_001461	contig25923	isogroup00013	IM	11	1	119	C7	0	3	TRUE	TRUE	A
psme_1_1_001462	contig25924	isogroup00013	IM	11	1	199	C7	12	1	TRUE	TRUE	-	Protein FIZZY-RELATED 1	Q8VZS9	Arabidopsis thaliana	71.6	4e-16	FIZZY-related 3	AT5G13840	4e-19	Protein FIZZY-RELATED 1 n=6 Tax=Eukaryota RepID=FZR1_ARATH	Q8VZS9	65.3061	8e-15
psme_1_1_001463	contig25928	isogroup00044	IM	11	1	493	C3	97	526	TRUE	TRUE	+	Dehydroascorbate reductase	Q8LE52	Arabidopsis thaliana	274	6e-74	dehydroascorbate reductase 1	AT5G16710	2e-74	Glutathione S-transferase DHAR3, chloroplastic n=89 Tax=Embryophyta RepID=DHAR3_ARATH	Q8LE52	75.6098	8e-73
psme_1_1_001464	contig25931	isogroup01000	IM	3	1	268	C3	3	26	FALSE	FALSE	+
psme_1_1_001465	contig25940	isogroup00006	IM	11	1	178	C7	95	64	TRUE	TRUE	-
psme_1_1_001466	contig25950	isogroup00130	IM	7	1	175	C7	0	0	TRUE	TRUE	X
psme_1_1_001467	contig25954	isogroup00111	IM	11	1	272	C7	17	0	TRUE	FALSE	-
psme_1_1_001468	contig25960	isogroup00045	IM	11	1	198	C7	0	1	TRUE	TRUE	A									Putative uncharacterized protein n=6 Tax=Pinaceae RepID=C0PQE2_PICSI	C0PQE2	60.3448	4e-11
psme_1_1_001469	contig25961	isogroup00359	IM	5	1	161	C7	0	0	TRUE	TRUE	X
psme_1_1_001470	contig25983	isogroup01177	IM	4	1	712	C3	453	38	FALSE	TRUE	-	At2g26280	O64843	Arabidopsis thaliana	61.2	2e-09	CTC-interacting domain 7	AT2G26280	6e-10	Putative uncharacterized protein n=1 Tax=Picea sitchensis RepID=B8LKX6_PICSI	B8LKX6	53.3333	5e-14
psme_1_1_001471	contig25986	isogroup00285	IM	7	1	389	C7	2	55	FALSE	FALSE	+
psme_1_1_001472	contig26002	isogroup04470	IM	2	1	278	C5	0	14	TRUE	TRUE	+	Leucine-rich repeat receptor-like protein kinase PEPR1	Q9SSL9	Arabidopsis thaliana	39.3	1e-08	PEP1 receptor 1	AT1G73080	3e-09	Putative uncharacterized protein n=1 Tax=Picea sitchensis RepID=B8LQX6_PICSI	B8LQX6	83.3333	1e-19
psme_1_1_001473	contig26005	isogroup00763	IM	5	1	483	C7	186	9	FALSE	FALSE	-
psme_1_1_001474	contig26026	isogroup01040	IM	3	1	135	C7	17	2	TRUE	TRUE	-
psme_1_1_001475	contig26040	isogroup00597	IM	8	1	140	C5	1	0	TRUE	TRUE	A
psme_1_1_001476	contig26070	isogroup00170	IM	4	1	244	C7	0	0	FALSE	TRUE	X
psme_1_1_001477	contig26075	isogroup00482	IM	7	1	161	C5	3	0	TRUE	TRUE	A
psme_1_1_001478	contig26077	isogroup00769	IM	4	1	241	C3	4	4	FALSE	TRUE	A
psme_1_1_001479	contig26085	isogroup00004	IM	11	1	170	C5	6	0	TRUE	TRUE	-	Disease resistance protein-like	Q9LXN9	Arabidopsis thaliana	55.5	3e-08	disease resistance protein (TIR-NBS-LRR class) putative	AT3G25510	1e-10	Putative uncharacterized protein n=1 Tax=Picea sitchensis RepID=D5AB91_PICSI	D5AB91	69.6429	2e-16
psme_1_1_001480	contig26094	isogroup03382	IM	2	1	221	C7	0	0	TRUE	TRUE	X
psme_1_1_001481	contig26101	isogroup00077	IM	11	1	182	C7	1	2	TRUE	TRUE	A
psme_1_1_001482	contig26104	isogroup00770	IM	6	1	380	C3	114	17	TRUE	TRUE	-	Probable hydroquinone glucosyltransferase	Q9M156	Arabidopsis thaliana	128	4e-30	UDP-Glycosyltransferase superfamily protein	AT2G28080	1e-33	Putative uncharacterized protein n=1 Tax=Picea sitchensis RepID=B8LNU7_PICSI	B8LNU7	61.4754	4e-39
psme_1_1_001483	contig26107	isogroup06877	IM	2	1	522	C3	212	12	FALSE	FALSE	-
psme_1_1_001484	contig26109	isogroup03350	IM	3	1	376	C5	0	0	TRUE	FALSE	X	Cytokinin-O-glucosyltransferase 2	Q9SK82	Arabidopsis thaliana	57	6e-16	UDP-glucosyl transferase 85A5	AT1G22370	3e-18	UDP-glucuronosyltransferase, putative n=1 Tax=Ricinus communis RepID=B9RJM0_RICCO	B9RJM0	54.5455	9e-18
psme_1_1_001485	contig26113	isogroup03226	IM	2	1	1183	C6	270	60	FALSE	TRUE	-	HSR203J protein-like protein	Q9LVB8	Arabidopsis thaliana	145	2e-34	carboxyesterase 17	AT5G16080	4e-43	Putative uncharacterized protein n=1 Tax=Picea sitchensis RepID=B8LKU1_PICSI	B8LKU1	85.9649	1e-173
psme_1_1_001486	contig26118	isogroup00045	IM	11	1	131	C7	0	1	TRUE	TRUE	A									Putative uncharacterized protein n=2 Tax=Picea sitchensis RepID=B8LMX8_PICSI	B8LMX8	72.093	4e-10
psme_1_1_001487	contig26119	isogroup00061	IM	10	1	221	C7	0	0	TRUE	FALSE	X
psme_1_1_001488	contig26127	isogroup02498	IM	4	1	828	C7	1	53	FALSE	FALSE	+
psme_1_1_001489	contig26133	isogroup00002	IM	11	1	1826	C1	1870	165	FALSE	TRUE	-	Hydroxymethylglutaryl-CoA synthase	P54873	Arabidopsis thaliana	651	0	hydroxymethylglutaryl-CoA synthase / HMG-CoA synthase / 3-hydroxy-3-methylglutaryl coenzyme A synthase	AT4G11820	0	Os09g0521400 protein n=12 Tax=Spermatophyta RepID=Q64MA9_ORYSJ	Q64MA9	69.6774	0
psme_1_1_001490	contig26147	isogroup00842	IM	4	1	651	C6	35	252	TRUE	TRUE	+	Cytochrome P450 98A3	O22203	Arabidopsis thaliana	215	6e-56	cytochrome P450 family 76 subfamily C polypeptide 2	AT2G45570	2e-66	Putative uncharacterized protein n=3 Tax=Picea sitchensis RepID=B8LPD9_PICSI	B8LPD9	68.7204	4e-82
psme_1_1_001491	contig26156	isogroup00812	IM	3	1	548	C5	5	47	FALSE	TRUE	+
psme_1_1_001492	contig26157	isogroup00007	IM	11	1	521	C7	25	5	FALSE	TRUE	-									Putative uncharacterized protein n=1 Tax=Picea sitchensis RepID=C0PPX1_PICSI	C0PPX1	49.5327	8e-34
psme_1_1_001493	contig26158	isogroup00007	IM	11	1	128	C7	1	0	TRUE	TRUE	A
psme_1_1_001494	contig26162	isogroup00999	IM	5	1	864	C6	20	91	TRUE	FALSE	+	Probable aquaporin PIP2-8	Q9ZVX8	Arabidopsis thaliana	387		plasma membrane intrinsic protein 2;8	AT2G16850	4e-108	Aquaporin PIP2-1 n=557 Tax=Embryophyta RepID=PIP21_ARATH	P43286	77.8243	1e-104
psme_1_1_001495	contig26163	isogroup00999	IM	5	1	100	C7	0	0	FALSE	TRUE	X
psme_1_1_001496	contig26164	isogroup01473	IM	4	1	119	C7	0	0	TRUE	TRUE	X
psme_1_1_001497	contig26165	isogroup01473	IM	4	1	193	C7	0	4	FALSE	TRUE	A
psme_1_1_001498	contig26166	isogroup01473	IM	4	1	1770	C1	10	70	TRUE	FALSE	+
psme_1_1_001499	contig26167	isogroup03017	IM	2	1	183	C7	2	0	TRUE	TRUE	A
psme_1_1_001500	contig26177	isogroup00184	IM	8	1	277	C7	0	71	TRUE	FALSE	+
psme_1_1_001501	contig26185	isogroup03455	IM	2	1	416	C7	0	10	FALSE	FALSE	+	LRR receptor-like serine/threonine-protein kinase ERL2	Q6XAT2	Arabidopsis thaliana	53.9	2e-09	ERECTA-like 2	AT5G07180	6e-10	Leucine-rich repeat protein kinase n=9 Tax=Magnoliophyta RepID=B9ICX7_POPTR	B9ICX7	46.3768	2e-07
psme_1_1_001502	contig26191	isogroup00252	IM	7	1	825	C4	125	621	TRUE	FALSE	+	Putative transaldolase	Q9LYR4	Arabidopsis thaliana	390		Aldolase-type TIM barrel family protein	AT5G13420	4e-109	Whole genome shotgun sequence of line PN40024, scaffold_150.assembly12x (Fragment) n=26 Tax=Spermatophyta RepID=D7TFJ4_VITVI	D7TFJ4	73.2075	1e-108
psme_1_1_001503	contig26197	isogroup03124	IM	2	1	422	C4	171	4	FALSE	FALSE	-
psme_1_1_001504	contig26210	isogroup01639	IM	4	1	198	C7	1	23	TRUE	TRUE	+
psme_1_1_001505	contig26225	isogroup00491	IM	6	1	250	C7	0	0	TRUE	TRUE	X
psme_1_1_001506	contig26232	isogroup02972	IM	4	1	949	C1	124	11	FALSE	TRUE	-	Putative uncharacterized protein At3g24120.2	Q3EB15	Arabidopsis thaliana	102	1e-21	myb-related protein 1	AT5G18240	2e-25	Transfactor-like protein n=6 Tax=Arabidopsis RepID=Q94B34_ARATH	Q94B34	52.8455	1e-23
psme_1_1_001507	contig26241	isogroup00578	IM	5	1	548	C7	14	1	TRUE	FALSE	-	Pentatricopeptide repeat-containing protein At1g62670, mitochondrial	Q9SXD1	Arabidopsis thaliana	63.5	4e-15	Pentatricopeptide repeat (PPR) superfamily protein	AT2G15630	3e-20	OSJNBa0044K18.6 protein n=10 Tax=Poaceae RepID=Q7XK39_ORYSJ	Q7XK39	40.6593	7e-23
psme_1_1_001508	contig26242	isogroup00578	IM	5	1	701	C7	10	1	FALSE	FALSE	-
psme_1_1_001509	contig26250	isogroup00257	IM	6	1	357	C5	12	1	FALSE	TRUE	-									Putative uncharacterized protein n=6 Tax=Pinaceae RepID=C0PQE2_PICSI	C0PQE2	52.6316	2e-12
psme_1_1_001510	contig26272	isogroup00383	IM	8	1	224	C6	0	0	TRUE	TRUE	X									Putative uncharacterized protein n=3 Tax=Picea sitchensis RepID=A9NPT6_PICSI	A9NPT6	81.1321	5e-15
psme_1_1_001511	contig26278	isogroup03477	I1	1	1	1131	C6	155	22	FALSE	FALSE	-						Protein of unknown function (DUF1218)	AT4G21310	2e-41	Putative uncharacterized protein n=2 Tax=Picea sitchensis RepID=A9NRB6_PICSI	A9NRB6	63.6364	7e-48
psme_1_1_001512	contig26288	isogroup00014	IM	11	1	133	C7	1	3	TRUE	TRUE	A
psme_1_1_001513	contig26292	isogroup00901	IM	5	1	743	C2	1	17	TRUE	FALSE	+	Putative uncharacterized protein AT4g09430	Q9M0P9	Arabidopsis thaliana	82.8	8e-16	Disease resistance protein (TIR-NBS-LRR class) family	AT5G36930	1e-21	Putative uncharacterized protein n=6 Tax=Pinaceae RepID=C0PQE2_PICSI	C0PQE2	57.6355	3e-56
psme_1_1_001514	contig26316	isogroup00333	IM	3	1	804	C6	1	11	TRUE	FALSE	+	Arogenate dehydratase 4, chloroplastic	O22241	Arabidopsis thaliana	113	6e-25	arogenate dehydratase 4	AT3G44720	2e-25	Putative uncharacterized protein n=2 Tax=Picea sitchensis RepID=A9NUK9_PICSI	A9NUK9	76.2195	4e-62
psme_1_1_001515	contig26323	isogroup00033	IM	11	1	147	C7	1	0	FALSE	TRUE	A	Disease resistance protein-like	Q9FI14	Arabidopsis thaliana	47	1e-05	Disease resistance protein (TIR-NBS-LRR class) family	AT3G04220	7e-08	Putative uncharacterized protein n=1 Tax=Picea sitchensis RepID=D5AB91_PICSI	D5AB91	63.0435	1e-08
psme_1_1_001516	contig26327	isogroup00005	IM	11	1	172	C7	0	0	TRUE	TRUE	X
psme_1_1_001517	contig26352	isogroup01726	IM	2	1	622	C6	493	74	FALSE	TRUE	-	60S ribosomal protein L6-1	Q9FZ76	Arabidopsis thaliana	185	7e-61	Ribosomal protein L6 family protein	AT1G18540	2e-61	60S ribosomal protein L6-2 n=12 Tax=Eukaryota RepID=RL62_ARATH	Q9C9C6	75.4237	2e-57
psme_1_1_001518	contig26426	isogroup00266	IM	8	1	182	C5	0	0	TRUE	TRUE	X
psme_1_1_001519	contig26448	isogroup00113	IM	9	1	386	C5	0	31	FALSE	FALSE	+
psme_1_1_001520	contig26450	isogroup00017	IM	11	1	158	C5	52	1	TRUE	TRUE	-
psme_1_1_001521	contig26455	isogroup00012	IM	11	1	226	C7	7	2	TRUE	TRUE	A
psme_1_1_001522	contig26470	isogroup00042	IM	11	1	645	C6	295	36	FALSE	FALSE	-	Polyubiquitin	Q5ADS0	Candida albicans	220	2e-57	polyubiquitin 3	AT5G03240	3e-60	Polyubiquitin 4 UBQ4 n=7 Tax=Eukaryota RepID=Q0WRN6_ARATH	Q0WRN6	100	2e-58
psme_1_1_001523	contig26471	isogroup01143	IM	2	1	1296	C7	374	35	FALSE	TRUE	-	Protein RUPTURED POLLEN GRAIN 1	Q8LFH5	Arabidopsis thaliana	124	5e-28	Nodulin MtN3 family protein	AT5G53190	4e-51	Putative uncharacterized protein Sb03g001520 n=3 Tax=Poaceae RepID=C5XKE5_SORBI	C5XKE5	49.7653	3e-57
psme_1_1_001524	contig26488	isogroup07424	IM	2	1	542	C6	0	10	TRUE	TRUE	+	Leucine-rich repeat receptor-like protein kinase	Q3ECN4	Arabidopsis thaliana	115	2e-36	Leucine-rich repeat transmembrane protein kinase	AT1G56145	7e-37	Whole genome shotgun sequence of line PN40024, scaffold_92.assembly12x (Fragment) n=2 Tax=Vitis vinifera RepID=D7U8G6_VITVI	D7U8G6	50	4e-43
psme_1_1_001525	contig26493	isogroup01260	IM	3	1	2106	C6	275	1303	TRUE	FALSE	+	Putative pyruvate decarboxylase-1 Pdc1	O82647	Arabidopsis thaliana	951	0	Thiamine pyrophosphate dependent pyruvate decarboxylase family protein	AT5G01320	0	Pyruvate decarboxylase isozyme 2 n=89 Tax=Embryophyta RepID=PDC2_ORYSJ	Q10MW3	76.9984	0
psme_1_1_001526	contig26497	isogroup01029	IM	5	1	101	C3	0	0	TRUE	TRUE	X
psme_1_1_001527	contig26501	isogroup00483	IM	6	1	724	C7	9	158	FALSE	FALSE	+
psme_1_1_001528	contig26513	isogroup03392	IM	4	1	227	C6	15	6	TRUE	TRUE	A	Expansin-A16	Q9M2S9	Arabidopsis thaliana	87.8	5e-18	expansin A16	AT3G55500	1e-18	Alpha-expansin 13, putative n=2 Tax=Magnoliophyta RepID=B9SKR9_RICCO	B9SKR9	54.6667	2e-16
psme_1_1_001529	contig26567	isogroup00074	IM	11	1	604	C7	11	155	TRUE	TRUE	+
psme_1_1_001530	contig26571	isogroup03427	I1	1	1	1053	C2	488	34	FALSE	FALSE	-	Putative uncharacterized protein At1g73820	Q9C9T0	Arabidopsis thaliana	311	2e-84	Ssu72-like family protein	AT1G73820	6e-85	Whole genome shotgun sequence of line PN40024, scaffold_9.assembly12x (Fragment) n=5 Tax=Viridiplantae RepID=D7T1F4_VITVI	D7T1F4	77.7202	5e-89
psme_1_1_001531	contig26603	isogroup00204	IM	6	1	236	C7	5	0	TRUE	TRUE	A						Plant protein of unknown function (DUF247)	AT3G02645	2e-07	Putative uncharacterized protein n=1 Tax=Picea sitchensis RepID=A9NUU0_PICSI	A9NUU0	48.6111	2e-12
psme_1_1_001532	contig26624	isogroup00257	IM	6	1	319	C6	2	12	FALSE	TRUE	+
psme_1_1_001533	contig26648	isogroup02109	IM	4	1	520	C3	12	6	FALSE	FALSE	A
psme_1_1_001534	contig26652	isogroup00136	IM	9	1	152	C5	0	3	TRUE	TRUE	A
psme_1_1_001535	contig26672	isogroup01710	IM	3	1	127	C7	2	0	TRUE	FALSE	A
psme_1_1_001536	contig26680	isogroup00200	IM	6	1	155	C7	0	0	TRUE	FALSE	X
psme_1_1_001537	contig26681	isogroup00200	IM	6	1	170	C7	0	0	TRUE	TRUE	X
psme_1_1_001538	contig26701	isogroup00827	IM	4	1	315	C3	41	1	FALSE	TRUE	-
psme_1_1_001539	contig26702	isogroup00074	IM	11	1	234	C5	14	5	FALSE	TRUE	A
psme_1_1_001540	contig26703	isogroup00023	IM	11	1	682	C7	16	41	FALSE	FALSE	+	Retrovirus-related Pol polyprotein from transposon opus	Q8I7P9	Drosophila melanogaster	87.8	2e-21				PREDICTED: similar to polyprotein n=1 Tax=Vitis vinifera RepID=UPI0001983558	UPI0001983558	56.3025	2e-43
psme_1_1_001541	contig26704	isogroup00224	IM	7	1	148	C7	0	1	FALSE	TRUE	A
psme_1_1_001542	contig26736	isogroup00040	IM	11	1	228	C7	3	152	FALSE	FALSE	+
psme_1_1_001543	contig26738	isogroup00001	IM	11	1	1082	C6	110	868	TRUE	FALSE	+	Protein TOPLESS	Q94AI7	Arabidopsis thaliana	394		Transducin family protein / WD-40 repeat family protein	AT1G15750	4e-110	Whole genome shotgun sequence of line PN40024, scaffold_2.assembly12x (Fragment) n=3 Tax=Vitis vinifera RepID=D7TZB7_VITVI	D7TZB7	76.0784	1e-106
psme_1_1_001544	contig26740	isogroup00209	IM	10	1	295	C7	1	9	FALSE	FALSE	+
psme_1_1_001545	contig26745	isogroup04821	IM	2	1	641	C3	158	11	FALSE	TRUE	-						unknown protein; BEST Arabidopsis thaliana protein match is: unknown protein (TAIR:AT5G38320.1); Has 617 Blast hits to 318 proteins in 80 species: Archae - 0; Bacteria - 16; Metazoa - 141; Fungi - 62; Plants - 128; Viruses - 2; Other Eukaryotes - 268 (source: NCBI BLink).	AT1G67050	5e-06	Putative uncharacterized protein n=1 Tax=Picea sitchensis RepID=B8LR14_PICSI	B8LR14	85.3846	8e-58
psme_1_1_001546	contig26760	isogroup01639	IM	4	1	172	C3	2	15	TRUE	TRUE	+
psme_1_1_001547	contig26764	isogroup00001	IM	11	1	947	C6	408	38	FALSE	FALSE	-	Flowering time control protein FCA	O04425	Arabidopsis thaliana	73.2	9e-13	RNA binding;abscisic acid binding	AT4G16280	2e-13	Whole genome shotgun sequence of line PN40024, scaffold_77.assembly12x (Fragment) n=3 Tax=rosids RepID=D7SYJ0_VITVI	D7SYJ0	72.7273	4e-13
psme_1_1_001548	contig26767	isogroup00145	IM	9	1	330	C6	6	0	TRUE	TRUE	-	Putative uncharacterized protein At2g43840.2	Q3EBH1	Arabidopsis thaliana	56.2	2e-08	UDP-glycosyltransferase 74 F1	AT2G43840	5e-09	Putative uncharacterized protein n=2 Tax=Picea sitchensis RepID=B8LN73_PICSI	B8LN73	67.1053	1e-24
psme_1_1_001549	contig26770	isogroup01100	IM	4	1	101	C7	0	2	TRUE	TRUE	A
psme_1_1_001550	contig26771	isogroup01100	IM	4	1	133	C7	5	0	TRUE	TRUE	A
psme_1_1_001551	contig26775	isogroup00045	IM	11	1	110	C7	0	0	TRUE	TRUE	X
psme_1_1_001552	contig26776	isogroup00045	IM	11	1	355	C5	7	4	TRUE	TRUE	A	Genomic DNA, chromosome 5, P1 clone:MUD12	Q9FH29	Arabidopsis thaliana	57.4	8e-09	transmembrane receptors;ATP binding	AT1G27170	1e-15	Putative uncharacterized protein n=6 Tax=Pinaceae RepID=C0PQE2_PICSI	C0PQE2	59.0909	1e-27
psme_1_1_001553	contig26784	isogroup06216	IM	2	1	649	C3	523	42	FALSE	FALSE	-	Monothiol glutaredoxin-S14, chloroplastic	Q84Y95	Arabidopsis thaliana	154	2e-37	CAX interacting protein 1	AT3G54900	5e-38	Putative uncharacterized protein n=2 Tax=Glycine max RepID=C6SWD5_SOYBN	C6SWD5	78.5714	3e-41
psme_1_1_001554	contig26803	isogroup00124	IM	10	1	230	C7	15	1	TRUE	TRUE	-						LRR and NB-ARC domains-containing disease resistance protein	AT1G61300	2e-07	Putative CC-NBS-LRR protein (Fragment) n=1 Tax=Pinus monticola RepID=A5WZ02_PINMO	A5WZ02	71.831	4e-25
psme_1_1_001555	contig26809	isogroup00357	IM	8	1	337	C5	0	57	FALSE	TRUE	+
psme_1_1_001556	contig26821	isogroup07124	IM	2	1	790	C7	7	38	FALSE	FALSE	+	BTB/POZ domain-containing protein At1g30440	Q9S9Q9	Arabidopsis thaliana	57.4	4e-08	Phototropic-responsive NPH3 family protein	AT1G30440	1e-08	BTB/POZ domain-containing protein At1g30440 n=53 Tax=Magnoliophyta RepID=Y1044_ARATH	Q9S9Q9	80.6452	6e-07
psme_1_1_001557	contig26822	isogroup07124	IM	2	1	2303	C1	34	202	TRUE	FALSE	+	BTB/POZ domain-containing protein At1g30440	Q9S9Q9	Arabidopsis thaliana	574		Phototropic-responsive NPH3 family protein	AT1G30440	1e-163	BTB/POZ domain-containing protein At1g30440 n=53 Tax=Magnoliophyta RepID=Y1044_ARATH	Q9S9Q9	48.6739	1e-162
psme_1_1_001558	contig26827	isogroup00512	IM	6	1	137	C7	0	0	TRUE	TRUE	X
psme_1_1_001559	contig26850	isogroup00497	IM	4	1	360	C7	0	9	TRUE	FALSE	+
psme_1_1_001560	contig26852	isogroup00004	IM	11	1	144	C6	0	0	TRUE	TRUE	X
psme_1_1_001561	contig26853	isogroup00004	IM	11	1	110	C7	0	0	TRUE	TRUE	X
psme_1_1_001562	contig26855	isogroup00001	IM	11	1	334	C7	0	0	FALSE	TRUE	X
psme_1_1_001563	contig26870	isogroup00007	IM	11	1	120	C7	0	0	TRUE	TRUE	X
psme_1_1_001564	contig26877	isogroup00045	IM	11	1	131	C7	0	0	TRUE	FALSE	X
psme_1_1_001565	contig26910	isogroup00853	IM	5	1	166	C7	1	0	TRUE	TRUE	A
psme_1_1_001566	contig26925	isogroup00052	IM	11	1	204	C7	0	0	TRUE	FALSE	X
psme_1_1_001567	contig26944	isogroup03455	IM	2	1	295	C7	0	5	TRUE	FALSE	A	LRR receptor-like serine/threonine-protein kinase ERL1	C0LGW6	Arabidopsis thaliana	50.8	7e-07	ERECTA-like 1	AT5G62230	2e-07
psme_1_1_001568	contig26949	isogroup00045	IM	11	1	143	C7	0	0	TRUE	TRUE	X
psme_1_1_001569	contig26967	isogroup00124	IM	10	1	356	C7	32	6	FALSE	TRUE	-									Putative CC-NBS-LRR protein (Fragment) n=1 Tax=Pinus monticola RepID=A5WZ02_PINMO	A5WZ02	82.8571	3e-46
psme_1_1_001570	contig26977	isogroup00071	IM	10	1	717	C6	46	265	TRUE	FALSE	+	Cytokinin-O-glucosyltransferase 2	Q9SK82	Arabidopsis thaliana	83.2	6e-16	UDP-glucosyl transferase 85A4	AT1G78270	5e-17	Putative uncharacterized protein n=2 Tax=Picea sitchensis RepID=B8LN73_PICSI	B8LN73	76.7045	1e-70
psme_1_1_001571	contig26985	isogroup02242	IM	4	1	1031	C3	344	26	FALSE	TRUE	-	MYB transcription factor	Q8GXN7	Arabidopsis thaliana	209	9e-54	Duplicated homeodomain-like superfamily protein	AT2G38090	2e-54	Whole genome shotgun sequence of line PN40024, scaffold_7.assembly12x (Fragment) n=2 Tax=Magnoliophyta RepID=D7THA6_VITVI	D7THA6	64.7727	2e-56
psme_1_1_001572	contig26986	isogroup00005	IM	11	1	136	C7	0	0	TRUE	TRUE	X
psme_1_1_001573	contig27002	isogroup00047	IM	11	1	158	C7	0	0	TRUE	TRUE	X
psme_1_1_001574	contig27019	isogroup00023	IM	11	1	132	C7	2	4	TRUE	TRUE	A									Polyprotein n=3 Tax=Hordeum vulgare RepID=Q4QXS8_HORVD	Q4QXS8	60.9756	1e-07
psme_1_1_001575	contig27026	isogroup03392	IM	4	1	351	C6	12	3	TRUE	TRUE	-	Expansin-A16	Q9M2S9	Arabidopsis thaliana	92.8	2e-19	expansin A16	AT3G55500	5e-20	Whole genome shotgun sequence of line PN40024, scaffold_19.assembly12x (Fragment) n=14 Tax=Magnoliophyta RepID=D7TLS5_VITVI	D7TLS5	56.5789	1e-17
psme_1_1_001576	contig27031	isogroup00279	IM	2	1	182	C6	4	16	TRUE	TRUE	+	18.1 kDa class I heat shock protein	P19037	Arabidopsis thaliana	103	1e-22	heat shock protein 18.2	AT5G59720	3e-23	18.1 kDa class I heat shock protein n=274 Tax=Embryophyta RepID=HS181_ARATH	P19037	79.661	3e-21
psme_1_1_001577	contig27051	isogroup00285	IM	7	1	370	C3	4	129	FALSE	FALSE	+
psme_1_1_001578	contig27078	isogroup00013	IM	11	1	130	C7	0	0	TRUE	TRUE	X
psme_1_1_001579	contig27092	isogroup03256	IM	2	1	390	C3	125	1	FALSE	FALSE	-
psme_1_1_001580	contig27105	isogroup02540	IM	2	1	751	C3	174	18	FALSE	FALSE	-						P-loop containing nucleoside triphosphate hydrolases superfamily protein	AT5G52882	2e-17	AT5G52882 protein n=34 Tax=Magnoliophyta RepID=B9DFY8_ARATH	B9DFY8	70.9091	8e-16
psme_1_1_001581	contig27110	isogroup00547	IM	7	1	239	C5	32	4	TRUE	TRUE	-
psme_1_1_001582	contig27117	isogroup01628	IM	3	1	1046	C4	188	830	TRUE	FALSE	+									Putative uncharacterized protein n=1 Tax=Picea sitchensis RepID=A9NVN8_PICSI	A9NVN8	86.3281	1e-119
psme_1_1_001583	contig27135	isogroup01034	IM	4	1	204	C7	1	0	TRUE	FALSE	A									Putative uncharacterized protein n=1 Tax=Vitis vinifera RepID=A5BRM2_VITVI	A5BRM2	54.5455	2e-07
psme_1_1_001584	contig27141	isogroup00162	IM	11	1	487	C6	156	7	FALSE	TRUE	-	Arginine/serine-rich-splicing factor RSP41	P92966	Arabidopsis thaliana	196	2e-50	RNA-binding (RRM/RBD/RNP motifs) family protein	AT5G52040	6e-51	Arginine/serine-rich-splicing factor RSP41 n=39 Tax=Magnoliophyta RepID=RSP41_ARATH	P92966	63.354	2e-49
psme_1_1_001585	contig27142	isogroup00011	IM	11	1	122	C6	3	0	TRUE	TRUE	A	Probable xyloglucan endotransglucosylase/hydrolase protein 23	Q38910	Arabidopsis thaliana	71.6	4e-13	xyloglucan endotransglucosylase/hydrolase 12	AT5G57530	2e-14	Whole genome shotgun sequence of line PN40024, scaffold_52.assembly12x (Fragment) n=2 Tax=Vitis vinifera RepID=D7SQ70_VITVI	D7SQ70	80	2e-11
psme_1_1_001586	contig27158	isogroup00086	IM	11	1	146	C5	0	6	TRUE	TRUE	+
psme_1_1_001587	contig27159	isogroup00086	IM	11	1	821	C5	104	3	FALSE	FALSE	-
psme_1_1_001588	contig27160	isogroup00086	IM	11	1	1516	C7	11	122	FALSE	FALSE	+
psme_1_1_001589	contig27182	isogroup00818	IM	4	1	108	C7	0	0	TRUE	TRUE	X
psme_1_1_001590	contig27204	isogroup03422	IM	2	1	3555	C6	1959	212	FALSE	TRUE	-	Branchpoint-bridging protein	O74555	Schizosaccharomyces pombe	167	1e-40	splicing factor-related	AT5G51300	1e-71	Predicted protein n=1 Tax=Physcomitrella patens subsp. patens RepID=A9SK99_PHYPA	A9SK99	48.7179	7e-86
psme_1_1_001591	contig27214	isogroup00003	IM	11	1	261	C7	0	1	TRUE	TRUE	A
psme_1_1_001592	contig27245	isogroup01353	IM	3	1	395	C3	3	69	FALSE	FALSE	+
psme_1_1_001593	contig27250	isogroup02470	IM	2	1	1263	C7	1311	232	FALSE	FALSE	-
psme_1_1_001594	contig27262	isogroup01562	IM	2	1	252	C3	11	0	FALSE	TRUE	-
psme_1_1_001595	contig27284	isogroup02400	IM	4	1	477	C7	78	10	FALSE	FALSE	-
psme_1_1_001596	contig27285	isogroup00016	IM	11	1	758	C6	1	29	TRUE	FALSE	+	Phytoalexin deficient 4	Q9S745	Arabidopsis thaliana	137	3e-32	alpha/beta-Hydrolases superfamily protein	AT3G52430	8e-33	Putative uncharacterized protein n=11 Tax=Picea sitchensis RepID=A9NW04_PICSI	A9NW04	73.8095	1e-106
psme_1_1_001597	contig27317	isogroup00699	IM	3	1	424	C7	0	0	FALSE	FALSE	X
psme_1_1_001598	contig27323	isogroup00683	IM	4	1	840	C6	0	1	FALSE	FALSE	A	RING-H2 finger protein ATL4L	Q9ZT49	Arabidopsis thaliana	70.5	8e-14	RING/U-box superfamily protein	AT3G18773	3e-17	Similarity to RING zinc finger protein n=2 Tax=Arabidopsis RepID=Q9LS98_ARATH	Q9LS98	45.7831	2e-19
psme_1_1_001599	contig27325	isogroup04794	IM	2	1	782	C7	25	2	FALSE	FALSE	-
psme_1_1_001600	contig27331	isogroup03442	IM	3	1	369	C7	0	4	TRUE	FALSE	A						Protein kinase superfamily protein	AT1G11050	1e-15	Predicted protein n=1 Tax=Populus trichocarpa RepID=B9H7I7_POPTR	B9H7I7	42.9907	5e-17
psme_1_1_001601	contig27332	isogroup03442	IM	3	1	285	C3	0	2	TRUE	FALSE	A						Protein kinase superfamily protein	AT1G11050	5e-08	Predicted protein n=28 Tax=rosids RepID=B9GUQ3_POPTR	B9GUQ3	42.5926	4e-11
psme_1_1_001602	contig27341	isogroup01193	IM	4	1	1866	C3	168	962	TRUE	FALSE	+	Spastin	Q6NW58	Danio rerio	212	3e-54	P-loop containing nucleoside triphosphate hydrolases superfamily protein	AT3G19740	0	Whole genome shotgun sequence of line PN40024, scaffold_11.assembly12x (Fragment) n=3 Tax=rosids RepID=D7T9G1_VITVI	D7T9G1	66.0743	0
psme_1_1_001603	contig27353	isogroup00244	IM	11	1	446	C7	147	19	FALSE	TRUE	-
psme_1_1_001604	contig27358	isogroup05951	IM	2	1	247	C7	0	0	TRUE	FALSE	X
psme_1_1_001605	contig27377	isogroup00743	IM	4	1	121	C7	0	0	TRUE	TRUE	X
psme_1_1_001606	contig27378	isogroup00177	IM	8	1	533	C6	46	4	FALSE	TRUE	-	Pentatricopeptide repeat-containing protein At3g53700, chloroplastic	Q9LFF1	Arabidopsis thaliana	86.7	4e-25	Pentatricopeptide repeat (PPR) superfamily protein	AT1G09680	5e-27	Predicted protein n=2 Tax=Populus trichocarpa RepID=B9I898_POPTR	B9I898	46.4646	7e-34
psme_1_1_001607	contig27390	isogroup00768	IM	5	1	1463	C7	39	440	FALSE	FALSE	+
psme_1_1_001608	contig27411	isogroup00901	IM	5	1	1338	C6	5	42	TRUE	FALSE	+	Probable WRKY transcription factor 52	Q9FH83	Arabidopsis thaliana	162	1e-39	Disease resistance protein (TIR-NBS-LRR class) family	AT5G36930	3e-50	Putative uncharacterized protein n=6 Tax=Pinaceae RepID=C0PQE2_PICSI	C0PQE2	57.5688	1e-129
psme_1_1_001609	contig27417	isogroup00013	IM	11	1	511	C5	26	91	TRUE	TRUE	+
psme_1_1_001610	contig27477	isogroup06971	IM	2	1	317	C7	17	2	FALSE	TRUE	-	Histone-lysine N-methyltransferase ATX5	Q8GZ42	Arabidopsis thaliana	101	5e-22	SET domain group 29	AT5G53430	1e-22	Histone-lysine N-methyltransferase ATX5 n=9 Tax=rosids RepID=ATX5_ARATH	Q8GZ42	42.4242	1e-20
psme_1_1_001611	contig27482	isogroup01008	IM	4	1	203	C7	4	1	TRUE	TRUE	A									Putative uncharacterized protein n=3 Tax=Picea sitchensis RepID=B8LR16_PICSI	B8LR16	58.4906	4e-08
psme_1_1_001612	contig27485	isogroup00556	IM	4	1	154	C7	14	0	TRUE	FALSE	-
psme_1_1_001613	contig27490	isogroup02458	IM	2	1	1149	C1	4	1	FALSE	TRUE	A	Protein SRG1	Q39224	Arabidopsis thaliana	290	6e-78	2-oxoglutarate (2OG) and Fe(II)-dependent oxygenase superfamily protein	AT3G21420	5e-89	Ethylene-forming enzyme n=3 Tax=Picea RepID=Q40839_PICGL	Q40839	89.5973	1e-156
psme_1_1_001614	contig27515	isogroup00005	IM	11	1	150	C7	0	0	TRUE	FALSE	X
psme_1_1_001615	contig27523	isogroup01443	IM	3	1	776	C7	23	128	TRUE	FALSE	+	AP-4 complex subunit mu-1	O00189	Homo sapiens	131	2e-30	Clathrin adaptor complexes medium subunit family protein	AT4G24550	4e-70	Predicted protein n=1 Tax=Physcomitrella patens subsp. patens RepID=A9SLC0_PHYPA	A9SLC0	85.9873	2e-72
psme_1_1_001616	contig27533	isogroup00040	IM	11	1	208	C6	58	217	TRUE	TRUE	+									Abscisic acid water deficit stress and ripening inducible-like protein (Fragment) n=5 Tax=Pseudotsuga menziesii var. menziesii RepID=Q5MEQ7_PSEMZ	Q5MEQ7	100	1e-18
psme_1_1_001617	contig27587	isogroup00209	IM	10	1	818	C7	126	12	FALSE	FALSE	-
psme_1_1_001618	contig27591	isogroup00919	IM	3	1	441	C5	176	11	TRUE	FALSE	-	Calmodulin (Fragment)	Q29376		134	1e-31	calmodulin 1	AT5G37780	1e-31	Calmodulin n=1809 Tax=cellular organisms RepID=CALM_HUMAN	P62158	83.3333	1e-30
psme_1_1_001619	contig27601	isogroup00007	IM	11	1	190	C7	4	1	FALSE	TRUE	A									Putative uncharacterized protein n=1 Tax=Picea sitchensis RepID=A9NWK9_PICSI	A9NWK9	65.1163	3e-07
psme_1_1_001620	contig27604	isogroup00001	IM	11	1	1024	C6	122	1004	TRUE	FALSE	+						unknown protein; FUNCTIONS IN: molecular_function unknown; INVOLVED IN: biological_process unknown; LOCATED IN: cellular_component unknown; EXPRESSED IN: 24 plant structures; EXPRESSED DURING: 15 growth stages; BEST Arabidopsis thaliana protein match is: unknown protein (TAIR:AT1G03290.2).	AT4G02880	1e-14	Putative uncharacterized protein n=2 Tax=Picea sitchensis RepID=B8LLN7_PICSI	B8LLN7	54.4643	7e-54
psme_1_1_001621	contig27608	isogroup00810	IM	4	1	644	C3	3	15	TRUE	FALSE	+	Beta-1, 3-glucanase-like protein	Q9M2T6	Arabidopsis thaliana	76.6	4e-14	O-Glycosyl hydrolases family 17 protein	AT5G24318	2e-20	Whole genome shotgun sequence of line PN40024, scaffold_122.assembly12x (Fragment) n=3 Tax=rosids RepID=D7UDC7_VITVI	D7UDC7	43.617	2e-17
psme_1_1_001622	contig27624	isogroup00023	IM	11	1	100	C7	2	0	TRUE	TRUE	A
psme_1_1_001623	contig27641	isogroup00669	IM	7	1	3523	C1	305	24	FALSE	TRUE	-	AT4g35870/F4B14_140	Q9SZT4	Arabidopsis thaliana	753	0	early-responsive to dehydration stress protein (ERD4)	AT4G35870	0	AT4g35870/F4B14_140 n=14 Tax=Magnoliophyta RepID=Q9SZT4_ARATH	Q9SZT4	50.5415	0
psme_1_1_001624	contig27652	isogroup01034	IM	4	1	637	C5	120	8	FALSE	TRUE	-	Putative uncharacterized protein T10O8_110	Q9M033	Arabidopsis thaliana	233	4e-61	CONTAINS InterPro DOMAIN/s: Symplekin tight junction protein C-terminal (InterPro:IPR022075); BEST Arabidopsis thaliana protein match is: HEAT repeat-containing protein (TAIR:AT5G01400.1); Has 593 Blast hits to 297 proteins in 111 species: Archae - 0; Bacteria - 3; Metazoa - 139; Fungi - 49; Plants - 57; Viruses - 0; Other Eukaryotes - 345 (source: NCBI BLink).	AT1G27595	5e-69	Predicted protein n=3 Tax=rosids RepID=B9IG98_POPTR	B9IG98	68.3673	4e-71
psme_1_1_001625	contig27653	isogroup00187	IM	5	1	186	C7	0	3	TRUE	TRUE	A
psme_1_1_001626	contig27659	isogroup02458	IM	2	1	220	C7	0	0	TRUE	FALSE	X
psme_1_1_001627	contig27664	isogroup00678	IM	5	1	357	C5	0	11	FALSE	TRUE	+
psme_1_1_001628	contig27705	isogroup06931	I1	1	1	1590	C1	2710	855	FALSE	TRUE	-	Phosphoribulokinase, chloroplastic	P25697	Arabidopsis thaliana	633	0	phosphoribulokinase	AT1G32060	0	Phosphoribulokinase, chloroplastic n=683 Tax=cellular organisms RepID=KPPR_ARATH	P25697	81.3131	1e-180
psme_1_1_001629	contig27738	isogroup00023	IM	11	1	211	C7	3	1	FALSE	TRUE	A	Retrovirus-related Pol polyprotein from transposon opus	Q8I7P9	Drosophila melanogaster	53.9	9e-08				PREDICTED: similar to polyprotein n=1 Tax=Vitis vinifera RepID=UPI0001983558	UPI0001983558	71.1538	2e-20
psme_1_1_001630	contig27741	isogroup00822	IM	4	1	1175	C7	313	27	FALSE	FALSE	-
psme_1_1_001631	contig27746	isogroup00007	IM	11	1	1467	C5	35	8	FALSE	TRUE	-						Disease resistance protein (CC-NBS-LRR class) family	AT1G58400	6e-07	Putative uncharacterized protein n=1 Tax=Picea sitchensis RepID=C0PPX1_PICSI	C0PPX1	46.5753	3e-61
psme_1_1_001632	contig27756	isogroup00023	IM	11	1	492	C7	29	46	TRUE	FALSE	A
psme_1_1_001633	contig27758	isogroup03260	IM	2	1	470	C7	7	45	FALSE	FALSE	+
psme_1_1_001634	contig27791	isogroup00013	IM	11	1	628	C7	38	0	FALSE	FALSE	-
psme_1_1_001635	contig27799	isogroup00023	IM	11	1	654	C3	77	46	FALSE	TRUE	-									PREDICTED: hypothetical protein n=1 Tax=Vitis vinifera RepID=UPI0001984064	UPI0001984064	31.3953	3e-15
psme_1_1_001636	contig27823	isogroup00005	IM	11	1	138	C7	0	0	TRUE	TRUE	X						Toll-Interleukin-Resistance (TIR) domain family protein	AT1G61105	8e-07	Putative uncharacterized protein n=6 Tax=Pinaceae RepID=C0PQE2_PICSI	C0PQE2	61.9048	4e-09
psme_1_1_001637	contig27895	isogroup00280	IM	8	1	243	C6	1	3	TRUE	TRUE	A
psme_1_1_001638	contig27906	isogroup00133	IM	7	1	919	C7	8	0	FALSE	FALSE	-
psme_1_1_001639	contig27908	isogroup00375	IM	7	1	397	C6	11	1	FALSE	TRUE	-						Mitochondrial transcription termination factor family protein	AT4G02990	2e-10	Putative uncharacterized protein n=1 Tax=Picea sitchensis RepID=A9P166_PICSI	A9P166	65	7e-39
psme_1_1_001640	contig27912	isogroup01931	IM	2	1	332	C3	226	12	FALSE	FALSE	-
psme_1_1_001641	contig27917	isogroup00074	IM	11	1	381	C3	134	21	FALSE	TRUE	-	Genomic DNA, chromosome 5, P1 clone:MTE17	Q9FJ71	Arabidopsis thaliana	98.6	3e-21	ENHANCED DOWNY MILDEW 2	AT5G55390	1e-21	Os08g0337300 protein n=6 Tax=Oryza sativa RepID=Q6Z977_ORYSJ	Q6Z977	57.0093	2e-25
psme_1_1_001642	contig27921	isogroup00543	IM	6	1	261	C6	5	0	TRUE	TRUE	A	Cysteine-rich repeat secretory protein 60	Q0WPN8	Arabidopsis thaliana	62	3e-10	plasmodesmata-located protein 7	AT5G37660	9e-11	33 kDa secretory protein, putative, expressed n=1 Tax=Oryza sativa Japonica Group RepID=Q10ME0_ORYSJ	Q10ME0	44.5783	2e-11
psme_1_1_001643	contig27926	isogroup07186	IM	2	1	453	C5	10	46	FALSE	TRUE	+
psme_1_1_001644	contig27927	isogroup07186	IM	2	1	400	C5	2	37	TRUE	TRUE	+	At1g09070/F7G19_6	O04023	Arabidopsis thaliana	86.3	2e-17	Calcium-dependent lipid-binding (CaLB domain) family protein	AT3G16510	5e-19	SRC2 protein n=4 Tax=Coniferales RepID=A7XAJ8_9CONI	A7XAJ8	55.7895	4e-25
psme_1_1_001645	contig27940	isogroup00013	IM	11	1	123	C7	1	0	TRUE	TRUE	A
psme_1_1_001646	contig27948	isogroup00009	IM	11	1	245	C7	10	148	FALSE	FALSE	+
psme_1_1_001647	contig27971	isogroup03474	IM	3	1	571	C7	0	0	TRUE	FALSE	X	Purple acid phosphatase 3	Q8H129	Arabidopsis thaliana	139	6e-55	purple acid phosphatase 3	AT1G14700	2e-55	Purple acid phosphatase 3 n=68 Tax=Embryophyta RepID=PPA3_ARATH	Q8H129	56.8807	8e-54
psme_1_1_001648	contig27975	isogroup00978	IM	5	1	348	C7	19	1	FALSE	TRUE	-						RNA-binding (RRM/RBD/RNP motifs) family protein	AT5G55670	2e-14	PREDICTED: similar to RNA recognition motif (RRM)-containing protein n=1 Tax=Vitis vinifera RepID=UPI000198579B	UPI000198579B	54.1667	3e-13
psme_1_1_001649	contig27979	isogroup00371	IM	8	1	643	C5	3	50	TRUE	FALSE	+	MYB transcription factor	Q9FNN6	Arabidopsis thaliana	124	2e-28	Duplicated homeodomain-like superfamily protein	AT5G08520	5e-29	DNA binding protein, putative n=6 Tax=Spermatophyta RepID=B9RGH4_RICCO	B9RGH4	57.8512	2e-28
psme_1_1_001650	contig27993	isogroup00102	IM	11	1	185	C6	4	0	TRUE	TRUE	A
psme_1_1_001651	contig28005	isogroup02867	IM	2	1	125	C7	45	1	TRUE	TRUE	-
psme_1_1_001652	contig28018	isogroup01300	IM	4	1	335	C7	0	10	FALSE	TRUE	+
psme_1_1_001653	contig28022	isogroup00013	IM	11	1	150	C6	1	0	TRUE	FALSE	A
psme_1_1_001654	contig28023	isogroup00013	IM	11	1	175	C7	0	0	TRUE	TRUE	X
psme_1_1_001655	contig28033	isogroup00362	IM	5	1	345	C5	6	92	FALSE	FALSE	+
psme_1_1_001656	contig28036	isogroup00056	IM	11	1	194	C5	28	4	TRUE	TRUE	-
psme_1_1_001657	contig28056	isogroup00218	IM	5	1	283	C7	0	1	TRUE	TRUE	A
psme_1_1_001658	contig28071	isogroup00014	IM	11	1	225	C7	0	0	TRUE	TRUE	X
psme_1_1_001659	contig28107	isogroup00023	IM	11	1	283	C7	4	1	TRUE	FALSE	A
psme_1_1_001660	contig28113	isogroup00052	IM	11	1	122	C7	0	0	TRUE	TRUE	X
psme_1_1_001661	contig28148	isogroup02116	IM	2	1	2072	C6	2078	327	FALSE	TRUE	-	At1g69870/T17F3_10	Q8RX77	Arabidopsis thaliana	404		nitrate transporter 1.7	AT1G69870	2e-143	Putative uncharacterized protein n=1 Tax=Picea sitchensis RepID=D5AA65_PICSI	D5AA65	50.1171	1e-146
psme_1_1_001662	contig28149	isogroup02114	IM	2	1	553	C6	0	1	TRUE	FALSE	A	Germin-like protein subfamily 1 member 20	P92996	Arabidopsis thaliana	205	5e-53	RmlC-like cupins superfamily protein	AT5G39160	1e-53	Whole genome shotgun sequence of line PN40024, scaffold_128.assembly12x (Fragment) n=1 Tax=Vitis vinifera RepID=D7U246_VITVI	D7U246	61.6667	1e-53
psme_1_1_001663	contig28164	isogroup00122	IM	4	1	158	C6	4	4	TRUE	TRUE	A
psme_1_1_001664	contig28166	isogroup00305	IM	7	1	861	C6	636	1364	TRUE	FALSE	+	At3g27700	Q9XF87	Arabidopsis thaliana	373		photosystem II light harvesting complex gene 2.3	AT3G27690	1e-103	Chlorophyll a-b binding protein, chloroplastic n=119 Tax=Eukaryota RepID=CB23_ORYSJ	Q10HD0	86.7925	1e-104
psme_1_1_001665	contig28170	isogroup00073	IM	9	1	651	C5	215	19	FALSE	FALSE	-									Putative uncharacterized protein n=6 Tax=Picea sitchensis RepID=A9NYF8_PICSI	A9NYF8	88.8889	2e-07
psme_1_1_001666	contig28184	isogroup00014	IM	11	1	124	C7	1	0	TRUE	TRUE	A
psme_1_1_001667	contig28185	isogroup00014	IM	11	1	123	C7	0	0	FALSE	TRUE	X
psme_1_1_001668	contig28191	isogroup00023	IM	11	1	265	C7	8	9	TRUE	TRUE	A	Retrotransposable element Tf2 155 kDa protein type 3	Q9UR07	Schizosaccharomyces pombe	55.5	3e-08				Polyprotein n=3 Tax=Spermatophyta RepID=A5X2S4_9ERIC	A5X2S4	55.6818	2e-24
psme_1_1_001669	contig28192	isogroup01815	IM	2	1	462	C1	51	1	TRUE	FALSE	-
psme_1_1_001670	contig28196	isogroup00007	IM	11	1	486	C7	7	2	TRUE	TRUE	A									Putative uncharacterized protein n=1 Tax=Picea sitchensis RepID=A9NWK9_PICSI	A9NWK9	43.3962	2e-20
psme_1_1_001671	contig28199	isogroup00916	IM	4	1	159	C7	0	0	TRUE	TRUE	X
psme_1_1_001672	contig28204	isogroup00109	IM	10	1	387	C7	12	88	FALSE	TRUE	+
psme_1_1_001673	contig28221	isogroup00013	IM	11	1	141	C7	3	0	TRUE	FALSE	A
psme_1_1_001674	contig28243	isogroup00769	IM	4	1	217	C7	0	1	FALSE	TRUE	A
psme_1_1_001675	contig28247	isogroup00004	IM	11	1	242	C7	7	0	TRUE	TRUE	-						Disease resistance protein (TIR-NBS-LRR class) family	AT5G36930	1e-06	Putative uncharacterized protein n=2 Tax=Picea sitchensis RepID=B8LMX8_PICSI	B8LMX8	51.3889	4e-14
psme_1_1_001676	contig28286	isogroup00033	IM	11	1	255	C6	1	0	FALSE	TRUE	A						disease resistance protein (TIR-NBS-LRR class)	AT1G69550	2e-06	Putative uncharacterized protein n=1 Tax=Picea sitchensis RepID=B8LMZ7_PICSI	B8LMZ7	56.8627	1e-14
psme_1_1_001677	contig28296	isogroup00041	IM	11	1	490	C6	40	1	FALSE	TRUE	-									Putative uncharacterized protein n=2 Tax=Picea sitchensis RepID=A9NW30_PICSI	A9NW30	57.2816	6e-25
psme_1_1_001678	contig28314	isogroup02761	IM	2	1	431	C7	0	0	TRUE	TRUE	X
psme_1_1_001679	contig28315	isogroup00046	IM	11	1	339	C6	34	0	FALSE	TRUE	-									Putative uncharacterized protein n=1 Tax=Picea sitchensis RepID=D5AAV5_PICSI	D5AAV5	64	2e-18
psme_1_1_001680	contig28360	isogroup00033	IM	11	1	169	C5	0	0	TRUE	TRUE	X
psme_1_1_001681	contig28375	isogroup00002	IM	11	1	278	C6	0	0	TRUE	TRUE	X									Legumin-like storage protein n=8 Tax=Coniferales RepID=Q40870_PICGL	Q40870	39.0805	4e-07
psme_1_1_001682	contig28397	isogroup00052	IM	11	1	128	C7	0	0	TRUE	TRUE	X
psme_1_1_001683	contig28404	isogroup00013	IM	11	1	569	C7	46	7	FALSE	FALSE	-
psme_1_1_001684	contig28417	isogroup00102	IM	11	1	110	C7	0	0	TRUE	TRUE	X
psme_1_1_001685	contig28419	isogroup00192	IM	6	1	357	C7	2	0	FALSE	TRUE	A
psme_1_1_001686	contig28420	isogroup00023	IM	11	1	361	C7	20	27	TRUE	FALSE	A
psme_1_1_001687	contig28448	isogroup00240	IM	7	1	1250	C4	66	451	TRUE	FALSE	+						BTB/POZ domain-containing protein	AT1G63850	7e-100	At5g63850 (Fragment) n=19 Tax=Embryophyta RepID=Q3YIK0_ARATH	Q3YIK0	60.084	1e-72
psme_1_1_001688	contig28452	isogroup00027	IM	11	1	703	C7	0	0	FALSE	FALSE	X
psme_1_1_001689	contig28467	isogroup00031	IM	11	1	553	C5	109	3	FALSE	FALSE	-
psme_1_1_001690	contig28480	isogroup00003	IM	11	1	302	C7	2	40	TRUE	FALSE	+	Probable WRKY transcription factor 52	Q9FH83	Arabidopsis thaliana	67.8	6e-12	transmembrane receptors;ATP binding	AT1G27170	2e-14	Resistance gene homolog, . (Fragment) n=21 Tax=Pinaceae RepID=O49121_PINRA	O49121	69.2308	8e-29
psme_1_1_001691	contig28485	isogroup00014	IM	11	1	509	C7	33	11	FALSE	FALSE	-
psme_1_1_001692	contig28493	isogroup00009	IM	11	1	316	C6	64	218	FALSE	FALSE	+
psme_1_1_001693	contig28506	isogroup00543	IM	6	1	407	C6	92	9	FALSE	TRUE	-	Cysteine-rich repeat secretory protein 38	Q9LRJ9	Arabidopsis thaliana	57	1e-08	cysteine-rich RLK (RECEPTOR-like protein kinase) 25	AT4G05200	2e-12	Putative uncharacterized protein Sb09g024140 n=1 Tax=Sorghum bicolor RepID=C5Z094_SORBI	C5Z094	45.7143	1e-12
psme_1_1_001694	contig28507	isogroup00543	IM	6	1	392	C6	29	5	FALSE	TRUE	-	Cysteine-rich receptor-like protein kinase 6	Q9C5S9	Arabidopsis thaliana	61.2	6e-10	cysteine-rich RLK (RECEPTOR-like protein kinase) 25	AT4G05200	3e-13	Putative uncharacterized protein n=1 Tax=Picea sitchensis RepID=B8LLG0_PICSI	B8LLG0	51.4286	1e-11
psme_1_1_001695	contig28512	isogroup01789	IM	3	1	3496	C1	2629	379	FALSE	TRUE	-	Heterogeneous nuclear ribonucleoprotein Q	Q7TP47	Rattus norvegicus	136	3e-31	RNA-binding (RRM/RBD/RNP motifs) family protein	AT2G44710	5e-91	Whole genome shotgun sequence of line PN40024, scaffold_23.assembly12x (Fragment) n=10 Tax=Embryophyta RepID=D7SP17_VITVI	D7SP17	48.0216	1e-121
psme_1_1_001696	contig28545	isogroup01236	IM	4	1	270	C3	297	30	FALSE	TRUE	-
psme_1_1_001697	contig28549	isogroup02432	IM	3	1	378	C5	0	0	TRUE	TRUE	X									Putative uncharacterized protein n=2 Tax=Picea sitchensis RepID=A9NWC5_PICSI	A9NWC5	37.7551	9e-06
psme_1_1_001698	contig28550	isogroup02829	IM	2	1	1529	C2	156	36	FALSE	FALSE	-	At5g25460	Q94F20	Arabidopsis thaliana	258	1e-87	Protein of unknown function DUF642	AT4G32460	1e-89	At4g32460 n=42 Tax=Magnoliophyta RepID=Q8LAR0_ARATH	Q8LAR0	51.1628	8e-88
psme_1_1_001699	contig28552	isogroup03392	IM	4	1	344	C7	60	6	FALSE	FALSE	-
psme_1_1_001700	contig28580	isogroup02334	IM	3	1	456	C5	27	7	FALSE	TRUE	-	Putative uncharacterized protein At1g53210	Q8L636	Arabidopsis thaliana	68.2	7e-12	sodium/calcium exchanger family protein / calcium-binding EF hand family protein	AT1G53210	2e-12	Putative uncharacterized protein n=1 Tax=Vitis vinifera RepID=A5AIT6_VITVI	A5AIT6	59.6154	6e-13
psme_1_1_001701	contig28587	isogroup01008	IM	4	1	106	C7	3	0	TRUE	TRUE	A									Putative uncharacterized protein n=3 Tax=Picea sitchensis RepID=B8LR16_PICSI	B8LR16	77.1429	1e-08
psme_1_1_001702	contig28594	isogroup00013	IM	11	1	594	C5	14	3	FALSE	FALSE	-
psme_1_1_001703	contig28605	isogroup00007	IM	11	1	229	C7	10	0	FALSE	FALSE	-
psme_1_1_001704	contig28617	isogroup00916	IM	4	1	110	C7	1	6	TRUE	TRUE	A
psme_1_1_001705	contig28627	isogroup00245	IM	8	1	1206	C3	10	26	FALSE	FALSE	+	At1g56510	Q9C7X0	Arabidopsis thaliana	54.7	5e-07	Disease resistance protein (TIR-NBS-LRR class) family	AT5G49140	3e-11	Putative uncharacterized protein n=2 Tax=Picea sitchensis RepID=B8LMX8_PICSI	B8LMX8	43.9834	6e-41
psme_1_1_001706	contig28630	isogroup00245	IM	8	1	802	C4	4	30	FALSE	FALSE	+						NB-ARC domain-containing disease resistance protein	AT4G19050	2e-09	Putative uncharacterized protein n=6 Tax=Picea sitchensis RepID=A9NYF8_PICSI	A9NYF8	55.5556	4e-24
psme_1_1_001707	contig28680	isogroup00023	IM	11	1	452	C7	8	11	FALSE	TRUE	A
psme_1_1_001708	contig28686	isogroup00201	IM	5	1	466	C7	68	0	FALSE	TRUE	-	Leucine-rich repeat receptor-like protein kinase PEPR1	Q9SSL9	Arabidopsis thaliana	59.3	1e-20	Protein kinase family protein with leucine-rich repeat domain	AT1G35710	2e-22	Putative uncharacterized protein n=2 Tax=cellular organisms RepID=A7BSI0_9GAMM	A7BSI0	54	1e-27
psme_1_1_001709	contig28688	isogroup00201	IM	5	1	144	C7	10	0	TRUE	TRUE	-	Putative disease resistance protein	Q9M9X1	Arabidopsis thaliana	48.1	5e-06	receptor like protein 33	AT3G05660	1e-06
psme_1_1_001710	contig28695	isogroup00001	IM	11	1	122	C6	0	0	TRUE	TRUE	X									2S seed storage protein n=4 Tax=Pinaceae RepID=O64929_PSEMZ	O64929	76.9231	1e-11
psme_1_1_001711	contig28729	isogroup00005	IM	11	1	140	C7	0	0	TRUE	TRUE	X
psme_1_1_001712	contig28786	isogroup00002	IM	11	1	211	C7	0	0	FALSE	FALSE	X
psme_1_1_001713	contig28812	isogroup00144	IM	7	1	221	C7	122	15	FALSE	TRUE	-
psme_1_1_001714	contig28816	isogroup02977	IM	3	1	1073	C6	640	85	FALSE	TRUE	-	Glucan endo-1,3-beta-glucosidase 3	Q9ZU91	Arabidopsis thaliana	256	7e-68	O-Glycosyl hydrolases family 17 protein	AT2G01630	2e-68	Pollen allergen CJP38 n=6 Tax=Spermatophyta RepID=Q588B8_CRYJA	Q588B8	61.2426	1e-110
psme_1_1_001715	contig28821	isogroup00682	IM	7	1	222	C3	126	8	TRUE	FALSE	-
psme_1_1_001716	contig28856	isogroup01574	IM	2	1	1046	C3	197	1062	FALSE	FALSE	+									Putative uncharacterized protein n=2 Tax=Picea sitchensis RepID=A9NYY7_PICSI	A9NYY7	84.8485	2e-52
psme_1_1_001717	contig28857	isogroup01519	IM	3	1	327	C5	0	2	TRUE	FALSE	A	Serine/threonine-protein kinase AtPK19	Q39030	Arabidopsis thaliana	51.6	4e-07	serine/threonine protein kinase 2	AT3G08720	1e-07	PHOTB3 phototropin blue light photoreceptor n=1 Tax=Physcomitrella patens subsp. patens RepID=A9RMS5_PHYPA	A9RMS5	35.8696	4e-06
psme_1_1_001718	contig28882	isogroup00025	IM	11	1	192	C3	6	8	TRUE	TRUE	A	Glucan endo-1,3-beta-glucosidase 12	Q8VYE5	Arabidopsis thaliana	85.5	3e-17	O-Glycosyl hydrolases family 17 protein	AT4G29360	7e-18	Predicted protein n=9 Tax=rosids RepID=B9HD37_POPTR	B9HD37	62.7119	2e-17
psme_1_1_001719	contig28891	isogroup04224	IM	2	1	764	C5	5	0	FALSE	FALSE	A
psme_1_1_001720	contig28906	isogroup01519	IM	3	1	219	C4	0	0	TRUE	TRUE	X	Phototropin	Q8H935	Vicia faba	79	2e-15	AGC (cAMP-dependent cGMP-dependent and protein kinase C) kinase family protein	AT4G13000	4e-17	Putative uncharacterized protein Sb04g025230 n=1 Tax=Sorghum bicolor RepID=C5XX65_SORBI	C5XX65	80	2e-16
psme_1_1_001721	contig28914	isogroup02519	IM	2	1	108	C5	2	0	TRUE	TRUE	A
psme_1_1_001722	contig28919	isogroup06903	I1	1	1	1036	C3	71	602	FALSE	FALSE	+	ADP-RIBOSYLATION FACTOR-like protein	Q8VY57	Arabidopsis thaliana	334	2e-91	ADP-ribosylation factor-like A1C	AT3G49870	5e-92	ADP-ribosylation factor-like protein 8B n=59 Tax=Eukaryota RepID=ARL8B_HUMAN	Q9NVJ2	64.4809	8e-69
psme_1_1_001723	contig28935	isogroup00883	IM	4	1	1137	C5	169	34	FALSE	TRUE	-	Beta-amylase 1, chloroplastic	Q9LIR6	Arabidopsis thaliana	466		chloroplast beta-amylase	AT4G17090	6e-145	Beta-amylase 1, chloroplastic n=67 Tax=Embryophyta RepID=BAM1_ARATH	Q9LIR6	62.1849	1e-130
psme_1_1_001724	contig28937	isogroup00883	IM	4	1	332	C7	76	0	FALSE	TRUE	-
psme_1_1_001725	contig28948	isogroup00007	IM	11	1	126	C5	0	0	TRUE	TRUE	X
psme_1_1_001726	contig28950	isogroup00007	IM	11	1	124	C5	10	0	TRUE	TRUE	-
psme_1_1_001727	contig28951	isogroup00007	IM	11	1	112	C7	0	0	TRUE	TRUE	X
psme_1_1_001728	contig28952	isogroup00007	IM	11	1	840	C5	0	0	FALSE	FALSE	X	Protein PINHEAD	Q9XGW1	Arabidopsis thaliana	74.3	2e-27	Stabilizer of iron transporter SufD / Polynucleotidyl transferase	AT5G43810	5e-28	Argonaute 2 n=7 Tax=Magnoliophyta RepID=A1E5M2_PEA	A1E5M2	84.6154	6e-24
psme_1_1_001729	contig28953	isogroup02912	IM	2	1	454	C6	1	0	FALSE	FALSE	A	Probable LRR receptor-like serine/threonine-protein kinase RKF3	P93050	Arabidopsis thaliana	50.4	2e-06	receptor-like kinase in in flowers 3	AT2G48010	5e-07	Expressed protein n=3 Tax=Spermatophyta RepID=Q337J8_ORYSJ	Q337J8	58.9744	2e-06
psme_1_1_001730	contig28956	isogroup00002	IM	11	1	299	C6	0	0	TRUE	FALSE	X									Legumin-like storage protein n=8 Tax=Coniferales RepID=Q40870_PICGL	Q40870	60.9756	1e-18
psme_1_1_001731	contig28981	isogroup00004	IM	11	1	297	C5	10	0	FALSE	TRUE	-						transmembrane receptors;ATP binding	AT1G27170	8e-07	Putative uncharacterized protein n=2 Tax=Picea sitchensis RepID=B8LMX8_PICSI	B8LMX8	54.5455	6e-21
psme_1_1_001732	contig28992	isogroup00123	IM	8	1	466	C6	180	8	FALSE	FALSE	-	Naringenin,2-oxoglutarate 3-dioxygenase	Q9S818	Arabidopsis thaliana	60.8	1e-09	flavanone 3-hydroxylase	AT3G51240	4e-10	Naringenin,2-oxoglutarate 3-dioxygenase n=239 Tax=Spermatophyta RepID=FL3H_ARATH	Q9S818	64.5833	1e-08
psme_1_1_001733	contig28995	isogroup01789	IM	3	1	314	C7	0	2	FALSE	FALSE	A
psme_1_1_001734	contig28998	isogroup01877	IM	3	1	233	C6	2	1	TRUE	FALSE	A						NAD(P)-linked oxidoreductase superfamily protein	AT5G01670	8e-07
psme_1_1_001735	contig29048	isogroup00013	IM	11	1	208	C5	22	17	TRUE	TRUE	A
psme_1_1_001736	contig29063	isogroup00141	IM	10	1	498	C6	94	511	TRUE	TRUE	+	Polyubiquitin	Q5ADS0	Candida albicans	209	3e-72	ubiquitin 4	AT5G20620	3e-75	Polyubiquitin 4 UBQ4 n=7 Tax=Eukaryota RepID=Q0WRN6_ARATH	Q0WRN6	100	1e-73
psme_1_1_001737	contig29083	isogroup00052	IM	11	1	381	C7	9	0	FALSE	TRUE	-	At1g56510	Q9C7X0	Arabidopsis thaliana	37.7	2e-08	Disease resistance protein (TIR-NBS-LRR class) family	AT1G63750	3e-11	TIR/NBS (Fragment) n=5 Tax=Pinus RepID=Q8L8J1_PINTA	Q8L8J1	76.9231	9e-46
psme_1_1_001738	contig29093	isogroup00014	IM	11	1	773	C7	28	26	FALSE	FALSE	A
psme_1_1_001739	contig29096	isogroup00014	IM	11	1	403	C3	25	33	TRUE	FALSE	A	Orf490 protein	Q8HCR1	Oryza sativa subsp. japonica	123	1e-28	cysteine-rich RLK (RECEPTOR-like protein kinase) 8	AT4G23160	1e-22	Putative uncharacterized protein n=1 Tax=Vitis vinifera RepID=A5BT67_VITVI	A5BT67	59.0909	2e-41
psme_1_1_001740	contig29102	isogroup00042	IM	11	1	596	C7	11	2	FALSE	FALSE	-
psme_1_1_001741	contig29106	isogroup01391	IM	4	1	153	C7	1	0	FALSE	TRUE	A
psme_1_1_001742	contig29123	isogroup00629	IM	4	1	686	C6	308	54	FALSE	TRUE	-	Probable hydroquinone glucosyltransferase	Q9M156	Arabidopsis thaliana	144	2e-34	UDP-Glycosyltransferase superfamily protein	AT1G01390	4e-35	Putative uncharacterized protein n=2 Tax=Picea sitchensis RepID=B8LQW6_PICSI	B8LQW6	69.898	1e-70
psme_1_1_001743	contig29133	isogroup00052	IM	11	1	251	C7	1	0	FALSE	TRUE	A	Probable WRKY transcription factor 16	Q9FL92	Arabidopsis thaliana	50.4	1e-06	Disease resistance protein (TIR-NBS-LRR class) family	AT5G44870	5e-08	TIR/NBS (Fragment) n=5 Tax=Pinus RepID=Q8L8J1_PINTA	Q8L8J1	63.4146	2e-22
psme_1_1_001744	contig29139	isogroup00216	IM	8	1	1171	C7	4	12	TRUE	FALSE	A									Putative uncharacterized protein n=1 Tax=Picea sitchensis RepID=B8LS43_PICSI	B8LS43	28.1106	3e-12
psme_1_1_001745	contig29149	isogroup01336	IM	3	1	260	C7	0	0	FALSE	FALSE	X
psme_1_1_001746	contig29162	isogroup00585	IM	4	1	1834	C3	94	999	TRUE	FALSE	+	Mei2-like protein	Q9LYN7	Arabidopsis thaliana	372		MEI2-like 4	AT5G07290	5e-103	MEI2-like RNA binding protein n=11 Tax=Magnoliophyta RepID=Q64M78_ORYSJ	Q64M78	56.168	1e-114
psme_1_1_001747	contig29171	isogroup00102	IM	11	1	125	C6	7	3	TRUE	TRUE	A
psme_1_1_001748	contig29198	isogroup00879	IM	6	1	1326	C6	22	5	FALSE	TRUE	-	Lipoxygenase 5, chloroplastic	Q9LUW0	Arabidopsis thaliana	367		PLAT/LH2 domain-containing lipoxygenase family protein	AT3G22400	3e-133	Lipoxygenase n=1 Tax=Picea sitchensis RepID=B8LLK5_PICSI	B8LLK5	83.758	0
psme_1_1_001749	contig29199	isogroup00245	IM	8	1	126	C7	2	1	TRUE	TRUE	A									Putative uncharacterized protein n=2 Tax=Picea sitchensis RepID=B8LMX8_PICSI	B8LMX8	65.7895	8e-07
psme_1_1_001750	contig29214	isogroup00307	IM	8	1	318	C5	30	1	TRUE	TRUE	-	Peptide transporter PTR1	Q9M390	Arabidopsis thaliana	132	2e-31	peptide transporter 1	AT3G54140	7e-32	Whole genome shotgun sequence of line PN40024, scaffold_41.assembly12x (Fragment) n=1 Tax=Vitis vinifera RepID=D7U9B1_VITVI	D7U9B1	57.8947	8e-31
psme_1_1_001751	contig29215	isogroup00307	IM	8	1	188	C7	5	1	FALSE	TRUE	A						Major facilitator superfamily protein	AT2G37900	3e-06
psme_1_1_001752	contig29217	isogroup00834	IM	5	1	473	C7	13	1	FALSE	FALSE	-
psme_1_1_001753	contig29247	isogroup00245	IM	8	1	499	C7	5	0	FALSE	TRUE	A	At1g56510	Q9C7X0	Arabidopsis thaliana	55.1	8e-08	Disease resistance protein (TIR-NBS-LRR class) family	AT4G12010	3e-10	Putative uncharacterized protein n=2 Tax=Picea sitchensis RepID=B8LMX8_PICSI	B8LMX8	59.5238	1e-27
psme_1_1_001754	contig29262	isogroup01300	IM	4	1	124	C7	1	0	TRUE	TRUE	A
psme_1_1_001755	contig29278	isogroup02674	IM	2	1	673	C6	145	24	TRUE	TRUE	-	Uncharacterized oxidoreductase ygfF	P52037	Escherichia coli (strain K12)	99	9e-21	NAD(P)-binding Rossmann-fold superfamily protein	AT3G03980	8e-62	Short-chain type dehydrogenase/reductase n=33 Tax=Spermatophyta RepID=SDR1_PICAB	Q08632	81.2183	5e-84
psme_1_1_001756	contig29294	isogroup01144	IM	4	1	262	C7	22	0	TRUE	FALSE	-
psme_1_1_001757	contig29311	isogroup00665	IM	5	1	176	C7	0	0	TRUE	TRUE	X
psme_1_1_001758	contig29316	isogroup01519	IM	3	1	202	C4	0	0	TRUE	TRUE	X
psme_1_1_001759	contig29323	isogroup00144	IM	7	1	213	C5	3	115	FALSE	TRUE	+
psme_1_1_001760	contig29344	isogroup00879	IM	6	1	241	C7	2	0	TRUE	FALSE	A
psme_1_1_001761	contig29350	isogroup00005	IM	11	1	102	C7	0	0	TRUE	TRUE	X
psme_1_1_001762	contig29357	isogroup00136	IM	9	1	316	C5	0	1	FALSE	FALSE	A
psme_1_1_001763	contig29366	isogroup00013	IM	11	1	219	C6	1	29	TRUE	TRUE	+
psme_1_1_001764	contig29375	isogroup00023	IM	11	1	284	C7	7	2	TRUE	TRUE	A
psme_1_1_001765	contig29376	isogroup00797	IM	6	1	136	C7	0	0	FALSE	TRUE	X									Putative uncharacterized protein n=1 Tax=Picea sitchensis RepID=D5AC16_PICSI	D5AC16	54.7619	7e-06
psme_1_1_001766	contig29406	isogroup00266	IM	8	1	1054	C6	4	48	FALSE	FALSE	+	Probable WRKY transcription factor 16	Q9FL92	Arabidopsis thaliana	80.5	3e-29	Disease resistance protein (TIR-NBS-LRR class) family	AT5G36930	2e-32	Putative uncharacterized protein n=2 Tax=Picea sitchensis RepID=B8LMX8_PICSI	B8LMX8	57.3864	2e-82
psme_1_1_001767	contig29410	isogroup02700	IM	2	1	2546	C1	492	33	FALSE	TRUE	-	ATP-dependent RNA helicase DHX8	Q14562	Homo sapiens	518		RNA helicase family protein	AT1G26370	0	Whole genome shotgun sequence of line PN40024, scaffold_137.assembly12x (Fragment) n=1 Tax=Vitis vinifera RepID=D7SMC4_VITVI	D7SMC4	63.4769	0
psme_1_1_001768	contig29411	isogroup00177	IM	8	1	349	C6	5	7	TRUE	FALSE	A
psme_1_1_001769	contig29440	isogroup02705	IM	2	1	146	C7	0	0	TRUE	TRUE	X
psme_1_1_001770	contig29442	isogroup00002	IM	11	1	319	C5	0	0	TRUE	TRUE	X									Legumin-like storage protein n=8 Tax=Coniferales RepID=Q40870_PICGL	Q40870	76.087	5e-12
psme_1_1_001771	contig29446	isogroup00124	IM	10	1	248	C7	1	1	TRUE	TRUE	A									Putative CC-NBS-LRR protein (Fragment) n=1 Tax=Pinus monticola RepID=A5WZ02_PINMO	A5WZ02	55.3571	9e-17
psme_1_1_001772	contig29458	isogroup00633	IM	7	1	632	C7	0	0	FALSE	FALSE	X
psme_1_1_001773	contig29459	isogroup00633	IM	7	1	212	C5	0	0	TRUE	FALSE	X	AT5g56750/MIK19_22	Q9FJT7	Arabidopsis thaliana	114	7e-26	N-MYC downregulated-like 3	AT2G19620	1e-27	Os01g0192600 protein n=18 Tax=Embryophyta RepID=Q5SNH3_ORYSJ	Q5SNH3	81.4286	3e-27
psme_1_1_001774	contig29496	isogroup00313	IM	3	1	2181	C3	301	50	FALSE	TRUE	-	70kD heat shock protein	Q9SKY8	Arabidopsis thaliana	657	0	heat-shock protein 70T-2	AT2G32120	0	DnaK protein, expressed n=7 Tax=Magnoliophyta RepID=Q10PW8_ORYSJ	Q10PW8	59.4077	0
psme_1_1_001775	contig29502	isogroup03499	IM	2	1	377	C7	0	0	FALSE	FALSE	X
psme_1_1_001776	contig29505	isogroup01404	IM	3	1	129	C7	0	0	FALSE	TRUE	X
psme_1_1_001777	contig29506	isogroup00272	IM	8	1	202	C6	42	1	TRUE	TRUE	-	Probable WRKY transcription factor 19	Q9SZ67	Arabidopsis thaliana	48.1	5e-06	protein kinase family protein	AT4G12020	1e-06	Putative uncharacterized protein n=6 Tax=Picea sitchensis RepID=A9NYF8_PICSI	A9NYF8	81.9672	1e-19
psme_1_1_001778	contig29508	isogroup02563	I1	1	1	1349	C5	1227	247	FALSE	TRUE	-	40S ribosomal protein Sa-1	Q08682	Arabidopsis thaliana	387		40s ribosomal protein SA	AT1G72370	7e-108	40S ribosomal protein Sa-1 n=53 Tax=Eukaryota RepID=RSSA1_ARATH	Q08682	72.9927	1e-106
psme_1_1_001779	contig29523	isogroup00371	IM	8	1	143	C7	1	0	FALSE	TRUE	A
psme_1_1_001780	contig29528	isogroup00198	IM	10	1	158	C7	11	0	TRUE	TRUE	-
psme_1_1_001781	contig29540	isogroup00025	IM	11	1	306	C7	0	2	FALSE	TRUE	A
psme_1_1_001782	contig29555	isogroup00061	IM	10	1	196	C7	1	0	FALSE	TRUE	A	Disease resistance protein-like	Q9FI14	Arabidopsis thaliana	47	1e-05	target of AVRB operation1	AT5G44510	3e-06	Putative uncharacterized protein Sb01g015550 n=2 Tax=Sorghum bicolor RepID=C5WU59_SORBI	C5WU59	50.9804	8e-07
psme_1_1_001783	contig29558	isogroup00006	IM	11	1	137	C7	84	9	TRUE	FALSE	-
psme_1_1_001784	contig29559	isogroup07053	IM	2	1	290	C5	2	1	TRUE	TRUE	A
psme_1_1_001785	contig29569	isogroup00005	IM	11	1	360	C5	0	2	TRUE	TRUE	A						Toll-Interleukin-Resistance (TIR) domain family protein	AT1G72920	3e-07	Putative TIR/NBS/LRR disease resistance protein (Fragment) n=1 Tax=Pinus taeda RepID=Q8L8J7_PINTA	Q8L8J7	51.1811	3e-24
psme_1_1_001786	contig29583	isogroup00065	IM	11	1	155	C6	0	1	TRUE	TRUE	A	Laccase-5	Q9SIY8	Arabidopsis thaliana	64.3	6e-11	laccase 12	AT5G05390	9e-13	Whole genome shotgun sequence of line PN40024, scaffold_4.assembly12x (Fragment) n=1 Tax=Vitis vinifera RepID=D7SJP7_VITVI	D7SJP7	70.7317	3e-12
psme_1_1_001787	contig29605	isogroup02926	IM	2	1	199	C6	5	0	TRUE	TRUE	A									Putative uncharacterized protein n=3 Tax=Pinaceae RepID=C0PSN7_PICSI	C0PSN7	70	1e-13
psme_1_1_001788	contig29607	isogroup02926	IM	2	1	318	C7	3	0	TRUE	FALSE	A
psme_1_1_001789	contig29623	isogroup01476	IM	2	1	101	C7	0	1	TRUE	FALSE	A
psme_1_1_001790	contig29633	isogroup00268	IM	7	1	391	C5	59	7	FALSE	TRUE	-
psme_1_1_001791	contig29634	isogroup00268	IM	7	1	127	C3	25	7	FALSE	TRUE	-
psme_1_1_001792	contig29660	isogroup07053	IM	2	1	149	C3	0	1	TRUE	TRUE	A
psme_1_1_001793	contig29683	isogroup01173	IM	4	1	176	C7	0	0	TRUE	TRUE	X	Gibberellin 3-beta-dioxygenase 2	Q9ZT84	Arabidopsis thaliana	46.6	1e-05	gibberellin 3-oxidase 2	AT1G80340	4e-06
psme_1_1_001794	contig29685	isogroup01144	IM	4	1	530	C3	35	2	FALSE	FALSE	-
psme_1_1_001795	contig29686	isogroup02719	IM	2	1	184	C7	0	2	FALSE	FALSE	A
psme_1_1_001796	contig29727	isogroup00189	IM	8	1	346	C5	0	0	FALSE	TRUE	X	LRR receptor-like serine/threonine-protein kinase EFR	C0LGT6	Arabidopsis thaliana	86.7	1e-17	Leucine-rich repeat protein kinase family protein	AT3G47580	2e-19	Putative uncharacterized protein n=1 Tax=Vitis vinifera RepID=A5BAC2_VITVI	A5BAC2	51.7857	3e-25
psme_1_1_001797	contig29728	isogroup00189	IM	8	1	171	C6	0	0	TRUE	TRUE	X									Putative uncharacterized protein n=2 Tax=Picea sitchensis RepID=A9NW30_PICSI	A9NW30	73.2143	3e-15
psme_1_1_001798	contig29773	isogroup02416	IM	2	1	827	C6	65	392	TRUE	FALSE	+	At2g33580	O22808	Arabidopsis thaliana	97.1	5e-20	protein kinase family protein / peptidoglycan-binding LysM domain-containing protein	AT2G23770	3e-24	Whole genome shotgun sequence of line PN40024, scaffold_20.assembly12x (Fragment) n=8 Tax=core eudicotyledons RepID=D7T779_VITVI	D7T779	45.1163	1e-41
psme_1_1_001799	contig29800	isogroup02766	IM	2	1	545	C3	0	0	FALSE	FALSE	X
psme_1_1_001800	contig29801	isogroup02705	IM	2	1	597	C7	2	1	FALSE	FALSE	A
psme_1_1_001801	contig29802	isogroup02109	IM	4	1	126	C7	0	0	TRUE	TRUE	X
psme_1_1_001802	contig29817	isogroup00144	IM	7	1	164	C5	6	60	TRUE	TRUE	+
psme_1_1_001803	contig29836	isogroup00007	IM	11	1	118	C7	0	0	TRUE	TRUE	X
psme_1_1_001804	contig29851	isogroup01404	IM	3	1	343	C7	27	1	FALSE	FALSE	-
psme_1_1_001805	contig29862	isogroup00272	IM	8	1	511	C7	10	166	FALSE	FALSE	+
psme_1_1_001806	contig29869	isogroup00021	IM	11	1	285	C7	0	4	TRUE	TRUE	A						disease resistance protein (TIR-NBS-LRR class)	AT1G69550	3e-06	Putative uncharacterized protein n=1 Tax=Picea sitchensis RepID=B8LP91_PICSI	B8LP91	53.7634	2e-19
psme_1_1_001807	contig29885	isogroup00064	IM	11	1	691	C6	52	300	TRUE	FALSE	+	Heat shock protein 101	P42730	Arabidopsis thaliana	361		heat shock protein 101	AT1G74310	2e-100	Heat shock protein 101 n=6 Tax=Eukaryota RepID=Q3L1D0_VITVI	Q3L1D0	82.0175	1e-100
psme_1_1_001808	contig29887	isogroup00064	IM	11	1	229	C3	23	1	FALSE	FALSE	-
psme_1_1_001809	contig29890	isogroup00886	IM	6	1	144	C7	3	0	TRUE	TRUE	A
psme_1_1_001810	contig29893	isogroup02674	IM	2	1	241	C7	54	0	FALSE	TRUE	-
psme_1_1_001811	contig29936	isogroup05159	IM	2	1	497	C3	219	85	FALSE	TRUE	-	Ubiquitin-conjugating enzyme E2 variant 1C	Q9SJ44	Arabidopsis thaliana	160	1e-39	MMS ZWEI homologue 3	AT2G36060	3e-40	Predicted protein n=9 Tax=Eukaryota RepID=A9SAD0_PHYPA	A9SAD0	77.5281	9e-35
psme_1_1_001812	contig29942	isogroup00144	IM	7	1	497	C5	11	45	FALSE	FALSE	+
psme_1_1_001813	contig29963	isogroup01040	IM	3	1	371	C7	57	15	TRUE	TRUE	-						unknown protein; BEST Arabidopsis thaliana protein match is: unknown protein (TAIR:AT5G64190.1); Has 72 Blast hits to 72 proteins in 10 species: Archae - 0; Bacteria - 0; Metazoa - 0; Fungi - 0; Plants - 72; Viruses - 0; Other Eukaryotes - 0 (source: NCBI BLink).	AT2G15020	2e-10	Putative uncharacterized protein n=1 Tax=Vitis vinifera RepID=A5BB38_VITVI	A5BB38	41.4634	6e-13
psme_1_1_001814	contig29966	isogroup05159	IM	2	1	686	C3	427	13	FALSE	FALSE	-	Ubiquitin-conjugating enzyme E2 variant 1A	Q93YP0	Arabidopsis thaliana	67.8	2e-11	MMS ZWEI homologue 1	AT1G23260	6e-12	Predicted protein n=9 Tax=Eukaryota RepID=A9SAD0_PHYPA	A9SAD0	71.1111	4e-13
psme_1_1_001815	contig29973	isogroup01477	IM	4	1	252	C7	0	1	FALSE	FALSE	A
psme_1_1_001816	contig29984	isogroup00869	IM	4	1	549	C7	128	10	TRUE	TRUE	-
psme_1_1_001817	contig29990	isogroup00014	IM	11	1	121	C7	0	1	TRUE	TRUE	A
psme_1_1_001818	contig29997	isogroup00047	IM	11	1	293	C7	0	1	TRUE	TRUE	A									Putative uncharacterized protein n=1 Tax=Picea sitchensis RepID=B8LMZ7_PICSI	B8LMZ7	54.5455	1e-12
psme_1_1_001819	contig30004	isogroup00002	IM	11	1	151	C5	0	0	TRUE	TRUE	X									Legumin-like storage protein n=8 Tax=Coniferales RepID=Q40870_PICGL	Q40870	79.5918	5e-14
psme_1_1_001820	contig30028	isogroup00052	IM	11	1	111	C7	0	0	TRUE	TRUE	X
psme_1_1_001821	contig30030	isogroup00010	IM	11	1	448	C7	28	573	FALSE	FALSE	+
psme_1_1_001822	contig30054	isogroup00052	IM	11	1	529	C7	1	9	FALSE	FALSE	+	Disease resistance protein-like	Q9LXN9	Arabidopsis thaliana	69.3	5e-12	Disease resistance protein (TIR-NBS-LRR class) family	AT5G40910	2e-13	Putative uncharacterized protein n=6 Tax=Pinaceae RepID=C0PQE2_PICSI	C0PQE2	64.3836	4e-23
psme_1_1_001823	contig30057	isogroup01607	IM	2	1	427	C2	32	4	FALSE	FALSE	-
psme_1_1_001824	contig30061	isogroup00695	IM	6	1	235	C5	0	0	FALSE	TRUE	X	Vegetative storage protein 2	O82122	Arabidopsis thaliana	55.5	3e-08	HAD superfamily subfamily IIIB acid phosphatase _x0001_	AT4G29270	5e-13	Acid phosphatase class B family protein (Fragment) n=11 Tax=Pinaceae RepID=C6F6B1_PSEMZ	C6F6B1	81.25	2e-14
psme_1_1_001825	contig30076	isogroup00471	IM	7	1	1142	C5	3	0	FALSE	TRUE	A	Potassium transporter 9	O49423	Arabidopsis thaliana	274	3e-73	K+ uptake permease 9	AT4G19960	7e-74	Predicted protein n=4 Tax=Magnoliophyta RepID=B9HVB1_POPTR	B9HVB1	43.6747	2e-72
psme_1_1_001826	contig30077	isogroup00214	IM	3	1	240	C5	9	177	FALSE	TRUE	+									Putative uncharacterized protein n=1 Tax=Picea sitchensis RepID=A9NY76_PICSI	A9NY76	66.6667	9e-17
psme_1_1_001827	contig30097	isogroup00487	IM	8	1	232	C7	1	16	TRUE	TRUE	+
psme_1_1_001828	contig30098	isogroup00487	IM	8	1	261	C7	19	0	TRUE	TRUE	-
psme_1_1_001829	contig30115	isogroup00082	IM	9	1	578	C6	384	903	FALSE	FALSE	+									Putative uncharacterized protein n=6 Tax=Picea sitchensis RepID=A9NLF1_PICSI	A9NLF1	51.25	5e-15
psme_1_1_001830	contig30123	isogroup00123	IM	8	1	456	C6	177	58	FALSE	TRUE	-	Naringenin,2-oxoglutarate 3-dioxygenase	Q9S818	Arabidopsis thaliana	133	2e-31	flavanone 3-hydroxylase	AT3G51240	6e-32	Naringenin,2-oxoglutarate 3-dioxygenase n=239 Tax=Spermatophyta RepID=FL3H_ARATH	Q9S818	58.0357	2e-30
psme_1_1_001831	contig30149	isogroup02663	IM	2	1	256	C7	0	0	FALSE	FALSE	X
psme_1_1_001832	contig30161	isogroup00038	IM	11	1	300	C7	177	16	FALSE	FALSE	-
psme_1_1_001833	contig30181	isogroup01243	IM	4	1	384	C6	4	264	FALSE	FALSE	+
psme_1_1_001834	contig30186	isogroup00002	IM	11	1	271	C6	0	0	TRUE	FALSE	X	11S globulin seed storage protein 2	Q9XHP0		42.7	3e-07				Ginnacin n=2 Tax=Ginkgo biloba RepID=Q39772_GINBI	Q39772	43.9024	2e-08
psme_1_1_001835	contig30204	isogroup01877	IM	3	1	197	C7	0	4	TRUE	FALSE	A
psme_1_1_001836	contig30213	isogroup02801	IM	2	1	271	C5	0	0	TRUE	TRUE	X									Resistance gene homolog, . (Fragment) n=21 Tax=Pinaceae RepID=O49121_PINRA	O49121	59.2593	1e-16
psme_1_1_001837	contig30214	isogroup00902	IM	5	1	614	C7	48	8	FALSE	FALSE	-
psme_1_1_001838	contig30254	isogroup00023	IM	11	1	421	C7	19	16	FALSE	TRUE	A	Retrotransposable element Tf2 155 kDa protein type 3	Q9UR07	Schizosaccharomyces pombe	38.9	7e-07				Os05g0456700 n=1 Tax=Oryza sativa Japonica Group RepID=UPI0000E12510	UPI0000E12510	50.5495	8e-27
psme_1_1_001839	contig30266	isogroup00162	IM	11	1	644	C6	129	25	FALSE	FALSE	-	Arginine/serine-rich-splicing factor RSP40	P92965	Arabidopsis thaliana	62.8	6e-10	arginine/serine-rich splicing factor 35	AT4G25500	2e-10	Putative uncharacterized protein n=1 Tax=Picea sitchensis RepID=D5AAC6_PICSI	D5AAC6	82.5581	3e-34
psme_1_1_001840	contig30270	isogroup00076	IM	11	1	169	C7	43	0	TRUE	TRUE	-
psme_1_1_001841	contig30282	isogroup00762	IM	4	1	242	C6	34	2	TRUE	TRUE	-	Serine carboxypeptidase 24	Q9M099	Arabidopsis thaliana	88.6	3e-18	serine carboxypeptidase-like 23	AT2G24010	2e-19	Whole genome shotgun sequence of line PN40024, scaffold_68.assembly12x (Fragment) n=3 Tax=Magnoliophyta RepID=D7SVA8_VITVI	D7SVA8	56.5217	1e-17
psme_1_1_001842	contig30286	isogroup02912	IM	2	1	383	C7	37	1	FALSE	FALSE	-
psme_1_1_001843	contig30294	isogroup00698	IM	5	1	261	C5	0	0	TRUE	FALSE	X						GDSL-like Lipase/Acylhydrolase superfamily protein	AT2G04570	1e-09	Putative uncharacterized protein n=1 Tax=Picea sitchensis RepID=A9NYY6_PICSI	A9NYY6	76.4706	2e-16
psme_1_1_001844	contig30296	isogroup03314	IM	2	1	194	C7	45	1	TRUE	FALSE	-
psme_1_1_001845	contig30311	isogroup01789	IM	3	1	147	C7	0	9	TRUE	TRUE	+
psme_1_1_001846	contig30318	isogroup00079	IM	11	1	147	C7	1	1	TRUE	TRUE	A
psme_1_1_001847	contig30338	isogroup03047	IM	2	1	734	C7	13	60	FALSE	FALSE	+
psme_1_1_001848	contig30363	isogroup02956	IM	2	1	426	C3	188	5	FALSE	FALSE	-
psme_1_1_001849	contig30367	isogroup01130	IM	5	1	112	C7	0	2	TRUE	FALSE	A
psme_1_1_001850	contig30379	isogroup00001	IM	11	1	319	C7	0	4	FALSE	FALSE	A
psme_1_1_001851	contig30383	isogroup00101	IM	9	1	114	C7	0	3	TRUE	TRUE	A
psme_1_1_001852	contig30393	isogroup00497	IM	4	1	889	C7	16	0	FALSE	FALSE	-
psme_1_1_001853	contig30424	isogroup00052	IM	11	1	1115	C5	7	51	TRUE	FALSE	+	Disease resistance protein-like	Q9FI14	Arabidopsis thaliana	90.1	9e-18	disease resistance protein (TIR-NBS-LRR class)	AT1G69550	5e-22	Putative uncharacterized protein n=1 Tax=Picea sitchensis RepID=B8LMZ7_PICSI	B8LMZ7	45.7364	1e-47
psme_1_1_001854	contig30430	isogroup00005	IM	11	1	152	C7	0	0	TRUE	FALSE	X
psme_1_1_001855	contig30435	isogroup00082	IM	9	1	243	C7	69	263	TRUE	TRUE	+									Putative uncharacterized protein n=6 Tax=Picea sitchensis RepID=A9NLF1_PICSI	A9NLF1	56.8627	3e-06
psme_1_1_001856	contig30441	isogroup00228	IM	7	1	324	C6	131	440	FALSE	FALSE	+	Thiol protease aleurain	Q8H166	Arabidopsis thaliana	60.5	9e-10	aleurain-like protease	AT5G60360	3e-10	Oryzain gamma chain n=22 Tax=Magnoliophyta RepID=ORYC_ORYSJ	P25778	85.7143	2e-08
psme_1_1_001857	contig30445	isogroup00023	IM	11	1	470	C7	28	28	TRUE	FALSE	A	Retrovirus-related Pol polyprotein from transposon opus	Q8I7P9	Drosophila melanogaster	109	3e-24	DNA/RNA polymerases superfamily protein	ATMG00860	1e-17	Putative uncharacterized protein n=1 Tax=Vitis vinifera RepID=A5ATZ0_VITVI	A5ATZ0	55.4839	2e-42
psme_1_1_001858	contig30447	isogroup05090	IM	2	1	1370	C6	19	3	FALSE	TRUE	-	Wall-associated kinase, putative	Q9C6K9	Arabidopsis thaliana	350	5e-96	Protein kinase superfamily protein	AT1G25390	1e-96	Putative uncharacterized protein Sb03g031640 n=2 Tax=Andropogoneae RepID=C5XGV4_SORBI	C5XGV4	50.4065	4e-97
psme_1_1_001859	contig30452	isogroup00678	IM	5	1	124	C4	0	0	TRUE	TRUE	X
psme_1_1_001860	contig30466	isogroup00189	IM	8	1	453	C7	0	1	FALSE	FALSE	A
psme_1_1_001861	contig30479	isogroup00023	IM	11	1	690	C7	29	37	FALSE	FALSE	A
psme_1_1_001862	contig30480	isogroup01056	IM	4	1	709	C4	298	24	FALSE	TRUE	-	At1g18280	Q9LE56	Arabidopsis thaliana	70.5	4e-12	receptor serine/threonine kinase putative	AT1G70250	5e-13	Pollen allergen CJP-8 n=1 Tax=Cryptomeria japonica RepID=D4QD83_CRYJA	D4QD83	48.5714	1e-19
psme_1_1_001863	contig30507	isogroup01342	IM	5	1	492	C7	11	33	FALSE	FALSE	+
psme_1_1_001864	contig30522	isogroup00039	IM	11	1	651	C5	88	10	FALSE	TRUE	-									Putative uncharacterized protein n=1 Tax=Picea sitchensis RepID=D5ACX7_PICSI	D5ACX7	52.8571	4e-16
psme_1_1_001865	contig30544	isogroup06988	IM	2	1	1637	C1	2	70	FALSE	FALSE	+						ARM repeat superfamily protein	AT4G20060	3e-08	Whole genome shotgun sequence of line PN40024, scaffold_68.assembly12x (Fragment) n=4 Tax=rosids RepID=D7SVD9_VITVI	D7SVD9	28.866	3e-16
psme_1_1_001866	contig30563	isogroup00902	IM	5	1	1063	C7	44	402	FALSE	FALSE	+
psme_1_1_001867	contig30613	isogroup00633	IM	7	1	548	C5	3	1	FALSE	TRUE	A	AT5g56750/MIK19_22	Q9FJT7	Arabidopsis thaliana	276	2e-74	N-MYC downregulated-like 1	AT5G56750	6e-75	Os01g0192600 protein n=18 Tax=Embryophyta RepID=Q5SNH3_ORYSJ	Q5SNH3	71.4286	3e-71
psme_1_1_001868	contig30615	isogroup00384	IM	8	1	154	C7	0	0	TRUE	TRUE	X
psme_1_1_001869	contig30616	isogroup00384	IM	8	1	159	C7	17	1	TRUE	TRUE	-
psme_1_1_001870	contig30617	isogroup00384	IM	8	1	301	C7	26	3	FALSE	TRUE	-
psme_1_1_001871	contig30619	isogroup00384	IM	8	1	116	C7	5	2	TRUE	TRUE	A
psme_1_1_001872	contig30644	isogroup00980	IM	4	1	2104	C6	1131	159	FALSE	TRUE	-	Aldehyde dehydrogenase family 2 member B4, mitochondrial	Q9SU63	Arabidopsis thaliana	762	0	aldehyde dehydrogenase 2B7	AT1G23800	0	Whole genome shotgun sequence of line PN40024, scaffold_26.assembly12x (Fragment) n=1 Tax=Vitis vinifera RepID=D7TNR1_VITVI	D7TNR1	72.093	1e-180
psme_1_1_001873	contig30659	isogroup00132	IM	10	1	303	C6	9	0	TRUE	FALSE	-	Cytochrome P450 98A3	O22203	Arabidopsis thaliana	54.7	5e-08	cytochrome P450 family 76 subfamily G polypeptide 1	AT3G52970	1e-08	Putative uncharacterized protein n=3 Tax=Picea sitchensis RepID=B8LPD9_PICSI	B8LPD9	72.9167	4e-13
psme_1_1_001874	contig30678	isogroup00872	IM	3	1	153	C5	9	1	TRUE	TRUE	-	Phosphoserine aminotransferase, chloroplastic	P52877		50.1	1e-06
psme_1_1_001875	contig30683	isogroup00112	IM	10	1	149	C5	1	4	TRUE	TRUE	A						TRAF-type zinc finger-related	AT1G09920	1e-07	Expressed protein n=19 Tax=Magnoliophyta RepID=Q8L7A5_ARATH	Q8L7A5	60	9e-06
psme_1_1_001876	contig30718	isogroup02416	IM	2	1	535	C3	16	310	TRUE	FALSE	+
psme_1_1_001877	contig30734	isogroup00023	IM	11	1	379	C7	13	15	TRUE	TRUE	A
psme_1_1_001878	contig30758	isogroup00199	IM	6	1	1473	C5	25	169	FALSE	FALSE	+						unknown protein; FUNCTIONS IN: molecular_function unknown; INVOLVED IN: N-terminal protein myristoylation; LOCATED IN: cellular_component unknown; EXPRESSED IN: shoot hypocotyl root egg cell; BEST Arabidopsis thaliana protein match is: unknown protein (TAIR:AT1G64700.1); Has 77 Blast hits to 77 proteins in 8 species: Archae - 0; Bacteria - 0; Metazoa - 0; Fungi - 0; Plants - 77; Viruses - 0; Othe…	AT3G61920	2e-10	Putative uncharacterized protein n=1 Tax=Picea sitchensis RepID=D5ADG7_PICSI	D5ADG7	94.1176	3e-43
psme_1_1_001879	contig30761	isogroup00014	IM	11	1	886	C7	45	50	FALSE	TRUE	A	Transposon Ty2-DR1 Gag-Pol polyprotein	Q12472	Saccharomyces cerevisiae	64.3	4e-10				Putative uncharacterized protein n=4 Tax=Vitis vinifera RepID=A5B902_VITVI	A5B902	35.9551	2e-40
psme_1_1_001880	contig30787	isogroup00039	IM	11	1	593	C5	93	8	FALSE	FALSE	-									Putative uncharacterized protein n=1 Tax=Picea sitchensis RepID=D5ACX7_PICSI	D5ACX7	65.1163	1e-07
psme_1_1_001881	contig30796	isogroup01287	IM	3	1	343	C5	209	31	FALSE	TRUE	-									Putative uncharacterized protein n=2 Tax=Picea sitchensis RepID=A9NRN5_PICSI	A9NRN5	85.2174	3e-48
psme_1_1_001882	contig30797	isogroup00240	IM	7	1	725	C7	17	106	FALSE	FALSE	+
psme_1_1_001883	contig30802	isogroup02587	IM	2	1	277	C7	0	0	FALSE	TRUE	X
psme_1_1_001884	contig30834	isogroup00568	IM	6	1	988	C6	244	36	FALSE	FALSE	-	Serine/threonine-protein kinase AFC1	P51566	Arabidopsis thaliana	271	2e-72	FUS3-complementing gene 1	AT3G53570	5e-73	Serine/threonine-protein kinase AFC1 n=74 Tax=Viridiplantae RepID=AFC1_ARATH	P51566	73.2558	3e-71
psme_1_1_001885	contig30835	isogroup00613	IM	5	1	160	C7	45	9	TRUE	TRUE	-									Putative uncharacterized protein n=1 Tax=Picea sitchensis RepID=A9P0H7_PICSI	A9P0H7	66.6667	6e-10
psme_1_1_001886	contig30842	isogroup01252	IM	3	1	195	C7	11	7	TRUE	FALSE	A
psme_1_1_001887	contig30857	isogroup00022	IM	11	1	390	C7	0	0	FALSE	FALSE	X
psme_1_1_001888	contig30880	isogroup03417	IM	2	1	404	C5	5	48	FALSE	FALSE	+
psme_1_1_001889	contig30889	isogroup00520	IM	5	1	142	C7	10	0	FALSE	TRUE	-
psme_1_1_001890	contig30892	isogroup00177	IM	8	1	713	C7	52	0	FALSE	FALSE	-
psme_1_1_001891	contig30900	isogroup00259	IM	7	1	394	C7	12	0	FALSE	FALSE	-
psme_1_1_001892	contig30906	isogroup00956	IM	2	1	692	C5	5	52	FALSE	FALSE	+									Putative uncharacterized protein n=2 Tax=Picea sitchensis RepID=A9NQR1_PICSI	A9NQR1	70.9677	1e-18
psme_1_1_001893	contig30908	isogroup02697	IM	4	1	330	C7	0	2	TRUE	FALSE	A
psme_1_1_001894	contig30917	isogroup02766	IM	2	1	196	C3	0	0	FALSE	TRUE	X
psme_1_1_001895	contig30919	isogroup01727	IM	4	1	1836	C6	7	48	TRUE	FALSE	+	Leucine-rich repeat receptor-like protein kinase	Q9LVP0	Arabidopsis thaliana	297	5e-80	Leucine-rich receptor-like protein kinase family protein	AT2G24130	3e-89	PREDICTED: hypothetical protein n=1 Tax=Vitis vinifera RepID=UPI000198449F	UPI000198449F	33.9901	8e-87
psme_1_1_001896	contig30921	isogroup01727	IM	4	1	665	C4	1	15	TRUE	FALSE	+	Lectin-domain containing receptor kinase A4.3	Q66GN2	Arabidopsis thaliana	126	5e-29	Leucine-rich repeat protein kinase family protein	AT3G47110	4e-30	Putative uncharacterized protein Sb08g016290 n=1 Tax=Sorghum bicolor RepID=C5YP24_SORBI	C5YP24	39.1753	4e-29
psme_1_1_001897	contig30929	isogroup00290	IM	7	1	141	C6	50	7	TRUE	TRUE	-	Defensin-2	A4L7R8	Pinus sylvestris	98.6	3e-21	Scorpion toxin-like knottin superfamily protein	AT2G02120	2e-09	Defensin-1 n=11 Tax=Spermatophyta RepID=DEF1_PINSY	A4L7R7	88.6364	1e-19
psme_1_1_001898	contig30930	isogroup06988	IM	2	1	311	C7	7	0	FALSE	TRUE	-
psme_1_1_001899	contig30932	isogroup02700	IM	2	1	207	C7	4	3	TRUE	TRUE	A
psme_1_1_001900	contig30934	isogroup06965	IM	2	1	959	C6	21	3	FALSE	FALSE	-									Putative uncharacterized protein n=1 Tax=Picea sitchensis RepID=B8LRP7_PICSI	B8LRP7	66.6667	5e-46
psme_1_1_001901	contig30935	isogroup06259	IM	2	1	167	C7	2	0	TRUE	TRUE	A
psme_1_1_001902	contig30940	isogroup00132	IM	10	1	1332	C6	623	70	FALSE	TRUE	-	Cytochrome P450 - like protein	O49652	Arabidopsis thaliana	321	3e-87	cytochrome P450 family 76 subfamily C polypeptide 1	AT2G45560	3e-105	Putative uncharacterized protein n=3 Tax=Picea sitchensis RepID=B8LPD9_PICSI	B8LPD9	66.5169	1e-168
psme_1_1_001903	contig30952	isogroup00032	IM	11	1	116	C5	2	41	TRUE	FALSE	+
psme_1_1_001904	contig30979	isogroup03417	IM	2	1	868	C6	183	6	FALSE	FALSE	-									Putative uncharacterized protein n=4 Tax=Picea sitchensis RepID=B8LPZ4_PICSI	B8LPZ4	52.381	1e-08
psme_1_1_001905	contig30983	isogroup00047	IM	11	1	509	C5	5	19	TRUE	FALSE	+						Disease resistance protein (TIR-NBS-LRR class) family	AT2G16870	4e-07	Putative uncharacterized protein n=1 Tax=Picea sitchensis RepID=D5ABF9_PICSI	D5ABF9	46.1988	7e-30
psme_1_1_001906	contig30993	isogroup00371	IM	8	1	109	C7	0	0	TRUE	TRUE	X
psme_1_1_001907	contig31004	isogroup00200	IM	6	1	101	C7	0	0	TRUE	TRUE	X
psme_1_1_001908	contig31007	isogroup05636	IM	2	1	1193	C7	2	91	FALSE	FALSE	+
psme_1_1_001909	contig31013	isogroup01344	IM	2	1	249	C3	49	36	TRUE	TRUE	A
psme_1_1_001910	contig31024	isogroup00901	IM	5	1	245	C7	3	0	TRUE	TRUE	A									Putative uncharacterized protein n=1 Tax=Picea sitchensis RepID=B8LMZ7_PICSI	B8LMZ7	44.4444	2e-08
psme_1_1_001911	contig31031	isogroup00261	IM	5	1	467	C7	4	84	FALSE	TRUE	+
psme_1_1_001912	contig31033	isogroup01583	IM	3	1	2325	C3	152	1021	TRUE	FALSE	+	AT1G31870 protein	Q9C6S8	Arabidopsis thaliana	271	5e-72	unknown protein; FUNCTIONS IN: molecular_function unknown; INVOLVED IN: biological_process unknown; LOCATED IN: cytosol nucleus; EXPRESSED IN: 25 plant structures; EXPRESSED DURING: 15 growth stages; CONTAINS InterPro DOMAIN/s: Protein of unknown function DUF2050 pre-mRNA-splicing factor (InterPro:IPR018609); Has 35333 Blast hits to 34131 proteins in 2444 species: Archae - 798; Bacteria - 22429; …	AT1G31870	1e-72	Putative uncharacterized protein n=3 Tax=Spermatophyta RepID=B8LPZ8_PICSI	B8LPZ8	75.6688	0
psme_1_1_001913	contig31044	isogroup00317	IM	7	1	369	C7	14	1	FALSE	TRUE	-
psme_1_1_001914	contig31057	isogroup00079	IM	11	1	153	C7	0	3	TRUE	TRUE	A
psme_1_1_001915	contig31059	isogroup00568	IM	6	1	144	C7	9	1	FALSE	TRUE	-
psme_1_1_001916	contig31092	isogroup00178	IM	11	1	723	C6	11	3	FALSE	TRUE	A	Probable nucleoredoxin 1	O80763	Arabidopsis thaliana	166	7e-41	DC1 domain-containing protein	AT1G60420	2e-41	Whole genome shotgun sequence of line PN40024, scaffold_127.assembly12x (Fragment) n=3 Tax=Vitis vinifera RepID=D7TDG2_VITVI	D7TDG2	46.9274	2e-40
psme_1_1_001917	contig31098	isogroup02709	IM	2	1	1045	C3	1235	284	FALSE	TRUE	-	40S ribosomal protein S3a-2	Q42262	Arabidopsis thaliana	410		Ribosomal protein S3Ae	AT4G34670	1e-114	40S ribosomal protein S3a n=448 Tax=Eukaryota RepID=RS3A_HUMAN	P61247	68.5345	6e-86
psme_1_1_001918	contig31099	isogroup00025	IM	11	1	318	C7	1	0	TRUE	TRUE	A									Putative uncharacterized protein n=1 Tax=Picea sitchensis RepID=B8LS43_PICSI	B8LS43	44.7154	2e-14
psme_1_1_001919	contig31118	isogroup01173	IM	4	1	427	C7	0	0	FALSE	FALSE	X	Gibberellin 3-beta-dioxygenase 2	Q9ZT84	Arabidopsis thaliana	55.5	4e-08	gibberellin 3-oxidase 2	AT1G80340	1e-08	Putative uncharacterized protein n=1 Tax=Arabidopsis lyrata subsp. lyrata RepID=D7MYG0_ARALY	D7MYG0	45.283	2e-08
psme_1_1_001920	contig31133	isogroup00092	IM	10	1	160	C7	3	6	FALSE	FALSE	A
psme_1_1_001921	contig31136	isogroup00579	IM	5	1	1087	C6	477	59	FALSE	TRUE	-	Enhanced disease susceptibility 1	Q9SU72	Arabidopsis thaliana	124	4e-28	alpha/beta-Hydrolases superfamily protein	AT3G48090	1e-28	Putative uncharacterized protein n=3 Tax=Picea sitchensis RepID=A9NVM4_PICSI	A9NVM4	68.2635	1e-116
psme_1_1_001922	contig31157	isogroup00005	IM	11	1	319	C7	0	2	FALSE	FALSE	A
psme_1_1_001923	contig31175	isogroup00132	IM	10	1	940	C6	359	46	FALSE	TRUE	-	Cytochrome P450 98A3	O22203	Arabidopsis thaliana	180	2e-47	cytochrome P450 family 76 subfamily C polypeptide 1	AT2G45560	9e-64	Putative uncharacterized protein n=3 Tax=Picea sitchensis RepID=B8LPD9_PICSI	B8LPD9	74.0741	1e-99
psme_1_1_001924	contig31176	isogroup00019	IM	11	1	558	C5	0	0	FALSE	TRUE	X	Disease resistance protein-like	Q9FI14	Arabidopsis thaliana	93.6	3e-19	disease resistance protein (TIR-NBS-LRR class)	AT1G69550	1e-21	Putative uncharacterized protein n=1 Tax=Picea sitchensis RepID=B8LMZ7_PICSI	B8LMZ7	50.3145	6e-33
psme_1_1_001925	contig31182	isogroup00189	IM	8	1	350	C7	2	0	TRUE	TRUE	A
psme_1_1_001926	contig31196	isogroup01477	IM	4	1	527	C7	15	1	FALSE	TRUE	-						polyamine oxidase 5	AT4G29720	2e-08	Os01g0710200 protein n=5 Tax=Poaceae RepID=Q5NAI7_ORYSJ	Q5NAI7	30.5882	2e-08
psme_1_1_001927	contig31199	isogroup02675	IM	2	1	298	C3	34	88	TRUE	TRUE	+	At1g01420	Q9LNI1	Arabidopsis thaliana	94	8e-20	UDP-glucosyl transferase 72B3	AT1G01420	2e-20	Putative uncharacterized protein n=3 Tax=Picea sitchensis RepID=B8LRU6_PICSI	B8LRU6	74.1573	6e-34
psme_1_1_001928	contig31200	isogroup07125	IM	2	1	236	C7	0	0	FALSE	FALSE	X
psme_1_1_001929	contig31202	isogroup01344	IM	2	1	783	C3	457	14	FALSE	FALSE	-
psme_1_1_001930	contig31214	isogroup00341	IM	4	1	1188	C6	0	0	FALSE	TRUE	X	AT4g02280/T2H3_8	Q9M111	Arabidopsis thaliana	393		sucrose synthase 3	AT4G02280	1e-109	Sucrose synthase 2 n=52 Tax=cellular organisms RepID=SUS2_ORYSJ	P30298	53.0387	1e-105
psme_1_1_001931	contig31238	isogroup00591	IM	4	1	367	C5	13	91	TRUE	FALSE	+						unknown protein; BEST Arabidopsis thaliana protein match is: unknown protein (TAIR:AT4G30780.1); Has 101 Blast hits to 101 proteins in 16 species: Archae - 0; Bacteria - 0; Metazoa - 0; Fungi - 0; Plants - 95; Viruses - 0; Other Eukaryotes - 6 (source: NCBI BLink).	AT2G24100	1e-12	Predicted protein (Fragment) n=11 Tax=Magnoliophyta RepID=B9IMA1_POPTR	B9IMA1	41.2371	9e-12
psme_1_1_001932	contig31242	isogroup00491	IM	6	1	269	C7	0	0	TRUE	TRUE	X
psme_1_1_001933	contig31253	isogroup00009	IM	11	1	1136	C6	142	1096	FALSE	FALSE	+
psme_1_1_001934	contig31256	isogroup00371	IM	8	1	131	C7	0	3	FALSE	TRUE	A
psme_1_1_001935	contig31263	isogroup00002	IM	11	1	265	C6	0	0	TRUE	TRUE	X									Legumin-like storage protein n=8 Tax=Coniferales RepID=Q40870_PICGL	Q40870	53.1646	2e-11
psme_1_1_001936	contig31293	isogroup00695	IM	6	1	602	C6	0	0	FALSE	FALSE	X	Acid phosphatase-like protein	Q9M0F5	Arabidopsis thaliana	80.1	3e-15	HAD superfamily subfamily IIIB acid phosphatase _x0001_	AT4G29270	3e-16	Predicted protein n=5 Tax=Magnoliophyta RepID=B9N0M3_POPTR	B9N0M3	57.8125	2e-15
psme_1_1_001937	contig31295	isogroup00001	IM	11	1	103	C7	0	0	TRUE	TRUE	X
psme_1_1_001938	contig31304	isogroup00023	IM	11	1	361	C7	30	35	FALSE	TRUE	A									enzymatic polyprotein, putative n=2 Tax=Pediculus humanus corporis RepID=UPI000186F1CB	UPI000186F1CB	50.9434	6e-10
psme_1_1_001939	contig31307	isogroup02498	IM	4	1	238	C7	13	0	TRUE	FALSE	-
psme_1_1_001940	contig31321	isogroup06403	IM	2	1	268	C3	74	7	TRUE	FALSE	-
psme_1_1_001941	contig31338	isogroup00869	IM	4	1	1816	C3	795	177	FALSE	TRUE	-	CG17838, isoform C	Q95TW4	Drosophila melanogaster	127	1e-28	RNA-binding (RRM/RBD/RNP motifs) family protein	AT2G44710	8e-102	Whole genome shotgun sequence of line PN40024, scaffold_21.assembly12x (Fragment) n=10 Tax=Spermatophyta RepID=D7SM13_VITVI	D7SM13	45	1e-120
psme_1_1_001942	contig31340	isogroup06965	IM	2	1	350	C6	3	1	FALSE	TRUE	A
psme_1_1_001943	contig31353	isogroup00272	IM	8	1	349	C7	107	19	FALSE	FALSE	-
psme_1_1_001944	contig31354	isogroup00272	IM	8	1	182	C7	13	0	TRUE	TRUE	-
psme_1_1_001945	contig31358	isogroup00544	IM	6	1	182	C7	68	2	FALSE	TRUE	-
psme_1_1_001946	contig31360	isogroup00544	IM	6	1	350	C6	212	50	FALSE	TRUE	-
psme_1_1_001947	contig31367	isogroup00180	IM	9	1	188	C5	102	17	TRUE	TRUE	-	5-methyltetrahydropteroyltriglutamate--homocysteine methyltransferase	O50008	Arabidopsis thaliana	60.1	1e-09	Cobalamin-independent synthase family protein	AT5G17920	3e-10	5-methyltetrahydropteroyltriglutamate--homocysteine methyltransferase n=87 Tax=cellular organisms RepID=METE_ARATH	O50008	80.5556	3e-08
psme_1_1_001948	contig31384	isogroup00755	IM	4	1	2384	C3	122	902	TRUE	FALSE	+	Ubiquitin carboxyl-terminal hydrolase 7	Q6U7I1	Gallus gallus	441		ubiquitin-specific protease 12	AT5G06600	0	Ubiquitin carboxyl-terminal hydrolase 12 n=51 Tax=Eukaryota RepID=UBP12_ARATH	Q9FPT1	75.5025	0
psme_1_1_001949	contig31425	isogroup01130	IM	5	1	428	C7	0	11	FALSE	FALSE	+
psme_1_1_001950	contig31443	isogroup00064	IM	11	1	103	C3	13	0	TRUE	TRUE	-
psme_1_1_001951	contig31455	isogroup00505	IM	5	1	224	C3	102	18	TRUE	TRUE	-	GTP-binding protein-like	Q9LH50	Arabidopsis thaliana	125	3e-29	RAB GTPase homolog A4D	AT3G12160	8e-30	Putative uncharacterized protein n=3 Tax=rosids RepID=A5BGY6_VITVI	A5BGY6	81.6901	9e-27
psme_1_1_001952	contig31456	isogroup00505	IM	5	1	351	C7	0	5	FALSE	FALSE	A
psme_1_1_001953	contig31473	isogroup00085	IM	8	1	146	C7	0	0	TRUE	TRUE	X
psme_1_1_001954	contig31482	isogroup00047	IM	11	1	362	C7	11	1	FALSE	TRUE	-	Disease resistance protein-like	Q9FI14	Arabidopsis thaliana	72.8	2e-13	disease resistance protein (TIR-NBS-LRR class)	AT1G69550	7e-19	Putative uncharacterized protein n=6 Tax=Pinaceae RepID=C0PQE2_PICSI	C0PQE2	43.6975	1e-20
psme_1_1_001955	contig31497	isogroup00797	IM	6	1	318	C5	0	0	FALSE	TRUE	X	Cyclin-B2-1	Q39068	Arabidopsis thaliana	62	3e-10	Cyclin B2;3	AT1G20610	3e-12	Putative uncharacterized protein n=1 Tax=Picea sitchensis RepID=D5AC16_PICSI	D5AC16	66.6667	2e-21
psme_1_1_001956	contig31501	isogroup02666	IM	2	1	463	C7	3	30	TRUE	FALSE	+	Ammonium transporter 1 member 3	Q9FVN0	Solanum lycopersicum	89.7	5e-31	ammonium transporter 1;2	AT1G64780	6e-27	Ammonium transporter 1 member 2 n=146 Tax=Embryophyta RepID=AMT12_ARATH	Q9ZPJ8	55.9524	2e-25
psme_1_1_001957	contig31508	isogroup00033	IM	11	1	642	C6	0	0	TRUE	FALSE	X	Disease resistance protein-like	Q9FI14	Arabidopsis thaliana	61.6	1e-14	disease resistance protein (TIR-NBS-LRR class)	AT1G69550	4e-20	Putative uncharacterized protein n=1 Tax=Picea sitchensis RepID=D5AB91_PICSI	D5AB91	43.2927	2e-34
psme_1_1_001958	contig31527	isogroup00787	IM	8	1	105	C7	0	0	TRUE	TRUE	X
psme_1_1_001959	contig31529	isogroup00001	IM	11	1	2111	C6	464	88	FALSE	TRUE	-	3-hydroxy-3-methylglutaryl-coenzyme A reductase 1	P14891	Arabidopsis thaliana	750	0	hydroxy methylglutaryl CoA reductase 1	AT1G76490	0	3-hydroxy-3-methylglutaryl-coenzyme A reductase 1 n=122 Tax=Embryophyta RepID=HMDH1_ARATH	P14891	70.2048	0
psme_1_1_001960	contig31536	isogroup00307	IM	8	1	500	C5	1	2	TRUE	FALSE	A	Peptide transporter PTR1	Q9M390	Arabidopsis thaliana	138	6e-33	peptide transporter 1	AT3G54140	2e-33	Whole genome shotgun sequence of line PN40024, scaffold_7.assembly12x (Fragment) n=1 Tax=Vitis vinifera RepID=D7THA8_VITVI	D7THA8	45.122	3e-34
psme_1_1_001961	contig31541	isogroup00520	IM	5	1	301	C7	1	31	FALSE	FALSE	+
psme_1_1_001962	contig31573	isogroup00485	IM	4	1	2051	C6	296	28	FALSE	TRUE	-	Glutamate receptor 3.4	Q8GXJ4	Arabidopsis thaliana	550		glutamate receptor 3.4	AT1G05200	2e-156	Whole genome shotgun sequence of line PN40024, scaffold_59.assembly12x (Fragment) n=1 Tax=Vitis vinifera RepID=D7TEM0_VITVI	D7TEM0	49.2063	1e-166
psme_1_1_001963	contig31575	isogroup02829	IM	2	1	214	C7	3	0	FALSE	TRUE	A
psme_1_1_001964	contig31580	isogroup02319	IM	2	1	818	C3	846	287	TRUE	TRUE	-	40S ribosomal protein S9-1	Q9LXG1	Arabidopsis thaliana	280	5e-88	Ribosomal protein S4	AT5G39850	1e-89	40S ribosomal protein S9, putative, expressed n=6 Tax=Eukaryota RepID=Q2R1K0_ORYSJ	Q2R1K0	91.9118	3e-64
psme_1_1_001965	contig31584	isogroup00393	IM	3	1	1887	C3	1616	215	FALSE	TRUE	-	RNA-binding protein Musashi homolog Rbp6	Q9VVE5	Drosophila melanogaster	174	5e-43	RNA-binding (RRM/RBD/RNP motifs) family protein	AT3G07810	2e-69	Whole genome shotgun sequence of line PN40024, scaffold_57.assembly12x (Fragment) n=4 Tax=Magnoliophyta RepID=D7TD34_VITVI	D7TD34	66.8317	2e-69
psme_1_1_001966	contig31595	isogroup00025	IM	11	1	127	C7	0	0	TRUE	TRUE	X
psme_1_1_001967	contig31604	isogroup02905	IM	2	1	373	C7	1	16	FALSE	FALSE	+
psme_1_1_001968	contig31634	isogroup00633	IM	7	1	162	C7	0	0	TRUE	TRUE	X
psme_1_1_001969	contig31635	isogroup00633	IM	7	1	599	C5	1	3	FALSE	TRUE	A	AT5g56750/MIK19_22	Q9FJT7	Arabidopsis thaliana	125	5e-29	N-MYC downregulated-like 3	AT2G19620	8e-31	SF21C11b n=4 Tax=Helianthus annuus RepID=A5A0Z6_HELAN	A5A0Z6	69.2308	6e-32
psme_1_1_001970	contig31641	isogroup00307	IM	8	1	417	C7	9	51	FALSE	FALSE	+
psme_1_1_001971	contig31642	isogroup00464	IM	9	1	283	C7	2	191	FALSE	TRUE	+
psme_1_1_001972	contig31648	isogroup00019	IM	11	1	206	C7	1	4	TRUE	FALSE	A									Putative uncharacterized protein n=1 Tax=Picea sitchensis RepID=D5A8Y9_PICSI	D5A8Y9	49.2537	8e-12
psme_1_1_001973	contig31649	isogroup00019	IM	11	1	208	C7	0	0	TRUE	TRUE	X
psme_1_1_001974	contig31656	isogroup03601	IM	2	1	221	C7	1	0	FALSE	FALSE	A
psme_1_1_001975	contig31672	isogroup06088	IM	2	1	1093	C6	32	6	FALSE	TRUE	-	AT4g02340 protein	O81299	Arabidopsis thaliana	63.2	1e-09	alpha/beta-Hydrolases superfamily protein	AT4G36610	4e-50	Putative uncharacterized protein n=5 Tax=Picea sitchensis RepID=A9NVT6_PICSI	A9NVT6	81.6993	1e-145
psme_1_1_001976	contig31674	isogroup07172	IM	2	1	372	C7	0	0	TRUE	TRUE	X									Putative uncharacterized protein n=3 Tax=Pinaceae RepID=C0PSN7_PICSI	C0PSN7	40	1e-08
psme_1_1_001977	contig31675	isogroup00085	IM	8	1	150	C7	0	1	TRUE	TRUE	A
psme_1_1_001978	contig31678	isogroup00005	IM	11	1	176	C6	1	0	TRUE	TRUE	A						disease resistance protein (TIR-NBS class)	AT5G48780	8e-07	Resistance gene homolog, . (Fragment) n=21 Tax=Pinaceae RepID=O49121_PINRA	O49121	79.3103	1e-19
psme_1_1_001979	contig31680	isogroup00763	IM	5	1	101	C7	5	0	TRUE	TRUE	A
psme_1_1_001980	contig31687	isogroup00655	IM	5	1	213	C7	0	0	FALSE	TRUE	X
psme_1_1_001981	contig31711	isogroup00412	IM	3	1	436	C5	48	0	FALSE	FALSE	-	Putative proline-rich protein	Q8VYM7	Arabidopsis thaliana	48.1	7e-06	hydroxyproline-rich glycoprotein family protein	AT1G73840	2e-06	Putative uncharacterized protein n=1 Tax=Picea sitchensis RepID=D5A8L7_PICSI	D5A8L7	76.1905	5e-07
psme_1_1_001982	contig31719	isogroup00570	IM	3	1	615	C7	0	44	FALSE	FALSE	+
psme_1_1_001983	contig31722	isogroup00395	IM	7	1	183	C7	0	0	FALSE	TRUE	X
psme_1_1_001984	contig31741	isogroup02801	IM	2	1	310	C5	0	0	TRUE	TRUE	X									Putative uncharacterized protein n=2 Tax=Picea sitchensis RepID=B8LMX8_PICSI	B8LMX8	38.2716	9e-06
psme_1_1_001985	contig31744	isogroup00261	IM	5	1	268	C7	14	95	FALSE	TRUE	+
psme_1_1_001986	contig31757	isogroup01466	IM	3	1	210	C6	1	0	TRUE	TRUE	A	At2g34340	O80783	Arabidopsis thaliana	58.2	5e-09	Protein of unknown function DUF584	AT4G21970	5e-14	Putative uncharacterized protein n=2 Tax=Picea sitchensis RepID=B8LMT0_PICSI	B8LMT0	80.3922	7e-17
psme_1_1_001987	contig31766	isogroup01380	IM	3	1	108	C7	1	0	TRUE	TRUE	A
psme_1_1_001988	contig31775	isogroup04591	IM	2	1	409	C3	139	27	FALSE	TRUE	-
psme_1_1_001989	contig31779	isogroup02287	IM	3	1	914	C6	454	33	FALSE	FALSE	-						CONTAINS InterPro DOMAIN/s: Protein of unknown function DUF985 (InterPro:IPR009327) RmlC-like jelly roll fold (InterPro:IPR014710); Has 1465 Blast hits to 1465 proteins in 584 species: Archae - 10; Bacteria - 1038; Metazoa - 19; Fungi - 43; Plants - 51; Viruses - 0; Other Eukaryotes - 304 (source: NCBI BLink).	AT1G19130	3e-45	F14D16.29 n=21 Tax=Embryophyta RepID=Q9LMB4_ARATH	Q9LMB4	66.6667	2e-43
psme_1_1_001990	contig31780	isogroup02287	IM	3	1	989	C6	86	6	FALSE	FALSE	-						CONTAINS InterPro DOMAIN/s: Protein of unknown function DUF985 (InterPro:IPR009327) RmlC-like jelly roll fold (InterPro:IPR014710); Has 1465 Blast hits to 1465 proteins in 584 species: Archae - 10; Bacteria - 1038; Metazoa - 19; Fungi - 43; Plants - 51; Viruses - 0; Other Eukaryotes - 304 (source: NCBI BLink).	AT1G19130	3e-39	F14D16.29 n=21 Tax=Embryophyta RepID=Q9LMB4_ARATH	Q9LMB4	58.3333	2e-37
psme_1_1_001991	contig31796	isogroup00471	IM	7	1	1070	C5	0	5	TRUE	FALSE	A	Potassium transporter 9	O49423	Arabidopsis thaliana	267	4e-71	K+ uptake permease 9	AT4G19960	1e-71	Potassium transporter 9 n=10 Tax=Embryophyta RepID=POT9_ARATH	O49423	42.6036	6e-70
psme_1_1_001992	contig31806	isogroup02940	IM	2	1	208	C7	1	0	TRUE	TRUE	A
psme_1_1_001993	contig31807	isogroup02940	IM	2	1	648	C3	3	0	FALSE	TRUE	A	Disease resistance protein-like	Q9FI14	Arabidopsis thaliana	80.1	2e-22	disease resistance protein (TIR-NBS-LRR class)	AT1G69550	6e-32	Putative uncharacterized protein n=1 Tax=Picea sitchensis RepID=C0PPX1_PICSI	C0PPX1	50.3759	1e-37
psme_1_1_001994	contig31827	isogroup00268	IM	7	1	393	C5	163	31	FALSE	TRUE	-
psme_1_1_001995	contig31848	isogroup06864	IM	2	1	351	C5	7	0	FALSE	TRUE	-
psme_1_1_001996	contig31849	isogroup00290	IM	7	1	141	C6	17	54	TRUE	TRUE	+	Defensin-2	A4L7R8	Pinus sylvestris	99	2e-21	Scorpion toxin-like knottin superfamily protein	AT2G02120	5e-09	Defensin-1 n=11 Tax=Spermatophyta RepID=DEF1_PINSY	A4L7R7	88.6364	1e-19
psme_1_1_001997	contig31855	isogroup00081	IM	11	1	994	C5	28	10	FALSE	TRUE	-	At1g56510	Q9C7X0	Arabidopsis thaliana	46.6	1e-11	transmembrane receptors;ATP binding	AT1G27170	3e-14	Putative uncharacterized protein n=6 Tax=Pinaceae RepID=C0PQE2_PICSI	C0PQE2	38.5027	4e-52
psme_1_1_001998	contig31869	isogroup01466	IM	3	1	235	C6	2	2	TRUE	TRUE	A									Putative uncharacterized protein n=2 Tax=Picea sitchensis RepID=B8LMT0_PICSI	B8LMT0	65.3846	8e-18
psme_1_1_001999	contig31875	isogroup00203	IM	7	1	143	C7	0	1	TRUE	TRUE	A
[truncated: 36,590 more rows]

## Sheet: Variable descriptions (S2)
Variable descriptions
ID	Identifier for the isotig/contig (psme_1_Y_Z): psme = Pseudotsuga menziesii 1 = reference transcriptome v1 Y = 1 for isotig/contig and 2 for singleton Z = consecutive number of the isotig/contig (min = 000001) or singleton (min = 040001)
isotig	Isotig/contig designation assigned by Newbler v2.3
isogroup	Isogroup designation assigned by Newbler v2.3
isogroup_subset	I1 = corresponding isogroup has 1 isotig; IM = corresponding isogroup has > 1 isotig
num_isotigs	Number of isotigs in the corresponding isogroup
num_contigs	Number of contigs in the isotig
length	Isotig length (nt)
WS_conf	Isotig confidence based on a comparison to white spruce: C1=highest; C2=higher; C3=higher; C4=medium; C5=lower; C6=lowest; C7=unknown
align_D	Number of unique alignment locations found using reads as direct (D) Illumina output
align_C	Number of unique alignment locations found using reads as the reverse complement (C) of Illumina output
stop_D	Does the isotig have a open-reading frame > 60% of its length in its original (D = direct) orientation (TRUE=yes, FALSE=no)?
stop_C	Does the isotig have a open-reading frame > 60% of its length in its reverse complement (C) orientation (TRUE=yes, FALSE=no)?
called_align	Inferred isotig orientation based on a two-tailed binomial test: '+' = isotig is in forward orientation '-' = isotig is in reverse orientation 'A' = orientation is ambiguous based on the binomial test 'X' = no Illumina reads aligned to the isotig
annot8r_annot	Isotig annotation assigned using Annot8r
annot8r_access	Isotig annotation accession number assigned using Annot8r
annot8r_species	Isotig annotation species assigned using Annot8r
annot8r_bitscore	Isotig annotation bit-score assigned using Annot8r
annot8r_evalue	Isotig annotation E-value assigned using Annot8r
tair10_annot	Isotig annotation assigned using the TAIR10 dataset
tair10_access	Isotig annotation accession number assigned using the TAIR10 dataset
tair10_evalue	Isotig annotation E-value assigned using the TAIR10 dataset
uniref50_annot	Isotig annotation assigned using the UniRef50 dataset
uniref50_access	Isotig annotation accession number assigned using the UniRef50 dataset
uniref50_percent	Isotig annotation percent identity assigned using the UniRef50 dataset
uniref50_evalue	Isotig annotation E-value assigned using the UniRef50 dataset
