# Supplementary material for: A SNP resource for Douglas-fir: de novo transcriptome assembly and SNP detection and validation
Source: BMC Genomics. 2013 Feb 28;14:137. doi: 10.1186/1471-2164-14-137 (PMC3673906; doi:10.1186/1471-2164-14-137)
Supplement: Additional file 2: Tables S3 and S4 — Characteristics of the reference transcriptome singletons. Information on the singletons is found on the ‘Singleton data (S3)’ worksheet and variable descriptions are found on the ‘Variable descriptions (S4)’ worksheet. [file 1471-2164-14-137-S2.xlsx]

## Sheet: Singleton data (S3)
Id	singleton	length	align_D	align_C	stop_D	stop_C	called_align	annot8r_annot	annot8r_access	annot8r_species	annot8r_bitscore	annot8r_evalue	tair10_annot	tair10_access	tair10_evalue	uniref50_annot	uniref50_access	uniref50_percent	uniref50_evalue
psme_1_2_040001	GEFULLY02F01PF	504	0	0	FALSE	FALSE	X
psme_1_2_040002	GEFULLY02F05GV	166	0	0	TRUE	TRUE	X
psme_1_2_040003	GEFULLY02F078Y	434	0	0	FALSE	FALSE	X
psme_1_2_040004	GEFULLY02F07S2	453	3	1	FALSE	FALSE	A
psme_1_2_040005	GEFULLY02F07SS	487	1	0	FALSE	FALSE	A
psme_1_2_040006	GEFULLY02F086E	140	0	1	TRUE	TRUE	A
psme_1_2_040007	GEFULLY02F09A4	616	0	0	FALSE	FALSE	X
psme_1_2_040008	GEFULLY02F0A8R	393	0	0	FALSE	FALSE	X									Putative uncharacterized protein n=1 Tax=Picea sitchensis RepID=A9NYY6_PICSI	A9NYY6	75	7e-11
psme_1_2_040009	GEFULLY02F0B36	168	0	0	TRUE	TRUE	X	Heat stress transcription factor B-4	Q9C635	Arabidopsis thaliana	82	3e-16	heat shock transcription factor _x0001_B4	AT1G46264	8e-17	Heat stress transcription factor B-4 n=3 Tax=Arabidopsis RepID=HSFB4_ARATH	Q9C635	63.6364	6e-15
psme_1_2_040010	GEFULLY02F0CD9	329	0	0	FALSE	TRUE	X	Putative uncharacterized protein orf490	Q2F997	Oryza sativa subsp. indica	41.2	4e-08				Gag-Pol n=7 Tax=Eukaryota RepID=Q6BCY1_IPOBA	Q6BCY1	55.5556	3e-10
psme_1_2_040011	GEFULLY02F0CXJ	362	0	0	FALSE	TRUE	X
psme_1_2_040012	GEFULLY02F0DKJ	247	1	9	TRUE	FALSE	+	AT3g04520	Q9FPH3	Arabidopsis thaliana	63.2	1e-10	threonine aldolase 2	AT3G04520	4e-11	L-allo-threonine aldolase, putative n=13 Tax=Magnoliophyta RepID=Q9M835_ARATH	Q9M835	73.6842	3e-09
psme_1_2_040013	GEFULLY02F0E7X	277	0	0	TRUE	FALSE	X
psme_1_2_040014	GEFULLY02F0EF1	296	0	0	FALSE	FALSE	X
psme_1_2_040015	GEFULLY02F0EHG	399	4	0	TRUE	TRUE	A	Putative zinc finger protein	Q9STM3	Arabidopsis thaliana	88.6	4e-18	Transcription factor jumonji (jmj) family protein / zinc finger (C5HC2 type) family protein	AT5G46910	6e-45	Genomic DNA, chromosome 5, P1 clone:MQD22 n=7 Tax=rosids RepID=Q9FJS0_ARATH	Q9FJS0	72.973	3e-43
psme_1_2_040016	GEFULLY02F0FR9	245	2	0	FALSE	FALSE	A
psme_1_2_040017	GEFULLY02F0G0D	383	0	0	TRUE	FALSE	X
psme_1_2_040018	GEFULLY02F0HAV	246	0	0	FALSE	TRUE	X
psme_1_2_040019	GEFULLY02F0IWW	301	0	0	FALSE	TRUE	X
psme_1_2_040020	GEFULLY02F0KE1	482	0	0	FALSE	FALSE	X									Integrase n=1 Tax=Cucumis melo RepID=A6YTD9_CUCME	A6YTD9	42.3729	1e-17
psme_1_2_040021	GEFULLY02F0KHL	123	0	0	TRUE	TRUE	X
psme_1_2_040022	GEFULLY02F0KJC	215	0	0	TRUE	TRUE	X
psme_1_2_040023	GEFULLY02F0L4B	345	0	1	FALSE	FALSE	A
psme_1_2_040024	GEFULLY02F0M2O	403	0	3	FALSE	FALSE	A
psme_1_2_040025	GEFULLY02F0MOZ	208	1	0	TRUE	TRUE	A
psme_1_2_040026	GEFULLY02F0MVN	393	2	1	FALSE	TRUE	A									Os11g0542701 protein n=1 Tax=Oryza sativa Japonica Group RepID=C7J8Q9_ORYSJ	C7J8Q9	47.541	7e-11
psme_1_2_040027	GEFULLY02F0MVZ	214	0	0	TRUE	TRUE	X	Putative uncharacterized protein T12K4_120	Q9M297	Arabidopsis thaliana	77.8	6e-15	chromatin remodeling 40	AT3G24340	2e-16	Putative uncharacterized protein Sb04g033300 n=1 Tax=Sorghum bicolor RepID=C5XS25_SORBI	C5XS25	66.6667	4e-17
psme_1_2_040028	GEFULLY02F0N1G	286	0	0	TRUE	FALSE	X
psme_1_2_040029	GEFULLY02F0NUX	397	0	0	FALSE	FALSE	X
psme_1_2_040030	GEFULLY02F0OAN	175	0	0	FALSE	TRUE	X
psme_1_2_040031	GEFULLY02F0OCF	353	0	0	FALSE	FALSE	X
psme_1_2_040032	GEFULLY02F0OUV	449	0	0	FALSE	FALSE	X
psme_1_2_040033	GEFULLY02F0Q7V	273	0	1	FALSE	FALSE	A	Synaptonemal complex protein 2	P61430	Arabidopsis thaliana	63.2	7e-13	Myosin heavy chain-related protein	AT1G22275	2e-13	Synaptonemal complex protein 1 n=8 Tax=rosids RepID=SYCP1_ARATH	Q9LME2	49.2308	4e-11
psme_1_2_040034	GEFULLY02F0SRT	118	0	0	TRUE	TRUE	X
psme_1_2_040035	GEFULLY02F0T1N	101	0	0	TRUE	TRUE	X
psme_1_2_040036	GEFULLY02F0U6W	433	0	0	FALSE	TRUE	X
psme_1_2_040037	GEFULLY02F0VZ7	335	0	0	FALSE	TRUE	X
psme_1_2_040038	GEFULLY02F0W8U	176	0	1	FALSE	TRUE	A
psme_1_2_040039	GEFULLY02F0WSA	408	0	0	FALSE	FALSE	X
psme_1_2_040040	GEFULLY02F0WTD	401	0	0	FALSE	FALSE	X
psme_1_2_040041	GEFULLY02F0XBT	245	0	0	TRUE	TRUE	X
psme_1_2_040042	GEFULLY02F0XGN	258	2	2	TRUE	TRUE	A
psme_1_2_040043	GEFULLY02F0XQT	108	0	0	TRUE	FALSE	X
psme_1_2_040044	GEFULLY02F0Z5D	504	0	2	FALSE	FALSE	A
psme_1_2_040045	GEFULLY02F0ZID	107	0	0	FALSE	TRUE	X
psme_1_2_040046	GEFULLY02F0ZSN	401	0	0	FALSE	TRUE	X
psme_1_2_040047	GEFULLY02F106R	269	0	2	TRUE	TRUE	A
psme_1_2_040048	GEFULLY02F12MN	415	0	0	FALSE	TRUE	X
psme_1_2_040049	GEFULLY02F13HE	187	22	0	FALSE	FALSE	-
psme_1_2_040050	GEFULLY02F13UV	125	0	0	FALSE	TRUE	X
psme_1_2_040051	GEFULLY02F14G9	128	2	1	TRUE	TRUE	A
psme_1_2_040052	GEFULLY02F15QL	228	0	0	TRUE	FALSE	X
psme_1_2_040053	GEFULLY02F1618	461	2	0	TRUE	FALSE	A
psme_1_2_040054	GEFULLY02F16ON	126	1	0	TRUE	TRUE	A
psme_1_2_040055	GEFULLY02F16Z3	495	4	1	FALSE	TRUE	A	Kinesin-like calmodulin-binding protein	Q9FHN8	Arabidopsis thaliana	195	4e-50	kinesin-like calmodulin-binding protein (ZWICHEL)	AT5G65930	1e-50	Predicted protein n=8 Tax=Viridiplantae RepID=B9GJK9_POPTR	B9GJK9	68.7117	6e-52
psme_1_2_040056	GEFULLY02F16ZX	120	1	0	TRUE	TRUE	A
psme_1_2_040057	GEFULLY02F173Y	283	2	0	TRUE	FALSE	A
psme_1_2_040058	GEFULLY02F1767	310	0	1	TRUE	FALSE	A	Putative uncharacterized protein At2g40260	Q9SIZ5	Arabidopsis thaliana	80.1	1e-15	Homeodomain-like superfamily protein	AT2G40260	3e-16	Predicted protein n=1 Tax=Physcomitrella patens subsp. patens RepID=A9S859_PHYPA	A9S859	56.7308	9e-20
psme_1_2_040059	GEFULLY02F176C	120	2	0	TRUE	TRUE	A	ATPase 4, plasma membrane-type	Q9SU58	Arabidopsis thaliana	48.1	5e-06	H(+)-ATPase 4	AT3G47950	1e-06
psme_1_2_040060	GEFULLY02F17PT	359	20	6	FALSE	TRUE	-	Pentatricopeptide repeat-containing protein At4g20090	O49436	Arabidopsis thaliana	79.3	2e-15	Pentatricopeptide repeat (PPR) superfamily protein	AT5G06400	1e-26	Predicted protein n=4 Tax=rosids RepID=B9NDY4_POPTR	B9NDY4	48.7179	2e-27
psme_1_2_040061	GEFULLY02F17UA	440	1	0	FALSE	FALSE	A
psme_1_2_040062	GEFULLY02F19U0	351	0	0	FALSE	FALSE	X
psme_1_2_040063	GEFULLY02F1AVE	236	0	0	TRUE	FALSE	X	11S globulin seed storage protein 2	Q9XHP0		49.7	2e-06	RmlC-like cupins superfamily protein	AT1G03890	7e-07	Legumin-like storage protein n=8 Tax=Coniferales RepID=Q40870_PICGL	Q40870	78.8462	4e-16
psme_1_2_040064	GEFULLY02F1AWD	167	0	0	FALSE	TRUE	X
psme_1_2_040065	GEFULLY02F1BD1	503	0	0	FALSE	FALSE	X
psme_1_2_040066	GEFULLY02F1BM2	295	0	0	TRUE	FALSE	X
psme_1_2_040067	GEFULLY02F1BZL	464	0	0	FALSE	FALSE	X
psme_1_2_040068	GEFULLY02F1D5Y	219	0	0	FALSE	FALSE	X
psme_1_2_040069	GEFULLY02F1F7Z	282	0	0	TRUE	FALSE	X
psme_1_2_040070	GEFULLY02F1FC7	440	0	0	FALSE	FALSE	X
psme_1_2_040071	GEFULLY02F1FDA	287	0	0	FALSE	TRUE	X
psme_1_2_040072	GEFULLY02F1FJC	373	0	0	FALSE	FALSE	X
psme_1_2_040073	GEFULLY02F1FR6	382	1	0	FALSE	FALSE	A
psme_1_2_040074	GEFULLY02F1GLZ	102	0	0	TRUE	TRUE	X
psme_1_2_040075	GEFULLY02F1H9J	406	0	0	FALSE	FALSE	X
psme_1_2_040076	GEFULLY02F1I2D	425	1	0	FALSE	FALSE	A
psme_1_2_040077	GEFULLY02F1L19	273	0	1	TRUE	FALSE	A
psme_1_2_040078	GEFULLY02F1L7S	155	0	0	TRUE	FALSE	X
psme_1_2_040079	GEFULLY02F1LFM	399	0	0	TRUE	FALSE	X
psme_1_2_040080	GEFULLY02F1P78	313	0	1	FALSE	FALSE	A
psme_1_2_040081	GEFULLY02F1POW	381	0	0	TRUE	TRUE	X
psme_1_2_040082	GEFULLY02F1QQJ	432	1	0	FALSE	FALSE	A
psme_1_2_040083	GEFULLY02F1R2V	104	0	0	TRUE	TRUE	X
psme_1_2_040084	GEFULLY02F1RZ5	485	441	147	TRUE	TRUE	-						unknown protein; BEST Arabidopsis thaliana protein match is: unknown protein (TAIR:AT3G14750.1); Has 13439 Blast hits to 8993 proteins in 828 species: Archae - 344; Bacteria - 1469; Metazoa - 6958; Fungi - 1008; Plants - 683; Viruses - 29; Other Eukaryotes - 2948 (source: NCBI BLink).	AT1G55170	1e-06	Whole genome shotgun sequence of line PN40024, scaffold_2.assembly12x (Fragment) n=3 Tax=rosids RepID=D7TZZ3_VITVI	D7TZZ3	49.4118	2e-14
psme_1_2_040085	GEFULLY02F1SJ3	179	0	0	TRUE	FALSE	X
psme_1_2_040086	GEFULLY02F1VD5	128	0	4	TRUE	FALSE	A
psme_1_2_040087	GEFULLY02F1ZIU	109	1	0	TRUE	TRUE	A
psme_1_2_040088	GEFULLY02F21MJ	221	0	0	TRUE	TRUE	X
psme_1_2_040089	GEFULLY02F22J3	501	1	0	FALSE	FALSE	A
psme_1_2_040090	GEFULLY02F22KQ	105	0	0	TRUE	TRUE	X
psme_1_2_040091	GEFULLY02F22ZR	149	0	1	TRUE	TRUE	A
psme_1_2_040092	GEFULLY02F23PE	477	0	1	FALSE	TRUE	A
psme_1_2_040093	GEFULLY02F23V7	143	0	0	TRUE	TRUE	X
psme_1_2_040094	GEFULLY02F25IT	183	1	1	TRUE	TRUE	A
psme_1_2_040095	GEFULLY02F26N3	134	0	0	TRUE	TRUE	X
psme_1_2_040096	GEFULLY02F272N	141	0	0	TRUE	TRUE	X									Putative uncharacterized protein n=1 Tax=Vitis vinifera RepID=A5C546_VITVI	A5C546	69.5652	1e-11
psme_1_2_040097	GEFULLY02F27KQ	121	3	0	TRUE	TRUE	A
psme_1_2_040098	GEFULLY02F27RS	428	22	9	TRUE	TRUE	-	Pentatricopeptide repeat-containing protein At1g19720	Q9FXH1	Arabidopsis thaliana	124	6e-29	Pentatricopeptide repeat (PPR-like) superfamily protein	AT1G19720	2e-29	Putative uncharacterized protein n=1 Tax=Picea sitchensis RepID=B8LKN6_PICSI	B8LKN6	52.8	1e-30
psme_1_2_040099	GEFULLY02F27TG	354	0	0	FALSE	TRUE	X
psme_1_2_040100	GEFULLY02F28P4	308	1	3	TRUE	FALSE	A
psme_1_2_040101	GEFULLY02F28TE	294	0	0	TRUE	TRUE	X	ATP-binding cassette sub-family G member 5	Q7TSR8	Mus musculus	49.3	2e-06				ABC efflux transporter, putative n=6 Tax=Eurotiomycetidae RepID=B6Q3D6_PENMQ	B6Q3D6	43.2432	3e-09
psme_1_2_040102	GEFULLY02F29VT	494	0	1	FALSE	TRUE	A
psme_1_2_040103	GEFULLY02F2A9E	371	7	0	FALSE	TRUE	-									Putative uncharacterized protein n=1 Tax=Picea sitchensis RepID=D5ABT8_PICSI	D5ABT8	66.0377	2e-11
psme_1_2_040104	GEFULLY02F2AAX	403	13	0	FALSE	FALSE	-
psme_1_2_040105	GEFULLY02F2AJO	471	26	1	TRUE	TRUE	-	L-lactate dehydrogenase	O49191	Arabidopsis thaliana	127	1e-29	Lactate/malate dehydrogenase family protein	AT4G17260	3e-30	Whole genome shotgun sequence of line PN40024, scaffold_48.assembly12x (Fragment) n=1 Tax=Vitis vinifera RepID=D7U7U8_VITVI	D7U7U8	59.0909	3e-29
psme_1_2_040106	GEFULLY02F2AYB	479	1	0	FALSE	TRUE	A	Protein SUPPRESSOR OF GENE SILENCING 3	Q9LDX1	Arabidopsis thaliana	102	4e-23	XS domain-containing protein / XS zinc finger domain-containing protein-related	AT5G23570	1e-23	Putative uncharacterized protein n=2 Tax=Picea sitchensis RepID=A9NW99_PICSI	A9NW99	42.3077	2e-25
psme_1_2_040107	GEFULLY02F2BTY	144	0	0	TRUE	FALSE	X
psme_1_2_040108	GEFULLY02F2BXT	243	0	0	TRUE	FALSE	X
psme_1_2_040109	GEFULLY02F2CYE	183	0	0	FALSE	FALSE	X
psme_1_2_040110	GEFULLY02F2DC5	259	0	3	FALSE	FALSE	A
psme_1_2_040111	GEFULLY02F2E4X	401	0	0	FALSE	FALSE	X
psme_1_2_040112	GEFULLY02F2EAA	167	2	34	TRUE	TRUE	+
psme_1_2_040113	GEFULLY02F2FF8	359	8	0	FALSE	TRUE	-	Pentatricopeptide repeat-containing protein At1g15510, chloroplastic	Q9M9E2	Arabidopsis thaliana	108	3e-24	Pentatricopeptide repeat (PPR) superfamily protein	AT2G33760	3e-25	Putative uncharacterized protein n=1 Tax=Picea sitchensis RepID=B8LKN6_PICSI	B8LKN6	54.6218	6e-29
psme_1_2_040114	GEFULLY02F2G9M	321	0	0	FALSE	FALSE	X
psme_1_2_040115	GEFULLY02F2H2J	373	0	0	FALSE	FALSE	X
psme_1_2_040116	GEFULLY02F2H3Y	375	0	0	FALSE	FALSE	X
psme_1_2_040117	GEFULLY02F2HJT	190	2	36	TRUE	TRUE	+									Putative uncharacterized protein n=1 Tax=Picea sitchensis RepID=A9NZJ9_PICSI	A9NZJ9	91.1765	4e-09
psme_1_2_040118	GEFULLY02F2IGB	328	0	0	FALSE	FALSE	X
psme_1_2_040119	GEFULLY02F2JDE	433	0	0	FALSE	FALSE	X
psme_1_2_040120	GEFULLY02F2MLK	405	0	0	TRUE	FALSE	X
psme_1_2_040121	GEFULLY02F2RA9	164	0	0	TRUE	TRUE	X
psme_1_2_040122	GEFULLY02F2RHX	277	1	0	FALSE	TRUE	A
psme_1_2_040123	GEFULLY02F2S24	107	0	0	TRUE	TRUE	X
psme_1_2_040124	GEFULLY02F2SI7	238	7	0	FALSE	FALSE	-
psme_1_2_040125	GEFULLY02F2SPV	477	0	0	FALSE	FALSE	X
psme_1_2_040126	GEFULLY02F2URS	218	0	0	FALSE	FALSE	X
psme_1_2_040127	GEFULLY02F2VO8	259	0	0	TRUE	TRUE	X									Putative uncharacterized protein n=1 Tax=Picea sitchensis RepID=B8LS43_PICSI	B8LS43	37.8788	8e-10
psme_1_2_040128	GEFULLY02F2VPT	321	0	0	FALSE	TRUE	X
psme_1_2_040129	GEFULLY02F2VUW	282	0	0	TRUE	TRUE	X
psme_1_2_040130	GEFULLY02F2WYN	106	0	0	FALSE	TRUE	X
psme_1_2_040131	GEFULLY02F2Y0T	331	0	0	FALSE	TRUE	X
psme_1_2_040132	GEFULLY02F30AP	425	0	0	TRUE	FALSE	X
psme_1_2_040133	GEFULLY02F30EM	230	0	0	TRUE	TRUE	X
psme_1_2_040134	GEFULLY02F34FR	347	6	0	FALSE	TRUE	-
psme_1_2_040135	GEFULLY02F34HO	339	0	0	TRUE	TRUE	X
psme_1_2_040136	GEFULLY02F34NE	109	0	0	TRUE	TRUE	X
psme_1_2_040137	GEFULLY02F36F5	425	12	0	FALSE	FALSE	-
psme_1_2_040138	GEFULLY02F3760	360	0	0	FALSE	FALSE	X
psme_1_2_040139	GEFULLY02F37QM	309	0	0	TRUE	TRUE	X
psme_1_2_040140	GEFULLY02F3A4U	213	0	0	FALSE	TRUE	X
psme_1_2_040141	GEFULLY02F3AB2	440	22	0	FALSE	FALSE	-
psme_1_2_040142	GEFULLY02F3AJ5	450	0	0	FALSE	TRUE	X	Phenylalanine ammonia-lyase 2	P45724	Arabidopsis thaliana	154	1e-52	phenylalanine ammonia-lyase 4	AT3G10340	4e-54	Whole genome shotgun sequence of line PN40024, scaffold_16.assembly12x (Fragment) n=1 Tax=Vitis vinifera RepID=D7TCI8_VITVI	D7TCI8	77.5701	3e-53
psme_1_2_040143	GEFULLY02F3BGM	132	0	0	TRUE	TRUE	X
psme_1_2_040144	GEFULLY02F3BQR	509	1	0	FALSE	FALSE	A
psme_1_2_040145	GEFULLY02F3BRM	446	0	0	TRUE	TRUE	X
psme_1_2_040146	GEFULLY02F3DIJ	456	11	2	FALSE	FALSE	-	Orf490 protein	Q8HCR1	Oryza sativa subsp. japonica	96.3	2e-20	DNA/RNA polymerases superfamily protein	ATMG00810	1e-20	Putative uncharacterized protein n=1 Tax=Vitis vinifera RepID=A5AFP3_VITVI	A5AFP3	40.2778	5e-27
psme_1_2_040147	GEFULLY02F3E2T	391	5	1	FALSE	TRUE	A	Retinoblastoma-related protein 1	Q66WV0	Nicotiana benthamiana	116	2e-26	retinoblastoma-related 1	AT3G12280	2e-22	Retinoblastoma-related protein 1 n=28 Tax=Embryophyta RepID=RBR1_ARATH	Q9LKZ3	42.8571	1e-20
psme_1_2_040148	GEFULLY02F3FJB	128	0	0	TRUE	TRUE	X
psme_1_2_040149	GEFULLY02F3FOY	411	3	0	FALSE	TRUE	A									Putative uncharacterized protein n=1 Tax=Picea sitchensis RepID=D5A8Y5_PICSI	D5A8Y5	44.1176	4e-12
psme_1_2_040150	GEFULLY02F3FQG	471	10	2	FALSE	TRUE	-	F19C14.5 protein	Q9SLV0	Arabidopsis thaliana	145	3e-35	MATE efflux family protein	AT1G71870	2e-41	Whole genome shotgun sequence of line PN40024, scaffold_86.assembly12x (Fragment) n=1 Tax=Vitis vinifera RepID=D7U5V3_VITVI	D7U5V3	75.2294	1e-43
psme_1_2_040151	GEFULLY02F3FS6	478	0	1	FALSE	FALSE	A
psme_1_2_040152	GEFULLY02F3FXE	243	0	0	FALSE	FALSE	X
psme_1_2_040153	GEFULLY02F3G45	103	0	0	TRUE	TRUE	X
psme_1_2_040154	GEFULLY02F3HCS	272	0	0	FALSE	TRUE	X
psme_1_2_040155	GEFULLY02F3I7F	214	77	2	FALSE	TRUE	-
psme_1_2_040156	GEFULLY02F3IA0	506	0	0	FALSE	FALSE	X
psme_1_2_040157	GEFULLY02F3IJW	421	1	0	FALSE	FALSE	A
psme_1_2_040158	GEFULLY02F3JLG	271	0	0	FALSE	TRUE	X
psme_1_2_040159	GEFULLY02F3JXM	242	0	0	FALSE	FALSE	X
psme_1_2_040160	GEFULLY02F3KME	398	1	0	TRUE	FALSE	A
psme_1_2_040161	GEFULLY02F3KYI	169	0	0	FALSE	FALSE	X
psme_1_2_040162	GEFULLY02F3L0V	349	0	0	FALSE	FALSE	X
psme_1_2_040163	GEFULLY02F3L4G	412	3	0	FALSE	TRUE	A									Putative uncharacterized protein n=1 Tax=Vitis vinifera RepID=A5C3F9_VITVI	A5C3F9	42.7184	9e-19
psme_1_2_040164	GEFULLY02F3L7C	213	0	0	FALSE	TRUE	X
psme_1_2_040165	GEFULLY02F3L8T	121	9	0	TRUE	TRUE	-
psme_1_2_040166	GEFULLY02F3LN0	193	0	0	FALSE	FALSE	X
psme_1_2_040167	GEFULLY02F3M0I	337	454	166	TRUE	TRUE	-	Carbonic anhydrase	Q94CE4	Arabidopsis thaliana	146	1e-35	beta carbonic anhydrase 4	AT1G70410	3e-36	Carbonic anhydrase n=4 Tax=Spermatophyta RepID=A9P0C5_PICSI	A9P0C5	77.3585	1e-43
psme_1_2_040168	GEFULLY02F3MMD	317	0	0	FALSE	FALSE	X
psme_1_2_040169	GEFULLY02F3NGT	314	0	0	TRUE	FALSE	X
psme_1_2_040170	GEFULLY02F3O6P	195	0	28	TRUE	TRUE	+	Heat shock protein 101	P42730	Arabidopsis thaliana	63.9	8e-11	heat shock protein 101	AT1G74310	2e-11	Heat shock protein 101 n=36 Tax=Eukaryota RepID=HS101_ARATH	P42730	77.7778	2e-09
psme_1_2_040171	GEFULLY02F3O8L	461	0	0	FALSE	TRUE	X	CG6398	Q9VX17	Drosophila melanogaster	70.1	2e-12				conserved hypothetical protein n=1 Tax=Pediculus humanus corporis RepID=UPI000186E873	UPI000186E873	39.7727	8e-13
psme_1_2_040172	GEFULLY02F3PKN	494	0	0	TRUE	TRUE	X	High affinity glucose transporter	Q59TK2	Candida albicans	104	1e-22	Major facilitator superfamily protein	AT4G36670	3e-12	Glucose transporter n=4 Tax=Agaricales RepID=A8NP31_COPC7	A8NP31	59.1463	2e-52
psme_1_2_040173	GEFULLY02F3PXY	492	0	30	TRUE	FALSE	+
psme_1_2_040174	GEFULLY02F3PYD	118	1	0	TRUE	TRUE	A
psme_1_2_040175	GEFULLY02F3RR7	467	0	0	TRUE	TRUE	X	At3g05490	Q9MA62	Arabidopsis thaliana	95.5	5e-20	ralf-like 22	AT3G05490	1e-20	Putative uncharacterized protein n=3 Tax=Picea sitchensis RepID=A9NPZ8_PICSI	A9NPZ8	68.3544	7e-24
psme_1_2_040176	GEFULLY02F3S1L	446	0	1	FALSE	FALSE	A
psme_1_2_040177	GEFULLY02F3U29	128	0	0	TRUE	TRUE	X
psme_1_2_040178	GEFULLY02F3UM7	118	0	0	TRUE	TRUE	X
psme_1_2_040179	GEFULLY02F3V4E	280	1	0	TRUE	TRUE	A
psme_1_2_040180	GEFULLY02F3VUT	344	0	0	FALSE	TRUE	X
psme_1_2_040181	GEFULLY02F3WMH	374	3	5	FALSE	TRUE	A	Orf490 protein	Q8HCR1	Oryza sativa subsp. japonica	47	1e-05				Putative gag-pol polyprotein (Fragment) n=1 Tax=Picea abies RepID=B2KZG9_PICAB	B2KZG9	67.1642	4e-20
psme_1_2_040182	GEFULLY02F3WRY	212	0	0	TRUE	FALSE	X
psme_1_2_040183	GEFULLY02F3YD3	428	0	0	FALSE	FALSE	X
psme_1_2_040184	GEFULLY02F3YX2	449	0	0	FALSE	TRUE	X									Putative uncharacterized protein n=1 Tax=Picea sitchensis RepID=B8LMZ7_PICSI	B8LMZ7	39.4161	2e-13
psme_1_2_040185	GEFULLY02F4032	398	0	1	FALSE	TRUE	A
psme_1_2_040186	GEFULLY02F409Q	151	2	0	TRUE	TRUE	A
psme_1_2_040187	GEFULLY02F40VQ	191	0	0	TRUE	FALSE	X
psme_1_2_040188	GEFULLY02F42SO	175	0	0	FALSE	FALSE	X
psme_1_2_040189	GEFULLY02F45BU	393	0	1	FALSE	FALSE	A
psme_1_2_040190	GEFULLY02F478F	166	0	0	TRUE	FALSE	X
psme_1_2_040191	GEFULLY02F47LJ	123	0	0	TRUE	TRUE	X
psme_1_2_040192	GEFULLY02F49TR	192	0	0	FALSE	FALSE	X
psme_1_2_040193	GEFULLY02F4AMM	362	3	0	FALSE	FALSE	A
psme_1_2_040194	GEFULLY02F4AZA	526	12	5	FALSE	FALSE	A
psme_1_2_040195	GEFULLY02F4CBI	106	0	0	TRUE	TRUE	X						sterile alpha motif (SAM) domain-containing protein	AT2G45700	2e-08	Predicted protein n=3 Tax=rosids RepID=B9HCP5_POPTR	B9HCP5	85.1852	1e-08
psme_1_2_040196	GEFULLY02F4DL8	116	0	0	TRUE	TRUE	X
psme_1_2_040197	GEFULLY02F4EBE	167	0	0	FALSE	FALSE	X
psme_1_2_040198	GEFULLY02F4EK8	106	0	0	TRUE	TRUE	X
psme_1_2_040199	GEFULLY02F4FM9	171	0	0	TRUE	TRUE	X
psme_1_2_040200	GEFULLY02F4GRK	387	0	0	FALSE	FALSE	X
psme_1_2_040201	GEFULLY02F4H9C	128	6	45	TRUE	TRUE	+
psme_1_2_040202	GEFULLY02F4I23	140	1	22	TRUE	TRUE	+
psme_1_2_040203	GEFULLY02F4I49	105	9	1	TRUE	TRUE	-
psme_1_2_040204	GEFULLY02F4IB1	127	0	0	TRUE	TRUE	X
psme_1_2_040205	GEFULLY02F4J6V	476	0	0	TRUE	TRUE	X	F12P19.5 protein	Q9SS01	Arabidopsis thaliana	189	2e-48	acyl activating enzyme 12	AT1G65890	3e-49	F12P19.5 protein n=31 Tax=Magnoliophyta RepID=Q9SS01_ARATH	Q9SS01	62.585	2e-47
psme_1_2_040206	GEFULLY02F4KPS	120	0	0	FALSE	TRUE	X
psme_1_2_040207	GEFULLY02F4QKH	467	0	0	FALSE	TRUE	X	Cytoplasmic aconitase	Q8VDC3	Mus musculus	200	1e-51	aconitase 3	AT2G05710	1e-41	Putative uncharacterized protein n=2 Tax=Branchiostoma floridae RepID=C3ZJJ5_BRAFL	C3ZJJ5	65.1852	3e-47
psme_1_2_040208	GEFULLY02F4QYU	255	0	0	FALSE	TRUE	X
psme_1_2_040209	GEFULLY02F4R80	225	0	0	TRUE	FALSE	X
psme_1_2_040210	GEFULLY02F4RG4	511	0	0	FALSE	FALSE	X
psme_1_2_040211	GEFULLY02F4RNA	360	1	0	TRUE	FALSE	A
psme_1_2_040212	GEFULLY02F4SEH	120	10	0	FALSE	TRUE	-
psme_1_2_040213	GEFULLY02F4STW	184	0	0	FALSE	TRUE	X
psme_1_2_040214	GEFULLY02F4SU8	246	0	0	FALSE	TRUE	X
psme_1_2_040215	GEFULLY02F4TLJ	185	0	1	TRUE	TRUE	A									Putative uncharacterized protein n=6 Tax=Picea sitchensis RepID=A9NYF8_PICSI	A9NYF8	61.5385	2e-07
psme_1_2_040216	GEFULLY02F4UGP	552	0	0	FALSE	FALSE	X
psme_1_2_040217	GEFULLY02F4UXS	130	0	0	TRUE	FALSE	X
psme_1_2_040218	GEFULLY02F4W9X	122	0	0	TRUE	TRUE	X	Asparagine synthetase [glutamine-hydrolyzing]	P49078	Arabidopsis thaliana	75.1	4e-14	asparagine synthetase 3	AT5G10240	6e-15	Putative uncharacterized protein Sb05g000440 n=2 Tax=Eukaryota RepID=C5Y2Y7_SORBI	C5Y2Y7	87.1795	2e-13
psme_1_2_040219	GEFULLY02F4WOL	355	0	0	TRUE	FALSE	X
psme_1_2_040220	GEFULLY02F4WUP	257	0	0	TRUE	FALSE	X
psme_1_2_040221	GEFULLY02F4XNC	267	2	0	FALSE	FALSE	A
psme_1_2_040222	GEFULLY02F4YEB	169	0	0	FALSE	FALSE	X
psme_1_2_040223	GEFULLY02F4Z3G	397	10	0	FALSE	FALSE	-
psme_1_2_040224	GEFULLY02F4Z5I	119	0	0	TRUE	TRUE	X
psme_1_2_040225	GEFULLY02F50YZ	347	0	0	FALSE	FALSE	X
psme_1_2_040226	GEFULLY02F52JW	153	0	1	TRUE	TRUE	A	AT4g02280/T2H3_8	Q9M111	Arabidopsis thaliana	50.8	7e-08	sucrose synthase 3	AT4G02280	2e-08	Sucrose synthase 2 n=52 Tax=cellular organisms RepID=SUS2_ORYSJ	P30298	80.7692	8e-08
psme_1_2_040227	GEFULLY02F52YX	354	0	0	FALSE	FALSE	X
psme_1_2_040228	GEFULLY02F53JK	466	0	7	TRUE	FALSE	+
psme_1_2_040229	GEFULLY02F54QA	174	1	5	TRUE	TRUE	A
psme_1_2_040230	GEFULLY02F559T	113	0	0	TRUE	TRUE	X
psme_1_2_040231	GEFULLY02F55BA	139	0	1	TRUE	TRUE	A									Putative uncharacterized protein n=1 Tax=Picea sitchensis RepID=A9NPF5_PICSI	A9NPF5	74.359	3e-08
psme_1_2_040232	GEFULLY02F55CI	200	4	0	FALSE	TRUE	A
psme_1_2_040233	GEFULLY02F55E5	370	0	0	FALSE	FALSE	X
psme_1_2_040234	GEFULLY02F55EA	469	26	4	FALSE	TRUE	-	Probable WRKY transcription factor 72	Q9LXG8	Arabidopsis thaliana	101	9e-22	WRKY DNA-binding protein 72	AT5G15130	3e-22	Predicted protein n=3 Tax=rosids RepID=B9N4A6_POPTR	B9N4A6	48.4615	1e-23
psme_1_2_040235	GEFULLY02F55PA	299	2	0	TRUE	TRUE	A	Pentatricopeptide repeat-containing protein At4g18750, chloroplastic	Q9SN39	Arabidopsis thaliana	59.7	4e-15	Pentatricopeptide repeat (PPR) superfamily protein	AT4G18750	1e-15	Putative uncharacterized protein n=1 Tax=Picea sitchensis RepID=B8LKN6_PICSI	B8LKN6	62.7451	5e-19
psme_1_2_040236	GEFULLY02F5683	150	0	0	TRUE	TRUE	X
psme_1_2_040237	GEFULLY02F56C9	350	0	0	FALSE	TRUE	X
psme_1_2_040238	GEFULLY02F57S1	182	0	0	TRUE	TRUE	X
psme_1_2_040239	GEFULLY02F59EJ	362	0	0	FALSE	FALSE	X
psme_1_2_040240	GEFULLY02F59I3	501	0	0	FALSE	TRUE	X
psme_1_2_040241	GEFULLY02F59IP	284	1	5	FALSE	FALSE	A
psme_1_2_040242	GEFULLY02F5AOJ	497	19	3	FALSE	TRUE	-
psme_1_2_040243	GEFULLY02F5BBI	359	0	0	TRUE	FALSE	X
psme_1_2_040244	GEFULLY02F5BC2	419	1	0	FALSE	FALSE	A
psme_1_2_040245	GEFULLY02F5CH7	234	0	0	TRUE	FALSE	X
psme_1_2_040246	GEFULLY02F5GLZ	376	0	0	FALSE	FALSE	X
psme_1_2_040247	GEFULLY02F5ITR	178	29	8	TRUE	TRUE	-						Ribosomal protein S5/Elongation factor G/III/V family protein	AT3G22980	1e-10	Predicted protein n=7 Tax=rosids RepID=B9HQI6_POPTR	B9HQI6	73.1707	9e-11
psme_1_2_040248	GEFULLY02F5J7V	156	0	0	TRUE	TRUE	X
psme_1_2_040249	GEFULLY02F5L9M	300	11	0	FALSE	FALSE	-	Pentatricopeptide repeat-containing protein At3g49170, chloroplastic	Q5G1T1	Arabidopsis thaliana	60.1	1e-09	Pentatricopeptide repeat (PPR) superfamily protein	AT4G30700	2e-11	PREDICTED: hypothetical protein n=1 Tax=Vitis vinifera RepID=UPI0001984B6F	UPI0001984B6F	49.3333	2e-11
psme_1_2_040250	GEFULLY02F5LBC	337	2	0	FALSE	FALSE	A
psme_1_2_040251	GEFULLY02F5MSZ	278	0	0	FALSE	FALSE	X
psme_1_2_040252	GEFULLY02F5MWF	124	0	0	FALSE	TRUE	X
psme_1_2_040253	GEFULLY02F5O1M	204	0	0	TRUE	TRUE	X
psme_1_2_040254	GEFULLY02F5OT8	239	0	0	FALSE	FALSE	X
psme_1_2_040255	GEFULLY02F5PB3	101	0	0	TRUE	FALSE	X
psme_1_2_040256	GEFULLY02F5PJX	100	0	0	TRUE	TRUE	X
psme_1_2_040257	GEFULLY02F5QF0	442	8	0	FALSE	FALSE	-	Putative anthranilate N-hydroxycinnamoyl/benzoyltransferase	O64470	Arabidopsis thaliana	48.1	3e-07	HXXXD-type acyl-transferase family protein	AT3G26040	4e-09	Putative uncharacterized protein n=1 Tax=Picea sitchensis RepID=B8LQ10_PICSI	B8LQ10	66.6667	8e-30
psme_1_2_040258	GEFULLY02F5R8S	207	0	0	FALSE	FALSE	X
psme_1_2_040259	GEFULLY02F5RZY	244	0	0	FALSE	FALSE	X
psme_1_2_040260	GEFULLY02F5S47	113	0	0	TRUE	TRUE	X
psme_1_2_040261	GEFULLY02F5S7B	106	0	0	FALSE	TRUE	X
psme_1_2_040262	GEFULLY02F5UNQ	457	0	0	TRUE	TRUE	X									Putative uncharacterized protein n=1 Tax=Coprinopsis cinerea okayama7#130 RepID=A8NSC4_COPC7	A8NSC4	52.2936	8e-23
psme_1_2_040263	GEFULLY02F5USB	118	0	0	TRUE	TRUE	X
psme_1_2_040264	GEFULLY02F5UZR	310	4	0	TRUE	TRUE	A									Putative uncharacterized protein n=1 Tax=Picea sitchensis RepID=D5A8N3_PICSI	D5A8N3	78.6408	6e-43
psme_1_2_040265	GEFULLY02F5VCG	473	1	0	FALSE	FALSE	A									Gag-pol polyprotein n=12 Tax=Spermatophyta RepID=Q84VH6_SOYBN	Q84VH6	37.7622	6e-16
psme_1_2_040266	GEFULLY02F5W4D	144	2	0	TRUE	TRUE	A						PHE ammonia lyase 1	AT2G37040	4e-06	Phenylalanine ammonia lyase-like protein (Fragment) n=1 Tax=Picea abies RepID=Q1XAN9_PICAB	Q1XAN9	89.2857	1e-11
psme_1_2_040267	GEFULLY02F5WB6	269	0	1	FALSE	FALSE	A
psme_1_2_040268	GEFULLY02F5YAY	227	0	4	TRUE	TRUE	A	Pentatricopeptide repeat-containing protein At3g18110, chloroplastic	Q5G1S8	Arabidopsis thaliana	63.5	1e-10	Pentatricopeptide repeat (PPR) superfamily protein	AT3G18110	3e-11	Pentatricopeptide repeat-containing protein At3g18110, chloroplastic n=11 Tax=Magnoliophyta RepID=PP241_ARATH	Q5G1S8	45.0704	2e-09
psme_1_2_040269	GEFULLY02F61F8	568	0	0	FALSE	FALSE	X
psme_1_2_040270	GEFULLY02F632U	485	0	0	FALSE	TRUE	X									Putative uncharacterized protein n=2 Tax=Picea sitchensis RepID=A9NYE8_PICSI	A9NYE8	51.3761	4e-20
psme_1_2_040271	GEFULLY02F63WG	502	1	0	FALSE	FALSE	A	F18B13.20 protein	Q9SSC7	Arabidopsis thaliana	57.4	1e-09	Protein of unknown function (DUF567)	AT1G80120	4e-10	Putative uncharacterized protein n=1 Tax=Picea sitchensis RepID=A9NZY9_PICSI	A9NZY9	59.8214	5e-27
psme_1_2_040272	GEFULLY02F640A	331	0	0	FALSE	FALSE	X
psme_1_2_040273	GEFULLY02F64GI	194	0	0	TRUE	TRUE	X
psme_1_2_040274	GEFULLY02F650J	395	0	2	TRUE	FALSE	A						reduced epidermal fluorescence 4	AT2G48110	2e-19	Predicted protein n=5 Tax=Magnoliophyta RepID=B9IGY5_POPTR	B9IGY5	49.5146	4e-23
psme_1_2_040275	GEFULLY02F65NS	211	0	0	TRUE	FALSE	X
psme_1_2_040276	GEFULLY02F6716	309	0	0	FALSE	FALSE	X
psme_1_2_040277	GEFULLY02F6847	388	0	0	FALSE	FALSE	X
psme_1_2_040278	GEFULLY02F68WJ	401	0	0	FALSE	FALSE	X
psme_1_2_040279	GEFULLY02F69N9	166	0	0	TRUE	TRUE	X
psme_1_2_040280	GEFULLY02F6A5V	120	0	0	FALSE	TRUE	X
psme_1_2_040281	GEFULLY02F6AGV	365	2	0	FALSE	FALSE	A
psme_1_2_040282	GEFULLY02F6B0G	147	0	0	FALSE	TRUE	X
psme_1_2_040283	GEFULLY02F6B3Z	183	4	1	TRUE	TRUE	A						Tetratricopeptide repeat (TPR)-like superfamily protein	AT5G15010	3e-18	Pentatricopeptide repeat-containing protein, putative n=2 Tax=rosids RepID=B9SHK0_RICCO	B9SHK0	61.6667	1e-17
psme_1_2_040284	GEFULLY02F6B58	358	0	0	FALSE	FALSE	X
psme_1_2_040285	GEFULLY02F6B8V	431	7	2	FALSE	TRUE	A	(E)-beta-ocimene synthase, chloroplastic	A4FVP2	Arabidopsis thaliana	79.3	3e-15	terpene synthase 02	AT4G16730	4e-16	Copalyl diphosphate synthase n=9 Tax=Eukaryota RepID=TPSD1_GINBI	Q947C4	55.2	2e-35
psme_1_2_040286	GEFULLY02F6BX4	397	44	15	FALSE	FALSE	-	Heat shock protein 70	Q9LTX9	Arabidopsis thaliana	75.1	4e-14	chloroplast heat shock protein 70-2	AT5G49910	1e-14	Putative uncharacterized protein n=1 Tax=Oryza sativa Indica Group RepID=A2Y2Y4_ORYSI	A2Y2Y4	97.3684	1e-13
psme_1_2_040287	GEFULLY02F6C97	194	0	31	TRUE	TRUE	+	Alcohol dehydrogenase class-3	Q96533	Arabidopsis thaliana	52.4	3e-07	GroES-like zinc-binding dehydrogenase family protein	AT5G43940	7e-08	Alcohol dehydrogenase class III, putative n=3 Tax=Toxoplasma gondii RepID=B6K8N6_TOXGO	B6K8N6	75.8621	1e-06
psme_1_2_040288	GEFULLY02F6CO8	320	59	2	FALSE	FALSE	-
psme_1_2_040289	GEFULLY02F6DEZ	269	1	0	FALSE	FALSE	A
psme_1_2_040290	GEFULLY02F6EB3	319	0	0	FALSE	FALSE	X
psme_1_2_040291	GEFULLY02F6EKU	124	0	0	TRUE	TRUE	X
psme_1_2_040292	GEFULLY02F6EQ9	154	0	0	TRUE	TRUE	X
psme_1_2_040293	GEFULLY02F6EUA	232	1	5	FALSE	FALSE	A
psme_1_2_040294	GEFULLY02F6EZ5	119	0	0	TRUE	TRUE	X
psme_1_2_040295	GEFULLY02F6FJY	424	0	0	FALSE	FALSE	X
psme_1_2_040296	GEFULLY02F6FUD	387	0	0	TRUE	TRUE	X									Spermidine synthase n=1 Tax=Laccaria bicolor S238N-H82 RepID=B0CXY5_LACBS	B0CXY5	45.6897	4e-23
psme_1_2_040297	GEFULLY02F6IE6	105	6	0	TRUE	TRUE	-
psme_1_2_040298	GEFULLY02F6IGX	109	0	0	TRUE	TRUE	X
psme_1_2_040299	GEFULLY02F6J8L	374	0	0	FALSE	FALSE	X
psme_1_2_040300	GEFULLY02F6JAF	308	0	0	FALSE	FALSE	X
psme_1_2_040301	GEFULLY02F6LMY	124	0	0	TRUE	FALSE	X
psme_1_2_040302	GEFULLY02F6LX1	337	1	0	FALSE	FALSE	A
psme_1_2_040303	GEFULLY02F6NQW	244	16	16	FALSE	TRUE	A									GK23686 n=2 Tax=cellular organisms RepID=B4NRN9_DROWI	B4NRN9	66.6667	7e-08
psme_1_2_040304	GEFULLY02F6O9A	487	0	0	FALSE	FALSE	X
psme_1_2_040305	GEFULLY02F6OC9	509	0	0	FALSE	TRUE	X	Protein HOTHEAD	Q9S746	Arabidopsis thaliana	160	1e-40	Glucose-methanol-choline (GMC) oxidoreductase family protein	AT5G51950	4e-47	Predicted protein n=7 Tax=core eudicotyledons RepID=B9GKQ2_POPTR	B9GKQ2	68.0556	7e-59
psme_1_2_040306	GEFULLY02F6QE5	324	0	0	FALSE	FALSE	X
psme_1_2_040307	GEFULLY02F6QSO	448	0	3	FALSE	TRUE	A	At4g37330	O23155	Arabidopsis thaliana	55.8	9e-17	cytochrome P450 family 81 subfamily D polypeptide 2	AT4G37360	5e-18	Cytochrome p450-like protein n=7 Tax=rosids RepID=Q9SZT6_ARATH	Q9SZT6	66.6667	2e-16
psme_1_2_040308	GEFULLY02F6QVT	454	0	0	FALSE	FALSE	X
psme_1_2_040309	GEFULLY02F6R5A	145	0	0	FALSE	TRUE	X
psme_1_2_040310	GEFULLY02F6REB	245	1	1	FALSE	TRUE	A
psme_1_2_040311	GEFULLY02F6T67	355	0	0	TRUE	TRUE	X
psme_1_2_040312	GEFULLY02F6TWH	159	0	0	FALSE	TRUE	X
psme_1_2_040313	GEFULLY02F6UAT	426	1	1	FALSE	TRUE	A	Orf490 protein	Q8HCR1	Oryza sativa subsp. japonica	80.1	2e-15	cysteine-rich RLK (RECEPTOR-like protein kinase) 8	AT4G23160	3e-18	Putative uncharacterized protein n=1 Tax=Vitis vinifera RepID=A5BHT9_VITVI	A5BHT9	43.1655	1e-28
psme_1_2_040314	GEFULLY02F6UOH	488	0	0	TRUE	TRUE	X	CG3909	Q9XZ19	Drosophila melanogaster	87.8	1e-17	Transducin/WD40 repeat-like superfamily protein	AT4G29830	4e-13	WD repeat-containing protein 61 n=1 Tax=Coprinopsis cinerea okayama7#130 RepID=A8P6H2_COPC7	A8P6H2	61.7284	1e-47
psme_1_2_040315	GEFULLY02F6X2Q	436	20	2	FALSE	FALSE	-
psme_1_2_040316	GEFULLY02F6Y0J	161	0	0	TRUE	TRUE	X
psme_1_2_040317	GEFULLY02F6YQU	101	0	0	TRUE	TRUE	X
psme_1_2_040318	GEFULLY02F6YZ2	102	0	0	TRUE	TRUE	X
psme_1_2_040319	GEFULLY02F6ZDN	296	0	3	TRUE	FALSE	A
psme_1_2_040320	GEFULLY02F70KC	175	0	0	TRUE	TRUE	X
psme_1_2_040321	GEFULLY02F71DO	519	0	0	FALSE	FALSE	X
psme_1_2_040322	GEFULLY02F71ZN	249	0	0	TRUE	FALSE	X
psme_1_2_040323	GEFULLY02F7248	399	0	0	FALSE	TRUE	X	Pentatricopeptide repeat-containing protein At1g05750, chloroplastic	Q9MA50	Arabidopsis thaliana	87.8	6e-18	Pentatricopeptide repeat (PPR-like) superfamily protein	AT2G21090	3e-20	Putative uncharacterized protein n=1 Tax=Picea sitchensis RepID=B8LLJ0_PICSI	B8LLJ0	52.1739	5e-22
psme_1_2_040324	GEFULLY02F73VL	122	0	0	TRUE	TRUE	X
psme_1_2_040325	GEFULLY02F73ZU	447	8	0	TRUE	FALSE	-
psme_1_2_040326	GEFULLY02F74QQ	401	0	0	TRUE	FALSE	X
psme_1_2_040327	GEFULLY02F74WN	341	0	0	TRUE	FALSE	X
psme_1_2_040328	GEFULLY02F758I	216	0	0	FALSE	FALSE	X
psme_1_2_040329	GEFULLY02F75WJ	117	0	0	FALSE	TRUE	X
psme_1_2_040330	GEFULLY02F766D	131	0	0	TRUE	TRUE	X
psme_1_2_040331	GEFULLY02F770W	468	0	0	FALSE	TRUE	X	Cellulose synthase A catalytic subunit 4 [UDP-forming]	Q84JA6	Arabidopsis thaliana	232	3e-61	cellulose synthase A4	AT5G44030	1e-61	Cellulose synthase A catalytic subunit 7 [UDP-forming] n=12 Tax=Embryophyta RepID=CESA7_ORYSJ	Q9AV71	87.0968	2e-60
psme_1_2_040332	GEFULLY02F77BM	345	2	1	FALSE	TRUE	A	Cysteine-rich receptor-like protein kinase 29	Q8S9L6	Arabidopsis thaliana	107	9e-27	cysteine-rich RLK (RECEPTOR-like protein kinase) 29	AT4G21410	2e-27	Whole genome shotgun sequence of line PN40024, scaffold_11.assembly12x (Fragment) n=10 Tax=Magnoliophyta RepID=D7T8P5_VITVI	D7T8P5	67.5	7e-28
psme_1_2_040333	GEFULLY02F78O3	176	1	1	TRUE	TRUE	A	Phosphoglycerate kinase	Q9SAJ4	Arabidopsis thaliana	50.8	7e-07	phosphoglycerate kinase	AT1G79550	2e-07	Phosphoglycerate kinase n=2 Tax=Spermatophyta RepID=B8LKQ1_PICSI	B8LKQ1	76.9231	1e-07
psme_1_2_040334	GEFULLY02F79D8	143	3	6	TRUE	TRUE	A
psme_1_2_040335	GEFULLY02F7AV4	178	4	0	TRUE	TRUE	A
psme_1_2_040336	GEFULLY02F7BB6	150	4	0	TRUE	TRUE	A
psme_1_2_040337	GEFULLY02F7CHC	388	0	3	FALSE	TRUE	A
psme_1_2_040338	GEFULLY02F7CL3	119	0	0	TRUE	TRUE	X
psme_1_2_040339	GEFULLY02F7DHZ	328	0	0	FALSE	TRUE	X									2S seed storage protein n=4 Tax=Pinaceae RepID=O64929_PSEMZ	O64929	79.2453	1e-17
psme_1_2_040340	GEFULLY02F7EWU	429	0	0	FALSE	FALSE	X
psme_1_2_040341	GEFULLY02F7EYZ	428	0	0	FALSE	FALSE	X
psme_1_2_040342	GEFULLY02F7FJJ	120	0	0	TRUE	TRUE	X
psme_1_2_040343	GEFULLY02F7GOP	153	0	0	TRUE	FALSE	X
psme_1_2_040344	GEFULLY02F7H1U	165	0	0	FALSE	FALSE	X
psme_1_2_040345	GEFULLY02F7H9U	188	0	0	TRUE	FALSE	X
psme_1_2_040346	GEFULLY02F7HYJ	134	0	0	TRUE	TRUE	X
psme_1_2_040347	GEFULLY02F7JKZ	454	0	1	FALSE	FALSE	A
psme_1_2_040348	GEFULLY02F7K8O	107	0	5	TRUE	TRUE	A
psme_1_2_040349	GEFULLY02F7KCN	102	0	0	TRUE	TRUE	X
psme_1_2_040350	GEFULLY02F7KSB	468	3	1	FALSE	FALSE	A
psme_1_2_040351	GEFULLY02F7LVI	464	3	4	TRUE	FALSE	A									Endonuclease-reverse transcriptase n=1 Tax=Bombyx mori RepID=D7F176_BOMMO	D7F176	32.6389	3e-14
psme_1_2_040352	GEFULLY02F7MK2	242	8	0	FALSE	FALSE	-
psme_1_2_040353	GEFULLY02F7MLO	256	0	3	TRUE	TRUE	A									Putative uncharacterized protein n=1 Tax=Picea sitchensis RepID=A9NPF5_PICSI	A9NPF5	60	9e-14
psme_1_2_040354	GEFULLY02F7MSY	483	3	0	FALSE	FALSE	A
psme_1_2_040355	GEFULLY02F7P4C	491	1	1	FALSE	FALSE	A
psme_1_2_040356	GEFULLY02F7PYL	444	0	0	FALSE	FALSE	X
psme_1_2_040357	GEFULLY02F7QOD	490	1	0	FALSE	TRUE	A									Putative uncharacterized protein n=1 Tax=Picea sitchensis RepID=D5ABT8_PICSI	D5ABT8	51.5625	1e-08
psme_1_2_040358	GEFULLY02F7RXR	236	0	0	TRUE	FALSE	X
psme_1_2_040359	GEFULLY02F7SRI	179	3	0	TRUE	FALSE	A
psme_1_2_040360	GEFULLY02F7TEH	111	3	24	TRUE	TRUE	+	Ras-related protein RABA2a	O04486	Arabidopsis thaliana	70.9	7e-13	RAB GTPase 11C	AT1G09630	2e-13	Ras-related protein Rab-11B n=140 Tax=Eukaryota RepID=RB11B_HUMAN	Q15907	85.7143	4e-09
psme_1_2_040361	GEFULLY02F7UYW	142	0	0	TRUE	TRUE	X
psme_1_2_040362	GEFULLY02F7X4P	431	0	0	TRUE	FALSE	X									Protease cofactor n=48 Tax=Adenoviridae RepID=PIV6_ADE40	P48309	62.1359	2e-27
psme_1_2_040363	GEFULLY02F7X8N	259	7	0	TRUE	TRUE	-	Histidine kinase	Q9C5U1	Arabidopsis thaliana	58.5	3e-09	histidine kinase 3	AT1G27320	1e-09	Hypothetical two-component sensor n=1 Tax=Grimontia hollisae CIP 101886 RepID=D0I9W4_VIBHO	D0I9W4	46.0526	3e-10
psme_1_2_040364	GEFULLY02F7XGF	450	0	0	FALSE	FALSE	X
psme_1_2_040365	GEFULLY02F7XUH	503	3	0	FALSE	FALSE	A
psme_1_2_040366	GEFULLY02F7Y23	437	2	0	FALSE	FALSE	A
psme_1_2_040367	GEFULLY02F80EB	425	7	21	TRUE	TRUE	+	Pentatricopeptide repeat-containing protein At2g45350, chloroplastic	O22137	Arabidopsis thaliana	134	9e-32	Pentatricopeptide repeat (PPR) superfamily protein	AT2G35030	7e-39	Putative uncharacterized protein n=1 Tax=Picea sitchensis RepID=B8LLJ0_PICSI	B8LLJ0	56.4286	2e-42
psme_1_2_040368	GEFULLY02F80FH	376	5	0	TRUE	FALSE	A	Pentatricopeptide repeat-containing protein At3g22690	Q9LUJ2	Arabidopsis thaliana	59.7	1e-17	Tetratricopeptide repeat (TPR)-like superfamily protein	AT3G23330	1e-18	Predicted protein n=9 Tax=Embryophyta RepID=A9TNX6_PHYPA	A9TNX6	50	4e-20
psme_1_2_040369	GEFULLY02F80VX	247	10	1	TRUE	TRUE	-
psme_1_2_040370	GEFULLY02F82PT	336	1	0	FALSE	TRUE	A
psme_1_2_040371	GEFULLY02F832Z	100	5	0	TRUE	TRUE	A
psme_1_2_040372	GEFULLY02F85MZ	123	0	0	TRUE	TRUE	X
psme_1_2_040373	GEFULLY02F867H	225	0	0	TRUE	FALSE	X
psme_1_2_040374	GEFULLY02F875R	388	0	0	TRUE	TRUE	X
psme_1_2_040375	GEFULLY02F87E9	181	0	0	TRUE	FALSE	X
psme_1_2_040376	GEFULLY02F88A8	444	0	0	FALSE	FALSE	X									PREDICTED: hypothetical protein n=1 Tax=Gallus gallus RepID=UPI0000447428	UPI0000447428	60	5e-07
psme_1_2_040377	GEFULLY02F89JU	421	0	0	TRUE	TRUE	X	Aflatoxin B1 aldehyde reductase member 3	P38918	Rattus norvegicus	135	2e-32	NAD(P)-linked oxidoreductase superfamily protein	AT1G04420	4e-06	Predicted protein n=4 Tax=Leotiomyceta RepID=Q0C939_ASPTN	Q0C939	58.2734	2e-43
psme_1_2_040378	GEFULLY02F8BBR	276	1	0	FALSE	FALSE	A
psme_1_2_040379	GEFULLY02F8BOS	154	0	0	TRUE	TRUE	X									Predicted protein n=1 Tax=Laccaria bicolor S238N-H82 RepID=B0DMR5_LACBS	B0DMR5	55.102	2e-07
psme_1_2_040380	GEFULLY02F8BV4	395	0	0	FALSE	FALSE	X
psme_1_2_040381	GEFULLY02F8CGR	168	0	0	TRUE	TRUE	X
psme_1_2_040382	GEFULLY02F8CJM	211	14	3	TRUE	TRUE	-
psme_1_2_040383	GEFULLY02F8CMK	351	3	0	FALSE	FALSE	A
psme_1_2_040384	GEFULLY02F8EWE	177	0	0	TRUE	FALSE	X
psme_1_2_040385	GEFULLY02F8FA1	126	0	0	TRUE	TRUE	X
psme_1_2_040386	GEFULLY02F8FNK	286	0	0	FALSE	TRUE	X
psme_1_2_040387	GEFULLY02F8FXO	414	1	0	FALSE	FALSE	A
psme_1_2_040388	GEFULLY02F8GCP	356	0	0	FALSE	FALSE	X
psme_1_2_040389	GEFULLY02F8GTZ	385	1	0	FALSE	TRUE	A									Putative uncharacterized protein n=2 Tax=Picea sitchensis RepID=B8LMX8_PICSI	B8LMX8	63.6364	7e-37
psme_1_2_040390	GEFULLY02F8HXI	234	0	5	TRUE	TRUE	A
psme_1_2_040391	GEFULLY02F8I88	337	1	0	FALSE	FALSE	A
psme_1_2_040392	GEFULLY02F8I9I	170	0	0	FALSE	TRUE	X
psme_1_2_040393	GEFULLY02F8J21	192	0	0	FALSE	TRUE	X
psme_1_2_040394	GEFULLY02F8J7I	107	30	0	TRUE	TRUE	-
psme_1_2_040395	GEFULLY02F8JTT	356	0	0	FALSE	TRUE	X
psme_1_2_040396	GEFULLY02F8L9Y	113	0	1	TRUE	TRUE	A
psme_1_2_040397	GEFULLY02F8M35	149	0	0	TRUE	TRUE	X
psme_1_2_040398	GEFULLY02F8MEE	236	4	0	TRUE	TRUE	A	2-isopropylmalate synthase 2, chloroplastic	Q9C550	Arabidopsis thaliana	114	5e-26	2-isopropylmalate synthase 1	AT1G74040	1e-26	Whole genome shotgun sequence of line PN40024, scaffold_124.assembly12x (Fragment) n=1 Tax=Vitis vinifera RepID=D7U8V8_VITVI	D7U8V8	80.8824	9e-25
psme_1_2_040399	GEFULLY02F8NAA	185	0	0	TRUE	TRUE	X									Putative uncharacterized protein n=1 Tax=Picea sitchensis RepID=D5ABT8_PICSI	D5ABT8	57.1429	5e-07
psme_1_2_040400	GEFULLY02F8OCZ	433	0	0	FALSE	FALSE	X
psme_1_2_040401	GEFULLY02F8OFK	112	0	0	TRUE	TRUE	X
psme_1_2_040402	GEFULLY02F8QFD	443	10	2	FALSE	TRUE	-	Cellulose synthase A catalytic subunit 1 [UDP-forming]	O48946	Arabidopsis thaliana	74.3	7e-16	cellulose synthase-like B3	AT2G32530	2e-20	Putative uncharacterized protein n=1 Tax=Picea sitchensis RepID=B8LP88_PICSI	B8LP88	79.6748	5e-56
psme_1_2_040403	GEFULLY02F8QVZ	423	8	93	FALSE	FALSE	+	Multiprotein-bridging factor 1c	Q9LV58	Arabidopsis thaliana	81.6	5e-16	multiprotein bridging factor 1C	AT3G24500	2e-16	Multiprotein-bridging factor 1c n=36 Tax=Viridiplantae RepID=MBF1C_ARATH	Q9LV58	64.9123	8e-15
psme_1_2_040404	GEFULLY02F8R53	365	0	0	TRUE	FALSE	X
psme_1_2_040405	GEFULLY02F8S0H	107	0	0	FALSE	TRUE	X
psme_1_2_040406	GEFULLY02F8SHE	389	1	0	FALSE	TRUE	A
psme_1_2_040407	GEFULLY02F8T3A	456	0	0	FALSE	FALSE	X
psme_1_2_040408	GEFULLY02F8TSR	188	0	0	FALSE	TRUE	X
psme_1_2_040409	GEFULLY02F8UCN	113	1	0	TRUE	TRUE	A
psme_1_2_040410	GEFULLY02F8V5A	531	1	0	TRUE	TRUE	A
psme_1_2_040411	GEFULLY02F8VFK	356	0	0	FALSE	FALSE	X
psme_1_2_040412	GEFULLY02F8WMD	254	0	0	TRUE	TRUE	X	Putative uncharacterized protein At2g16390	Q9SIW2	Arabidopsis thaliana	75.1	4e-14	SNF2 domain-containing protein / helicase domain-containing protein	AT2G16390	1e-14	Putative uncharacterized protein At2g16390 n=1 Tax=Arabidopsis thaliana RepID=Q9SIW2_ARATH	Q9SIW2	65.4545	8e-13
psme_1_2_040413	GEFULLY02F8WNU	392	0	0	FALSE	FALSE	X
psme_1_2_040414	GEFULLY02F8XZZ	260	0	0	TRUE	FALSE	X
psme_1_2_040415	GEFULLY02F8YXX	252	0	0	FALSE	FALSE	X
psme_1_2_040416	GEFULLY02F8Z2H	170	0	1	TRUE	TRUE	A
psme_1_2_040417	GEFULLY02F8ZH6	455	0	1	FALSE	FALSE	A
psme_1_2_040418	GEFULLY02F90BU	211	1	18	TRUE	TRUE	+						Ran BP2/NZF zinc finger-like superfamily protein	AT3G15680	2e-12	Os02g0203700 protein n=13 Tax=Magnoliophyta RepID=Q6Z6E6_ORYSJ	Q6Z6E6	81.5789	3e-12
psme_1_2_040419	GEFULLY02F90CR	396	3	8	FALSE	TRUE	A
psme_1_2_040420	GEFULLY02F921M	395	0	1	FALSE	TRUE	A
psme_1_2_040421	GEFULLY02F93H7	487	1	0	FALSE	FALSE	A
psme_1_2_040422	GEFULLY02F96XM	422	34	207	TRUE	TRUE	+	5-methyltetrahydropteroyltriglutamate--homocysteine methyltransferase	O50008	Arabidopsis thaliana	197	6e-59	Cobalamin-independent synthase family protein	AT5G17920	2e-59	5-methyltetrahydropteroyltriglutamate--homocysteine methyltransferase n=87 Tax=cellular organisms RepID=METE_ARATH	O50008	86.2385	1e-57
psme_1_2_040423	GEFULLY02F98DH	425	37	111	FALSE	TRUE	+	Hsp 70-like protein	Q9STW6	Arabidopsis thaliana	79.3	3e-15	chloroplast heat shock protein 70-1	AT4G24280	8e-16	Stromal heat shock protein 70 kDa, chloroplast n=76 Tax=root RepID=C1EC83_9CHLO	C1EC83	85.7143	4e-14
psme_1_2_040424	GEFULLY02F99K5	129	2	0	TRUE	FALSE	A
psme_1_2_040425	GEFULLY02F9AFR	403	0	0	FALSE	FALSE	X
psme_1_2_040426	GEFULLY02F9ATX	452	0	0	FALSE	FALSE	X
psme_1_2_040427	GEFULLY02F9B3G	202	1	10	TRUE	TRUE	+	Abscisic acid 8'-hydroxylase 4	Q9LJK2	Arabidopsis thaliana	48.1	1e-08	cytochrome P450 family 716 subfamily A polypeptide 1	AT5G36110	2e-15	Cytochrome P450 716B2 n=12 Tax=Spermatophyta RepID=C16B2_PICSI	Q50EK0	80	8e-23
psme_1_2_040428	GEFULLY02F9B6J	236	0	0	TRUE	TRUE	X
psme_1_2_040429	GEFULLY02F9BSB	262	0	0	TRUE	TRUE	X									Putative uncharacterized protein n=6 Tax=Picea sitchensis RepID=B8LRB7_PICSI	B8LRB7	54.5455	3e-08
psme_1_2_040430	GEFULLY02F9DCR	191	0	0	TRUE	TRUE	X	Chorismate synthase	P28777	Saccharomyces cerevisiae	70.5	5e-17	chorismate synthase putative / 5-enolpyruvylshikimate-3-phosphate phospholyase putative	AT1G48850	3e-12	Chorismate synthase n=1 Tax=Tuber melanosporum RepID=D5GMG1_9PEZI	D5GMG1	86.8421	1e-17
psme_1_2_040431	GEFULLY02F9FK1	387	0	0	FALSE	FALSE	X
psme_1_2_040432	GEFULLY02F9GAO	366	0	0	TRUE	TRUE	X
psme_1_2_040433	GEFULLY02F9GUR	467	0	0	FALSE	FALSE	X
psme_1_2_040434	GEFULLY02F9H7K	369	0	0	FALSE	FALSE	X
psme_1_2_040435	GEFULLY02F9H8X	389	0	0	FALSE	FALSE	X
psme_1_2_040436	GEFULLY02F9HP0	323	0	0	TRUE	TRUE	X
psme_1_2_040437	GEFULLY02F9HUZ	401	1	0	FALSE	TRUE	A
psme_1_2_040438	GEFULLY02F9IRS	150	0	0	TRUE	TRUE	X
psme_1_2_040439	GEFULLY02F9ITX	452	0	0	FALSE	FALSE	X
psme_1_2_040440	GEFULLY02F9J84	426	0	0	TRUE	FALSE	X	Ser/Thr protein kinase, putative	Q8IHR5	Plasmodium falciparum (isolate 3D7)	47.8	9e-06				Predicted protein (Fragment) n=1 Tax=Nematostella vectensis RepID=A7T4D8_NEMVE	A7T4D8	25.2336	4e-07
psme_1_2_040441	GEFULLY02F9KEH	148	0	0	TRUE	TRUE	X
psme_1_2_040442	GEFULLY02F9M6M	137	0	6	TRUE	TRUE	+
psme_1_2_040443	GEFULLY02F9M7M	453	9	5	FALSE	FALSE	A	ADP-ribosylation factor-like protein	Q9M1P5	Arabidopsis thaliana	58.5	6e-09	ADP-ribosylation factor A1B	AT5G14670	2e-09	F28C11.12 n=5 Tax=Eukaryota RepID=Q9LQC8_ARATH	Q9LQC8	100	7e-08
psme_1_2_040444	GEFULLY02F9MUH	123	12	0	TRUE	TRUE	-
psme_1_2_040445	GEFULLY02F9OA3	520	0	0	FALSE	FALSE	X
psme_1_2_040446	GEFULLY02F9PNC	253	2	0	FALSE	TRUE	A
psme_1_2_040447	GEFULLY02F9QEU	172	0	0	TRUE	TRUE	X
psme_1_2_040448	GEFULLY02F9QK5	105	0	0	TRUE	TRUE	X
psme_1_2_040449	GEFULLY02F9RSX	114	0	0	TRUE	TRUE	X
psme_1_2_040450	GEFULLY02F9RT3	471	356	9	FALSE	FALSE	-
psme_1_2_040451	GEFULLY02F9SQO	100	4	0	TRUE	FALSE	A
psme_1_2_040452	GEFULLY02F9TWL	374	0	0	TRUE	FALSE	X
psme_1_2_040453	GEFULLY02F9U03	419	0	1	FALSE	FALSE	A
psme_1_2_040454	GEFULLY02F9U0G	106	0	0	TRUE	TRUE	X
psme_1_2_040455	GEFULLY02F9U0W	114	0	0	TRUE	TRUE	X
psme_1_2_040456	GEFULLY02F9UVG	139	19	0	TRUE	TRUE	-
psme_1_2_040457	GEFULLY02F9VA0	225	0	0	FALSE	TRUE	X
psme_1_2_040458	GEFULLY02F9WLP	510	0	0	FALSE	FALSE	X
psme_1_2_040459	GEFULLY02F9WMM	183	0	0	TRUE	TRUE	X
psme_1_2_040460	GEFULLY02F9XIJ	165	0	0	TRUE	TRUE	X									Putative uncharacterized protein n=5 Tax=Picea sitchensis RepID=A9NZG2_PICSI	A9NZG2	82.3529	2e-09
psme_1_2_040461	GEFULLY02F9XPH	139	0	0	FALSE	FALSE	X
psme_1_2_040462	GEFULLY02F9YW5	369	0	0	FALSE	FALSE	X
psme_1_2_040463	GEFULLY02F9YXU	424	1	0	FALSE	FALSE	A
psme_1_2_040464	GEFULLY02FF1KY	197	4	3	TRUE	FALSE	A
psme_1_2_040465	GEFULLY02FF30B	238	0	0	FALSE	FALSE	X
psme_1_2_040466	GEFULLY02FF38W	250	0	0	FALSE	TRUE	X
psme_1_2_040467	GEFULLY02FF3PW	200	0	0	TRUE	TRUE	X
psme_1_2_040468	GEFULLY02FF4P2	146	0	0	TRUE	TRUE	X
psme_1_2_040469	GEFULLY02FF7CH	340	3	1	TRUE	TRUE	A	Pentatricopeptide repeat-containing protein At1g11290	Q3E6Q1	Arabidopsis thaliana	95.9	2e-20	Tetratricopeptide repeat (TPR)-like superfamily protein	AT3G23330	3e-25	Putative uncharacterized protein n=1 Tax=Picea sitchensis RepID=B8LQA8_PICSI	B8LQA8	52.6786	4e-27
psme_1_2_040470	GEFULLY02FF9MQ	109	0	0	TRUE	TRUE	X
psme_1_2_040471	GEFULLY02FFXYD	198	0	0	TRUE	FALSE	X
psme_1_2_040472	GEFULLY02FG0FB	129	2	2	TRUE	TRUE	A	Laccase-15	Q84J37	Arabidopsis thaliana	51.6	4e-07	Laccase/Diphenol oxidase family protein	AT5G48100	1e-07	Putative uncharacterized protein n=1 Tax=Vitis vinifera RepID=A5BL24_VITVI	A5BL24	56.4103	1e-06
psme_1_2_040473	GEFULLY02FG110	359	0	2	FALSE	FALSE	A
psme_1_2_040474	GEFULLY02FG2CY	117	0	0	FALSE	TRUE	X
psme_1_2_040475	GEFULLY02FG5A3	289	0	0	FALSE	TRUE	X
psme_1_2_040476	GEFULLY02FG5J9	108	0	0	TRUE	TRUE	X
psme_1_2_040477	GEFULLY02FG5LQ	173	0	0	TRUE	TRUE	X
psme_1_2_040478	GEFULLY02FG5M1	260	0	1	FALSE	FALSE	A
psme_1_2_040479	GEFULLY02FG5Y0	347	0	0	FALSE	FALSE	X
psme_1_2_040480	GEFULLY02FG6LS	108	0	0	TRUE	TRUE	X
psme_1_2_040481	GEFULLY02FG8DR	214	2	0	FALSE	TRUE	A
psme_1_2_040482	GEFULLY02FG9JA	328	0	0	FALSE	FALSE	X
psme_1_2_040483	GEFULLY02FGAIC	266	1	0	FALSE	TRUE	A
psme_1_2_040484	GEFULLY02FGDDJ	176	1	0	TRUE	TRUE	A
psme_1_2_040485	GEFULLY02FGDHU	113	0	0	TRUE	TRUE	X
psme_1_2_040486	GEFULLY02FGF6D	131	1	0	TRUE	TRUE	A
psme_1_2_040487	GEFULLY02FGFX0	175	0	0	FALSE	FALSE	X
psme_1_2_040488	GEFULLY02FGGDX	120	0	0	FALSE	TRUE	X
psme_1_2_040489	GEFULLY02FGGWE	330	3	0	FALSE	FALSE	A
psme_1_2_040490	GEFULLY02FGIVE	374	0	0	FALSE	FALSE	X
psme_1_2_040491	GEFULLY02FGJAM	137	0	0	TRUE	TRUE	X
psme_1_2_040492	GEFULLY02FGJBI	355	0	0	FALSE	FALSE	X
psme_1_2_040493	GEFULLY02FGJLE	144	0	0	TRUE	FALSE	X
psme_1_2_040494	GEFULLY02FGL25	168	0	0	TRUE	TRUE	X						GDSL-like Lipase/Acylhydrolase superfamily protein	AT5G41890	1e-08	GDSL esterase/lipase At5g41890 n=15 Tax=Magnoliophyta RepID=GDL81_ARATH	Q9FJ25	77.4194	8e-07
psme_1_2_040495	GEFULLY02FGL8G	152	0	0	TRUE	TRUE	X
psme_1_2_040496	GEFULLY02FGSJ2	365	0	0	FALSE	FALSE	X
psme_1_2_040497	GEFULLY02FGSJ6	413	1	0	FALSE	FALSE	A									Putative uncharacterized protein n=1 Tax=Picea sitchensis RepID=A9NQ25_PICSI	A9NQ25	60.6061	7e-06
psme_1_2_040498	GEFULLY02FGSMO	475	42	321	TRUE	FALSE	+	Isoflavone reductase homolog P3	P52577	Arabidopsis thaliana	136	2e-32	NAD(P)-binding Rossmann-fold superfamily protein	AT1G75290	2e-34	Isoflavone reductase-like protein 4 n=10 Tax=Magnoliophyta RepID=Q3KN69_VITVI	Q3KN69	68.8073	3e-35
psme_1_2_040499	GEFULLY02FGV1H	163	0	0	TRUE	TRUE	X
psme_1_2_040500	GEFULLY02FGVHB	339	0	0	TRUE	TRUE	X									Putative uncharacterized protein n=1 Tax=Coprinopsis cinerea okayama7#130 RepID=A8NPU0_COPC7	A8NPU0	52.381	3e-08
psme_1_2_040501	GEFULLY02FGY1A	194	0	0	TRUE	TRUE	X
psme_1_2_040502	GEFULLY02FGY3T	325	0	1	TRUE	TRUE	A
psme_1_2_040503	GEFULLY02FGYGF	133	0	0	TRUE	TRUE	X
psme_1_2_040504	GEFULLY02FGYSF	302	0	11	TRUE	FALSE	+	Pentatricopeptide repeat-containing protein At5g12100, mitochondrial	Q9FMQ1	Arabidopsis thaliana	71.2	2e-14	Pentatricopeptide repeat (PPR) superfamily protein	AT1G19290	5e-21	Os05g0275100 protein (Fragment) n=4 Tax=Oryza sativa RepID=C7J2N3_ORYSJ	C7J2N3	56.1644	4e-21
psme_1_2_040505	GEFULLY02FGYVF	150	0	0	TRUE	TRUE	X
psme_1_2_040506	GEFULLY02FH0FV	106	12	1	TRUE	TRUE	-
psme_1_2_040507	GEFULLY02FH0R7	176	0	1	TRUE	TRUE	A
psme_1_2_040508	GEFULLY02FH27Q	456	1	0	TRUE	TRUE	A	RING-H2 finger protein ATL3F	Q8L9T5	Arabidopsis thaliana	52.4	4e-07	TOXICOS EN LEVADURA 2	AT3G16720	1e-07	Putative uncharacterized protein n=1 Tax=Picea sitchensis RepID=A9P249_PICSI	A9P249	43.0233	7e-11
psme_1_2_040509	GEFULLY02FH321	279	0	0	TRUE	FALSE	X
psme_1_2_040510	GEFULLY02FH3IA	219	0	0	TRUE	TRUE	X
psme_1_2_040511	GEFULLY02FH4JU	448	0	0	FALSE	FALSE	X
psme_1_2_040512	GEFULLY02FH59I	361	2	0	TRUE	TRUE	A	Putative uncharacterized protein AT4g09430	Q9M0P9	Arabidopsis thaliana	64.3	6e-11	Disease resistance protein (TIR-NBS-LRR class)	AT1G72840	4e-16	Putative uncharacterized protein n=1 Tax=Picea sitchensis RepID=B8LLN9_PICSI	B8LLN9	62.3853	9e-32
psme_1_2_040513	GEFULLY02FH59Y	111	0	0	TRUE	FALSE	X
psme_1_2_040514	GEFULLY02FH70R	336	0	1	FALSE	FALSE	A
psme_1_2_040515	GEFULLY02FH7JH	158	0	0	TRUE	TRUE	X						Protein of unknown function (DUF604)	AT4G23490	2e-11	Putative uncharacterized protein n=1 Tax=Picea sitchensis RepID=B8LNL2_PICSI	B8LNL2	64.1509	5e-14
psme_1_2_040516	GEFULLY02FHA27	112	0	0	TRUE	TRUE	X
psme_1_2_040517	GEFULLY02FHASI	144	0	0	TRUE	TRUE	X
psme_1_2_040518	GEFULLY02FHBPW	273	0	0	FALSE	TRUE	X
psme_1_2_040519	GEFULLY02FHBVA	151	0	0	TRUE	TRUE	X
psme_1_2_040520	GEFULLY02FHBZR	250	37	5	FALSE	TRUE	-
psme_1_2_040521	GEFULLY02FHCJB	380	0	0	FALSE	FALSE	X
psme_1_2_040522	GEFULLY02FHDVY	195	1	0	FALSE	FALSE	A
psme_1_2_040523	GEFULLY02FHEE8	146	0	0	TRUE	TRUE	X
psme_1_2_040524	GEFULLY02FHG1S	167	0	1	FALSE	FALSE	A
psme_1_2_040525	GEFULLY02FHG2C	236	0	0	FALSE	FALSE	X
psme_1_2_040526	GEFULLY02FHG6P	505	0	0	FALSE	FALSE	X
psme_1_2_040527	GEFULLY02FHHB7	462	0	0	FALSE	FALSE	X
psme_1_2_040528	GEFULLY02FHKAF	367	9	0	TRUE	TRUE	-	DNA-dependent protein kinase catalytic subunit	P97313	Mus musculus	68.6	3e-12				Predicted protein n=2 Tax=cellular organisms RepID=A9SH90_PHYPA	A9SH90	65.4545	4e-15
psme_1_2_040529	GEFULLY02FHKNU	229	0	0	FALSE	TRUE	X
psme_1_2_040530	GEFULLY02FHKR5	288	0	0	FALSE	FALSE	X
psme_1_2_040531	GEFULLY02FHLO1	339	2	1	TRUE	FALSE	A
psme_1_2_040532	GEFULLY02FHMAS	250	0	0	TRUE	TRUE	X
psme_1_2_040533	GEFULLY02FHNXU	229	0	0	TRUE	FALSE	X
psme_1_2_040534	GEFULLY02FHOCE	394	3	0	FALSE	FALSE	A
psme_1_2_040535	GEFULLY02FHOOB	188	0	0	TRUE	TRUE	X	At1g20560/F2D10_4	Q94JT9	Arabidopsis thaliana	63.5	1e-10	AMP-dependent synthetase and ligase family protein	AT1G77240	2e-11	Whole genome shotgun sequence of line PN40024, scaffold_69.assembly12x (Fragment) n=1 Tax=Vitis vinifera RepID=D7T0F9_VITVI	D7T0F9	67.4419	4e-10
psme_1_2_040536	GEFULLY02FHQ1H	185	0	0	TRUE	FALSE	X
psme_1_2_040537	GEFULLY02FHQAX	134	0	0	FALSE	FALSE	X
psme_1_2_040538	GEFULLY02FHRGJ	329	481	227	FALSE	TRUE	-	Galactinol synthase	O22893	Arabidopsis thaliana	196	1e-50	galactinol synthase 1	AT2G47180	3e-51	Galactinol synthase n=109 Tax=Spermatophyta RepID=O22893_ARATH	O22893	78.1818	2e-49
psme_1_2_040539	GEFULLY02FHTAW	139	0	0	TRUE	TRUE	X
psme_1_2_040540	GEFULLY02FHU3P	350	28	7	FALSE	TRUE	-	Defensin-1	A4L7R7	Pinus sylvestris	61.2	5e-10				Defensin-1 n=11 Tax=Spermatophyta RepID=DEF1_PINSY	A4L7R7	63.2653	1e-08
psme_1_2_040541	GEFULLY02FHUC8	364	0	0	TRUE	FALSE	X
psme_1_2_040542	GEFULLY02FHWO6	480	0	0	TRUE	TRUE	X
psme_1_2_040543	GEFULLY02FHX7E	457	1	0	FALSE	FALSE	A
psme_1_2_040544	GEFULLY02FHXXV	302	0	0	TRUE	TRUE	X	Exo-1,4-beta-xylosidase bxlB	Q5ATH9	Emericella nidulans	89.7	1e-18	beta-xylosidase 1	AT5G49360	4e-12	hypothetical protein MPER_08438 n=1 Tax=Moniliophthora perniciosa FA553 RepID=UPI000187E4C4	UPI000187E4C4	55.7895	3e-23
psme_1_2_040545	GEFULLY02FI0RM	548	0	0	FALSE	FALSE	X
psme_1_2_040546	GEFULLY02FI2NF	358	2	1	TRUE	TRUE	A	Pentatricopeptide repeat-containing protein At3g26782, mitochondrial	Q9LW32	Arabidopsis thaliana	132	2e-31	Tetratricopeptide repeat (TPR)-like superfamily protein	AT5G09950	5e-33	Whole genome shotgun sequence of line PN40024, scaffold_108.assembly12x (Fragment) n=1 Tax=Vitis vinifera RepID=D7SXH2_VITVI	D7SXH2	59.2593	5e-34
psme_1_2_040547	GEFULLY02FI2WK	178	0	1	FALSE	TRUE	A
psme_1_2_040548	GEFULLY02FI3YR	376	1	0	FALSE	FALSE	A
psme_1_2_040549	GEFULLY02FI48S	360	1	0	FALSE	FALSE	A
psme_1_2_040550	GEFULLY02FI4OO	185	10	25	FALSE	TRUE	+
psme_1_2_040551	GEFULLY02FI4TM	112	0	0	TRUE	TRUE	X
psme_1_2_040552	GEFULLY02FI5P9	138	0	0	TRUE	TRUE	X
psme_1_2_040553	GEFULLY02FI5R0	109	0	0	FALSE	FALSE	X
psme_1_2_040554	GEFULLY02FI6Q2	331	0	0	FALSE	FALSE	X
psme_1_2_040555	GEFULLY02FI8BS	148	0	0	TRUE	TRUE	X
psme_1_2_040556	GEFULLY02FI8NF	132	0	0	TRUE	TRUE	X
psme_1_2_040557	GEFULLY02FIALY	476	2	0	TRUE	TRUE	A
psme_1_2_040558	GEFULLY02FICAG	174	0	0	TRUE	FALSE	X
psme_1_2_040559	GEFULLY02FID86	115	0	0	TRUE	TRUE	X
psme_1_2_040560	GEFULLY02FIDCI	463	5	23	FALSE	FALSE	+
psme_1_2_040561	GEFULLY02FIFK6	159	0	0	TRUE	FALSE	X
psme_1_2_040562	GEFULLY02FIFT2	121	0	0	TRUE	TRUE	X
psme_1_2_040563	GEFULLY02FIHIA	146	0	0	TRUE	TRUE	X
psme_1_2_040564	GEFULLY02FII0Z	166	0	0	TRUE	TRUE	X
psme_1_2_040565	GEFULLY02FIIW3	420	0	0	FALSE	FALSE	X
psme_1_2_040566	GEFULLY02FIJ37	121	0	0	FALSE	TRUE	X
psme_1_2_040567	GEFULLY02FIJFY	146	0	0	FALSE	FALSE	X
psme_1_2_040568	GEFULLY02FIJKJ	433	0	4	TRUE	FALSE	A									Predicted protein n=1 Tax=Physcomitrella patens subsp. patens RepID=A9T4M6_PHYPA	A9T4M6	34.3137	1e-06
psme_1_2_040569	GEFULLY02FIKXU	356	1	0	TRUE	FALSE	A
psme_1_2_040570	GEFULLY02FILTP	189	0	0	TRUE	FALSE	X
psme_1_2_040571	GEFULLY02FIMNF	401	0	0	FALSE	FALSE	X
psme_1_2_040572	GEFULLY02FIOBG	249	0	0	TRUE	FALSE	X
psme_1_2_040573	GEFULLY02FIP85	506	1	0	FALSE	FALSE	A
psme_1_2_040574	GEFULLY02FIP8B	509	0	0	FALSE	FALSE	X									Putative uncharacterized protein n=1 Tax=Picea sitchensis RepID=C0PSJ9_PICSI	C0PSJ9	27.6316	7e-06
psme_1_2_040575	GEFULLY02FIRGZ	324	0	4	TRUE	TRUE	A
psme_1_2_040576	GEFULLY02FIS32	126	0	7	TRUE	TRUE	+
psme_1_2_040577	GEFULLY02FIS9W	451	0	0	FALSE	FALSE	X
psme_1_2_040578	GEFULLY02FISAO	153	0	0	TRUE	FALSE	X
psme_1_2_040579	GEFULLY02FISCK	456	0	0	FALSE	FALSE	X
psme_1_2_040580	GEFULLY02FITXI	349	1	0	FALSE	FALSE	A
psme_1_2_040581	GEFULLY02FIU58	197	0	0	TRUE	FALSE	X
psme_1_2_040582	GEFULLY02FIU86	205	0	0	TRUE	TRUE	X
psme_1_2_040583	GEFULLY02FIU8M	150	4	0	TRUE	FALSE	A
psme_1_2_040584	GEFULLY02FIW19	105	0	0	TRUE	TRUE	X
psme_1_2_040585	GEFULLY02FIW2J	239	0	0	TRUE	TRUE	X
psme_1_2_040586	GEFULLY02FIW8Q	323	1	0	FALSE	TRUE	A
psme_1_2_040587	GEFULLY02FIWOD	271	0	6	TRUE	TRUE	+									Putative uncharacterized protein n=1 Tax=Picea sitchensis RepID=D5ABV9_PICSI	D5ABV9	46.7153	4e-24
psme_1_2_040588	GEFULLY02FIWXE	289	1	0	TRUE	TRUE	A
psme_1_2_040589	GEFULLY02FIX9U	175	0	0	FALSE	FALSE	X
psme_1_2_040590	GEFULLY02FIXAJ	234	0	0	TRUE	TRUE	X
psme_1_2_040591	GEFULLY02FIXK5	130	0	0	TRUE	TRUE	X
psme_1_2_040592	GEFULLY02FIY0U	112	0	0	TRUE	TRUE	X
psme_1_2_040593	GEFULLY02FIY3F	317	0	0	FALSE	FALSE	X
psme_1_2_040594	GEFULLY02FIYDR	343	0	0	TRUE	TRUE	X
psme_1_2_040595	GEFULLY02FIYH7	113	0	0	TRUE	TRUE	X
psme_1_2_040596	GEFULLY02FIYMB	108	0	0	TRUE	TRUE	X
psme_1_2_040597	GEFULLY02FIYRT	366	0	0	TRUE	FALSE	X
psme_1_2_040598	GEFULLY02FIZKQ	190	0	0	FALSE	TRUE	X
psme_1_2_040599	GEFULLY02FJ0ME	378	0	3	FALSE	FALSE	A
psme_1_2_040600	GEFULLY02FJ1SZ	138	0	0	TRUE	TRUE	X
psme_1_2_040601	GEFULLY02FJ2BZ	130	0	0	TRUE	TRUE	X
psme_1_2_040602	GEFULLY02FJ3KV	334	6	1	FALSE	FALSE	A
psme_1_2_040603	GEFULLY02FJ5ZI	114	0	2	TRUE	TRUE	A
psme_1_2_040604	GEFULLY02FJ62E	469	0	0	TRUE	FALSE	X									Putative uncharacterized protein n=1 Tax=Picea sitchensis RepID=D5ABT8_PICSI	D5ABT8	56.8966	4e-13
psme_1_2_040605	GEFULLY02FJ6G8	267	0	0	TRUE	FALSE	X
psme_1_2_040606	GEFULLY02FJ6VL	429	8	1	TRUE	FALSE	-
psme_1_2_040607	GEFULLY02FJ7RZ	177	0	0	TRUE	TRUE	X
psme_1_2_040608	GEFULLY02FJ81K	482	0	0	TRUE	TRUE	X
psme_1_2_040609	GEFULLY02FJA2S	239	9	1	TRUE	TRUE	-
psme_1_2_040610	GEFULLY02FJAGR	336	3	0	TRUE	FALSE	A
psme_1_2_040611	GEFULLY02FJBDB	212	1	0	TRUE	FALSE	A						hAT transposon superfamily	AT4G15020	4e-07	PREDICTED: hypothetical protein n=2 Tax=Vitis vinifera RepID=UPI0001984B9F	UPI0001984B9F	57.7778	2e-08
psme_1_2_040612	GEFULLY02FJBL6	339	0	0	FALSE	FALSE	X
psme_1_2_040613	GEFULLY02FJCTI	359	1	0	FALSE	FALSE	A
psme_1_2_040614	GEFULLY02FJD8F	131	0	0	TRUE	TRUE	X
psme_1_2_040615	GEFULLY02FJE16	125	0	0	TRUE	TRUE	X
psme_1_2_040616	GEFULLY02FJFBO	480	0	0	FALSE	FALSE	X
psme_1_2_040617	GEFULLY02FJFK9	165	0	0	FALSE	TRUE	X
psme_1_2_040618	GEFULLY02FJFWP	319	0	0	FALSE	TRUE	X
psme_1_2_040619	GEFULLY02FJGFX	332	129	8	FALSE	TRUE	-
psme_1_2_040620	GEFULLY02FJGQ0	316	0	0	FALSE	TRUE	X
psme_1_2_040621	GEFULLY02FJJSV	135	0	1	FALSE	TRUE	A
psme_1_2_040622	GEFULLY02FJK3R	428	0	0	FALSE	FALSE	X
psme_1_2_040623	GEFULLY02FJKXH	358	0	0	TRUE	TRUE	X	Putative disease resistance protein	Q9M9X1	Arabidopsis thaliana	72	3e-13	receptor like protein 33	AT3G05660	8e-14	Putative uncharacterized protein n=1 Tax=Picea sitchensis RepID=B8LQX6_PICSI	B8LQX6	70.5882	4e-40
psme_1_2_040624	GEFULLY02FJLF0	420	0	3	FALSE	FALSE	A
psme_1_2_040625	GEFULLY02FJM42	414	3	1	FALSE	TRUE	A									Putative uncharacterized protein n=1 Tax=Picea sitchensis RepID=B8LMZ7_PICSI	B8LMZ7	52.0325	2e-26
psme_1_2_040626	GEFULLY02FJMCM	109	8	22	TRUE	TRUE	+
psme_1_2_040627	GEFULLY02FJNZA	418	1	1	FALSE	FALSE	A
psme_1_2_040628	GEFULLY02FJO9M	188	62	0	TRUE	TRUE	-
psme_1_2_040629	GEFULLY02FJP99	212	0	1	FALSE	TRUE	A
psme_1_2_040630	GEFULLY02FJR2Z	308	3	0	FALSE	FALSE	A
psme_1_2_040631	GEFULLY02FJRE2	233	6	54	TRUE	TRUE	+	Glycine-rich RNA-binding protein 7	Q03250	Arabidopsis thaliana	48.1	5e-06	cold circadian rhythm and rna binding 2	AT2G21660	1e-06	Putative uncharacterized protein n=1 Tax=Zea mays RepID=C4J2T8_MAIZE	C4J2T8	57.1429	2e-06
psme_1_2_040632	GEFULLY02FJRES	130	3	1	TRUE	TRUE	A
psme_1_2_040633	GEFULLY02FJRGY	409	0	0	TRUE	FALSE	X									isochorismatase hydrolase n=1 Tax=Bacillus selenitireducens MLS10 RepID=UPI00015F8D00	UPI00015F8D00	34.8485	8e-13
psme_1_2_040634	GEFULLY02FJRH3	483	0	1	TRUE	TRUE	A	Putative lipase	Q9SJI7	Arabidopsis thaliana	95.9	4e-20	alpha/beta-Hydrolases superfamily protein	AT4G18550	3e-33	Predicted protein n=19 Tax=Magnoliophyta RepID=B9I1N5_POPTR	B9I1N5	53.3835	5e-34
psme_1_2_040635	GEFULLY02FJSAQ	351	4	18	TRUE	TRUE	+	Hybrid signal transduction histidine kinase I	Q86AT9	Dictyostelium discoideum	63.2	1e-10	response regulator 24	AT5G26594	1e-09	Putative uncharacterized protein n=2 Tax=Picea sitchensis RepID=D5AC19_PICSI	D5AC19	50.7463	2e-12
psme_1_2_040636	GEFULLY02FJTGI	363	0	0	FALSE	FALSE	X
psme_1_2_040637	GEFULLY02FK06I	260	0	0	FALSE	FALSE	X
psme_1_2_040638	GEFULLY02FK19K	359	0	0	FALSE	TRUE	X	Cell division cycle protein 20 homolog	Q12834	Homo sapiens	99	2e-21	Transducin family protein / WD-40 repeat family protein	AT4G33260	1e-27	Putative uncharacterized protein At5g27945.1 n=2 Tax=Arabidopsis RepID=Q3E7F3_ARATH	Q3E7F3	55.7692	8e-23
psme_1_2_040639	GEFULLY02FK2R4	286	0	0	FALSE	FALSE	X
psme_1_2_040640	GEFULLY02FK3T3	383	1	1	FALSE	FALSE	A									Putative retroelement pol polyprotein n=1 Tax=Arabidopsis thaliana RepID=Q9SHL9_ARATH	Q9SHL9	63.7931	5e-23
psme_1_2_040641	GEFULLY02FK4G1	235	0	0	FALSE	FALSE	X
psme_1_2_040642	GEFULLY02FK5IU	333	1	10	FALSE	FALSE	+
psme_1_2_040643	GEFULLY02FK5SA	273	0	0	FALSE	TRUE	X
psme_1_2_040644	GEFULLY02FK6Y5	362	15	84	TRUE	FALSE	+	AT5G07120 protein	B9DFS6	Arabidopsis thaliana	125	2e-38	sorting nexin 2A	AT5G58440	6e-41	Similarity to sorting nexin n=18 Tax=Embryophyta RepID=Q9FGH8_ARATH	Q9FGH8	79.0123	4e-39
psme_1_2_040645	GEFULLY02FK74K	295	0	0	FALSE	FALSE	X
psme_1_2_040646	GEFULLY02FK839	125	0	0	TRUE	TRUE	X
psme_1_2_040647	GEFULLY02FK8VW	110	1	0	TRUE	TRUE	A
psme_1_2_040648	GEFULLY02FKASD	370	1	0	FALSE	FALSE	A
psme_1_2_040649	GEFULLY02FKC10	393	5	10	FALSE	FALSE	A
psme_1_2_040650	GEFULLY02FKDDS	297	1	0	FALSE	FALSE	A
psme_1_2_040651	GEFULLY02FKDRV	185	0	0	TRUE	FALSE	X
psme_1_2_040652	GEFULLY02FKF9C	193	0	0	FALSE	TRUE	X
psme_1_2_040653	GEFULLY02FKFAO	284	0	0	FALSE	FALSE	X
psme_1_2_040654	GEFULLY02FKFL3	346	0	0	TRUE	FALSE	X
psme_1_2_040655	GEFULLY02FKG1P	106	23	4	TRUE	TRUE	-						ARM repeat superfamily protein	AT5G36230	2e-09	Whole genome shotgun sequence of line PN40024, scaffold_23.assembly12x (Fragment) n=11 Tax=Spermatophyta RepID=D7SPN8_VITVI	D7SPN8	91.1765	7e-09
psme_1_2_040656	GEFULLY02FKG9N	255	0	0	TRUE	FALSE	X									Putative uncharacterized protein n=1 Tax=Asparagus officinalis RepID=Q2AA76_ASPOF	Q2AA76	50	2e-08
psme_1_2_040657	GEFULLY02FKGDU	374	0	0	TRUE	FALSE	X
psme_1_2_040658	GEFULLY02FKHU6	339	3	0	TRUE	FALSE	A
psme_1_2_040659	GEFULLY02FKLR9	266	1	8	TRUE	FALSE	+
psme_1_2_040660	GEFULLY02FKMI0	427	1	0	FALSE	FALSE	A
psme_1_2_040661	GEFULLY02FKMIB	414	2	0	FALSE	FALSE	A
psme_1_2_040662	GEFULLY02FKNPE	277	0	10	FALSE	FALSE	+
psme_1_2_040663	GEFULLY02FKOF2	468	0	0	TRUE	TRUE	X									Predicted protein n=1 Tax=Postia placenta Mad-698-R RepID=B8PFK0_POSPM	B8PFK0	63.6364	3e-53
psme_1_2_040664	GEFULLY02FKQKQ	419	0	0	FALSE	FALSE	X
psme_1_2_040665	GEFULLY02FKQO7	415	0	0	FALSE	FALSE	X
psme_1_2_040666	GEFULLY02FKQVE	263	0	0	FALSE	FALSE	X
psme_1_2_040667	GEFULLY02FKQW0	161	1	0	FALSE	TRUE	A	Putative uncharacterized protein At5g52540	Q9LTG3	Arabidopsis thaliana	84	8e-17	Protein of unknown function (DUF819)	AT5G52540	2e-17	Os06g0107100 protein n=4 Tax=Oryza sativa RepID=Q5VS60_ORYSJ	Q5VS60	64.1509	1e-12
psme_1_2_040668	GEFULLY02FKR1I	362	0	0	FALSE	FALSE	X
psme_1_2_040669	GEFULLY02FKR4B	121	2	3	FALSE	TRUE	A
psme_1_2_040670	GEFULLY02FKT2Q	393	23	0	TRUE	TRUE	-
psme_1_2_040671	GEFULLY02FKT3B	183	0	1	TRUE	TRUE	A
psme_1_2_040672	GEFULLY02FKUT9	391	8	1	FALSE	TRUE	-	Putative uncharacterized protein AT4g13750	Q9SVN7	Arabidopsis thaliana	89	3e-18	Histidine kinase- DNA gyrase B- and HSP90-like ATPase family protein	AT4G13750	9e-19	PREDICTED: hypothetical protein n=1 Tax=Vitis vinifera RepID=UPI000198354C	UPI000198354C	44.6154	2e-26
psme_1_2_040673	GEFULLY02FKVCS	434	0	0	FALSE	FALSE	X
psme_1_2_040674	GEFULLY02FKW1S	227	4	1	FALSE	TRUE	A
psme_1_2_040675	GEFULLY02FKY4X	448	381	69	TRUE	TRUE	-	Serine hydroxymethyltransferase	O23254	Arabidopsis thaliana	241	5e-64	serine hydroxymethyltransferase 4	AT4G13930	1e-64	Os11g0455800 protein (Fragment) n=1 Tax=Oryza sativa Japonica Group RepID=Q0ISV6_ORYSJ	Q0ISV6	81.6327	3e-67
psme_1_2_040676	GEFULLY02FKY6Z	437	0	0	FALSE	TRUE	X
psme_1_2_040677	GEFULLY02FL364	303	0	0	TRUE	FALSE	X
psme_1_2_040678	GEFULLY02FL43D	106	0	0	TRUE	TRUE	X
psme_1_2_040679	GEFULLY02FL5DE	170	0	0	TRUE	TRUE	X
psme_1_2_040680	GEFULLY02FL5JP	345	0	0	TRUE	TRUE	X
psme_1_2_040681	GEFULLY02FL5UM	131	0	0	TRUE	TRUE	X
psme_1_2_040682	GEFULLY02FL7HP	226	4	9	TRUE	FALSE	A	Ketol-acid reductoisomerase, chloroplastic	Q65XK0	Oryza sativa subsp. japonica	70.1	1e-12	ketol-acid reductoisomerase	AT3G58610	7e-13	Putative uncharacterized protein n=1 Tax=Vitis vinifera RepID=A5ARF9_VITVI	A5ARF9	90.9091	6e-11
psme_1_2_040683	GEFULLY02FL7I1	143	0	0	TRUE	TRUE	X
psme_1_2_040684	GEFULLY02FL8G6	101	2	0	FALSE	TRUE	A
psme_1_2_040685	GEFULLY02FL8RQ	153	3	0	TRUE	TRUE	A						catalase 2	AT4G35090	6e-06
psme_1_2_040686	GEFULLY02FL8Z7	434	1	2	FALSE	FALSE	A
psme_1_2_040687	GEFULLY02FL9RZ	278	0	0	FALSE	TRUE	X
psme_1_2_040688	GEFULLY02FLA0F	109	2	0	TRUE	TRUE	A
psme_1_2_040689	GEFULLY02FLBBS	125	15	32	TRUE	TRUE	+
psme_1_2_040690	GEFULLY02FLCBC	424	0	0	FALSE	FALSE	X
psme_1_2_040691	GEFULLY02FLCUO	372	1	0	FALSE	FALSE	A
psme_1_2_040692	GEFULLY02FLDJR	393	0	0	FALSE	FALSE	X
psme_1_2_040693	GEFULLY02FLE7N	316	0	0	FALSE	FALSE	X
psme_1_2_040694	GEFULLY02FLH3A	358	0	1	FALSE	FALSE	A
psme_1_2_040695	GEFULLY02FLHDK	257	0	0	FALSE	FALSE	X
psme_1_2_040696	GEFULLY02FLI5Y	260	0	1	TRUE	TRUE	A
psme_1_2_040697	GEFULLY02FLJB9	430	57	5	FALSE	TRUE	-	Probable inorganic phosphate transporter 1-7	Q494P0	Arabidopsis thaliana	195	3e-50	phosphate transporter 1;7	AT3G54700	1e-50	Inorganic phosphate transporter 1-4 n=56 Tax=Embryophyta RepID=PHT14_ARATH	Q96303	74.7826	9e-49
psme_1_2_040698	GEFULLY02FLJL8	364	0	1	FALSE	FALSE	A
psme_1_2_040699	GEFULLY02FLJXF	286	0	0	FALSE	FALSE	X
psme_1_2_040700	GEFULLY02FLKKX	449	0	0	FALSE	FALSE	X									Putative uncharacterized protein Sb05g005485 (Fragment) n=2 Tax=Sorghum bicolor RepID=C5Y691_SORBI	C5Y691	37.0787	2e-08
psme_1_2_040701	GEFULLY02FLM6T	404	0	0	FALSE	FALSE	X
psme_1_2_040702	GEFULLY02FLM7W	105	0	0	TRUE	TRUE	X
psme_1_2_040703	GEFULLY02FLMJ8	316	1	6	TRUE	FALSE	A
psme_1_2_040704	GEFULLY02FLMXK	370	9	0	FALSE	TRUE	-
psme_1_2_040705	GEFULLY02FLOJX	229	0	0	TRUE	TRUE	X
psme_1_2_040706	GEFULLY02FLPLK	137	0	0	TRUE	TRUE	X
psme_1_2_040707	GEFULLY02FLPS1	370	35	31	TRUE	TRUE	A						GDA1/CD39 nucleoside phosphatase family protein	AT2G02970	6e-07	Apyrase-like protein, putative n=1 Tax=Solanum demissum RepID=Q6F2D8_SOLDE	Q6F2D8	48.0769	2e-06
psme_1_2_040708	GEFULLY02FLQ1D	148	0	0	TRUE	TRUE	X	Cytochrome P450 - like protein	O49652	Arabidopsis thaliana	56.2	2e-08	cytochrome P450 family 76 subfamily G polypeptide 1	AT3G52970	9e-10	Putative uncharacterized protein n=7 Tax=Picea sitchensis RepID=A9NVM8_PICSI	A9NVM8	78.7234	9e-14
psme_1_2_040709	GEFULLY02FLR3T	111	33	12	TRUE	TRUE	-
psme_1_2_040710	GEFULLY02FLR8Q	362	0	2	TRUE	FALSE	A
psme_1_2_040711	GEFULLY02FLRRH	152	15	5	TRUE	TRUE	-
psme_1_2_040712	GEFULLY02FLRRR	395	0	0	TRUE	FALSE	X
psme_1_2_040713	GEFULLY02FLSGS	161	0	0	TRUE	TRUE	X	Putative uncharacterized protein At2g16390	Q9SIW2	Arabidopsis thaliana	71.6	4e-13	SNF2 domain-containing protein / helicase domain-containing protein	AT2G16390	1e-13	Putative uncharacterized protein n=3 Tax=rosids RepID=A5AV95_VITVI	A5AV95	75.6098	2e-12
psme_1_2_040714	GEFULLY02FLSTH	390	1	2	FALSE	FALSE	A						FUNCTIONS IN: molecular_function unknown; INVOLVED IN: biological_process unknown; LOCATED IN: cellular_component unknown; CONTAINS InterPro DOMAIN/s: Domain of unknown function KxDL (InterPro:IPR019371).	AT3G29130	6e-15	Predicted protein n=1 Tax=Physcomitrella patens subsp. patens RepID=A9SC94_PHYPA	A9SC94	61.0169	2e-13
psme_1_2_040715	GEFULLY02FLXEQ	255	0	0	FALSE	FALSE	X
psme_1_2_040716	GEFULLY02FLXV8	369	3	0	FALSE	FALSE	A
psme_1_2_040717	GEFULLY02FLXXG	146	0	0	TRUE	TRUE	X	Pentatricopeptide repeat-containing protein At3g57430, chloroplastic	Q7Y211	Arabidopsis thaliana	48.1	5e-06	Pentatricopeptide repeat (PPR) superfamily protein	AT5G04780	1e-08	Pentatricopeptide repeat-containing protein, putative n=1 Tax=Ricinus communis RepID=B9RBA6_RICCO	B9RBA6	53.1915	1e-09
psme_1_2_040718	GEFULLY02FLYR4	519	0	10	FALSE	FALSE	+
psme_1_2_040719	GEFULLY02FLYZE	463	118	22	TRUE	FALSE	-
psme_1_2_040720	GEFULLY02FLZMR	365	0	0	TRUE	TRUE	X									Putative proline-rich arabinogalactan protein 4 n=2 Tax=Pinaceae RepID=A4FT61_PINPS	A4FT61	62.9032	1e-10
psme_1_2_040721	GEFULLY02FM6P7	119	0	0	TRUE	TRUE	X
psme_1_2_040722	GEFULLY02FM78Z	410	0	0	FALSE	TRUE	X									Putative uncharacterized protein n=1 Tax=Sclerotinia sclerotiorum 1980 UF-70 RepID=A7F456_SCLS1	A7F456	52.8846	2e-23
psme_1_2_040723	GEFULLY02FM7I0	104	0	0	TRUE	TRUE	X
psme_1_2_040724	GEFULLY02FM85B	440	3	0	TRUE	TRUE	A	Pentatricopeptide repeat-containing protein At1g08070	Q9LN01	Arabidopsis thaliana	52.8	2e-16	Tetratricopeptide repeat (TPR)-like superfamily protein	AT3G23330	2e-18	Putative uncharacterized protein n=1 Tax=Picea sitchensis RepID=D5AD86_PICSI	D5AD86	52.7273	3e-19
psme_1_2_040725	GEFULLY02FM8K4	360	1	1	FALSE	FALSE	A
psme_1_2_040726	GEFULLY02FM9N7	135	1	0	TRUE	TRUE	A
psme_1_2_040727	GEFULLY02FMA8N	110	0	0	TRUE	TRUE	X
psme_1_2_040728	GEFULLY02FMABS	146	0	0	TRUE	TRUE	X
psme_1_2_040729	GEFULLY02FMBJM	116	0	0	TRUE	TRUE	X
psme_1_2_040730	GEFULLY02FMBYT	413	4	0	FALSE	FALSE	A	Protein TOPLESS	Q94AI7	Arabidopsis thaliana	74.3	8e-28	Transducin family protein / WD-40 repeat family protein	AT1G15750	3e-28	Predicted protein (Fragment) n=18 Tax=Embryophyta RepID=B9N190_POPTR	B9N190	66.6667	2e-28
psme_1_2_040731	GEFULLY02FMCIV	279	0	0	TRUE	FALSE	X
psme_1_2_040732	GEFULLY02FMD93	428	0	0	FALSE	FALSE	X
psme_1_2_040733	GEFULLY02FMECQ	110	1	0	TRUE	TRUE	A
psme_1_2_040734	GEFULLY02FMFIC	141	0	0	TRUE	TRUE	X
psme_1_2_040735	GEFULLY02FMFTF	113	0	0	TRUE	FALSE	X
psme_1_2_040736	GEFULLY02FMGAR	121	1	0	TRUE	TRUE	A
psme_1_2_040737	GEFULLY02FMHFB	297	0	1	TRUE	TRUE	A									Putative uncharacterized protein n=1 Tax=Picea sitchensis RepID=D5ABT8_PICSI	D5ABT8	50.9091	2e-08
psme_1_2_040738	GEFULLY02FMHV4	509	4	3	TRUE	TRUE	A	CBL-interacting serine/threonine-protein kinase 23	Q93VD3	Arabidopsis thaliana	184	9e-47	CBL-interacting protein kinase 9	AT1G01140	6e-48	CBL-interacting serine/threonine-protein kinase 23 n=27 Tax=Tracheophyta RepID=CIPKN_ARATH	Q93VD3	52.4324	1e-45
psme_1_2_040739	GEFULLY02FMHVJ	331	2	0	FALSE	TRUE	A
psme_1_2_040740	GEFULLY02FMII5	265	0	1	TRUE	TRUE	A									Putative uncharacterized protein n=2 Tax=Picea sitchensis RepID=A9NX58_PICSI	A9NX58	62.3377	2e-22
psme_1_2_040741	GEFULLY02FMKKY	116	0	0	TRUE	TRUE	X
psme_1_2_040742	GEFULLY02FMKM3	393	0	0	FALSE	FALSE	X
psme_1_2_040743	GEFULLY02FMLHY	451	14	0	FALSE	TRUE	-	Pentatricopeptide repeat-containing protein At1g62670, mitochondrial	Q9SXD1	Arabidopsis thaliana	108	5e-24	Pentatricopeptide repeat (PPR) superfamily protein	AT1G12775	2e-29	Pentatricopeptide repeat-containing protein At1g12775, mitochondrial n=17 Tax=Brassicaceae RepID=PPR39_ARATH	Q9LPX2	41.0448	8e-28
psme_1_2_040744	GEFULLY02FMM6V	172	0	0	FALSE	FALSE	X
psme_1_2_040745	GEFULLY02FMMD6	113	1	0	TRUE	TRUE	A
psme_1_2_040746	GEFULLY02FMMEP	347	1	0	TRUE	FALSE	A
psme_1_2_040747	GEFULLY02FMOY4	358	7	3	TRUE	TRUE	A	Pentatricopeptide repeat-containing protein At3g57430, chloroplastic	Q7Y211	Arabidopsis thaliana	113	1e-25	Tetratricopeptide repeat (TPR)-like superfamily protein	AT3G23330	2e-29	Whole genome shotgun sequence of line PN40024, scaffold_3.assembly12x (Fragment) n=1 Tax=Vitis vinifera RepID=D7TK11_VITVI	D7TK11	54.7009	1e-30
psme_1_2_040748	GEFULLY02FMQOS	424	0	3	TRUE	TRUE	A	At1g27480/F17L21_28	Q9FZI8	Arabidopsis thaliana	140	1e-33	alpha/beta-Hydrolases superfamily protein	AT1G27480	3e-34	Putative lecithin-cholesterol acyl transferase n=1 Tax=Oryza sativa Japonica Group RepID=Q851F0_ORYSJ	Q851F0	57.8571	2e-38
psme_1_2_040749	GEFULLY02FMR7L	313	0	0	FALSE	TRUE	X						Protein kinase superfamily protein	AT1G66920	7e-07	Predicted protein n=48 Tax=Magnoliophyta RepID=B9NDY7_POPTR	B9NDY7	60.4651	3e-08
psme_1_2_040750	GEFULLY02FMTZC	203	2	0	TRUE	TRUE	A						pentatricopeptide (PPR) repeat-containing protein	AT1G64100	7e-06
psme_1_2_040751	GEFULLY02FMWKU	405	7	2	FALSE	FALSE	A
psme_1_2_040752	GEFULLY02FMX42	451	0	1	FALSE	FALSE	A
psme_1_2_040753	GEFULLY02FMYG7	396	0	0	FALSE	FALSE	X
psme_1_2_040754	GEFULLY02FMZ3I	293	1	0	TRUE	FALSE	A
psme_1_2_040755	GEFULLY02FN080	169	1	0	FALSE	TRUE	A
psme_1_2_040756	GEFULLY02FN1MB	387	23	4	TRUE	TRUE	-						cytochrome P450 family 76 subfamily C polypeptide 7	AT3G61040	2e-10	Putative uncharacterized protein n=1 Tax=Picea sitchensis RepID=A9NV92_PICSI	A9NV92	53.8462	2e-15
psme_1_2_040757	GEFULLY02FN1VR	136	0	0	TRUE	TRUE	X
psme_1_2_040758	GEFULLY02FN4WL	217	0	1	TRUE	TRUE	A
psme_1_2_040759	GEFULLY02FN669	132	0	0	TRUE	TRUE	X
psme_1_2_040760	GEFULLY02FN6BQ	324	23	2	TRUE	TRUE	-	Pentatricopeptide repeat-containing protein At1g74850, chloroplastic	Q9S7Q2	Arabidopsis thaliana	47.8	6e-06	Pentatricopeptide repeat (PPR) superfamily protein	AT5G06400	1e-27	Predicted protein n=4 Tax=rosids RepID=B9NDY4_POPTR	B9NDY4	56.0748	5e-30
psme_1_2_040761	GEFULLY02FN6N6	417	1	5	FALSE	FALSE	A
psme_1_2_040762	GEFULLY02FN758	306	3	0	FALSE	TRUE	A	Pentatricopeptide repeat-containing protein At3g53700, chloroplastic	Q9LFF1	Arabidopsis thaliana	42.4	2e-06	Tetratricopeptide repeat (TPR)-like superfamily protein	AT5G39710	2e-08	Pentatricopeptide repeat-containing protein, putative n=3 Tax=Magnoliophyta RepID=B9RT56_RICCO	B9RT56	37.3134	2e-07
psme_1_2_040763	GEFULLY02FN7EK	344	0	3	TRUE	FALSE	A
psme_1_2_040764	GEFULLY02FN7NW	134	0	0	TRUE	FALSE	X
psme_1_2_040765	GEFULLY02FN8YO	329	0	0	FALSE	FALSE	X
psme_1_2_040766	GEFULLY02FN9EQ	347	0	6	TRUE	TRUE	+	Pentatricopeptide repeat-containing protein At3g57430, chloroplastic	Q7Y211	Arabidopsis thaliana	116	1e-26	Tetratricopeptide repeat (TPR)-like superfamily protein	AT3G57430	3e-27	Putative uncharacterized protein n=1 Tax=Picea sitchensis RepID=B8LQA8_PICSI	B8LQA8	58.9286	9e-33
psme_1_2_040767	GEFULLY02FNAOC	159	0	0	TRUE	TRUE	X
psme_1_2_040768	GEFULLY02FNB1V	156	0	0	TRUE	TRUE	X
psme_1_2_040769	GEFULLY02FNBL1	357	6	1	FALSE	TRUE	A	Pentatricopeptide repeat-containing protein At1g08070	Q9LN01	Arabidopsis thaliana	142	2e-34	Pentatricopeptide repeat (PPR) superfamily protein	AT2G13600	2e-36	Putative uncharacterized protein n=1 Tax=Picea sitchensis RepID=B8LLJ0_PICSI	B8LLJ0	63.8655	3e-38
psme_1_2_040770	GEFULLY02FNBSF	328	0	0	FALSE	FALSE	X
psme_1_2_040771	GEFULLY02FNCT5	372	2	0	FALSE	FALSE	A
psme_1_2_040772	GEFULLY02FNFJN	396	5	1	FALSE	TRUE	A	Origin recognition complex 1a protein	Q710E8	Arabidopsis thaliana	186	1e-47	origin recognition complex 1	AT4G14700	4e-48	Whole genome shotgun sequence of line PN40024, scaffold_4.assembly12x (Fragment) n=2 Tax=Vitis vinifera RepID=D7SL58_VITVI	D7SL58	69.4656	7e-48
psme_1_2_040773	GEFULLY02FNG5R	139	0	0	TRUE	TRUE	X
psme_1_2_040774	GEFULLY02FNGOF	125	0	0	TRUE	TRUE	X
psme_1_2_040775	GEFULLY02FNGWW	238	1	0	FALSE	FALSE	A
psme_1_2_040776	GEFULLY02FNHXJ	153	28	12	TRUE	TRUE	-									Putative uncharacterized protein n=2 Tax=Picea sitchensis RepID=A9P0L6_PICSI	A9P0L6	82.1429	9e-08
psme_1_2_040777	GEFULLY02FNJBC	147	0	1	TRUE	TRUE	A
psme_1_2_040778	GEFULLY02FNJH0	359	0	0	FALSE	FALSE	X
psme_1_2_040779	GEFULLY02FNNOH	396	1	0	FALSE	FALSE	A
psme_1_2_040780	GEFULLY02FNO6K	403	0	1	TRUE	FALSE	A						Pentatricopeptide repeat (PPR) superfamily protein	AT1G74580	7e-30	Whole genome shotgun sequence of line PN40024, scaffold_0.assembly12x (Fragment) n=26 Tax=Magnoliophyta RepID=D7SIC2_VITVI	D7SIC2	67.0103	1e-32
psme_1_2_040781	GEFULLY02FNOH1	248	0	0	TRUE	TRUE	X	Pentatricopeptide repeat-containing protein At3g49170, chloroplastic	Q5G1T1	Arabidopsis thaliana	98.6	3e-21	Tetratricopeptide repeat (TPR)-like superfamily protein	AT4G33990	4e-23	Whole genome shotgun sequence of line PN40024, scaffold_46.assembly12x (Fragment) n=1 Tax=Vitis vinifera RepID=D7UCN5_VITVI	D7UCN5	57.3171	2e-23
psme_1_2_040782	GEFULLY02FNOJY	368	0	0	FALSE	FALSE	X
psme_1_2_040783	GEFULLY02FNPXA	380	0	0	FALSE	TRUE	X
psme_1_2_040784	GEFULLY02FNRHE	151	0	0	TRUE	TRUE	X
psme_1_2_040785	GEFULLY02FNSQC	236	2	0	TRUE	TRUE	A	Pentatricopeptide repeat-containing protein At1g62670, mitochondrial	Q9SXD1	Arabidopsis thaliana	78.6	3e-15	Pentatricopeptide repeat (PPR) superfamily protein	AT1G63080	4e-17	Whole genome shotgun sequence of line PN40024, scaffold_0.assembly12x (Fragment) n=3 Tax=rosids RepID=D7SI88_VITVI	D7SI88	47.4359	2e-15
psme_1_2_040786	GEFULLY02FNT4S	148	61	2	TRUE	TRUE	-
psme_1_2_040787	GEFULLY02FNUJR	171	0	0	TRUE	FALSE	X
psme_1_2_040788	GEFULLY02FNURK	166	0	0	TRUE	FALSE	X
psme_1_2_040789	GEFULLY02FNV8N	166	0	0	TRUE	TRUE	X
psme_1_2_040790	GEFULLY02FNWWN	346	0	0	TRUE	FALSE	X	At2g33580	O22808	Arabidopsis thaliana	73.6	1e-13	Protein kinase superfamily protein	AT2G33580	3e-14	Predicted protein n=5 Tax=rosids RepID=B9GJR7_POPTR	B9GJR7	43.75	5e-15
psme_1_2_040791	GEFULLY02FNXDC	144	0	0	TRUE	TRUE	X
psme_1_2_040792	GEFULLY02FNXPD	394	1	0	FALSE	FALSE	A						Glycosyl hydrolase superfamily protein	AT5G66460	3e-11	Whole genome shotgun sequence of line PN40024, scaffold_89.assembly12x (Fragment) n=4 Tax=Vitis vinifera RepID=D7SN10_VITVI	D7SN10	46.3768	5e-10
psme_1_2_040793	GEFULLY02FNYUG	434	7	0	FALSE	FALSE	-									Putative uncharacterized protein n=1 Tax=Picea sitchensis RepID=D5A960_PICSI	D5A960	60.7843	1e-08
psme_1_2_040794	GEFULLY02FNZ08	444	1	0	FALSE	TRUE	A
psme_1_2_040795	GEFULLY02FNZH4	125	0	0	TRUE	TRUE	X
psme_1_2_040796	GEFULLY02FNZIG	471	0	0	FALSE	FALSE	X
psme_1_2_040797	GEFULLY02FNZUP	426	0	0	FALSE	FALSE	X
psme_1_2_040798	GEFULLY02FNZZ2	358	0	0	TRUE	FALSE	X						hAT dimerisation domain-containing protein	AT3G17450	8e-20	Predicted protein n=1 Tax=Populus trichocarpa RepID=B9H7E4_POPTR	B9H7E4	47.1429	6e-23
psme_1_2_040799	GEFULLY02FO00J	540	3	0	FALSE	FALSE	A
psme_1_2_040800	GEFULLY02FO00T	314	0	0	TRUE	FALSE	X
psme_1_2_040801	GEFULLY02FO5IW	398	4	14	FALSE	FALSE	+
psme_1_2_040802	GEFULLY02FO77N	333	1	0	TRUE	TRUE	A
psme_1_2_040803	GEFULLY02FO77Q	117	0	0	TRUE	TRUE	X
psme_1_2_040804	GEFULLY02FO7D5	298	0	0	TRUE	FALSE	X
psme_1_2_040805	GEFULLY02FO7KQ	378	2	0	FALSE	FALSE	A
psme_1_2_040806	GEFULLY02FO868	381	0	0	TRUE	TRUE	X						glyoxal oxidase-related protein	AT1G75620	1e-29	Predicted protein n=1 Tax=Populus trichocarpa RepID=B9HXQ6_POPTR	B9HXQ6	47.6562	1e-26
psme_1_2_040807	GEFULLY02FO8EW	191	0	0	TRUE	TRUE	X
psme_1_2_040808	GEFULLY02FO93N	335	1	0	TRUE	FALSE	A
psme_1_2_040809	GEFULLY02FO9BZ	365	17	4	FALSE	FALSE	-									Predicted protein n=1 Tax=Physcomitrella patens subsp. patens RepID=A9S6A0_PHYPA	A9S6A0	60.7143	3e-20
psme_1_2_040810	GEFULLY02FO9KY	237	2	1	FALSE	TRUE	A
psme_1_2_040811	GEFULLY02FOCBO	137	0	6	TRUE	TRUE	+
psme_1_2_040812	GEFULLY02FOD6V	109	0	0	FALSE	TRUE	X
psme_1_2_040813	GEFULLY02FODI4	122	0	0	TRUE	TRUE	X
psme_1_2_040814	GEFULLY02FODIX	231	0	0	TRUE	FALSE	X
psme_1_2_040815	GEFULLY02FOE25	380	2	1	TRUE	FALSE	A						hAT dimerisation domain-containing protein / transposase-related	AT5G33406	5e-06	Os02g0513700 protein n=5 Tax=Poaceae RepID=Q0E0X9_ORYSJ	Q0E0X9	28.4483	2e-08
psme_1_2_040816	GEFULLY02FOFON	364	6	4	FALSE	FALSE	A
psme_1_2_040817	GEFULLY02FOFQ1	161	0	0	TRUE	TRUE	X
psme_1_2_040818	GEFULLY02FOFZY	109	0	0	TRUE	TRUE	X
psme_1_2_040819	GEFULLY02FOGA8	450	0	1	TRUE	FALSE	A						Mad3/BUB1 homology region 1	AT5G05510	7e-14	Putative uncharacterized protein Sb05g001750 n=1 Tax=Sorghum bicolor RepID=C5Y3Y5_SORBI	C5Y3Y5	52.8736	3e-13
psme_1_2_040820	GEFULLY02FOGDF	186	0	0	TRUE	TRUE	X
psme_1_2_040821	GEFULLY02FOGRD	282	0	0	FALSE	TRUE	X
psme_1_2_040822	GEFULLY02FOHRT	428	0	1	TRUE	FALSE	A
psme_1_2_040823	GEFULLY02FOL04	146	0	0	FALSE	TRUE	X
psme_1_2_040824	GEFULLY02FOLZW	498	0	0	TRUE	FALSE	X
psme_1_2_040825	GEFULLY02FON5J	170	0	0	FALSE	FALSE	X
psme_1_2_040826	GEFULLY02FOOFE	453	0	0	FALSE	FALSE	X
psme_1_2_040827	GEFULLY02FOP1L	288	0	0	TRUE	TRUE	X
psme_1_2_040828	GEFULLY02FOPWN	130	0	1	TRUE	TRUE	A						endonuclease/exonuclease/phosphatase family protein	AT4G36050	5e-08	AP endonuclease 2-like n=3 Tax=Oryza sativa RepID=Q69JZ1_ORYSJ	Q69JZ1	66.6667	3e-08
psme_1_2_040829	GEFULLY02FOQ9X	417	9	3	FALSE	FALSE	A
psme_1_2_040830	GEFULLY02FOQY7	430	3	0	TRUE	FALSE	A
psme_1_2_040831	GEFULLY02FOR4D	349	0	0	TRUE	FALSE	X									Putative uncharacterized protein n=1 Tax=Magnaporthe grisea RepID=A4R2M5_MAGGR	A4R2M5	62.963	8e-23
psme_1_2_040832	GEFULLY02FORSV	359	11	1	TRUE	TRUE	-
psme_1_2_040833	GEFULLY02FOS4X	354	22	0	FALSE	TRUE	-	Pentatricopeptide repeat-containing protein At1g11290	Q3E6Q1	Arabidopsis thaliana	117	5e-27	Pentatricopeptide repeat (PPR) superfamily protein	AT2G03880	5e-30	Predicted protein n=2 Tax=rosids RepID=B9GTD0_POPTR	B9GTD0	54.5455	4e-31
psme_1_2_040834	GEFULLY02FOSPA	457	3	0	FALSE	TRUE	A	ABC transporter G family member 29	Q94A18	Arabidopsis thaliana	100	1e-35	pleiotropic drug resistance 1	AT3G16340	4e-36	Predicted protein n=9 Tax=Magnoliophyta RepID=B9HIH4_POPTR	B9HIH4	58.9474	6e-35
psme_1_2_040835	GEFULLY02FOVKF	276	0	0	FALSE	FALSE	X
psme_1_2_040836	GEFULLY02FOW9R	176	1	0	FALSE	TRUE	A	Alpha-1,4-galacturonosyltransferase 1	Q9LE59	Arabidopsis thaliana	83.2	1e-16	galacturonosyltransferase 11	AT1G18580	6e-20	Probable galacturonosyltransferase 11 n=5 Tax=Magnoliophyta RepID=GAUTB_ARATH	Q949Q1	83.3333	5e-18
psme_1_2_040837	GEFULLY02FOWKY	258	0	0	TRUE	FALSE	X
psme_1_2_040838	GEFULLY02FOXN0	112	0	0	TRUE	TRUE	X
psme_1_2_040839	GEFULLY02FOY7O	460	0	0	TRUE	FALSE	X									Clathrin-coated vesicle protein n=1 Tax=Coprinopsis cinerea okayama7#130 RepID=A8NA90_COPC7	A8NA90	67.5325	6e-52
psme_1_2_040840	GEFULLY02FP1IG	113	0	0	FALSE	TRUE	X
psme_1_2_040841	GEFULLY02FP2HL	354	0	0	TRUE	FALSE	X						Transducin family protein / WD-40 repeat family protein	AT4G33260	5e-06
psme_1_2_040842	GEFULLY02FP2J2	175	0	0	TRUE	FALSE	X
psme_1_2_040843	GEFULLY02FP2W8	285	0	0	FALSE	TRUE	X
psme_1_2_040844	GEFULLY02FP3J0	110	2	0	TRUE	TRUE	A
psme_1_2_040845	GEFULLY02FP4RJ	441	0	4	FALSE	FALSE	A
psme_1_2_040846	GEFULLY02FP522	123	0	0	TRUE	TRUE	X
psme_1_2_040847	GEFULLY02FP5O2	319	0	0	TRUE	FALSE	X
psme_1_2_040848	GEFULLY02FP7XK	227	0	0	TRUE	FALSE	X
psme_1_2_040849	GEFULLY02FP81B	144	58	0	TRUE	TRUE	-
psme_1_2_040850	GEFULLY02FP8UG	121	0	0	TRUE	FALSE	X
psme_1_2_040851	GEFULLY02FP977	388	0	0	FALSE	TRUE	X									Putative uncharacterized protein n=1 Tax=Picea sitchensis RepID=A9NWA6_PICSI	A9NWA6	41.0959	1e-07
psme_1_2_040852	GEFULLY02FPALT	451	0	0	FALSE	FALSE	X
psme_1_2_040853	GEFULLY02FPCF7	266	0	1	TRUE	FALSE	A	LRR receptor-like serine/threonine-protein kinase ERECTA	Q42371	Arabidopsis thaliana	64.3	6e-11	Protein kinase family protein with leucine-rich repeat domain	AT1G35710	8e-12	Protein kinase (Fragment) n=1 Tax=Ipomoea batatas RepID=Q6BCX9_IPOBA	Q6BCX9	43.9024	4e-12
psme_1_2_040854	GEFULLY02FPDAE	374	0	1	TRUE	FALSE	A
psme_1_2_040855	GEFULLY02FPEQ8	244	0	2	TRUE	TRUE	A
psme_1_2_040856	GEFULLY02FPF9V	174	0	0	TRUE	TRUE	X
psme_1_2_040857	GEFULLY02FPG0O	270	0	0	TRUE	TRUE	X
psme_1_2_040858	GEFULLY02FPGPK	499	0	1	FALSE	FALSE	A						zinc ion binding;nucleic acid binding	AT2G01050	4e-06	Predicted protein n=7 Tax=Populus trichocarpa RepID=B9NF22_POPTR	B9NF22	43.0769	2e-09
psme_1_2_040859	GEFULLY02FPGX1	387	0	0	FALSE	FALSE	X
psme_1_2_040860	GEFULLY02FPH6N	104	0	4	TRUE	TRUE	A
psme_1_2_040861	GEFULLY02FPHSI	485	0	6	FALSE	FALSE	+
psme_1_2_040862	GEFULLY02FPJ2I	439	0	1	FALSE	FALSE	A
psme_1_2_040863	GEFULLY02FPK9X	415	0	0	FALSE	TRUE	X
psme_1_2_040864	GEFULLY02FPM5G	386	0	0	FALSE	FALSE	X
psme_1_2_040865	GEFULLY02FPNFD	387	0	0	TRUE	TRUE	X						unknown protein; BEST Arabidopsis thaliana protein match is: unknown protein (TAIR:AT4G33600.1); Has 126 Blast hits to 126 proteins in 35 species: Archae - 0; Bacteria - 12; Metazoa - 0; Fungi - 21; Plants - 62; Viruses - 0; Other Eukaryotes - 31 (source: NCBI BLink).	AT4G33590	4e-16	Predicted protein (Fragment) n=2 Tax=Malpighiales RepID=B9GV16_POPTR	B9GV16	46.1538	8e-15
psme_1_2_040866	GEFULLY02FPNZM	167	0	0	TRUE	TRUE	X
psme_1_2_040867	GEFULLY02FPOW8	171	15	11	TRUE	TRUE	A									Putative S-adenosyl-L-homocysteine hydrolase (Fragment) n=1 Tax=Pinus pinaster RepID=Q8VX83_PINPS	Q8VX83	82.7586	9e-06
psme_1_2_040868	GEFULLY02FPPQX	336	0	0	FALSE	FALSE	X
psme_1_2_040869	GEFULLY02FPPUM	126	0	0	TRUE	TRUE	X
psme_1_2_040870	GEFULLY02FPPUT	190	0	0	TRUE	FALSE	X
psme_1_2_040871	GEFULLY02FPQ11	370	3	0	TRUE	TRUE	A						Dynamin related protein 4C	AT1G60500	4e-10	Predicted protein n=1 Tax=Populus trichocarpa RepID=B9H022_POPTR	B9H022	40.5063	6e-10
psme_1_2_040872	GEFULLY02FPQ89	137	0	0	FALSE	TRUE	X
psme_1_2_040873	GEFULLY02FPQDE	291	0	1	TRUE	TRUE	A	Pentatricopeptide repeat-containing protein At1g08070	Q9LN01	Arabidopsis thaliana	85.1	1e-20	Tetratricopeptide repeat (TPR)-like superfamily protein	AT4G02750	1e-24	Putative uncharacterized protein n=1 Tax=Picea sitchensis RepID=B8LLJ0_PICSI	B8LLJ0	62.5	4e-24
psme_1_2_040874	GEFULLY02FPRMV	343	0	1	FALSE	FALSE	A
psme_1_2_040875	GEFULLY02FPSES	353	0	0	TRUE	FALSE	X
psme_1_2_040876	GEFULLY02FPTK8	401	0	0	FALSE	FALSE	X
psme_1_2_040877	GEFULLY02FPU3G	181	0	0	TRUE	TRUE	X
psme_1_2_040878	GEFULLY02FPUDX	139	0	0	TRUE	TRUE	X
psme_1_2_040879	GEFULLY02FPW5W	490	0	0	FALSE	FALSE	X
psme_1_2_040880	GEFULLY02FPW75	344	0	0	FALSE	FALSE	X
psme_1_2_040881	GEFULLY02FPWVD	370	0	0	TRUE	TRUE	X	Sll1358 protein	P73510	Synechocystis sp. (strain PCC 6803)	51.2	6e-07				Oxalate decarboxylase oxdC, putative n=13 Tax=Leotiomyceta RepID=B8NWS9_ASPFN	B8NWS9	64.2857	4e-16
psme_1_2_040882	GEFULLY02FPX2A	169	0	0	TRUE	TRUE	X
psme_1_2_040883	GEFULLY02FPXOM	389	0	0	FALSE	FALSE	X
psme_1_2_040884	GEFULLY02FPYL4	229	0	0	TRUE	TRUE	X
psme_1_2_040885	GEFULLY02FPZAD	480	8	0	FALSE	FALSE	-
psme_1_2_040886	GEFULLY02FQ1GW	357	10	0	TRUE	TRUE	-	Pentatricopeptide repeat-containing protein At3g49170, chloroplastic	Q5G1T1	Arabidopsis thaliana	134	7e-32	Tetratricopeptide repeat (TPR)-like superfamily protein	AT4G02750	3e-33	Putative uncharacterized protein n=1 Tax=Picea sitchensis RepID=D5AD86_PICSI	D5AD86	60.3774	9e-33
psme_1_2_040887	GEFULLY02FQ1OK	110	0	0	TRUE	TRUE	X
psme_1_2_040888	GEFULLY02FQ2WG	412	3	0	FALSE	FALSE	A
psme_1_2_040889	GEFULLY02FQ2XF	222	1	0	FALSE	FALSE	A
psme_1_2_040890	GEFULLY02FQ39P	320	0	0	FALSE	FALSE	X
psme_1_2_040891	GEFULLY02FQ3HA	362	1	0	FALSE	TRUE	A
psme_1_2_040892	GEFULLY02FQ4RW	100	0	0	TRUE	TRUE	X
psme_1_2_040893	GEFULLY02FQ5CQ	319	0	0	FALSE	TRUE	X
psme_1_2_040894	GEFULLY02FQ787	247	0	1	FALSE	TRUE	A
psme_1_2_040895	GEFULLY02FQ8GB	312	0	0	FALSE	TRUE	X
psme_1_2_040896	GEFULLY02FQ8TR	106	0	0	TRUE	TRUE	X
psme_1_2_040897	GEFULLY02FQCBH	100	0	0	TRUE	TRUE	X
psme_1_2_040898	GEFULLY02FQCZF	389	0	0	FALSE	FALSE	X
psme_1_2_040899	GEFULLY02FQDV8	202	3	0	TRUE	TRUE	A
psme_1_2_040900	GEFULLY02FQEDH	179	0	0	FALSE	FALSE	X
psme_1_2_040901	GEFULLY02FQEYU	105	0	0	TRUE	TRUE	X
psme_1_2_040902	GEFULLY02FQFMA	450	0	2	TRUE	FALSE	A
psme_1_2_040903	GEFULLY02FQGBW	373	3	0	FALSE	FALSE	A
psme_1_2_040904	GEFULLY02FQGMH	382	5	0	FALSE	FALSE	A
psme_1_2_040905	GEFULLY02FQJHH	409	0	0	TRUE	FALSE	X
psme_1_2_040906	GEFULLY02FQKGD	352	1	1	TRUE	TRUE	A
psme_1_2_040907	GEFULLY02FQNUN	454	3	0	FALSE	TRUE	A	Putative uncharacterized protein T12K4_120	Q9M297	Arabidopsis thaliana	85.9	3e-17	chromatin remodeling 31	AT1G05490	3e-21	Os05g0392400 protein (Fragment) n=8 Tax=Poaceae RepID=Q0DIF8_ORYSJ	Q0DIF8	41.8605	7e-22
psme_1_2_040908	GEFULLY02FQOC0	171	0	0	FALSE	FALSE	X
psme_1_2_040909	GEFULLY02FQS1R	401	13	1	TRUE	FALSE	-
psme_1_2_040910	GEFULLY02FQSEK	202	0	2	TRUE	TRUE	A
psme_1_2_040911	GEFULLY02FQSH8	144	0	0	FALSE	TRUE	X
psme_1_2_040912	GEFULLY02FQSOA	222	0	0	TRUE	TRUE	X
psme_1_2_040913	GEFULLY02FQUD2	108	0	0	TRUE	TRUE	X
psme_1_2_040914	GEFULLY02FQXV9	417	0	0	FALSE	FALSE	X
psme_1_2_040915	GEFULLY02FR37Q	508	0	0	FALSE	FALSE	X
psme_1_2_040916	GEFULLY02FR38K	302	1	0	FALSE	FALSE	A
psme_1_2_040917	GEFULLY02FR3K8	247	67	190	TRUE	TRUE	+	Chlorophyll a-b binding protein CP29.1, chloroplastic	Q07473	Arabidopsis thaliana	66.2	1e-20	light harvesting complex photosystem II	AT5G01530	3e-21	Chlorophyll a-b binding protein CP29.1, chloroplastic n=3 Tax=Arabidopsis RepID=CB4A_ARATH	Q07473	73.8095	2e-19
psme_1_2_040918	GEFULLY02FR3Y2	511	0	0	TRUE	FALSE	X	ABC transporter G family member 1	O80946	Arabidopsis thaliana	160	2e-47	ABC-2 type transporter family protein	AT3G55090	2e-48	Whole genome shotgun sequence of line PN40024, scaffold_40.assembly12x (Fragment) n=1 Tax=Vitis vinifera RepID=D7TQD1_VITVI	D7TQD1	72.549	4e-44
psme_1_2_040919	GEFULLY02FR47X	362	0	0	TRUE	FALSE	X									Putative uncharacterized protein OJ1005_D04.5 n=5 Tax=Oryza sativa RepID=Q5W741_ORYSJ	Q5W741	32.2581	2e-06
psme_1_2_040920	GEFULLY02FR56A	147	0	0	TRUE	TRUE	X
psme_1_2_040921	GEFULLY02FR57S	477	4	3	FALSE	FALSE	A
psme_1_2_040922	GEFULLY02FR5GS	111	0	0	TRUE	TRUE	X
psme_1_2_040923	GEFULLY02FR5OG	427	20	2	FALSE	TRUE	-	Pentatricopeptide repeat-containing protein At3g57430, chloroplastic	Q7Y211	Arabidopsis thaliana	80.5	5e-29	Tetratricopeptide repeat (TPR)-like superfamily protein	AT3G57430	2e-29	Putative uncharacterized protein n=1 Tax=Picea sitchensis RepID=B8LQA8_PICSI	B8LQA8	48.5714	3e-31
psme_1_2_040924	GEFULLY02FR7IP	241	10	7	TRUE	TRUE	A	Gb|AAC80581.1	Q9LUZ5	Arabidopsis thaliana	54.3	7e-08	Acyl-CoA N-acyltransferase with RING/FYVE/PHD-type zinc finger domain	AT2G36720	2e-14	Putative uncharacterized protein Sb01g038485 (Fragment) n=1 Tax=Sorghum bicolor RepID=C5WNJ3_SORBI	C5WNJ3	50	4e-16
psme_1_2_040925	GEFULLY02FR804	370	0	0	TRUE	FALSE	X
psme_1_2_040926	GEFULLY02FR97A	464	4	0	FALSE	FALSE	A
psme_1_2_040927	GEFULLY02FR9FV	247	0	0	FALSE	FALSE	X
psme_1_2_040928	GEFULLY02FR9KU	217	0	0	TRUE	TRUE	X
psme_1_2_040929	GEFULLY02FRA6T	162	2	0	TRUE	TRUE	A						REF4-related 1	AT3G23590	5e-08	Whole genome shotgun sequence of line PN40024, scaffold_104.assembly12x (Fragment) n=1 Tax=Vitis vinifera RepID=D7TPC3_VITVI	D7TPC3	45.8333	4e-08
psme_1_2_040930	GEFULLY02FRALJ	165	0	1	FALSE	FALSE	A
psme_1_2_040931	GEFULLY02FRB41	120	0	0	TRUE	TRUE	X
psme_1_2_040932	GEFULLY02FRBE4	186	0	0	TRUE	TRUE	X
psme_1_2_040933	GEFULLY02FRBTU	303	0	0	FALSE	TRUE	X
psme_1_2_040934	GEFULLY02FRBUL	472	0	0	FALSE	TRUE	X									Predicted protein n=3 Tax=Agaricales RepID=B0D0S8_LACBS	B0D0S8	54.5455	4e-09
psme_1_2_040935	GEFULLY02FRC5R	255	0	0	TRUE	TRUE	X
psme_1_2_040936	GEFULLY02FRCYV	263	0	0	TRUE	FALSE	X
psme_1_2_040937	GEFULLY02FRDQC	173	3	0	TRUE	TRUE	A
psme_1_2_040938	GEFULLY02FRDZQ	198	0	0	TRUE	TRUE	X
psme_1_2_040939	GEFULLY02FRFEJ	378	3	1	FALSE	FALSE	A
psme_1_2_040940	GEFULLY02FRFGM	252	0	0	FALSE	TRUE	X
psme_1_2_040941	GEFULLY02FRGU9	189	4	0	TRUE	TRUE	A	Pentatricopeptide repeat-containing protein At4g18750, chloroplastic	Q9SN39	Arabidopsis thaliana	69.3	2e-12	Tetratricopeptide repeat (TPR)-like superfamily protein	AT3G23330	3e-13	Putative uncharacterized protein n=1 Tax=Picea sitchensis RepID=B8LQA8_PICSI	B8LQA8	55	8e-13
psme_1_2_040942	GEFULLY02FRHO1	521	0	0	FALSE	FALSE	X
psme_1_2_040943	GEFULLY02FRIBT	399	0	1	FALSE	FALSE	A									PREDICTED: hypothetical protein n=1 Tax=Vitis vinifera RepID=UPI00019861C6	UPI00019861C6	28.6713	6e-07
psme_1_2_040944	GEFULLY02FRIHP	362	0	0	FALSE	FALSE	X
psme_1_2_040945	GEFULLY02FRJFI	296	6	0	TRUE	FALSE	-
psme_1_2_040946	GEFULLY02FRKJN	457	2	4	TRUE	FALSE	A	Peroxidase 52	Q9FLC0	Arabidopsis thaliana	159	2e-39	Peroxidase superfamily protein	AT5G05340	8e-40	SPI2 protein n=1 Tax=Picea abies RepID=Q9SC55_PICAB	Q9SC55	60.6299	6e-37
psme_1_2_040947	GEFULLY02FRKXE	374	0	0	FALSE	FALSE	X
psme_1_2_040948	GEFULLY02FRLB9	379	0	0	FALSE	FALSE	X
psme_1_2_040949	GEFULLY02FRLXY	499	0	1	FALSE	FALSE	A
psme_1_2_040950	GEFULLY02FRM5G	226	0	0	TRUE	FALSE	X
psme_1_2_040951	GEFULLY02FRM6A	148	33	1	TRUE	TRUE	-
psme_1_2_040952	GEFULLY02FRMRZ	370	0	3	FALSE	TRUE	A
psme_1_2_040953	GEFULLY02FRNNL	508	0	0	FALSE	TRUE	X
psme_1_2_040954	GEFULLY02FRRL1	124	0	0	TRUE	TRUE	X
psme_1_2_040955	GEFULLY02FRRX4	245	1	15	TRUE	FALSE	+
psme_1_2_040956	GEFULLY02FRSAI	167	0	0	FALSE	TRUE	X
psme_1_2_040957	GEFULLY02FRSEI	198	0	0	TRUE	TRUE	X
psme_1_2_040958	GEFULLY02FRSLG	336	1	0	FALSE	FALSE	A
psme_1_2_040959	GEFULLY02FRSXT	355	0	0	TRUE	TRUE	X
psme_1_2_040960	GEFULLY02FRT4U	114	0	0	TRUE	TRUE	X									Legumin-like storage protein n=8 Tax=Coniferales RepID=Q40870_PICGL	Q40870	85.1852	5e-06
psme_1_2_040961	GEFULLY02FRVXV	390	0	0	FALSE	TRUE	X	Transcription factor RAX3	Q9M2Y9	Arabidopsis thaliana	211	3e-55	myb domain protein 84	AT3G49690	9e-56	Predicted protein n=2 Tax=Malpighiales RepID=B9HFU0_POPTR	B9HFU0	88.5714	5e-54
psme_1_2_040962	GEFULLY02FRVZO	431	0	0	FALSE	FALSE	X
psme_1_2_040963	GEFULLY02FRW3A	377	2	1	TRUE	TRUE	A	Pentatricopeptide repeat-containing protein At3g57430, chloroplastic	Q7Y211	Arabidopsis thaliana	99.8	1e-21	Tetratricopeptide repeat (TPR)-like superfamily protein	AT3G24000	5e-23	Os02g0151000 protein n=5 Tax=Magnoliophyta RepID=Q67UW7_ORYSJ	Q67UW7	47.2868	1e-24
psme_1_2_040964	GEFULLY02FRW6U	393	0	0	FALSE	FALSE	X
psme_1_2_040965	GEFULLY02FRW7W	499	0	1	FALSE	TRUE	A									Putative uncharacterized protein n=1 Tax=Picea sitchensis RepID=D5A8Y5_PICSI	D5A8Y5	32.7103	7e-10
psme_1_2_040966	GEFULLY02FRWPD	422	0	0	FALSE	FALSE	X
psme_1_2_040967	GEFULLY02FRWVE	482	0	0	FALSE	FALSE	X
psme_1_2_040968	GEFULLY02FRZ95	466	4	5	TRUE	FALSE	A						hAT transposon superfamily protein	AT3G13020	4e-06	Os02g0513700 protein n=5 Tax=Poaceae RepID=Q0E0X9_ORYSJ	Q0E0X9	53.6585	5e-17
psme_1_2_040969	GEFULLY02FRZCC	384	0	13	TRUE	FALSE	+
psme_1_2_040970	GEFULLY02FRZYE	161	1	0	TRUE	TRUE	A
psme_1_2_040971	GEFULLY02FS1HY	112	0	0	FALSE	FALSE	X
psme_1_2_040972	GEFULLY02FS1UE	368	42	0	FALSE	TRUE	-
psme_1_2_040973	GEFULLY02FS2V4	409	0	4	TRUE	FALSE	A	Pentatricopeptide repeat-containing protein At3g26782, mitochondrial	Q9LW32	Arabidopsis thaliana	155	2e-38	Tetratricopeptide repeat (TPR)-like superfamily protein	AT3G26782	6e-39	Putative uncharacterized protein n=1 Tax=Picea sitchensis RepID=B8LLJ0_PICSI	B8LLJ0	60	8e-44
psme_1_2_040974	GEFULLY02FS2VR	260	0	0	TRUE	TRUE	X	Pentatricopeptide repeat-containing protein At1g62260, mitochondrial	O04590	Arabidopsis thaliana	71.6	3e-13	Pentatricopeptide repeat (PPR) superfamily protein	AT2G35030	3e-15	Putative uncharacterized protein n=1 Tax=Picea sitchensis RepID=B8LLJ0_PICSI	B8LLJ0	60.8696	5e-17
psme_1_2_040975	GEFULLY02FS54Y	223	0	1	TRUE	TRUE	A									Putative uncharacterized protein n=6 Tax=Picea sitchensis RepID=A9NYF8_PICSI	A9NYF8	71.7949	3e-16
psme_1_2_040976	GEFULLY02FS5D7	315	0	0	FALSE	FALSE	X
psme_1_2_040977	GEFULLY02FS6K9	321	0	0	TRUE	TRUE	X
psme_1_2_040978	GEFULLY02FS83F	221	0	0	FALSE	FALSE	X
psme_1_2_040979	GEFULLY02FS865	382	0	1	TRUE	FALSE	A	At4g34380	Q9SZ03	Arabidopsis thaliana	60.1	1e-09	Transducin/WD40 repeat-like superfamily protein	AT2G26490	7e-12	Os02g0740900 protein n=3 Tax=Poaceae RepID=Q6Z7S5_ORYSJ	Q6Z7S5	40	6e-12
psme_1_2_040980	GEFULLY02FS90S	148	0	0	TRUE	FALSE	X
psme_1_2_040981	GEFULLY02FS917	364	0	0	FALSE	FALSE	X
psme_1_2_040982	GEFULLY02FS9CS	119	0	0	TRUE	TRUE	X
psme_1_2_040983	GEFULLY02FSAJQ	150	0	0	TRUE	TRUE	X	ADP-ribosylation factor 1	P61209	Drosophila melanogaster	62.8	2e-10	ADP-ribosylation factor A1B	AT5G14670	7e-10	ADP-ribosylation factor 1 n=357 Tax=Eukaryota RepID=ARF1_HUMAN	P84077	73.8095	5e-09
psme_1_2_040984	GEFULLY02FSCIZ	100	0	0	TRUE	TRUE	X
psme_1_2_040985	GEFULLY02FSCVP	236	0	0	FALSE	FALSE	X
psme_1_2_040986	GEFULLY02FSD7L	115	0	0	TRUE	TRUE	X
psme_1_2_040987	GEFULLY02FSDFP	166	0	0	FALSE	TRUE	X
psme_1_2_040988	GEFULLY02FSEOD	135	0	0	TRUE	TRUE	X
psme_1_2_040989	GEFULLY02FSFDQ	288	2	1	TRUE	TRUE	A	Putative uncharacterized protein At5g12950/T24H18_120	Q9LXU4	Arabidopsis thaliana	110	8e-25	Putative glycosyl hydrolase of unknown function (DUF1680)	AT5G12950	2e-25	Putative uncharacterized protein P0417G12.14 n=5 Tax=Poaceae RepID=Q69WY2_ORYSJ	Q69WY2	48.4211	9e-19
psme_1_2_040990	GEFULLY02FSFUY	270	0	0	FALSE	FALSE	X
psme_1_2_040991	GEFULLY02FSFZP	390	0	0	FALSE	FALSE	X
psme_1_2_040992	GEFULLY02FSGUG	499	0	0	FALSE	FALSE	X
psme_1_2_040993	GEFULLY02FSH8G	452	0	1	FALSE	FALSE	A
psme_1_2_040994	GEFULLY02FSHKL	248	0	0	FALSE	TRUE	X
psme_1_2_040995	GEFULLY02FSI1W	233	0	1	FALSE	FALSE	A
psme_1_2_040996	GEFULLY02FSJJB	408	0	0	FALSE	TRUE	X
psme_1_2_040997	GEFULLY02FSK0C	305	4	1	TRUE	TRUE	A	Pentatricopeptide repeat-containing protein At4g18750, chloroplastic	Q9SN39	Arabidopsis thaliana	72.8	2e-13	Pentatricopeptide repeat (PPR) superfamily protein	AT3G02010	6e-17	Whole genome shotgun sequence of line PN40024, scaffold_2.assembly12x (Fragment) n=2 Tax=rosids RepID=D7U0I5_VITVI	D7U0I5	48.7179	2e-17
psme_1_2_040998	GEFULLY02FSNNX	118	1	0	TRUE	TRUE	A
psme_1_2_040999	GEFULLY02FSO3J	236	0	0	TRUE	TRUE	X									CC-NBS-LRR resistance-like protein n=41 Tax=Pinaceae RepID=Q1L6F3_PINLA	Q1L6F3	56.962	2e-12
psme_1_2_041000	GEFULLY02FSOAO	124	0	0	TRUE	TRUE	X
psme_1_2_041001	GEFULLY02FSQR8	416	42	3	FALSE	FALSE	-						DCD (Development and Cell Death) domain protein	AT3G27090	1e-23	Putative uncharacterized protein n=2 Tax=Picea sitchensis RepID=B8LQZ7_PICSI	B8LQZ7	92.3077	4e-25
psme_1_2_041002	GEFULLY02FSRRW	173	0	0	TRUE	TRUE	X
psme_1_2_041003	GEFULLY02FSSMR	290	0	0	FALSE	FALSE	X
psme_1_2_041004	GEFULLY02FSSSO	329	1	0	FALSE	FALSE	A
psme_1_2_041005	GEFULLY02FSTAI	251	0	1	FALSE	TRUE	A
psme_1_2_041006	GEFULLY02FSTTX	160	0	0	TRUE	TRUE	X
psme_1_2_041007	GEFULLY02FSV7Z	138	0	0	FALSE	TRUE	X
psme_1_2_041008	GEFULLY02FSVUT	208	0	0	TRUE	FALSE	X
psme_1_2_041009	GEFULLY02FSVZW	324	0	0	TRUE	TRUE	X									Putative uncharacterized protein n=2 Tax=Pleosporineae RepID=B2WN37_PYRTR	B2WN37	83.3333	2e-11
psme_1_2_041010	GEFULLY02FSZGN	426	5	0	FALSE	FALSE	A
psme_1_2_041011	GEFULLY02FT1EI	508	4	1	FALSE	FALSE	A
psme_1_2_041012	GEFULLY02FT3N0	272	3	0	FALSE	FALSE	A
psme_1_2_041013	GEFULLY02FT3QO	362	0	0	FALSE	FALSE	X
psme_1_2_041014	GEFULLY02FT3VW	134	0	0	TRUE	TRUE	X
psme_1_2_041015	GEFULLY02FT7I5	421	2	0	FALSE	FALSE	A	Pentatricopeptide repeat-containing protein At1g62260, mitochondrial	O04590	Arabidopsis thaliana	58.9	2e-09	Pentatricopeptide repeat (PPR) superfamily protein	AT2G35030	3e-12	Whole genome shotgun sequence of line PN40024, scaffold_74.assembly12x (Fragment) n=1 Tax=Vitis vinifera RepID=D7UBV0_VITVI	D7UBV0	46.4789	1e-10
psme_1_2_041016	GEFULLY02FT83C	321	0	0	FALSE	FALSE	X
psme_1_2_041017	GEFULLY02FT8M7	180	0	0	FALSE	TRUE	X
psme_1_2_041018	GEFULLY02FT96C	227	13	0	TRUE	FALSE	-									hypothetical protein Phum_PHUM590900 n=1 Tax=Pediculus humanus corporis RepID=UPI000186EA98	UPI000186EA98	69.0476	4e-08
psme_1_2_041019	GEFULLY02FT9A7	301	0	0	FALSE	FALSE	X
psme_1_2_041020	GEFULLY02FT9D5	210	0	0	TRUE	FALSE	X
psme_1_2_041021	GEFULLY02FTA86	315	0	0	TRUE	FALSE	X
psme_1_2_041022	GEFULLY02FTCBT	176	1	0	TRUE	FALSE	A
psme_1_2_041023	GEFULLY02FTF7Y	414	0	0	FALSE	FALSE	X
psme_1_2_041024	GEFULLY02FTHRC	156	0	0	TRUE	TRUE	X
psme_1_2_041025	GEFULLY02FTITQ	120	0	0	TRUE	TRUE	X
psme_1_2_041026	GEFULLY02FTJE3	145	0	4	TRUE	TRUE	A
psme_1_2_041027	GEFULLY02FTJW4	390	0	1	FALSE	FALSE	A	Eukaryotic translation initiation factor 1	P41567	Homo sapiens	67	9e-21	Translation initiation factor SUI1 family protein	AT1G54290	7e-26	Translation initiation factor n=4 Tax=Oryza sativa RepID=B3GQC3_ORYSI	B3GQC3	60.8696	9e-21
psme_1_2_041028	GEFULLY02FTKQU	126	1	0	TRUE	TRUE	A
psme_1_2_041029	GEFULLY02FTLQH	130	0	0	TRUE	TRUE	X
psme_1_2_041030	GEFULLY02FTMCX	354	0	0	FALSE	FALSE	X
psme_1_2_041031	GEFULLY02FTMLB	242	8	1	FALSE	FALSE	-
psme_1_2_041032	GEFULLY02FTN4B	110	14	0	TRUE	TRUE	-
psme_1_2_041033	GEFULLY02FTOL9	495	0	0	TRUE	TRUE	X	Mannosyl-oligosaccharide 1,2-alpha-mannosidase, putative	Q9C512	Arabidopsis thaliana	84.7	9e-17	alpha-mannosidase 1	AT1G51590	3e-17	Putative uncharacterized protein n=1 Tax=Chaetomium globosum RepID=Q2GQY5_CHAGB	Q2GQY5	65.3061	2e-30
psme_1_2_041034	GEFULLY02FTOR1	401	0	0	FALSE	TRUE	X
psme_1_2_041035	GEFULLY02FTOSB	146	0	0	FALSE	FALSE	X
psme_1_2_041036	GEFULLY02FTPNG	210	0	0	TRUE	TRUE	X
psme_1_2_041037	GEFULLY02FTPO9	313	0	0	FALSE	FALSE	X
psme_1_2_041038	GEFULLY02FTQPF	358	1	1	FALSE	FALSE	A
psme_1_2_041039	GEFULLY02FTR6R	467	38	0	FALSE	FALSE	-
psme_1_2_041040	GEFULLY02FTRWW	120	0	0	TRUE	TRUE	X									PREDICTED: hypothetical protein n=1 Tax=Nasonia vitripennis RepID=UPI00015B4843	UPI00015B4843	62.8571	9e-06
psme_1_2_041041	GEFULLY02FTUDX	441	1	0	FALSE	FALSE	A
psme_1_2_041042	GEFULLY02FTWOU	370	0	0	FALSE	FALSE	X
psme_1_2_041043	GEFULLY02FTXNJ	309	0	0	FALSE	TRUE	X
psme_1_2_041044	GEFULLY02FTYYI	457	0	0	TRUE	TRUE	X									Putative uncharacterized protein n=1 Tax=Picea sitchensis RepID=C0PPT6_PICSI	C0PPT6	60.8108	2e-36
psme_1_2_041045	GEFULLY02FTZNW	192	0	0	TRUE	FALSE	X
psme_1_2_041046	GEFULLY02FU0WK	467	0	0	FALSE	FALSE	X
psme_1_2_041047	GEFULLY02FU1U5	314	1	0	FALSE	FALSE	A
psme_1_2_041048	GEFULLY02FU1VO	322	0	0	FALSE	TRUE	X
psme_1_2_041049	GEFULLY02FU213	333	0	2	FALSE	TRUE	A
psme_1_2_041050	GEFULLY02FU22R	325	0	0	TRUE	TRUE	X	O-acyltransferase WSD1	Q93ZR6	Arabidopsis thaliana	69.3	2e-12	O-acyltransferase (WSD1-like) family protein	AT3G49190	3e-13	Putative uncharacterized protein n=2 Tax=Picea sitchensis RepID=D5A9H1_PICSI	D5A9H1	77.193	1e-26
psme_1_2_041051	GEFULLY02FU25A	206	0	0	TRUE	FALSE	X
psme_1_2_041052	GEFULLY02FU48O	287	3	0	FALSE	FALSE	A
psme_1_2_041053	GEFULLY02FU6LS	395	1	0	TRUE	FALSE	A									Putative uncharacterized protein n=2 Tax=Picea sitchensis RepID=D5AC19_PICSI	D5AC19	59.5745	5e-21
psme_1_2_041054	GEFULLY02FU6VJ	103	1	4	TRUE	TRUE	A
psme_1_2_041055	GEFULLY02FU7RU	235	0	0	TRUE	TRUE	X
psme_1_2_041056	GEFULLY02FU9NS	102	0	0	TRUE	TRUE	X
psme_1_2_041057	GEFULLY02FU9Q8	452	6	0	FALSE	FALSE	-
psme_1_2_041058	GEFULLY02FUACI	469	0	1	FALSE	FALSE	A
psme_1_2_041059	GEFULLY02FUAZP	426	2	0	FALSE	FALSE	A
psme_1_2_041060	GEFULLY02FUBFC	119	0	0	TRUE	TRUE	X
psme_1_2_041061	GEFULLY02FUCBN	366	1	3	FALSE	FALSE	A
psme_1_2_041062	GEFULLY02FUEBE	212	0	0	TRUE	TRUE	X
psme_1_2_041063	GEFULLY02FUEHX	300	0	0	FALSE	TRUE	X						Tetratricopeptide repeat (TPR)-like superfamily protein	AT5G38730	2e-10	Whole genome shotgun sequence of line PN40024, scaffold_83.assembly12x (Fragment) n=1 Tax=Vitis vinifera RepID=D7SMJ2_VITVI	D7SMJ2	39.3939	5e-12
psme_1_2_041064	GEFULLY02FUEK9	465	0	0	FALSE	TRUE	X
psme_1_2_041065	GEFULLY02FUERK	192	0	0	TRUE	FALSE	X
psme_1_2_041066	GEFULLY02FUFS6	291	0	1	FALSE	TRUE	A
psme_1_2_041067	GEFULLY02FUHHC	422	0	0	FALSE	FALSE	X	GDSL esterase/lipase LTL1	Q9M8Y5	Arabidopsis thaliana	47	1e-05	GDSL-like Lipase/Acylhydrolase superfamily protein	AT1G71250	2e-16	GDSL esterase/lipase At1g71250 n=3 Tax=rosids RepID=GDL28_ARATH	Q9FVV1	65.8537	1e-14
psme_1_2_041068	GEFULLY02FUIFG	122	0	0	TRUE	TRUE	X
psme_1_2_041069	GEFULLY02FUIR2	104	0	0	TRUE	TRUE	X
psme_1_2_041070	GEFULLY02FUJ3E	460	1	0	FALSE	FALSE	A
psme_1_2_041071	GEFULLY02FUJRD	444	0	0	FALSE	FALSE	X
psme_1_2_041072	GEFULLY02FUL1C	399	1	1	TRUE	FALSE	A
psme_1_2_041073	GEFULLY02FULSQ	475	0	0	FALSE	FALSE	X
psme_1_2_041074	GEFULLY02FUM5R	388	1	0	FALSE	FALSE	A
psme_1_2_041075	GEFULLY02FUM7M	368	0	0	FALSE	FALSE	X
psme_1_2_041076	GEFULLY02FUMVU	108	0	0	TRUE	TRUE	X
psme_1_2_041077	GEFULLY02FUNFB	183	0	0	TRUE	TRUE	X
psme_1_2_041078	GEFULLY02FUNT9	118	0	0	TRUE	TRUE	X
psme_1_2_041079	GEFULLY02FUO28	334	0	0	FALSE	FALSE	X
psme_1_2_041080	GEFULLY02FUOU9	313	0	0	TRUE	FALSE	X	Putative uncharacterized protein At3g55240	Q9M3C7	Arabidopsis thaliana	51.2	1e-07	Plant protein 1589 of unknown function	AT3G55240	3e-08	Putative uncharacterized protein n=1 Tax=Picea sitchensis RepID=A9P1K2_PICSI	A9P1K2	68.0851	1e-10
psme_1_2_041081	GEFULLY02FUQD7	286	0	0	TRUE	FALSE	X
psme_1_2_041082	GEFULLY02FUQZI	208	0	0	FALSE	FALSE	X
psme_1_2_041083	GEFULLY02FURC0	107	1	0	TRUE	TRUE	A	Probable aquaporin PIP1-5	Q8LAA6	Arabidopsis thaliana	46.6	1e-05	plasma membrane intrinsic protein 1;4	AT4G00430	4e-06
psme_1_2_041084	GEFULLY02FUS14	129	0	0	TRUE	TRUE	X
psme_1_2_041085	GEFULLY02FUSZU	318	1	7	FALSE	FALSE	A
psme_1_2_041086	GEFULLY02FUTHI	350	0	1	FALSE	FALSE	A
psme_1_2_041087	GEFULLY02FUV4H	356	0	0	FALSE	TRUE	X	Probable LRR receptor-like serine/threonine-protein kinase RKF3	P93050	Arabidopsis thaliana	85.5	3e-17	receptor-like kinase in in flowers 3	AT2G48010	7e-18	Probable LRR receptor-like serine/threonine-protein kinase RKF3 n=22 Tax=Spermatophyta RepID=RKF3_ARATH	P93050	42.3729	6e-16
psme_1_2_041088	GEFULLY02FUWIY	424	0	0	FALSE	FALSE	X
psme_1_2_041089	GEFULLY02FUXA6	224	0	0	FALSE	FALSE	X
psme_1_2_041090	GEFULLY02FUYHC	255	0	0	FALSE	FALSE	X
psme_1_2_041091	GEFULLY02FUYHM	203	0	0	TRUE	FALSE	X
psme_1_2_041092	GEFULLY02FUYNE	115	17	1	TRUE	TRUE	-									Putative uncharacterized protein n=1 Tax=Picea sitchensis RepID=A9NY76_PICSI	A9NY76	69.2308	2e-07
psme_1_2_041093	GEFULLY02FUYSE	309	0	0	FALSE	FALSE	X
psme_1_2_041094	GEFULLY02FUZ2X	369	0	0	FALSE	FALSE	X
psme_1_2_041095	GEFULLY02FUZWK	396	1	0	FALSE	FALSE	A
psme_1_2_041096	GEFULLY02FV1ER	315	0	0	TRUE	FALSE	X	At2g36985	Q7XXN8	Arabidopsis thaliana	49.7	2e-06	ROTUNDIFOLIA like 9	AT1G53708	5e-08	Putative uncharacterized protein n=2 Tax=Picea sitchensis RepID=D5A9X3_PICSI	D5A9X3	69.8113	2e-14
psme_1_2_041097	GEFULLY02FV27G	113	0	0	TRUE	TRUE	X
psme_1_2_041098	GEFULLY02FV2A9	110	0	0	TRUE	TRUE	X
psme_1_2_041099	GEFULLY02FV2AC	441	0	1	FALSE	TRUE	A
psme_1_2_041100	GEFULLY02FV4CS	144	0	0	TRUE	TRUE	X
psme_1_2_041101	GEFULLY02FV5P5	233	0	0	FALSE	TRUE	X
psme_1_2_041102	GEFULLY02FV6IS	160	0	0	FALSE	TRUE	X
psme_1_2_041103	GEFULLY02FV7K8	172	0	0	TRUE	TRUE	X									Putative uncharacterized protein n=2 Tax=Picea sitchensis RepID=B8LMX8_PICSI	B8LMX8	60	8e-09
psme_1_2_041104	GEFULLY02FV7XG	187	0	0	TRUE	TRUE	X
psme_1_2_041105	GEFULLY02FV81H	184	0	0	FALSE	TRUE	X
psme_1_2_041106	GEFULLY02FV83D	461	0	0	FALSE	FALSE	X
psme_1_2_041107	GEFULLY02FV8J8	119	0	0	TRUE	TRUE	X
psme_1_2_041108	GEFULLY02FV8L6	372	0	0	TRUE	TRUE	X	3-ketoacyl-CoA thiolase A, peroxisomal	P21775	Rattus norvegicus	157	7e-39	peroxisomal 3-keto-acyl-CoA thiolase 2	AT5G48880	2e-37	3-ketoacyl-CoA thiolase (POT1), putative n=6 Tax=Dikarya RepID=D4B1H5_ARTBC	D4B1H5	69.8276	6e-39
psme_1_2_041109	GEFULLY02FV9CO	157	0	0	TRUE	TRUE	X
psme_1_2_041110	GEFULLY02FV9LT	421	0	3	FALSE	FALSE	A
psme_1_2_041111	GEFULLY02FV9Z5	115	0	0	TRUE	TRUE	X
psme_1_2_041112	GEFULLY02FVANP	459	3	0	FALSE	TRUE	A
psme_1_2_041113	GEFULLY02FVBDQ	388	0	0	FALSE	FALSE	X
psme_1_2_041114	GEFULLY02FVBXA	265	0	0	TRUE	TRUE	X
psme_1_2_041115	GEFULLY02FVCVU	443	0	0	FALSE	TRUE	X	Probable WRKY transcription factor 52	Q9FH83	Arabidopsis thaliana	76.3	3e-14	Disease resistance protein (TIR-NBS-LRR class) family	AT4G12010	1e-17	Resistance gene homolog, . (Fragment) n=21 Tax=Pinaceae RepID=O49121_PINRA	O49121	62.2517	2e-43
psme_1_2_041116	GEFULLY02FVDAV	408	7	18	TRUE	FALSE	+						Protein kinase superfamily protein	AT1G11050	2e-09	Predicted protein n=1 Tax=Populus trichocarpa RepID=B9H7I7_POPTR	B9H7I7	43.662	2e-13
psme_1_2_041117	GEFULLY02FVDXC	378	0	1	FALSE	TRUE	A
psme_1_2_041118	GEFULLY02FVFHS	341	0	0	TRUE	TRUE	X	Cysteine synthase 1	O59701	Schizosaccharomyces pombe	125	3e-29	Pyridoxal-5'-phosphate-dependent enzyme family protein	AT1G55880	1e-16	Cysteine synthase n=119 Tax=cellular organisms RepID=CYSK_EMENI	P50867	71.4286	6e-39
psme_1_2_041119	GEFULLY02FVHF9	151	0	0	FALSE	TRUE	X
psme_1_2_041120	GEFULLY02FVI5T	414	3	2	TRUE	TRUE	A
psme_1_2_041121	GEFULLY02FVICP	173	0	0	TRUE	TRUE	X
psme_1_2_041122	GEFULLY02FVIDF	256	41	1	FALSE	TRUE	-
psme_1_2_041123	GEFULLY02FVJDL	458	0	0	FALSE	TRUE	X	Glucose-6-phosphatase, catalytic	Q91WV3	Mus musculus	58.2	8e-09				Glucose-6-phosphatase, putative n=1 Tax=Ixodes scapularis RepID=B7PAR9_IXOSC	B7PAR9	30.8824	2e-12
psme_1_2_041124	GEFULLY02FVJKG	233	7	2	TRUE	TRUE	A						CONTAINS InterPro DOMAIN/s: RuvA domain 2-like (InterPro:IPR010994); Has 29 Blast hits to 29 proteins in 9 species: Archae - 0; Bacteria - 2; Metazoa - 0; Fungi - 0; Plants - 27; Viruses - 0; Other Eukaryotes - 0 (source: NCBI BLink).	AT1G12790	1e-10	F13K23.4 protein n=13 Tax=Magnoliophyta RepID=Q9LPX0_ARATH	Q9LPX0	36.3636	9e-09
psme_1_2_041125	GEFULLY02FVKIY	475	0	0	TRUE	TRUE	X									Hypothetical iron permease n=1 Tax=Postia placenta Mad-698-R RepID=B8PMA3_POSPM	B8PMA3	46.2264	6e-19
psme_1_2_041126	GEFULLY02FVM8F	112	0	3	TRUE	TRUE	A
psme_1_2_041127	GEFULLY02FVMOY	120	0	0	TRUE	TRUE	X
psme_1_2_041128	GEFULLY02FVMVN	200	2	1	FALSE	FALSE	A
psme_1_2_041129	GEFULLY02FVNC7	150	0	0	TRUE	TRUE	X
psme_1_2_041130	GEFULLY02FVOSA	368	1	1	TRUE	FALSE	A	Pentatricopeptide repeat-containing protein At3g49170, chloroplastic	Q5G1T1	Arabidopsis thaliana	139	2e-33	Tetratricopeptide repeat (TPR)-like superfamily protein	AT4G19191	9e-38	Putative uncharacterized protein n=1 Tax=Picea sitchensis RepID=B8LLJ0_PICSI	B8LLJ0	69.6721	2e-45
psme_1_2_041131	GEFULLY02FVPM9	484	0	0	FALSE	TRUE	X						Domain of unknown function (DUF23)	AT4G37420	1e-35	Whole genome shotgun sequence of line PN40024, scaffold_122.assembly12x (Fragment) n=3 Tax=rosids RepID=D7UDA8_VITVI	D7UDA8	56.1538	1e-37
psme_1_2_041132	GEFULLY02FVQCU	287	0	0	TRUE	TRUE	X
psme_1_2_041133	GEFULLY02FVRAO	124	5	51	TRUE	TRUE	+	Adenosylhomocysteinase 2	Q9LK36	Arabidopsis thaliana	66.2	2e-11	S-adenosyl-l-homocysteine (SAH) hydrolase 2	AT3G23810	5e-12	Adenosylhomocysteinase 2 n=695 Tax=cellular organisms RepID=SAHH2_ARATH	Q9LK36	75	4e-10
psme_1_2_041134	GEFULLY02FVSFU	146	0	0	TRUE	TRUE	X
psme_1_2_041135	GEFULLY02FVU9A	335	0	0	TRUE	FALSE	X
psme_1_2_041136	GEFULLY02FVUBN	174	0	8	FALSE	TRUE	+
psme_1_2_041137	GEFULLY02FVUJ6	310	0	4	TRUE	FALSE	A	AT1G09270 protein	O80480	Arabidopsis thaliana	57.4	8e-09	importin alpha isoform 1	AT3G06720	2e-09	Predicted protein (Fragment) n=3 Tax=rosids RepID=B9NGI5_POPTR	B9NGI5	49.1228	2e-07
psme_1_2_041138	GEFULLY02FVUOK	169	0	0	TRUE	TRUE	X
psme_1_2_041139	GEFULLY02FVV1J	411	0	0	TRUE	TRUE	X
psme_1_2_041140	GEFULLY02FVWJ4	357	0	0	FALSE	FALSE	X
psme_1_2_041141	GEFULLY02FVX0G	159	0	0	TRUE	TRUE	X	Pentatricopeptide repeat-containing protein At4g18750, chloroplastic	Q9SN39	Arabidopsis thaliana	50.8	7e-07	Pentatricopeptide repeat (PPR) superfamily protein	AT3G15930	5e-09	PREDICTED: hypothetical protein n=1 Tax=Vitis vinifera RepID=UPI00019851B0	UPI00019851B0	52.8302	1e-07
psme_1_2_041142	GEFULLY02FVXAF	472	1	0	FALSE	FALSE	A
psme_1_2_041143	GEFULLY02FVY0A	458	0	0	FALSE	FALSE	X
psme_1_2_041144	GEFULLY02FVYL0	391	0	0	FALSE	FALSE	X
psme_1_2_041145	GEFULLY02FVZ6I	385	0	3	FALSE	FALSE	A
psme_1_2_041146	GEFULLY02FW137	450	0	0	TRUE	FALSE	X
psme_1_2_041147	GEFULLY02FW13A	354	1	0	TRUE	FALSE	A									Copia-like retrotransposable element n=2 Tax=Arabidopsis thaliana RepID=Q9LH44_ARATH	Q9LH44	57.1429	2e-25
psme_1_2_041148	GEFULLY02FW1BM	130	0	3	TRUE	TRUE	A	Heat shock protein 81-1	P27323	Arabidopsis thaliana	48.1	5e-06	heat shock protein 90.1	AT5G52640	1e-06
psme_1_2_041149	GEFULLY02FW1NZ	476	13	1	FALSE	TRUE	-
psme_1_2_041150	GEFULLY02FW2ID	478	0	0	FALSE	FALSE	X
psme_1_2_041151	GEFULLY02FW2W8	114	0	0	TRUE	TRUE	X
psme_1_2_041152	GEFULLY02FW3K8	114	1	0	TRUE	TRUE	A
psme_1_2_041153	GEFULLY02FW4HN	101	6	1	TRUE	TRUE	A
psme_1_2_041154	GEFULLY02FW4OM	126	0	0	TRUE	TRUE	X
psme_1_2_041155	GEFULLY02FW4U2	253	0	0	FALSE	TRUE	X
psme_1_2_041156	GEFULLY02FW62F	410	0	0	FALSE	FALSE	X
psme_1_2_041157	GEFULLY02FW65G	115	0	1	FALSE	TRUE	A
psme_1_2_041158	GEFULLY02FW6JV	188	0	0	TRUE	TRUE	X
psme_1_2_041159	GEFULLY02FW7P9	198	0	0	FALSE	TRUE	X
psme_1_2_041160	GEFULLY02FW7QD	303	0	1	FALSE	TRUE	A
psme_1_2_041161	GEFULLY02FW93O	129	0	0	TRUE	TRUE	X
psme_1_2_041162	GEFULLY02FW993	243	3	38	FALSE	FALSE	+
psme_1_2_041163	GEFULLY02FWB97	484	0	3	FALSE	FALSE	A
psme_1_2_041164	GEFULLY02FWBVR	145	0	0	TRUE	TRUE	X
psme_1_2_041165	GEFULLY02FWD83	131	0	0	TRUE	TRUE	X
psme_1_2_041166	GEFULLY02FWDSA	103	0	0	TRUE	TRUE	X
psme_1_2_041167	GEFULLY02FWFHX	468	2	0	FALSE	FALSE	A
psme_1_2_041168	GEFULLY02FWFX1	304	14	1	FALSE	TRUE	-	Pentatricopeptide repeat-containing protein At2g45350, chloroplastic	O22137	Arabidopsis thaliana	101	4e-22	Pentatricopeptide repeat (PPR) superfamily protein	AT2G35030	2e-29	Putative uncharacterized protein n=1 Tax=Picea sitchensis RepID=B8LLJ0_PICSI	B8LLJ0	60	4e-28
psme_1_2_041169	GEFULLY02FWGB7	140	0	1	TRUE	TRUE	A
psme_1_2_041170	GEFULLY02FWGFM	380	0	0	TRUE	FALSE	X						Transducin family protein / WD-40 repeat family protein	AT4G33260	6e-06
psme_1_2_041171	GEFULLY02FWGIS	393	0	0	FALSE	FALSE	X
psme_1_2_041172	GEFULLY02FWH23	394	0	0	FALSE	FALSE	X
psme_1_2_041173	GEFULLY02FWH8B	155	0	2	TRUE	TRUE	A
psme_1_2_041174	GEFULLY02FWH9P	516	0	0	FALSE	FALSE	X
psme_1_2_041175	GEFULLY02FWHYZ	362	0	0	FALSE	FALSE	X
psme_1_2_041176	GEFULLY02FWIHJ	408	0	0	TRUE	FALSE	X
psme_1_2_041177	GEFULLY02FWIHN	480	13	10	FALSE	FALSE	A									Putative gag-pol polyprotein (Fragment) n=1 Tax=Picea abies RepID=B2KZG9_PICAB	B2KZG9	57.5	5e-10
psme_1_2_041178	GEFULLY02FWKP8	187	0	0	FALSE	TRUE	X
psme_1_2_041179	GEFULLY02FWLSM	206	0	0	FALSE	TRUE	X
psme_1_2_041180	GEFULLY02FWN9H	176	0	1	TRUE	TRUE	A	At3g55740	P92962	Arabidopsis thaliana	87.8	5e-18	proline transporter 2	AT3G55740	1e-18	Putative uncharacterized protein Sb02g000280 n=1 Tax=Sorghum bicolor RepID=C5X6J1_SORBI	C5X6J1	82.3529	7e-19
psme_1_2_041181	GEFULLY02FWNRP	452	0	0	TRUE	FALSE	X
psme_1_2_041182	GEFULLY02FWO75	403	0	4	FALSE	TRUE	A
psme_1_2_041183	GEFULLY02FWOBI	424	0	0	FALSE	FALSE	X
psme_1_2_041184	GEFULLY02FWOFI	467	0	0	FALSE	FALSE	X									Putative uncharacterized protein Sb01g026820 n=2 Tax=Sorghum bicolor RepID=C5WPU1_SORBI	C5WPU1	37.0787	2e-14
psme_1_2_041185	GEFULLY02FWORB	380	1	0	FALSE	FALSE	A
psme_1_2_041186	GEFULLY02FWPOI	117	0	0	TRUE	TRUE	X
psme_1_2_041187	GEFULLY02FWPZI	207	0	0	TRUE	TRUE	X
psme_1_2_041188	GEFULLY02FWQ06	278	1	3	FALSE	FALSE	A
psme_1_2_041189	GEFULLY02FWSH3	409	0	0	FALSE	FALSE	X
psme_1_2_041190	GEFULLY02FWSTS	101	0	0	TRUE	TRUE	X
psme_1_2_041191	GEFULLY02FWU4N	295	1	1	FALSE	TRUE	A									Putative uncharacterized protein n=1 Tax=Picea sitchensis RepID=B8LS43_PICSI	B8LS43	46.0674	2e-13
psme_1_2_041192	GEFULLY02FWV4P	344	0	0	FALSE	FALSE	X
psme_1_2_041193	GEFULLY02FWVXF	383	0	0	FALSE	FALSE	X
psme_1_2_041194	GEFULLY02FWWXG	256	0	0	TRUE	TRUE	X
psme_1_2_041195	GEFULLY02FWXQV	147	58	2	TRUE	TRUE	-
psme_1_2_041196	GEFULLY02FWXRP	106	0	0	TRUE	TRUE	X
psme_1_2_041197	GEFULLY02FWZ5H	428	0	0	FALSE	FALSE	X
psme_1_2_041198	GEFULLY02FWZGW	106	0	0	TRUE	TRUE	X
psme_1_2_041199	GEFULLY02FX35B	393	0	0	FALSE	TRUE	X	MFLJ00343 protein (Fragment)	Q6KAM8	Mus musculus	73.9	9e-14				FLNA protein (Fragment) n=6 Tax=Chordata RepID=Q6NXF2_HUMAN	Q6NXF2	40	2e-12
psme_1_2_041200	GEFULLY02FX4A4	174	0	0	TRUE	TRUE	X									Whole genome shotgun sequence of line PN40024, scaffold_64.assembly12x (Fragment) n=1 Tax=Vitis vinifera RepID=D7T392_VITVI	D7T392	53.7037	6e-07
psme_1_2_041201	GEFULLY02FX5DA	372	0	0	FALSE	FALSE	X
psme_1_2_041202	GEFULLY02FX6EQ	385	0	0	FALSE	FALSE	X
psme_1_2_041203	GEFULLY02FX6R1	140	0	0	TRUE	FALSE	X
psme_1_2_041204	GEFULLY02FX7UR	168	0	1	TRUE	TRUE	A
psme_1_2_041205	GEFULLY02FX8NH	398	2	5	FALSE	TRUE	A
psme_1_2_041206	GEFULLY02FX9SU	470	40	72	FALSE	FALSE	+	Quercetin 3-O-methyltransferase 1	Q9FK25	Arabidopsis thaliana	60.1	5e-19	O-methyltransferase 1	AT5G54160	1e-19	Quercetin 3-O-methyltransferase 1 n=174 Tax=Spermatophyta RepID=OMT1_ARATH	Q9FK25	62.1622	5e-18
psme_1_2_041207	GEFULLY02FXAVS	115	0	0	TRUE	TRUE	X
psme_1_2_041208	GEFULLY02FXC8W	464	0	0	TRUE	TRUE	X	Putative uncharacterized protein AT4g15240	O23378	Arabidopsis thaliana	184	1e-46	Protein of unknown function (DUF604)	AT5G41460	3e-61	Predicted protein n=2 Tax=Physcomitrella patens subsp. patens RepID=A9ST32_PHYPA	A9ST32	73.0263	2e-61
psme_1_2_041209	GEFULLY02FXD36	237	0	0	TRUE	TRUE	X
psme_1_2_041210	GEFULLY02FXD3U	186	0	0	TRUE	TRUE	X
psme_1_2_041211	GEFULLY02FXDCC	508	2	0	TRUE	TRUE	A	Disease resistance protein-like	Q9FHF8	Arabidopsis thaliana	67.8	1e-11	disease resistance protein (TIR-NBS-LRR class) putative	AT5G17680	6e-15	Putative uncharacterized protein n=2 Tax=Picea sitchensis RepID=B8LMX8_PICSI	B8LMX8	56.962	1e-40
psme_1_2_041212	GEFULLY02FXEEY	121	0	0	TRUE	TRUE	X
psme_1_2_041213	GEFULLY02FXF0M	333	25	0	FALSE	FALSE	-	BZIP transcription factor	Q9SQK1	Nicotiana tabacum	50.8	3e-11	TGACG motif-binding factor 4	AT5G10030	1e-10	cDNA clone:J033059P06, full insert sequence n=11 Tax=Magnoliophyta RepID=B7EMK6_ORYSJ	B7EMK6	76.6667	3e-09
psme_1_2_041214	GEFULLY02FXG0G	398	3	0	FALSE	TRUE	A									Putative uncharacterized protein n=1 Tax=Picea sitchensis RepID=D5ABF9_PICSI	D5ABF9	76.7442	4e-26
psme_1_2_041215	GEFULLY02FXGE0	161	0	0	FALSE	FALSE	X
psme_1_2_041216	GEFULLY02FXH85	334	1	0	TRUE	FALSE	A
psme_1_2_041217	GEFULLY02FXI89	206	7	1	TRUE	TRUE	A	Leucine-rich repeat receptor-like protein kinase	Q9M9C5	Arabidopsis thaliana	105	2e-23	leucine-rich repeat transmembrane protein kinase family protein	AT1G68400	7e-24	Receptor kinase, putative n=1 Tax=Ricinus communis RepID=B9SLY9_RICCO	B9SLY9	83.8235	1e-24
psme_1_2_041218	GEFULLY02FXJ0I	373	0	0	FALSE	FALSE	X
psme_1_2_041219	GEFULLY02FXOCD	103	1	0	TRUE	TRUE	A
psme_1_2_041220	GEFULLY02FXOJO	315	0	0	FALSE	FALSE	X
psme_1_2_041221	GEFULLY02FXPM4	176	0	0	TRUE	TRUE	X
psme_1_2_041222	GEFULLY02FXQK2	450	4	1	TRUE	FALSE	A
psme_1_2_041223	GEFULLY02FXR3L	361	0	0	FALSE	FALSE	X
psme_1_2_041224	GEFULLY02FXROB	397	3	1	TRUE	FALSE	A
psme_1_2_041225	GEFULLY02FXS20	206	0	0	TRUE	TRUE	X									Putative uncharacterized protein n=1 Tax=Picea sitchensis RepID=B8LS43_PICSI	B8LS43	62.1212	6e-16
psme_1_2_041226	GEFULLY02FXS4C	518	0	0	FALSE	FALSE	X
psme_1_2_041227	GEFULLY02FXSTY	193	0	0	TRUE	TRUE	X
psme_1_2_041228	GEFULLY02FXTAH	416	1	3	TRUE	FALSE	A									OSJNBa0019G23.12 protein n=2 Tax=Oryza sativa RepID=Q7XXA4_ORYSJ	Q7XXA4	38.5542	7e-08
psme_1_2_041229	GEFULLY02FXUBV	479	0	5	FALSE	FALSE	A
psme_1_2_041230	GEFULLY02FXUWG	105	0	0	TRUE	TRUE	X
psme_1_2_041231	GEFULLY02FXV6A	355	0	0	TRUE	FALSE	X
psme_1_2_041232	GEFULLY02FXVI1	228	0	0	TRUE	FALSE	X
psme_1_2_041233	GEFULLY02FXW6B	114	0	0	TRUE	TRUE	X
psme_1_2_041234	GEFULLY02FXWRF	405	0	0	FALSE	FALSE	X
psme_1_2_041235	GEFULLY02FXX9P	425	1	2	FALSE	FALSE	A
psme_1_2_041236	GEFULLY02FXZJX	447	0	0	FALSE	FALSE	X
psme_1_2_041237	GEFULLY02FY0BW	457	3	0	FALSE	TRUE	A	Pentatricopeptide repeat-containing protein At3g57430, chloroplastic	Q7Y211	Arabidopsis thaliana	110	9e-41	pentatricopeptide (PPR) repeat-containing protein	AT2G22070	4e-44	Whole genome shotgun sequence of line PN40024, scaffold_80.assembly12x (Fragment) n=1 Tax=Vitis vinifera RepID=D7TCX8_VITVI	D7TCX8	59	3e-44
psme_1_2_041238	GEFULLY02FY0LS	280	3	0	FALSE	FALSE	A
psme_1_2_041239	GEFULLY02FY0O2	310	0	14	FALSE	TRUE	+
psme_1_2_041240	GEFULLY02FY2T3	374	0	0	TRUE	FALSE	X	Disease resistance protein	Q9FKN9	Arabidopsis thaliana	48.5	4e-06	Disease resistance protein (TIR-NBS class)	AT1G72950	8e-10	Putative uncharacterized protein n=6 Tax=Pinaceae RepID=C0PQE2_PICSI	C0PQE2	69.1176	1e-20
psme_1_2_041241	GEFULLY02FY39Y	374	0	1	FALSE	FALSE	A
psme_1_2_041242	GEFULLY02FY4MJ	142	0	0	FALSE	TRUE	X
psme_1_2_041243	GEFULLY02FY5YQ	330	2	0	TRUE	FALSE	A
psme_1_2_041244	GEFULLY02FY6QX	223	0	7	FALSE	TRUE	+
psme_1_2_041245	GEFULLY02FY8M2	321	1	1	FALSE	FALSE	A
psme_1_2_041246	GEFULLY02FY93M	225	5	1	FALSE	FALSE	A
psme_1_2_041247	GEFULLY02FYACL	107	0	0	TRUE	TRUE	X
psme_1_2_041248	GEFULLY02FYADV	110	0	0	TRUE	TRUE	X
psme_1_2_041249	GEFULLY02FYBN6	245	0	0	FALSE	FALSE	X
psme_1_2_041250	GEFULLY02FYCGD	414	0	0	FALSE	TRUE	X	Glutamine synthetase 2 cytoplasmic	P20478	Drosophila melanogaster	128	4e-30	glutamine synthetase 1;4	AT5G16570	2e-28	Glutamine synthetase 2 cytoplasmic n=126 Tax=cellular organisms RepID=GLNA2_DROME	P20478	53.7736	6e-29
psme_1_2_041251	GEFULLY02FYEZV	449	0	0	TRUE	TRUE	X
psme_1_2_041252	GEFULLY02FYF65	428	1	1	FALSE	FALSE	A
psme_1_2_041253	GEFULLY02FYIWE	441	4	1	FALSE	FALSE	A
psme_1_2_041254	GEFULLY02FYJT9	349	0	0	TRUE	TRUE	X
psme_1_2_041255	GEFULLY02FYKH5	156	0	0	FALSE	TRUE	X
psme_1_2_041256	GEFULLY02FYKHD	424	0	0	FALSE	FALSE	X
psme_1_2_041257	GEFULLY02FYNMJ	441	3	0	TRUE	FALSE	A
psme_1_2_041258	GEFULLY02FYO0J	119	0	1	TRUE	TRUE	A
psme_1_2_041259	GEFULLY02FYR23	434	0	0	FALSE	FALSE	X	Transcription factor MYB75	Q9FE25	Arabidopsis thaliana	69.7	2e-12	production of anthocyanin pigment 1	AT1G56650	7e-13	Transcription factor PAP1 n=2 Tax=core eudicotyledons RepID=D1MMA3_SALMI	D1MMA3	54.7945	1e-12
psme_1_2_041260	GEFULLY02FYSHG	515	8	1	FALSE	FALSE	-
psme_1_2_041261	GEFULLY02FYTH3	393	0	0	TRUE	FALSE	X
psme_1_2_041262	GEFULLY02FYTPT	269	124	182	FALSE	TRUE	+									Metallothionein-like (Fragment) n=7 Tax=Spermatophyta RepID=Q5G0V0_PINTA	Q5G0V0	88.8889	2e-09
psme_1_2_041263	GEFULLY02FYUJE	460	6	1	TRUE	TRUE	A	Pentatricopeptide repeat-containing protein At1g15510, chloroplastic	Q9M9E2	Arabidopsis thaliana	102	5e-22	Pentatricopeptide repeat (PPR) superfamily protein	AT3G13770	7e-25	Putative uncharacterized protein n=1 Tax=Picea sitchensis RepID=B8LLJ0_PICSI	B8LLJ0	51.8248	5e-31
psme_1_2_041264	GEFULLY02FYUKX	131	1	19	TRUE	TRUE	+
psme_1_2_041265	GEFULLY02FYWCW	145	0	0	TRUE	FALSE	X
psme_1_2_041266	GEFULLY02FYXM5	451	12	0	FALSE	FALSE	-
psme_1_2_041267	GEFULLY02FYY6O	183	0	0	TRUE	TRUE	X
psme_1_2_041268	GEFULLY02FYYD7	262	0	6	FALSE	FALSE	+
psme_1_2_041269	GEFULLY02FYYPA	128	0	1	TRUE	TRUE	A									Putative uncharacterized protein n=6 Tax=Picea sitchensis RepID=B8LRB7_PICSI	B8LRB7	62.5	4e-07
psme_1_2_041270	GEFULLY02FZ1VO	169	0	0	TRUE	TRUE	X
psme_1_2_041271	GEFULLY02FZ2V3	128	0	0	TRUE	TRUE	X
psme_1_2_041272	GEFULLY02FZ35R	487	0	0	TRUE	FALSE	X						ADR1-like 1	AT4G33300	5e-06	Putative CC-NBS-LRR protein (Fragment) n=1 Tax=Pinus monticola RepID=A5WZ44_PINMO	A5WZ44	63.75	1e-21
psme_1_2_041273	GEFULLY02FZ3DG	377	0	0	FALSE	FALSE	X
psme_1_2_041274	GEFULLY02FZ3LG	420	2	0	FALSE	FALSE	A
psme_1_2_041275	GEFULLY02FZ4W9	462	0	0	TRUE	FALSE	X
psme_1_2_041276	GEFULLY02FZ5Q7	269	0	0	FALSE	TRUE	X
psme_1_2_041277	GEFULLY02FZ6L1	404	0	0	TRUE	FALSE	X
psme_1_2_041278	GEFULLY02FZA3L	429	11	0	FALSE	TRUE	-	Pentatricopeptide repeat-containing protein At1g11290	Q3E6Q1	Arabidopsis thaliana	114	6e-26	Tetratricopeptide repeat (TPR)-like superfamily protein	AT3G23330	4e-30	Putative uncharacterized protein n=1 Tax=Picea sitchensis RepID=B8LQA8_PICSI	B8LQA8	63.8889	3e-45
psme_1_2_041279	GEFULLY02FZATP	115	0	0	TRUE	TRUE	X
psme_1_2_041280	GEFULLY02FZDOL	153	0	0	TRUE	TRUE	X
psme_1_2_041281	GEFULLY02FZDTP	114	0	0	TRUE	TRUE	X
psme_1_2_041282	GEFULLY02FZDVI	404	0	23	FALSE	FALSE	+
psme_1_2_041283	GEFULLY02FZF2Y	404	7	0	FALSE	TRUE	-
psme_1_2_041284	GEFULLY02FZGMB	466	0	0	FALSE	FALSE	X
psme_1_2_041285	GEFULLY02FZGPU	398	1	0	FALSE	TRUE	A
psme_1_2_041286	GEFULLY02FZH47	185	0	0	TRUE	TRUE	X									Putative uncharacterized protein n=1 Tax=Coprinopsis cinerea okayama7#130 RepID=A8N8P8_COPC7	A8N8P8	90.625	7e-09
psme_1_2_041287	GEFULLY02FZH8Z	113	0	2	TRUE	FALSE	A
psme_1_2_041288	GEFULLY02FZHQI	423	1	0	TRUE	TRUE	A
psme_1_2_041289	GEFULLY02FZI0A	396	52	55	FALSE	TRUE	A	Cleavage and polyadenylation specificity factor CPSF30	A9LNK9	Arabidopsis thaliana	62.4	3e-10	cleavage and polyadenylation specificity factor 30	AT1G30460	9e-11	Putative uncharacterized protein Sb10g027200 n=2 Tax=Magnoliophyta RepID=C5Z7U3_SORBI	C5Z7U3	64.8649	1e-09
psme_1_2_041290	GEFULLY02FZIAZ	368	0	0	TRUE	FALSE	X	Orf490 protein	Q8HCR1	Oryza sativa subsp. japonica	65.9	2e-11	cysteine-rich RLK (RECEPTOR-like protein kinase) 8	AT4G23160	4e-09	PREDICTED: hypothetical protein n=1 Tax=Vitis vinifera RepID=UPI0001983D2B	UPI0001983D2B	55.7377	2e-11
psme_1_2_041291	GEFULLY02FZIQD	140	0	0	TRUE	TRUE	X
psme_1_2_041292	GEFULLY02FZJ2Q	469	0	0	TRUE	TRUE	X	C2 domain-containing protein C31G5.15	O14111	Schizosaccharomyces pombe	75.9	4e-14				Phosphatidylserine decarboxylase proenzyme 2 n=1 Tax=Coprinopsis cinerea okayama7#130 RepID=A8P2X2_COPC7	A8P2X2	60.1351	4e-48
psme_1_2_041293	GEFULLY02FZJ8D	582	0	0	FALSE	FALSE	X
psme_1_2_041294	GEFULLY02FZK4V	444	8	1	FALSE	FALSE	-	At2g03890/T18C20.9	Q9SI52	Arabidopsis thaliana	68.2	7e-12	phosphoinositide 4-kinase gamma 7	AT2G03890	2e-12	At2g03890/T18C20.9 n=31 Tax=Magnoliophyta RepID=Q9SI52_ARATH	Q9SI52	53.8462	9e-11
psme_1_2_041295	GEFULLY02FZKEX	500	0	1	FALSE	FALSE	A
psme_1_2_041296	GEFULLY02FZKO8	103	0	0	TRUE	TRUE	X
psme_1_2_041297	GEFULLY02FZLRB	175	0	0	TRUE	TRUE	X
psme_1_2_041298	GEFULLY02FZNMM	183	0	0	FALSE	FALSE	X
psme_1_2_041299	GEFULLY02FZOVU	169	0	0	TRUE	TRUE	X
psme_1_2_041300	GEFULLY02FZP4Z	157	0	0	FALSE	TRUE	X
psme_1_2_041301	GEFULLY02FZPP5	301	110	60	TRUE	TRUE	-
psme_1_2_041302	GEFULLY02FZPXC	145	0	0	TRUE	TRUE	X
psme_1_2_041303	GEFULLY02FZQ0Z	131	0	0	TRUE	FALSE	X
psme_1_2_041304	GEFULLY02FZQ5L	445	0	0	FALSE	TRUE	X
psme_1_2_041305	GEFULLY02FZQJ3	146	0	0	TRUE	FALSE	X
psme_1_2_041306	GEFULLY02FZRC5	123	0	0	TRUE	TRUE	X									Putative uncharacterized protein n=1 Tax=Vitis vinifera RepID=A5B9Y2_VITVI	A5B9Y2	56.4103	6e-08
psme_1_2_041307	GEFULLY02FZUPH	233	0	0	TRUE	TRUE	X
psme_1_2_041308	GEFULLY02FZUWF	493	1	6	TRUE	FALSE	A						DNA polymerase lambda (POLL)	AT1G10520	1e-23	DNA polymerase lambda, putative n=1 Tax=Ricinus communis RepID=B9S2K3_RICCO	B9S2K3	42.5806	9e-29
psme_1_2_041309	GEFULLY02FZW1M	325	0	0	TRUE	FALSE	X
psme_1_2_041310	GEFULLY02FZWV9	161	0	0	TRUE	FALSE	X
psme_1_2_041311	GEFULLY02FZXHX	237	4	0	FALSE	TRUE	A
psme_1_2_041312	GEFULLY02FZXR1	362	11	0	FALSE	TRUE	-
psme_1_2_041313	GEFULLY02FZYML	347	2	0	FALSE	TRUE	A
psme_1_2_041314	GEFULLY02FZYON	387	5	0	FALSE	FALSE	A
psme_1_2_041315	GEFULLY02FZYVW	416	0	0	FALSE	FALSE	X									Putative retrotransposon polyprotein n=2 Tax=Ipomoea batatas RepID=Q5MG92_IPOBA	Q5MG92	27.5	3e-09
psme_1_2_041316	GEFULLY02FZZL0	427	9	0	TRUE	TRUE	-
psme_1_2_041317	GEFULLY02FZZOX	557	0	0	FALSE	FALSE	X
psme_1_2_041318	GEFULLY02G00NJ	279	1	3	FALSE	FALSE	A									Putative uncharacterized protein n=2 Tax=Picea sitchensis RepID=C0PT67_PICSI	C0PT67	72.7273	2e-14
psme_1_2_041319	GEFULLY02G01CF	490	0	0	FALSE	TRUE	X	Pectinesterase/pectinesterase inhibitor 3	O49006	Arabidopsis thaliana	88.6	3e-20	pectin methylesterase 3	AT3G14310	1e-20	Pectinesterase n=1 Tax=Picea sitchensis RepID=A9NW72_PICSI	A9NW72	49.2958	4e-25
psme_1_2_041320	GEFULLY02G01F9	454	1	0	FALSE	FALSE	A
psme_1_2_041321	GEFULLY02G01WG	429	0	0	FALSE	FALSE	X
psme_1_2_041322	GEFULLY02G02ZY	143	0	0	TRUE	TRUE	X
psme_1_2_041323	GEFULLY02G04CB	146	2	0	TRUE	TRUE	A
psme_1_2_041324	GEFULLY02G04V9	277	0	0	FALSE	FALSE	X
psme_1_2_041325	GEFULLY02G05G5	387	0	0	FALSE	FALSE	X
psme_1_2_041326	GEFULLY02G06D6	362	0	0	FALSE	FALSE	X
psme_1_2_041327	GEFULLY02G06KW	265	1	0	FALSE	FALSE	A
psme_1_2_041328	GEFULLY02G07NP	493	1	0	TRUE	TRUE	A						nuclear matrix protein-related	AT5G09860	3e-09	Putative uncharacterized protein n=1 Tax=Vitis vinifera RepID=A5C1G6_VITVI	A5C1G6	28.5714	3e-08
psme_1_2_041329	GEFULLY02G07RC	300	0	0	FALSE	FALSE	X
psme_1_2_041330	GEFULLY02G09WB	478	0	0	FALSE	FALSE	X
psme_1_2_041331	GEFULLY02G09XD	375	0	0	FALSE	TRUE	X
psme_1_2_041332	GEFULLY02G0B17	413	0	0	FALSE	FALSE	X									Putative uncharacterized protein n=1 Tax=Picea sitchensis RepID=D5A8Y5_PICSI	D5A8Y5	32.8571	2e-11
psme_1_2_041333	GEFULLY02G0C9T	492	0	3	TRUE	FALSE	A
psme_1_2_041334	GEFULLY02G0CRD	138	0	0	TRUE	TRUE	X
psme_1_2_041335	GEFULLY02G0CZM	152	0	0	TRUE	TRUE	X
psme_1_2_041336	GEFULLY02G0DKZ	158	0	0	TRUE	TRUE	X
psme_1_2_041337	GEFULLY02G0DYH	364	0	0	TRUE	FALSE	X
psme_1_2_041338	GEFULLY02G0E32	176	0	0	TRUE	TRUE	X
psme_1_2_041339	GEFULLY02G0FKW	242	0	0	FALSE	FALSE	X
psme_1_2_041340	GEFULLY02G0GD9	332	0	0	TRUE	TRUE	X									Pc06g01480 protein n=22 Tax=Dikarya RepID=B6GW86_PENCW	B6GW86	61.3636	2e-28
psme_1_2_041341	GEFULLY02G0GZK	324	0	2	FALSE	TRUE	A						methyl esterase 11	AT3G29770	5e-07	Putative uncharacterized protein n=2 Tax=Picea sitchensis RepID=A9NQW9_PICSI	A9NQW9	78.7234	1e-12
psme_1_2_041342	GEFULLY02G0HC1	209	0	0	TRUE	TRUE	X
psme_1_2_041343	GEFULLY02G0HWT	233	0	1	TRUE	FALSE	A
psme_1_2_041344	GEFULLY02G0IFN	408	3	0	FALSE	TRUE	A	Pentatricopeptide repeat-containing protein At3g53700, chloroplastic	Q9LFF1	Arabidopsis thaliana	49.7	2e-06	Pentatricopeptide repeat (PPR) superfamily protein	AT3G22670	6e-07	Putative uncharacterized protein n=4 Tax=Picea sitchensis RepID=A9NY58_PICSI	A9NY58	60.3774	1e-27
psme_1_2_041345	GEFULLY02G0IN2	300	0	0	FALSE	FALSE	X
psme_1_2_041346	GEFULLY02G0KN5	386	4	0	FALSE	TRUE	A									Endonuclease/exonuclease/phosphatase n=1 Tax=Medicago truncatula RepID=A2Q500_MEDTR	A2Q500	33.6957	5e-06
psme_1_2_041347	GEFULLY02G0KYU	124	0	0	TRUE	TRUE	X
psme_1_2_041348	GEFULLY02G0M09	188	0	0	TRUE	FALSE	X
psme_1_2_041349	GEFULLY02G0N2A	444	2	2	TRUE	FALSE	A									Putative uncharacterized protein n=1 Tax=Picea sitchensis RepID=B8LLC6_PICSI	B8LLC6	77.1429	2e-14
psme_1_2_041350	GEFULLY02G0OXL	414	0	0	TRUE	FALSE	X	GH09868p	Q8SXP8	Drosophila melanogaster	80.5	1e-15	RNA-binding (RRM/RBD/RNP motifs) family protein	AT4G36960	8e-10	TAR DNA-binding protein 43 n=1 Tax=Culex quinquefasciatus RepID=B0X506_CULQU	B0X506	49.3827	8e-15
psme_1_2_041351	GEFULLY02G0PJP	382	0	0	TRUE	FALSE	X
psme_1_2_041352	GEFULLY02G0PXF	286	1	1	FALSE	TRUE	A
psme_1_2_041353	GEFULLY02G0QXQ	343	4	0	TRUE	TRUE	A
psme_1_2_041354	GEFULLY02G0R6W	291	0	0	TRUE	TRUE	X
psme_1_2_041355	GEFULLY02G0RQQ	152	1	0	TRUE	TRUE	A
psme_1_2_041356	GEFULLY02G0RV8	270	0	1	TRUE	FALSE	A	Pentatricopeptide repeat-containing protein At3g49170, chloroplastic	Q5G1T1	Arabidopsis thaliana	88.2	4e-18	Pentatricopeptide repeat (PPR-like) superfamily protein	AT5G50390	3e-19	Os02g0151000 protein n=5 Tax=Magnoliophyta RepID=Q67UW7_ORYSJ	Q67UW7	45.3333	1e-17
psme_1_2_041357	GEFULLY02G0S1L	101	0	0	TRUE	TRUE	X
psme_1_2_041358	GEFULLY02G0TCX	126	0	0	FALSE	TRUE	X
psme_1_2_041359	GEFULLY02G0U05	148	1	0	TRUE	TRUE	A
psme_1_2_041360	GEFULLY02G0V55	347	0	0	FALSE	FALSE	X
psme_1_2_041361	GEFULLY02G0VAW	281	1	0	FALSE	FALSE	A
psme_1_2_041362	GEFULLY02G0VVR	408	1	0	FALSE	FALSE	A
psme_1_2_041363	GEFULLY02G0WLI	393	3	0	FALSE	FALSE	A
psme_1_2_041364	GEFULLY02G0WO8	393	0	1	TRUE	FALSE	A	Pentatricopeptide repeat-containing protein At3g53700, chloroplastic	Q9LFF1	Arabidopsis thaliana	104	6e-23	Pentatricopeptide repeat (PPR-like) superfamily protein	AT1G09900	2e-25	Predicted protein n=1 Tax=Populus trichocarpa RepID=B9I9F9_POPTR	B9I9F9	41.4062	2e-25
psme_1_2_041365	GEFULLY02G0WRB	123	0	0	TRUE	TRUE	X
psme_1_2_041366	GEFULLY02G0XW9	157	0	0	TRUE	TRUE	X
psme_1_2_041367	GEFULLY02G0Y9G	147	1	0	TRUE	TRUE	A
psme_1_2_041368	GEFULLY02G0YHJ	162	1	0	FALSE	TRUE	A
psme_1_2_041369	GEFULLY02G0Z4I	172	0	0	FALSE	TRUE	X
psme_1_2_041370	GEFULLY02G0Z50	329	0	4	FALSE	FALSE	A
psme_1_2_041371	GEFULLY02G0Z80	339	0	0	TRUE	TRUE	X	18.1 kDa class I heat shock protein	Q84Q72	Oryza sativa subsp. japonica	53.9	9e-08	HSP20-like chaperones superfamily protein	AT1G53540	2e-08	Putative uncharacterized protein n=1 Tax=Picea sitchensis RepID=A9NQY5_PICSI	A9NQY5	65.1163	3e-23
psme_1_2_041372	GEFULLY02G10B9	266	0	0	TRUE	FALSE	X						O-acyltransferase (WSD1-like) family protein	AT3G49190	1e-06	Putative uncharacterized protein n=2 Tax=Picea sitchensis RepID=D5A9H1_PICSI	D5A9H1	45.5696	3e-13
psme_1_2_041373	GEFULLY02G10Z4	432	2	7	FALSE	FALSE	A
psme_1_2_041374	GEFULLY02G13GD	130	0	0	TRUE	TRUE	X
psme_1_2_041375	GEFULLY02G141P	279	0	0	TRUE	TRUE	X
psme_1_2_041376	GEFULLY02G15YO	416	2	0	TRUE	TRUE	A	Transposon Ty2-DR3 Gag-Pol polyprotein	Q07791	Saccharomyces cerevisiae	59.3	3e-09				Putative uncharacterized protein n=1 Tax=Picea sitchensis RepID=B8LKX7_PICSI	B8LKX7	56.6667	8e-34
psme_1_2_041377	GEFULLY02G16D8	469	0	1	TRUE	FALSE	A	Amino acid transport protein AAT1	Q84MA5	Arabidopsis thaliana	172	3e-43	amino acid transporter 1	AT4G21120	9e-44	Amino acid transport protein AAT1 n=40 Tax=Embryophyta RepID=Q84MA5_ARATH	Q84MA5	54.7771	3e-42
psme_1_2_041378	GEFULLY02G16RG	496	1	0	FALSE	FALSE	A
psme_1_2_041379	GEFULLY02G174J	355	4	0	FALSE	TRUE	A	Fanconi anemia group I protein	Q9NVI1	Homo sapiens	68.9	3e-12	unknown protein; INVOLVED IN: biological_process unknown; LOCATED IN: cellular_component unknown; EXPRESSED IN: cultured cell; Has 30201 Blast hits to 17322 proteins in 780 species: Archae - 12; Bacteria - 1396; Metazoa - 17338; Fungi - 3422; Plants - 5037; Viruses - 0; Other Eukaryotes - 2996 (source: NCBI BLink).	AT5G49110	7e-29	Predicted protein n=1 Tax=Populus trichocarpa RepID=B9HXS8_POPTR	B9HXS8	64.0777	9e-33
psme_1_2_041380	GEFULLY02G1763	419	0	0	FALSE	FALSE	X
psme_1_2_041381	GEFULLY02G17EF	399	0	0	FALSE	FALSE	X
psme_1_2_041382	GEFULLY02G17MF	423	3	0	FALSE	FALSE	A
psme_1_2_041383	GEFULLY02G17RA	124	0	0	TRUE	TRUE	X
psme_1_2_041384	GEFULLY02G17YT	437	0	0	FALSE	FALSE	X
psme_1_2_041385	GEFULLY02G17Z0	432	0	0	TRUE	TRUE	X
psme_1_2_041386	GEFULLY02G186R	377	0	0	FALSE	FALSE	X
psme_1_2_041387	GEFULLY02G197P	415	2	22	FALSE	FALSE	+									Putative uncharacterized protein n=1 Tax=Picea sitchensis RepID=B8LKA1_PICSI	B8LKA1	55	2e-06
psme_1_2_041388	GEFULLY02G1ABB	135	0	0	TRUE	TRUE	X
psme_1_2_041389	GEFULLY02G1BVH	379	1	0	TRUE	TRUE	A						Thioesterase/thiol ester dehydrase-isomerase superfamily protein	AT5G48370	1e-08	Acyl-CoA thioester hydrolase-like n=12 Tax=Magnoliophyta RepID=Q69MT1_ORYSJ	Q69MT1	41.9355	2e-07
psme_1_2_041390	GEFULLY02G1COI	218	0	0	FALSE	TRUE	X
psme_1_2_041391	GEFULLY02G1D1E	205	0	0	FALSE	FALSE	X
psme_1_2_041392	GEFULLY02G1D6A	526	0	0	FALSE	FALSE	X
psme_1_2_041393	GEFULLY02G1FMX	465	0	1	FALSE	FALSE	A									Putative gag-pol polyprotein (Fragment) n=1 Tax=Picea abies RepID=B2KZG9_PICAB	B2KZG9	62.069	2e-07
psme_1_2_041394	GEFULLY02G1FZL	123	0	0	TRUE	TRUE	X
psme_1_2_041395	GEFULLY02G1G6I	451	0	0	FALSE	FALSE	X
psme_1_2_041396	GEFULLY02G1GG6	236	7	0	FALSE	FALSE	-
psme_1_2_041397	GEFULLY02G1II1	235	0	0	FALSE	FALSE	X
psme_1_2_041398	GEFULLY02G1ISG	134	0	0	TRUE	TRUE	X
psme_1_2_041399	GEFULLY02G1IVX	140	0	0	TRUE	TRUE	X
psme_1_2_041400	GEFULLY02G1JA9	410	0	0	TRUE	FALSE	X	Xyloglucan endotransglucosylase/hydrolase protein 4	Q39099	Arabidopsis thaliana	106	1e-23	xyloglucan endotransglucosylase/hydrolase 5	AT5G13870	4e-24	Xyloglucan endotransglucosylase/hydrolase protein 4 n=93 Tax=Embryophyta RepID=XTH4_ARATH	Q39099	59.5238	2e-22
psme_1_2_041401	GEFULLY02G1K16	218	0	6	TRUE	TRUE	+
psme_1_2_041402	GEFULLY02G1KAK	434	0	0	FALSE	FALSE	X	Phosphomannomutase 2	O15305	Homo sapiens	65.1	5e-11	phosphomannomutase	AT2G45790	4e-09	Phosphomannomutase 2 n=193 Tax=Eukaryota RepID=PMM2_HUMAN	O15305	65	8e-10
psme_1_2_041403	GEFULLY02G1L1E	387	0	0	FALSE	FALSE	X
psme_1_2_041404	GEFULLY02G1LWL	470	0	0	FALSE	TRUE	X
psme_1_2_041405	GEFULLY02G1M7F	116	8	1	TRUE	TRUE	-
psme_1_2_041406	GEFULLY02G1N8E	127	0	0	TRUE	FALSE	X
psme_1_2_041407	GEFULLY02G1OQT	172	0	0	TRUE	FALSE	X
psme_1_2_041408	GEFULLY02G1ORY	400	1	0	TRUE	FALSE	A
psme_1_2_041409	GEFULLY02G1RKI	419	1	0	FALSE	TRUE	A
psme_1_2_041410	GEFULLY02G1RTG	108	0	0	TRUE	TRUE	X
psme_1_2_041411	GEFULLY02G1SEH	395	0	0	FALSE	FALSE	X
psme_1_2_041412	GEFULLY02G1T1S	475	0	0	FALSE	FALSE	X
psme_1_2_041413	GEFULLY02G1TCC	440	0	0	FALSE	FALSE	X
psme_1_2_041414	GEFULLY02G1TQW	402	1	0	TRUE	TRUE	A
psme_1_2_041415	GEFULLY02G1W0Q	265	1	0	FALSE	FALSE	A
psme_1_2_041416	GEFULLY02G1W6B	527	0	0	TRUE	TRUE	X						unknown protein; FUNCTIONS IN: molecular_function unknown; INVOLVED IN: biological_process unknown; LOCATED IN: cellular_component unknown; BEST Arabidopsis thaliana protein match is: unknown protein (TAIR:AT3G25870.1).	AT1G13360	9e-06	Putative uncharacterized protein n=11 Tax=Picea sitchensis RepID=A9P0Y5_PICSI	A9P0Y5	47.3988	3e-29
psme_1_2_041417	GEFULLY02G1W9E	132	0	0	TRUE	TRUE	X
psme_1_2_041418	GEFULLY02G1WGO	219	1	0	TRUE	TRUE	A
psme_1_2_041419	GEFULLY02G1X1P	399	0	0	TRUE	TRUE	X
psme_1_2_041420	GEFULLY02G1XR9	142	0	0	TRUE	TRUE	X
psme_1_2_041421	GEFULLY02G1Y5B	299	145	59	TRUE	TRUE	-	Leucoanthocyanidin dioxygenase	Q96323	Arabidopsis thaliana	95.1	3e-20	leucoanthocyanidin dioxygenase	AT4G22880	9e-21	Leucoanthocyanidin dioxygenase n=181 Tax=Spermatophyta RepID=LDOX_ARATH	Q96323	74.1379	7e-19
psme_1_2_041422	GEFULLY02G1YJK	125	8	0	TRUE	TRUE	-
psme_1_2_041423	GEFULLY02G1YXU	412	1	0	FALSE	FALSE	A
psme_1_2_041424	GEFULLY02G1ZVC	475	0	0	TRUE	FALSE	X
psme_1_2_041425	GEFULLY02G21EZ	392	0	0	FALSE	FALSE	X
psme_1_2_041426	GEFULLY02G2229	213	0	0	TRUE	TRUE	X
psme_1_2_041427	GEFULLY02G22AJ	451	1	1	FALSE	FALSE	A
psme_1_2_041428	GEFULLY02G24A3	458	0	0	FALSE	FALSE	X
psme_1_2_041429	GEFULLY02G24D1	505	0	0	FALSE	FALSE	X
psme_1_2_041430	GEFULLY02G24T1	285	0	0	FALSE	TRUE	X
psme_1_2_041431	GEFULLY02G25VO	191	3	0	TRUE	FALSE	A
psme_1_2_041432	GEFULLY02G264D	138	64	1	TRUE	TRUE	-
psme_1_2_041433	GEFULLY02G288B	191	0	0	FALSE	FALSE	X
psme_1_2_041434	GEFULLY02G28FC	451	0	0	FALSE	FALSE	X									OSJNBa0028I23.15 protein n=3 Tax=Poaceae RepID=Q7XMG7_ORYSJ	Q7XMG7	30.7692	7e-06
psme_1_2_041435	GEFULLY02G28NX	280	0	0	TRUE	FALSE	X	Intracellular lectin protein 2	Q22170	Caenorhabditis elegans	85.1	3e-17				CG5510 n=10 Tax=Neoptera RepID=Q9VCC2_DROME	Q9VCC2	50	2e-17
psme_1_2_041436	GEFULLY02G29VU	279	0	0	FALSE	FALSE	X
psme_1_2_041437	GEFULLY02G2AA4	423	3	0	FALSE	FALSE	A	Pentatricopeptide repeat-containing protein At3g53700, chloroplastic	Q9LFF1	Arabidopsis thaliana	60.1	2e-09	Tetratricopeptide repeat (TPR)-like superfamily protein	AT1G30290	4e-27	Whole genome shotgun sequence of line PN40024, scaffold_3.assembly12x (Fragment) n=6 Tax=Magnoliophyta RepID=D7TKC3_VITVI	D7TKC3	52.5926	1e-30
psme_1_2_041438	GEFULLY02G2AQ1	130	0	0	FALSE	TRUE	X
psme_1_2_041439	GEFULLY02G2AWX	124	0	0	TRUE	TRUE	X
psme_1_2_041440	GEFULLY02G2BOL	260	0	0	TRUE	TRUE	X
psme_1_2_041441	GEFULLY02G2C2J	182	0	0	FALSE	FALSE	X
psme_1_2_041442	GEFULLY02G2DPV	391	0	0	FALSE	FALSE	X
psme_1_2_041443	GEFULLY02G2EP8	369	1	0	FALSE	FALSE	A
psme_1_2_041444	GEFULLY02G2F0Y	438	0	0	FALSE	FALSE	X
psme_1_2_041445	GEFULLY02G2HV9	188	0	1	TRUE	TRUE	A	Pentatricopeptide repeat-containing protein At1g62260, mitochondrial	O04590	Arabidopsis thaliana	77.8	6e-15	pentatricopeptide (PPR) repeat-containing protein	AT1G09410	4e-17	Putative uncharacterized protein n=1 Tax=Picea sitchensis RepID=B8LLJ0_PICSI	B8LLJ0	55.7377	1e-15
psme_1_2_041446	GEFULLY02G2LNJ	370	0	0	FALSE	FALSE	X
psme_1_2_041447	GEFULLY02G2MHY	387	2	0	FALSE	FALSE	A
psme_1_2_041448	GEFULLY02G2NAT	499	1	3	FALSE	FALSE	A
psme_1_2_041449	GEFULLY02G2O91	215	0	0	FALSE	TRUE	X
psme_1_2_041450	GEFULLY02G2QJU	116	3	0	TRUE	TRUE	A
psme_1_2_041451	GEFULLY02G2TOK	352	0	0	FALSE	FALSE	X
psme_1_2_041452	GEFULLY02G2TVM	436	2	0	FALSE	FALSE	A
psme_1_2_041453	GEFULLY02G2U3W	117	0	0	TRUE	TRUE	X
psme_1_2_041454	GEFULLY02G2U40	327	0	0	TRUE	TRUE	X
psme_1_2_041455	GEFULLY02G2V35	112	0	0	TRUE	TRUE	X
psme_1_2_041456	GEFULLY02G2VKL	493	0	0	FALSE	FALSE	X
psme_1_2_041457	GEFULLY02G2VMR	168	0	1	TRUE	TRUE	A
psme_1_2_041458	GEFULLY02G2VVJ	465	1	0	FALSE	FALSE	A
psme_1_2_041459	GEFULLY02G2W6J	386	0	1	FALSE	FALSE	A
psme_1_2_041460	GEFULLY02G2X1S	213	0	0	TRUE	TRUE	X									OSJNBa0087O24.13 protein n=4 Tax=Oryza sativa RepID=Q7XPJ7_ORYSJ	Q7XPJ7	52.8571	2e-11
psme_1_2_041461	GEFULLY02G2XAU	104	0	0	TRUE	TRUE	X
psme_1_2_041462	GEFULLY02G2XKD	131	0	0	TRUE	TRUE	X
psme_1_2_041463	GEFULLY02G2XLL	404	2	0	FALSE	FALSE	A
psme_1_2_041464	GEFULLY02G2YYI	474	0	0	FALSE	FALSE	X
psme_1_2_041465	GEFULLY02G313F	447	7	0	FALSE	TRUE	-									Putative uncharacterized protein n=1 Tax=Picea sitchensis RepID=D5AA40_PICSI	D5AA40	91.6667	6e-09
psme_1_2_041466	GEFULLY02G317D	283	0	7	TRUE	TRUE	+
psme_1_2_041467	GEFULLY02G31C9	200	0	0	TRUE	TRUE	X
psme_1_2_041468	GEFULLY02G31KJ	422	0	0	FALSE	FALSE	X
psme_1_2_041469	GEFULLY02G31WQ	361	0	0	FALSE	FALSE	X
psme_1_2_041470	GEFULLY02G32GY	108	0	0	TRUE	TRUE	X
psme_1_2_041471	GEFULLY02G33WE	143	0	19	TRUE	FALSE	+
psme_1_2_041472	GEFULLY02G34CK	400	0	0	FALSE	TRUE	X
psme_1_2_041473	GEFULLY02G35YH	423	2	0	FALSE	FALSE	A
psme_1_2_041474	GEFULLY02G371C	363	0	0	TRUE	FALSE	X
psme_1_2_041475	GEFULLY02G3725	472	0	0	FALSE	FALSE	X
psme_1_2_041476	GEFULLY02G3728	165	0	0	TRUE	TRUE	X
psme_1_2_041477	GEFULLY02G38D8	293	0	0	FALSE	FALSE	X
psme_1_2_041478	GEFULLY02G38MB	166	0	0	TRUE	FALSE	X
psme_1_2_041479	GEFULLY02G3ABF	428	1	0	FALSE	TRUE	A						unknown protein; BEST Arabidopsis thaliana protein match is: unknown protein (TAIR:AT2G37070.1); Has 11044 Blast hits to 5993 proteins in 551 species: Archae - 8; Bacteria - 1486; Metazoa - 4078; Fungi - 1814; Plants - 348; Viruses - 112; Other Eukaryotes - 3198 (source: NCBI BLink).	AT3G53320	5e-10	Whole genome shotgun sequence of line PN40024, scaffold_19.assembly12x (Fragment) n=2 Tax=Vitis vinifera RepID=D7TMF0_VITVI	D7TMF0	44.2308	3e-14
psme_1_2_041480	GEFULLY02G3BBP	106	0	0	TRUE	TRUE	X
psme_1_2_041481	GEFULLY02G3BX3	347	68	8	TRUE	FALSE	-
psme_1_2_041482	GEFULLY02G3CLR	323	3	0	FALSE	FALSE	A
psme_1_2_041483	GEFULLY02G3COU	156	1	0	TRUE	TRUE	A
psme_1_2_041484	GEFULLY02G3EFK	477	0	0	FALSE	TRUE	X	Autoinducer 2 sensor kinase/phosphatase luxQ	P54302	Vibrio harveyi	60.1	2e-09	histidine kinase 2	AT5G35750	4e-08	Predicted protein n=4 Tax=Agaricales RepID=B0CTI1_LACBS	B0CTI1	73.5099	3e-54
psme_1_2_041485	GEFULLY02G3ELY	460	0	0	TRUE	TRUE	X						Family of unknown function (DUF716)	AT1G55230	9e-06	Plant viral-response family protein n=2 Tax=Andropogoneae RepID=B6SQA7_MAIZE	B6SQA7	55	7e-06
psme_1_2_041486	GEFULLY02G3EYY	309	7	0	TRUE	TRUE	-	Pentatricopeptide repeat-containing protein At4g18750, chloroplastic	Q9SN39	Arabidopsis thaliana	120	6e-28	Tetratricopeptide repeat (TPR)-like superfamily protein	AT4G33990	4e-31	Whole genome shotgun sequence of line PN40024, scaffold_68.assembly12x (Fragment) n=1 Tax=Vitis vinifera RepID=D7SVE4_VITVI	D7SVE4	61.7647	3e-32
psme_1_2_041487	GEFULLY02G3F2S	432	0	0	FALSE	FALSE	X
psme_1_2_041488	GEFULLY02G3FXP	129	1	0	TRUE	TRUE	A
psme_1_2_041489	GEFULLY02G3GEZ	184	0	0	TRUE	TRUE	X
psme_1_2_041490	GEFULLY02G3HT9	506	0	0	TRUE	TRUE	X
psme_1_2_041491	GEFULLY02G3IMO	417	1	0	FALSE	FALSE	A									OSJNBa0056L23.24 protein n=1 Tax=Oryza sativa Japonica Group RepID=Q7XL33_ORYSJ	Q7XL33	42.8571	5e-23
psme_1_2_041492	GEFULLY02G3JTI	121	0	0	TRUE	TRUE	X
psme_1_2_041493	GEFULLY02G3KAG	203	0	0	FALSE	FALSE	X
psme_1_2_041494	GEFULLY02G3KE1	116	0	0	TRUE	TRUE	X
psme_1_2_041495	GEFULLY02G3LHG	362	10	1	TRUE	TRUE	-
psme_1_2_041496	GEFULLY02G3LIC	324	0	0	FALSE	FALSE	X
psme_1_2_041497	GEFULLY02G3NI6	252	1	2	FALSE	TRUE	A
psme_1_2_041498	GEFULLY02G3PAC	450	0	1	FALSE	TRUE	A
psme_1_2_041499	GEFULLY02G3QCO	104	0	0	TRUE	TRUE	X
psme_1_2_041500	GEFULLY02G3S3B	112	9	1	TRUE	TRUE	-
psme_1_2_041501	GEFULLY02G3SLR	269	0	0	FALSE	TRUE	X
psme_1_2_041502	GEFULLY02G3UTF	368	309	85	FALSE	TRUE	-	S-adenosylmethionine decarboxylase proenzyme 1	Q96286	Arabidopsis thaliana	79.3	2e-23	S-adenosylmethionine decarboxylase	AT3G02470	6e-24	Predicted protein n=7 Tax=Embryophyta RepID=A9TCZ9_PHYPA	A9TCZ9	47.9167	3e-24
psme_1_2_041503	GEFULLY02G3V0S	257	0	0	TRUE	FALSE	X
psme_1_2_041504	GEFULLY02G3WFL	228	0	0	FALSE	FALSE	X
psme_1_2_041505	GEFULLY02G3WPO	314	0	0	FALSE	FALSE	X
psme_1_2_041506	GEFULLY02G3XS2	260	0	0	TRUE	FALSE	X
psme_1_2_041507	GEFULLY02G3YC9	491	0	0	FALSE	FALSE	X
psme_1_2_041508	GEFULLY02G3ZLM	403	0	6	TRUE	FALSE	+
psme_1_2_041509	GEFULLY02G404D	421	0	5	FALSE	FALSE	A
psme_1_2_041510	GEFULLY02G40RN	291	1	0	FALSE	FALSE	A
psme_1_2_041511	GEFULLY02G421T	209	0	0	FALSE	FALSE	X
psme_1_2_041512	GEFULLY02G423O	242	0	0	TRUE	TRUE	X
psme_1_2_041513	GEFULLY02G43CU	133	5	1	TRUE	TRUE	A
psme_1_2_041514	GEFULLY02G45EM	364	3	0	FALSE	FALSE	A
psme_1_2_041515	GEFULLY02G45GU	438	0	0	FALSE	FALSE	X
psme_1_2_041516	GEFULLY02G476J	383	4	0	FALSE	FALSE	A
psme_1_2_041517	GEFULLY02G477T	406	0	1	TRUE	FALSE	A
psme_1_2_041518	GEFULLY02G47N6	406	0	0	TRUE	FALSE	X	LRR receptor-like serine/threonine-protein kinase ERECTA	Q42371	Arabidopsis thaliana	85.9	3e-17	receptor like protein 53	AT5G27060	7e-19	CLL4A clavata1-like receptor S/T protein kinase protein n=10 Tax=Embryophyta RepID=A9SDH6_PHYPA	A9SDH6	57.6087	7e-24
psme_1_2_041519	GEFULLY02G485K	367	0	0	FALSE	FALSE	X
psme_1_2_041520	GEFULLY02G4B41	389	0	0	FALSE	FALSE	X
psme_1_2_041521	GEFULLY02G4B90	479	0	0	FALSE	TRUE	X	Putative uncharacterized protein At2g46740	O81030	Arabidopsis thaliana	102	3e-22	D-arabinono-14-lactone oxidase family protein	AT2G46750	5e-23	Putative uncharacterized protein n=2 Tax=Picea sitchensis RepID=A9NW40_PICSI	A9NW40	47.1429	2e-25
psme_1_2_041522	GEFULLY02G4BHH	165	0	0	TRUE	TRUE	X									2S seed storage protein n=4 Tax=Pinaceae RepID=O64929_PSEMZ	O64929	75	9e-11
psme_1_2_041523	GEFULLY02G4BOH	324	0	0	TRUE	TRUE	X						unknown protein; BEST Arabidopsis thaliana protein match is: unknown protein (TAIR:AT5G10210.1); Has 1807 Blast hits to 1807 proteins in 277 species: Archae - 0; Bacteria - 0; Metazoa - 736; Fungi - 347; Plants - 385; Viruses - 0; Other Eukaryotes - 339 (source: NCBI BLink).	AT5G65030	4e-08	Putative uncharacterized protein n=2 Tax=Picea sitchensis RepID=A9P1C9_PICSI	A9P1C9	67.3913	2e-27
psme_1_2_041524	GEFULLY02G4BZC	170	0	0	FALSE	TRUE	X
psme_1_2_041525	GEFULLY02G4D92	181	0	0	TRUE	TRUE	X
psme_1_2_041526	GEFULLY02G4DE0	226	1	0	TRUE	TRUE	A
psme_1_2_041527	GEFULLY02G4DX1	428	0	0	FALSE	FALSE	X
psme_1_2_041528	GEFULLY02G4EHP	392	1	0	TRUE	FALSE	A
psme_1_2_041529	GEFULLY02G4GS8	437	0	0	TRUE	FALSE	X	Nuclear pore glycoprotein p62	P17955	Rattus norvegicus	84	1e-16	structural constituent of nuclear pore	AT2G45000	3e-07	Predicted protein n=2 Tax=Metazoa RepID=A7SFN3_NEMVE	A7SFN3	36.8932	7e-17
psme_1_2_041530	GEFULLY02G4GUU	510	5	1	FALSE	FALSE	A
psme_1_2_041531	GEFULLY02G4H0Z	361	0	0	FALSE	FALSE	X
psme_1_2_041532	GEFULLY02G4HWY	113	4	1	TRUE	TRUE	A
psme_1_2_041533	GEFULLY02G4IME	299	0	0	FALSE	TRUE	X
psme_1_2_041534	GEFULLY02G4J2B	476	235	8	FALSE	FALSE	-	AT1G09620 protein	O04485	Arabidopsis thaliana	84.3	1e-16	ATP binding;leucine-tRNA ligases;aminoacyl-tRNA ligases;nucleotide binding;ATP binding;aminoacyl-tRNA ligases	AT1G09620	3e-17	Putative uncharacterized protein n=2 Tax=Poaceae RepID=A3C0D8_ORYSJ	A3C0D8	62.3377	2e-21
psme_1_2_041535	GEFULLY02G4JLT	147	0	0	TRUE	TRUE	X	Putative NADPH dehydrogenase C23G7.10c	O94467	Schizosaccharomyces pombe	55.5	3e-08				NADH:flavin oxidoreductase/NADH oxidase n=3 Tax=Actinomycetales RepID=D7B1B0_NOCDA	D7B1B0	66	2e-09
psme_1_2_041536	GEFULLY02G4JPN	436	0	0	FALSE	FALSE	X
psme_1_2_041537	GEFULLY02G4JZC	236	0	0	FALSE	TRUE	X	Vacuolar import and degradation protein 24	P38263	Saccharomyces cerevisiae	47	1e-05				UPI0001CF38D7 related cluster n=1 Tax=unknown RepID=UPI0001CF38D7	UPI0001CF38D7	60	3e-08
psme_1_2_041538	GEFULLY02G4K16	483	4	1	FALSE	TRUE	A	Pentatricopeptide repeat-containing protein At1g11290	Q3E6Q1	Arabidopsis thaliana	108	6e-24	Pentatricopeptide repeat (PPR) superfamily protein	AT1G50270	6e-28	Putative uncharacterized protein n=1 Tax=Picea sitchensis RepID=B8LQA8_PICSI	B8LQA8	50.4	8e-32
psme_1_2_041539	GEFULLY02G4KZS	293	2	0	TRUE	FALSE	A
psme_1_2_041540	GEFULLY02G4LUQ	226	0	0	TRUE	FALSE	X
psme_1_2_041541	GEFULLY02G4LUU	175	0	0	FALSE	FALSE	X
psme_1_2_041542	GEFULLY02G4MUO	404	0	6	TRUE	FALSE	+	Pentatricopeptide repeat-containing protein At4g18750, chloroplastic	Q9SN39	Arabidopsis thaliana	128	3e-30	Tetratricopeptide repeat (TPR)-like superfamily protein	AT3G23330	4e-32	Putative uncharacterized protein n=1 Tax=Picea sitchensis RepID=B8LLJ0_PICSI	B8LLJ0	63.1579	2e-37
psme_1_2_041543	GEFULLY02G4NXQ	138	0	0	FALSE	FALSE	X
psme_1_2_041544	GEFULLY02G4ORJ	272	3	0	FALSE	TRUE	A
psme_1_2_041545	GEFULLY02G4OX7	170	0	0	TRUE	TRUE	X
psme_1_2_041546	GEFULLY02G4P0K	461	0	0	FALSE	FALSE	X
psme_1_2_041547	GEFULLY02G4PX4	111	21	1	TRUE	TRUE	-
psme_1_2_041548	GEFULLY02G4QLS	465	0	0	FALSE	FALSE	X
psme_1_2_041549	GEFULLY02G4R6W	123	0	0	TRUE	TRUE	X
psme_1_2_041550	GEFULLY02G4RWI	324	14	2	TRUE	TRUE	-	ATP-dependent DNA helicase 2 subunit KU80	Q75IP6	Oryza sativa subsp. japonica	87	9e-18	Ku80 family protein	AT1G48050	2e-16	Predicted protein n=1 Tax=Populus trichocarpa RepID=B9IBZ9_POPTR	B9IBZ9	47.2222	3e-16
psme_1_2_041551	GEFULLY02G4SCA	527	0	0	FALSE	FALSE	X
psme_1_2_041552	GEFULLY02G4T6F	359	29	0	FALSE	FALSE	-	AT1G09620 protein	O04485	Arabidopsis thaliana	56.6	1e-08	ATP binding;leucine-tRNA ligases;aminoacyl-tRNA ligases;nucleotide binding;ATP binding;aminoacyl-tRNA ligases	AT1G09620	4e-09	Putative uncharacterized protein n=2 Tax=Poaceae RepID=A3C0D8_ORYSJ	A3C0D8	42.5287	4e-11
psme_1_2_041553	GEFULLY02G4THO	402	0	0	FALSE	FALSE	X
psme_1_2_041554	GEFULLY02G4TPW	349	29	92	TRUE	FALSE	+	GLABRA2 expression modulator	Q8S8F8	Arabidopsis thaliana	53.1	7e-09	FH interacting protein 1	AT1G28200	3e-18	Putative uncharacterized protein n=1 Tax=Picea sitchensis RepID=D5AEF3_PICSI	D5AEF3	54.023	7e-18
psme_1_2_041555	GEFULLY02G4U3D	148	0	0	TRUE	TRUE	X
psme_1_2_041556	GEFULLY02G4WXL	497	0	0	FALSE	FALSE	X
psme_1_2_041557	GEFULLY02G4XF0	411	0	2	FALSE	FALSE	A
psme_1_2_041558	GEFULLY02G4XH7	101	0	0	TRUE	TRUE	X
psme_1_2_041559	GEFULLY02G4XRK	260	0	0	FALSE	TRUE	X
psme_1_2_041560	GEFULLY02G4YO0	508	0	0	TRUE	FALSE	X						DNAse I-like superfamily protein	AT1G43760	2e-09	Retrotransposon protein, putative, unclassified n=3 Tax=Oryza sativa RepID=Q53MA1_ORYSJ	Q53MA1	29.4118	1e-08
psme_1_2_041561	GEFULLY02G4ZJK	204	1	0	TRUE	FALSE	A
psme_1_2_041562	GEFULLY02G51J8	214	0	0	TRUE	FALSE	X
psme_1_2_041563	GEFULLY02G51JD	422	34	1	FALSE	FALSE	-
psme_1_2_041564	GEFULLY02G52C0	128	0	0	TRUE	TRUE	X
psme_1_2_041565	GEFULLY02G53PE	439	37	2	FALSE	FALSE	-						3'-5' exonuclease domain-containing protein / K homology domain-containing protein / KH domain-containing protein	AT2G25910	1e-09	Putative uncharacterized protein n=1 Tax=Vitis vinifera RepID=A5AX68_VITVI	A5AX68	74.2857	2e-10
psme_1_2_041566	GEFULLY02G53PU	450	0	0	FALSE	FALSE	X
psme_1_2_041567	GEFULLY02G53VB	340	0	0	FALSE	FALSE	X
psme_1_2_041568	GEFULLY02G54LV	349	0	4	TRUE	TRUE	A	Pentatricopeptide repeat-containing protein At3g46790, chloroplastic	Q9STF3	Arabidopsis thaliana	55.8	2e-08	Pentatricopeptide repeat (PPR) superfamily protein	AT1G20230	8e-12	Os06g0597500 protein n=3 Tax=Poaceae RepID=Q69VD4_ORYSJ	Q69VD4	39.5833	1e-11
psme_1_2_041569	GEFULLY02G54XK	346	0	1	FALSE	FALSE	A
psme_1_2_041570	GEFULLY02G56TT	408	0	0	FALSE	TRUE	X
psme_1_2_041571	GEFULLY02G585S	389	1	2	TRUE	FALSE	A
psme_1_2_041572	GEFULLY02G586P	470	0	0	FALSE	FALSE	X	Orf490 protein	Q8HCR1	Oryza sativa subsp. japonica	50.4	2e-06	cysteine-rich RLK (RECEPTOR-like protein kinase) 8	AT4G23160	8e-08	Retrotransposon protein, putative, unclassified n=1 Tax=Oryza sativa Japonica Group RepID=Q2QSF4_ORYSJ	Q2QSF4	34.6154	1e-12
psme_1_2_041573	GEFULLY02G59T4	110	0	0	TRUE	TRUE	X	40S ribosomal protein S19-2	Q9LF30	Arabidopsis thaliana	53.5	1e-07	Ribosomal protein S19e family protein	AT5G15520	3e-08
psme_1_2_041574	GEFULLY02G59V1	204	5	16	TRUE	FALSE	+									PREDICTED: similar to CG41536 CG41536-PA n=3 Tax=Tribolium castaneum RepID=UPI000175899E	UPI000175899E	86.0465	3e-16
psme_1_2_041575	GEFULLY02G5A7D	145	0	0	TRUE	FALSE	X
psme_1_2_041576	GEFULLY02G5ARH	390	13	6	FALSE	TRUE	A	Pentatricopeptide repeat-containing protein At1g15510, chloroplastic	Q9M9E2	Arabidopsis thaliana	106	2e-23	Tetratricopeptide repeat (TPR)-like superfamily protein	AT5G27110	1e-25	Putative uncharacterized protein n=1 Tax=Picea sitchensis RepID=B8LQA8_PICSI	B8LQA8	49.1379	2e-30
psme_1_2_041577	GEFULLY02G5B8L	200	0	0	TRUE	FALSE	X
psme_1_2_041578	GEFULLY02G5EJU	340	3	0	FALSE	FALSE	A
psme_1_2_041579	GEFULLY02G5FO7	381	0	0	TRUE	FALSE	X	Putative uncharacterized protein (Fragment)	Q3UY43	Mus musculus	83.2	1e-16	Glutaredoxin family protein	AT5G40370	3e-26	Glutaredoxin n=7 Tax=Eukaryota RepID=GLRX_VERFO	O81187	63.8554	4e-25
psme_1_2_041580	GEFULLY02G5FZI	376	0	2	FALSE	FALSE	A
psme_1_2_041581	GEFULLY02G5GXA	104	0	0	TRUE	TRUE	X
psme_1_2_041582	GEFULLY02G5IML	169	1	0	TRUE	TRUE	A						D-aminoacid aminotransferase-like PLP-dependent enzymes superfamily protein	AT5G27410	9e-08	Predicted protein n=3 Tax=Magnoliophyta RepID=B9MZQ3_POPTR	B9MZQ3	92	7e-06
psme_1_2_041583	GEFULLY02G5IY5	451	11	8	FALSE	FALSE	A
psme_1_2_041584	GEFULLY02G5JAY	232	0	0	TRUE	FALSE	X						RNA-directed DNA polymerase (reverse transcriptase)	ATMG01250	3e-07	Putative uncharacterized protein n=1 Tax=Vitis vinifera RepID=A5AZZ8_VITVI	A5AZZ8	43.8356	3e-08
psme_1_2_041585	GEFULLY02G5K7H	356	27	5	TRUE	TRUE	-	Amidophosphoribosyltransferase 2	Q9STG9	Arabidopsis thaliana	98.6	4e-39	GLN phosphoribosyl pyrophosphate amidotransferase 2	AT4G34740	1e-39	Putative uncharacterized protein n=1 Tax=Arabidopsis lyrata subsp. lyrata RepID=D7MDJ2_ARALY	D7MDJ2	73.7705	8e-38
psme_1_2_041586	GEFULLY02G5KAR	409	21	0	FALSE	FALSE	-
psme_1_2_041587	GEFULLY02G5L0V	364	0	0	FALSE	TRUE	X
psme_1_2_041588	GEFULLY02G5L1S	430	0	13	FALSE	TRUE	+	Lamin-like protein	Q39131	Arabidopsis thaliana	100	1e-21	early nodulin-like protein 17	AT5G15350	4e-22	Putative uncharacterized protein n=2 Tax=Picea sitchensis RepID=D5AC67_PICSI	D5AC67	81.1189	2e-62
psme_1_2_041589	GEFULLY02G5L2Q	109	0	2	TRUE	TRUE	A
psme_1_2_041590	GEFULLY02G5L7F	366	0	3	TRUE	TRUE	A									Putative uncharacterized protein n=1 Tax=Picea sitchensis RepID=B8LS43_PICSI	B8LS43	36.2832	6e-11
psme_1_2_041591	GEFULLY02G5LF1	230	0	1	TRUE	TRUE	A
psme_1_2_041592	GEFULLY02G5M68	175	0	0	TRUE	TRUE	X
psme_1_2_041593	GEFULLY02G5MSA	443	0	2	TRUE	TRUE	A						hAT dimerisation domain-containing protein	AT3G17450	4e-09	Os02g0513700 protein n=5 Tax=Poaceae RepID=Q0E0X9_ORYSJ	Q0E0X9	40	3e-22
psme_1_2_041594	GEFULLY02G5N6M	406	0	0	FALSE	TRUE	X
psme_1_2_041595	GEFULLY02G5NP2	330	1	0	FALSE	TRUE	A
psme_1_2_041596	GEFULLY02G5PMA	371	0	0	FALSE	TRUE	X
psme_1_2_041597	GEFULLY02G5PVX	107	0	2	TRUE	TRUE	A
psme_1_2_041598	GEFULLY02G5QYA	497	1	0	FALSE	TRUE	A
psme_1_2_041599	GEFULLY02G5R1D	128	0	0	FALSE	TRUE	X
psme_1_2_041600	GEFULLY02G5R72	424	13	3	FALSE	TRUE	-	Pentatricopeptide repeat-containing protein At1g08070	Q9LN01	Arabidopsis thaliana	144	7e-35	Tetratricopeptide repeat (TPR)-like superfamily protein	AT1G08070	2e-35	Whole genome shotgun sequence of line PN40024, scaffold_46.assembly12x (Fragment) n=2 Tax=Vitis vinifera RepID=D7UCX5_VITVI	D7UCX5	52.8169	5e-36
psme_1_2_041601	GEFULLY02G5R75	110	0	0	TRUE	TRUE	X
psme_1_2_041602	GEFULLY02G5RKN	112	0	0	TRUE	TRUE	X
psme_1_2_041603	GEFULLY02G5RW4	102	0	0	TRUE	FALSE	X
psme_1_2_041604	GEFULLY02G5RWA	114	0	0	TRUE	FALSE	X
psme_1_2_041605	GEFULLY02G5SO4	124	0	0	TRUE	TRUE	X
psme_1_2_041606	GEFULLY02G5TDD	263	91	9	TRUE	TRUE	-	Chalcone synthase	P13114	Arabidopsis thaliana	67	1e-11	Chalcone and stilbene synthase family protein	AT5G13930	3e-12	Chalcone synthase n=1488 Tax=Embryophyta RepID=CHSY_ARATH	P13114	93.75	2e-10
psme_1_2_041607	GEFULLY02G5VPQ	435	1	0	TRUE	TRUE	A
psme_1_2_041608	GEFULLY02G5WMT	162	0	0	TRUE	TRUE	X
psme_1_2_041609	GEFULLY02G5XOB	166	0	1	TRUE	TRUE	A
psme_1_2_041610	GEFULLY02G5YMQ	503	5	10	FALSE	FALSE	A	Leucine-rich repeat receptor-like protein kinase	Q9ZU46	Arabidopsis thaliana	56.6	3e-08	Leucine-rich repeat protein kinase family protein	AT1G67510	7e-11	Leucine-rich repeat receptor-like protein kinase n=7 Tax=rosids RepID=O64794_ARATH	O64794	48.3871	3e-09
psme_1_2_041611	GEFULLY02G5YWP	495	0	1	FALSE	FALSE	A
psme_1_2_041612	GEFULLY02G5YYV	139	0	0	TRUE	TRUE	X
psme_1_2_041613	GEFULLY02G5ZAN	286	0	2	FALSE	FALSE	A
psme_1_2_041614	GEFULLY02G5ZJ2	197	0	0	TRUE	TRUE	X						A20/AN1-like zinc finger family protein	AT1G51200	7e-08	Whole genome shotgun sequence of line PN40024, scaffold_7.assembly12x (Fragment) n=3 Tax=Vitis vinifera RepID=D7TI13_VITVI	D7TI13	62.1622	2e-06
psme_1_2_041615	GEFULLY02G600N	438	0	0	FALSE	FALSE	X
psme_1_2_041616	GEFULLY02G60Q3	403	0	0	TRUE	TRUE	X									Whole genome shotgun sequence of line PN40024, scaffold_7.assembly12x (Fragment) n=1 Tax=Vitis vinifera RepID=D7TH37_VITVI	D7TH37	52	9e-06
psme_1_2_041617	GEFULLY02G618A	246	0	0	TRUE	FALSE	X
psme_1_2_041618	GEFULLY02G620H	111	0	0	TRUE	TRUE	X
psme_1_2_041619	GEFULLY02G62D7	391	3	0	FALSE	TRUE	A	Pentatricopeptide repeat-containing protein At4g18750, chloroplastic	Q9SN39	Arabidopsis thaliana	142	2e-34	Pentatricopeptide repeat (PPR) superfamily protein	AT4G18750	5e-35	Putative uncharacterized protein n=1 Tax=Picea sitchensis RepID=B8LLJ0_PICSI	B8LLJ0	60.6838	8e-36
psme_1_2_041620	GEFULLY02G62RU	280	0	0	FALSE	FALSE	X
psme_1_2_041621	GEFULLY02G62SL	111	0	0	TRUE	TRUE	X
psme_1_2_041622	GEFULLY02G63Y0	163	0	0	TRUE	TRUE	X
psme_1_2_041623	GEFULLY02G640Y	307	13	75	TRUE	TRUE	+	Tubulin alpha-6 chain	P29511	Arabidopsis thaliana	148	3e-36	Tubulin/FtsZ family protein	AT4G14960	9e-37	Tubulin alpha-3C/D chain n=2165 Tax=root RepID=TBA3C_HUMAN	Q13748	68.8889	1e-30
psme_1_2_041624	GEFULLY02G66CU	225	0	0	FALSE	TRUE	X									Putative uncharacterized protein n=6 Tax=Picea sitchensis RepID=A9NYF8_PICSI	A9NYF8	46.9697	5e-06
psme_1_2_041625	GEFULLY02G66QC	235	0	0	TRUE	TRUE	X
psme_1_2_041626	GEFULLY02G66Y3	444	1	0	FALSE	FALSE	A
psme_1_2_041627	GEFULLY02G67I4	415	0	2	FALSE	FALSE	A
psme_1_2_041628	GEFULLY02G68FK	348	1	0	FALSE	FALSE	A
psme_1_2_041629	GEFULLY02G697H	206	0	0	TRUE	TRUE	X
psme_1_2_041630	GEFULLY02G69NL	215	0	0	TRUE	FALSE	X	N-alpha-acetyltransferase 35, NatC auxiliary subunit	Q5ZHV2	Gallus gallus	96.7	1e-20				PREDICTED: corneal wound healing-related protein-like n=1 Tax=Saccoglossus kowalevskii RepID=UPI0001CBBFDC	UPI0001CBBFDC	73.8462	1e-21
psme_1_2_041631	GEFULLY02G69T7	219	0	0	FALSE	TRUE	X
psme_1_2_041632	GEFULLY02G69YE	118	0	0	TRUE	TRUE	X
psme_1_2_041633	GEFULLY02G6D1J	257	2	4	TRUE	FALSE	A
psme_1_2_041634	GEFULLY02G6DFH	156	0	0	TRUE	TRUE	X
psme_1_2_041635	GEFULLY02G6EK9	156	0	3	TRUE	TRUE	A						Amino acid permease family protein	AT3G13620	3e-08	Whole genome shotgun sequence of line PN40024, scaffold_33.assembly12x (Fragment) n=1 Tax=Vitis vinifera RepID=D7U3Z7_VITVI	D7U3Z7	51.9231	5e-09
psme_1_2_041636	GEFULLY02G6EPB	135	0	0	TRUE	TRUE	X
psme_1_2_041637	GEFULLY02G6ER9	359	0	0	FALSE	TRUE	X
psme_1_2_041638	GEFULLY02G6FKR	391	0	0	FALSE	FALSE	X
psme_1_2_041639	GEFULLY02G6G6P	102	0	0	TRUE	TRUE	X
psme_1_2_041640	GEFULLY02G6GCV	369	0	0	TRUE	TRUE	X
psme_1_2_041641	GEFULLY02G6GGH	105	0	0	TRUE	TRUE	X
psme_1_2_041642	GEFULLY02G6HE0	123	0	0	TRUE	TRUE	X
psme_1_2_041643	GEFULLY02G6IJ2	131	0	0	TRUE	TRUE	X
psme_1_2_041644	GEFULLY02G6JYR	161	1	0	TRUE	TRUE	A						LRR and NB-ARC domains-containing disease resistance protein	AT1G61310	1e-06	Putative uncharacterized protein n=1 Tax=Picea sitchensis RepID=B8LS43_PICSI	B8LS43	52.1739	1e-07
psme_1_2_041645	GEFULLY02G6LYZ	117	0	0	TRUE	TRUE	X
psme_1_2_041646	GEFULLY02G6M5M	140	0	0	TRUE	TRUE	X
psme_1_2_041647	GEFULLY02G6M93	419	34	225	TRUE	TRUE	+	5-methyltetrahydropteroyltriglutamate--homocysteine methyltransferase	O50008	Arabidopsis thaliana	226	1e-59	Cobalamin-independent synthase family protein	AT5G17920	3e-60	5-methyltetrahydropteroyltriglutamate--homocysteine methyltransferase n=87 Tax=cellular organisms RepID=METE_ARATH	O50008	82.2695	2e-58
psme_1_2_041648	GEFULLY02G6N7K	185	0	0	TRUE	TRUE	X
psme_1_2_041649	GEFULLY02G6ND7	471	6	0	TRUE	TRUE	-
psme_1_2_041650	GEFULLY02G6O01	343	0	2	FALSE	FALSE	A
psme_1_2_041651	GEFULLY02G6OV1	386	0	0	TRUE	TRUE	X						ARM repeat superfamily protein	AT5G18980	3e-24	Expressed protein n=3 Tax=Oryza sativa Japonica Group RepID=Q2QPI5_ORYSJ	Q2QPI5	54.3689	1e-22
psme_1_2_041652	GEFULLY02G6QK4	180	0	0	FALSE	TRUE	X
psme_1_2_041653	GEFULLY02G6RVU	379	2	0	FALSE	TRUE	A
psme_1_2_041654	GEFULLY02G6RWB	482	0	0	TRUE	TRUE	X	Putative uncharacterized protein	Q5AK69	Candida albicans	37.7	1e-06				Whole genome shotgun sequence assembly, scaffold_24, strain Mel28 n=1 Tax=Tuber melanosporum RepID=D5GD90_9PEZI	D5GD90	77.7778	2e-11
psme_1_2_041655	GEFULLY02G6RY6	109	1	6	TRUE	TRUE	A	18.1 kDa class I heat shock protein	P19037	Arabidopsis thaliana	51.6	4e-07	heat shock protein 18.2	AT5G59720	1e-07	18.1 kDa class I heat shock protein n=274 Tax=Embryophyta RepID=HS181_ARATH	P19037	65.7143	9e-06
psme_1_2_041656	GEFULLY02G6S8P	433	0	1	FALSE	FALSE	A
psme_1_2_041657	GEFULLY02G6SOL	411	6	8	FALSE	TRUE	A
psme_1_2_041658	GEFULLY02G6T38	481	0	0	TRUE	TRUE	X									Putative uncharacterized protein n=2 Tax=Sclerotiniaceae RepID=A7EXL3_SCLS1	A7EXL3	55	2e-48
psme_1_2_041659	GEFULLY02G6T85	106	1	0	TRUE	TRUE	A
psme_1_2_041660	GEFULLY02G6TOH	343	0	0	FALSE	FALSE	X
psme_1_2_041661	GEFULLY02G6TQO	324	1	0	TRUE	FALSE	A									conserved hypothetical protein n=1 Tax=Pediculus humanus corporis RepID=UPI000186DAA6	UPI000186DAA6	66.129	7e-16
psme_1_2_041662	GEFULLY02G6TZ1	326	0	0	TRUE	TRUE	X
psme_1_2_041663	GEFULLY02G6U5A	321	4	2	TRUE	FALSE	A
psme_1_2_041664	GEFULLY02G6UM2	418	0	0	FALSE	FALSE	X
psme_1_2_041665	GEFULLY02G6V5R	277	1	33	TRUE	TRUE	+
psme_1_2_041666	GEFULLY02G6VD4	240	0	0	FALSE	FALSE	X
psme_1_2_041667	GEFULLY02G6W6U	333	0	0	TRUE	TRUE	X	At4g19810	O81862	Arabidopsis thaliana	65.9	4e-13	Glycosyl hydrolase family protein with chitinase insertion domain	AT4G19810	1e-13	Predicted protein n=2 Tax=Malpighiales RepID=B9IMH8_POPTR	B9IMH8	42.623	5e-14
psme_1_2_041668	GEFULLY02G6W72	131	0	0	TRUE	TRUE	X									2S seed storage protein n=4 Tax=Pinaceae RepID=O64929_PSEMZ	O64929	83.7209	7e-16
psme_1_2_041669	GEFULLY02G6W8K	160	0	0	TRUE	FALSE	X
psme_1_2_041670	GEFULLY02G6XTQ	303	2	1	TRUE	FALSE	A
psme_1_2_041671	GEFULLY02G6XZP	169	0	0	TRUE	FALSE	X
psme_1_2_041672	GEFULLY02G6Y4L	396	0	0	FALSE	FALSE	X
psme_1_2_041673	GEFULLY02G6ZDA	329	0	0	TRUE	TRUE	X
psme_1_2_041674	GEFULLY02G6ZDL	353	0	0	FALSE	TRUE	X
psme_1_2_041675	GEFULLY02G6ZIJ	378	0	1	TRUE	FALSE	A
psme_1_2_041676	GEFULLY02G6ZJ9	435	6	0	FALSE	FALSE	-
psme_1_2_041677	GEFULLY02G713A	490	1	0	FALSE	FALSE	A
psme_1_2_041678	GEFULLY02G714M	121	0	0	TRUE	TRUE	X
psme_1_2_041679	GEFULLY02G71ZO	184	0	0	TRUE	TRUE	X						Protein kinase superfamily protein	AT5G51800	2e-15	Whole genome shotgun sequence of line PN40024, scaffold_22.assembly12x (Fragment) n=3 Tax=Vitis vinifera RepID=D7T1U2_VITVI	D7T1U2	73.2143	9e-17
psme_1_2_041680	GEFULLY02G7474	404	18	1	TRUE	TRUE	-	Pentatricopeptide repeat-containing protein At3g49170, chloroplastic	Q5G1T1	Arabidopsis thaliana	144	4e-35	Tetratricopeptide repeat (TPR)-like superfamily protein	AT3G49170	1e-35	Putative uncharacterized protein Sb09g021880 n=2 Tax=Magnoliophyta RepID=C5YYT3_SORBI	C5YYT3	62.3932	1e-36
psme_1_2_041681	GEFULLY02G74GK	118	0	0	FALSE	FALSE	X
psme_1_2_041682	GEFULLY02G74QF	114	0	0	TRUE	TRUE	X
psme_1_2_041683	GEFULLY02G750G	429	0	0	TRUE	FALSE	X									Similarity to hypothetical protein EAA58013.1 - Aspergillus nidulans n=1 Tax=Aspergillus niger CBS 513.88 RepID=A2R809_ASPNC	A2R809	40.4959	4e-17
psme_1_2_041684	GEFULLY02G750M	189	0	0	TRUE	TRUE	X
psme_1_2_041685	GEFULLY02G75KR	461	18	1	FALSE	FALSE	-
psme_1_2_041686	GEFULLY02G77MK	431	0	0	TRUE	FALSE	X									R2R3-Myb4 transcription factor (Fragment) n=3 Tax=Pinaceae RepID=B1PPT6_PINPS	B1PPT6	41.791	3e-13
psme_1_2_041687	GEFULLY02G78LO	119	0	0	TRUE	TRUE	X
psme_1_2_041688	GEFULLY02G78V5	109	0	0	TRUE	TRUE	X
psme_1_2_041689	GEFULLY02G7972	142	0	0	TRUE	FALSE	X
psme_1_2_041690	GEFULLY02G79KN	412	0	0	FALSE	TRUE	X
psme_1_2_041691	GEFULLY02G7A52	454	0	0	FALSE	FALSE	X
psme_1_2_041692	GEFULLY02G7B0G	187	0	0	FALSE	TRUE	X
psme_1_2_041693	GEFULLY02G7B4P	474	2	16	TRUE	FALSE	+	Probable metal-nicotianamine transporter YSL8	Q6R3K4	Arabidopsis thaliana	49.7	3e-06	YELLOW STRIPE like 8	AT1G48370	9e-07
psme_1_2_041694	GEFULLY02G7B8R	366	0	0	TRUE	TRUE	X
psme_1_2_041695	GEFULLY02G7C0N	409	4	0	FALSE	TRUE	A	Pentatricopeptide repeat-containing protein At1g11290	Q3E6Q1	Arabidopsis thaliana	116	1e-26	Pentatricopeptide repeat (PPR) superfamily protein	AT2G13600	3e-29	Putative uncharacterized protein n=1 Tax=Picea sitchensis RepID=B8LKN6_PICSI	B8LKN6	50.7937	8e-29
psme_1_2_041696	GEFULLY02G7CM5	395	0	0	FALSE	TRUE	X
psme_1_2_041697	GEFULLY02G7CZU	467	0	0	FALSE	FALSE	X
psme_1_2_041698	GEFULLY02G7D5Z	370	0	1	FALSE	FALSE	A
psme_1_2_041699	GEFULLY02G7DJY	166	0	0	FALSE	FALSE	X
psme_1_2_041700	GEFULLY02G7E8L	284	0	0	TRUE	TRUE	X	F22C12.3	Q9SH71	Arabidopsis thaliana	57.4	8e-09	leucine-rich repeat transmembrane protein kinase family protein	AT5G41180	2e-09	Predicted protein n=4 Tax=rosids RepID=B9HU77_POPTR	B9HU77	50.6667	7e-12
psme_1_2_041701	GEFULLY02G7ETM	387	0	0	TRUE	FALSE	X
psme_1_2_041702	GEFULLY02G7F1T	341	0	0	FALSE	FALSE	X
psme_1_2_041703	GEFULLY02G7F7D	391	0	0	FALSE	FALSE	X
psme_1_2_041704	GEFULLY02G7FT8	490	1	0	FALSE	TRUE	A
psme_1_2_041705	GEFULLY02G7H77	203	0	1	TRUE	FALSE	A
psme_1_2_041706	GEFULLY02G7HHO	329	1	0	TRUE	FALSE	A
psme_1_2_041707	GEFULLY02G7I7V	440	1	1	TRUE	FALSE	A	Spliceosomal-like protein	Q9LD60	Arabidopsis thaliana	48.9	4e-06	Cleavage and polyadenylation specificity factor (CPSF) A subunit protein	AT3G55200	1e-06
psme_1_2_041708	GEFULLY02G7IEQ	370	2	1	FALSE	TRUE	A
psme_1_2_041709	GEFULLY02G7ITW	107	0	0	TRUE	TRUE	X
psme_1_2_041710	GEFULLY02G7L80	409	0	1	FALSE	FALSE	A
psme_1_2_041711	GEFULLY02G7N1M	264	2	2	TRUE	FALSE	A
psme_1_2_041712	GEFULLY02G7NMY	175	1	0	TRUE	TRUE	A
psme_1_2_041713	GEFULLY02G7ODQ	143	1	0	TRUE	FALSE	A
psme_1_2_041714	GEFULLY02G7QAU	155	0	0	TRUE	FALSE	X
psme_1_2_041715	GEFULLY02G7QDB	392	0	0	FALSE	TRUE	X
psme_1_2_041716	GEFULLY02G7QN6	398	0	0	FALSE	FALSE	X
psme_1_2_041717	GEFULLY02G7R9Z	194	0	0	TRUE	TRUE	X
psme_1_2_041718	GEFULLY02G7RUY	450	0	0	FALSE	TRUE	X						Galactosyltransferase family protein	AT5G57500	2e-44	Predicted protein n=6 Tax=rosids RepID=B9IM04_POPTR	B9IM04	67.9389	1e-48
psme_1_2_041719	GEFULLY02G7S9N	119	0	0	TRUE	TRUE	X
psme_1_2_041720	GEFULLY02G7T37	533	0	0	FALSE	FALSE	X
psme_1_2_041721	GEFULLY02G7TCW	548	0	0	FALSE	FALSE	X
psme_1_2_041722	GEFULLY02G7TEF	470	0	0	FALSE	FALSE	X
psme_1_2_041723	GEFULLY02G7UH6	222	0	0	FALSE	TRUE	X
psme_1_2_041724	GEFULLY02G7V01	130	0	0	TRUE	TRUE	X
psme_1_2_041725	GEFULLY02G7VQZ	484	0	0	FALSE	TRUE	X	Xyloglucan endotransglucosylase/hydrolase protein 24	P24806	Arabidopsis thaliana	114	8e-26	xyloglucan endotransglucosylase/hydrolase 16	AT3G23730	6e-27	Whole genome shotgun sequence of line PN40024, scaffold_52.assembly12x (Fragment) n=2 Tax=Vitis vinifera RepID=D7SQ70_VITVI	D7SQ70	48.0916	8e-27
psme_1_2_041726	GEFULLY02G7VTD	434	0	0	FALSE	FALSE	X
psme_1_2_041727	GEFULLY02G7WEK	205	0	0	TRUE	TRUE	X
psme_1_2_041728	GEFULLY02G7WFV	402	0	0	TRUE	TRUE	X
psme_1_2_041729	GEFULLY02G7WQN	423	0	0	FALSE	FALSE	X
psme_1_2_041730	GEFULLY02G7XBW	292	0	0	TRUE	FALSE	X
psme_1_2_041731	GEFULLY02G7Y40	364	0	0	FALSE	FALSE	X
psme_1_2_041732	GEFULLY02G7Y9W	248	0	2	TRUE	TRUE	A
psme_1_2_041733	GEFULLY02G7Z5S	405	0	0	FALSE	TRUE	X	Citrate synthase, mitochondrial	Q6S9V7	Katsuwonus pelamis	226	2e-59	Citrate synthase family protein	AT2G44350	1e-39	Citrate synthase n=11 Tax=cellular organisms RepID=B7Z1E1_HUMAN	B7Z1E1	71.6418	2e-52
psme_1_2_041734	GEFULLY02G812R	154	34	41	TRUE	TRUE	A
psme_1_2_041735	GEFULLY02G81EA	229	0	0	FALSE	TRUE	X
psme_1_2_041736	GEFULLY02G81FF	390	3	0	FALSE	TRUE	A	Fumarate hydratase 1, mitochondrial	P93033	Arabidopsis thaliana	73.9	9e-14	fumarase 1	AT2G47510	3e-14	Whole genome shotgun sequence of line PN40024, scaffold_30.assembly12x (Fragment) n=4 Tax=rosids RepID=D7TUR8_VITVI	D7TUR8	63.4615	2e-10
psme_1_2_041737	GEFULLY02G81HI	116	0	0	TRUE	TRUE	X						Disease resistance protein (TIR-NBS-LRR class) family	AT3G04220	9e-06
psme_1_2_041738	GEFULLY02G82GH	298	0	0	FALSE	FALSE	X
psme_1_2_041739	GEFULLY02G83KU	417	0	0	FALSE	FALSE	X
psme_1_2_041740	GEFULLY02G844F	165	0	0	FALSE	FALSE	X
psme_1_2_041741	GEFULLY02G848A	266	0	0	FALSE	FALSE	X
psme_1_2_041742	GEFULLY02G84X9	408	0	1	FALSE	FALSE	A
psme_1_2_041743	GEFULLY02G858R	272	0	0	FALSE	FALSE	X
psme_1_2_041744	GEFULLY02G85W0	270	0	0	TRUE	TRUE	X
psme_1_2_041745	GEFULLY02G86EK	374	0	1	FALSE	FALSE	A
psme_1_2_041746	GEFULLY02G88LD	368	1	12	TRUE	TRUE	+	Pentatricopeptide repeat-containing protein At1g15510, chloroplastic	Q9M9E2	Arabidopsis thaliana	110	1e-24	Tetratricopeptide repeat (TPR)-like superfamily protein	AT4G25270	8e-29	Putative uncharacterized protein n=1 Tax=Picea sitchensis RepID=B8LLJ0_PICSI	B8LLJ0	58.1197	4e-32
psme_1_2_041747	GEFULLY02G89DA	345	3	0	TRUE	FALSE	A
psme_1_2_041748	GEFULLY02G89RS	413	1	0	FALSE	FALSE	A
psme_1_2_041749	GEFULLY02G8AL2	242	0	0	FALSE	TRUE	X
psme_1_2_041750	GEFULLY02G8AR4	102	1	0	TRUE	TRUE	A
psme_1_2_041751	GEFULLY02G8BIX	166	0	0	TRUE	TRUE	X	Probable pectate lyase 3	Q9M9S2	Arabidopsis thaliana	53.5	1e-07	Pectate lyase family protein	AT1G14420	3e-08	Major pollen allergen Cha o 1 n=14 Tax=Cupressaceae RepID=MPAC1_CHAOB	Q96385	88.8889	1e-07
psme_1_2_041752	GEFULLY02G8CBW	312	0	5	TRUE	TRUE	A	Pentatricopeptide repeat-containing protein At4g18750, chloroplastic	Q9SN39	Arabidopsis thaliana	110	6e-25	Pentatricopeptide repeat (PPR) superfamily protein	AT2G13600	5e-28	Putative uncharacterized protein n=1 Tax=Picea sitchensis RepID=B8LLJ0_PICSI	B8LLJ0	63.9175	1e-31
psme_1_2_041753	GEFULLY02G8CTE	160	0	1	TRUE	TRUE	A
psme_1_2_041754	GEFULLY02G8D95	114	0	0	TRUE	TRUE	X
psme_1_2_041755	GEFULLY02G8E6U	149	5	5	TRUE	TRUE	A	Histone H4	Q7PCX0	Anopheles gambiae str. PEST	66.2	2e-11	Histone superfamily protein	AT5G59970	5e-12	UPI0001D55664 related cluster n=2 Tax=unknown RepID=UPI0001D55664	UPI0001D55664	97.0588	4e-10
psme_1_2_041756	GEFULLY02G8FBQ	169	0	0	TRUE	TRUE	X						Pentatricopeptide repeat (PPR) superfamily protein	AT1G25360	1e-07	PREDICTED: hypothetical protein n=1 Tax=Vitis vinifera RepID=UPI0001984B6F	UPI0001984B6F	50.8772	9e-06
psme_1_2_041757	GEFULLY02G8G4A	106	0	0	TRUE	TRUE	X
psme_1_2_041758	GEFULLY02G8GDQ	383	58	116	FALSE	FALSE	+	Chalcone synthase	P13114	Arabidopsis thaliana	93.2	1e-21	Chalcone and stilbene synthase family protein	AT5G13930	4e-22	Chalcone synthase n=1488 Tax=Embryophyta RepID=CHSY_ARATH	P13114	75.4386	3e-20
psme_1_2_041759	GEFULLY02G8GVD	140	5	0	TRUE	TRUE	A
psme_1_2_041760	GEFULLY02G8GZD	335	3	0	FALSE	FALSE	A	Orf490 protein	Q8HCR1	Oryza sativa subsp. japonica	72.4	2e-13	cysteine-rich RLK (RECEPTOR-like protein kinase) 8	AT4G23160	1e-15	Retrotransposon protein, putative, unclassified n=3 Tax=Oryza sativa RepID=Q10KL1_ORYSJ	Q10KL1	43.2432	5e-20
psme_1_2_041761	GEFULLY02G8IB1	443	0	3	FALSE	TRUE	A						zinc ion binding;nucleic acid binding;hydrolases acting on acid anhydrides in phosphorus-containing anhydrides	AT1G48360	3e-09	Predicted protein n=4 Tax=rosids RepID=B9GUA4_POPTR	B9GUA4	63.4146	7e-17
psme_1_2_041762	GEFULLY02G8INZ	114	0	0	TRUE	TRUE	X
psme_1_2_041763	GEFULLY02G8IVN	143	4	0	TRUE	TRUE	A
psme_1_2_041764	GEFULLY02G8J1L	453	1	0	FALSE	TRUE	A
psme_1_2_041765	GEFULLY02G8J4N	144	0	0	TRUE	TRUE	X
psme_1_2_041766	GEFULLY02G8JAP	389	0	0	FALSE	FALSE	X
psme_1_2_041767	GEFULLY02G8JWS	225	0	0	FALSE	FALSE	X
psme_1_2_041768	GEFULLY02G8KXL	378	0	0	FALSE	FALSE	X
psme_1_2_041769	GEFULLY02G8KZN	141	0	0	TRUE	TRUE	X
psme_1_2_041770	GEFULLY02G8L8D	202	0	0	FALSE	TRUE	X
psme_1_2_041771	GEFULLY02G8LD8	476	12	5	FALSE	FALSE	A
psme_1_2_041772	GEFULLY02G8LN2	259	7	2	FALSE	TRUE	A	Pentatricopeptide repeat-containing protein At3g57430, chloroplastic	Q7Y211	Arabidopsis thaliana	85.9	1e-22	Tetratricopeptide repeat (TPR)-like superfamily protein	AT3G57430	4e-23	Predicted protein n=1 Tax=Physcomitrella patens subsp. patens RepID=A9RJW2_PHYPA	A9RJW2	73.6842	3e-25
psme_1_2_041773	GEFULLY02G8O2N	103	0	0	TRUE	TRUE	X
psme_1_2_041774	GEFULLY02G8ODR	112	0	0	TRUE	TRUE	X
psme_1_2_041775	GEFULLY02G8PGD	357	0	0	FALSE	TRUE	X
psme_1_2_041776	GEFULLY02G8PR0	145	63	0	TRUE	TRUE	-
psme_1_2_041777	GEFULLY02G8QY7	109	0	0	TRUE	TRUE	X
psme_1_2_041778	GEFULLY02G8R99	418	2	0	TRUE	TRUE	A	Glutamate receptor 3.4	Q8GXJ4	Arabidopsis thaliana	70.1	6e-18	glutamate receptor 3.4	AT1G05200	2e-18	Glutamate receptor 3.4 n=36 Tax=Magnoliophyta RepID=GLR34_ARATH	Q8GXJ4	46.3768	9e-17
psme_1_2_041779	GEFULLY02G8RC9	218	0	3	TRUE	TRUE	A
psme_1_2_041780	GEFULLY02G8REG	267	0	0	TRUE	FALSE	X
psme_1_2_041781	GEFULLY02G8VYP	389	0	0	FALSE	FALSE	X
psme_1_2_041782	GEFULLY02G8YB7	452	0	0	FALSE	FALSE	X
psme_1_2_041783	GEFULLY02G903G	368	0	0	TRUE	FALSE	X
psme_1_2_041784	GEFULLY02G90RS	220	0	0	FALSE	FALSE	X
psme_1_2_041785	GEFULLY02G92H6	121	0	6	TRUE	TRUE	+
psme_1_2_041786	GEFULLY02G92OI	126	0	0	TRUE	TRUE	X
psme_1_2_041787	GEFULLY02G930Y	124	0	0	TRUE	FALSE	X
psme_1_2_041788	GEFULLY02G946I	100	0	0	TRUE	TRUE	X
psme_1_2_041789	GEFULLY02G94BM	403	3	0	TRUE	FALSE	A
psme_1_2_041790	GEFULLY02G95HW	206	0	0	TRUE	TRUE	X
psme_1_2_041791	GEFULLY02G95SA	347	0	0	FALSE	FALSE	X
psme_1_2_041792	GEFULLY02G95T2	533	0	0	FALSE	FALSE	X
psme_1_2_041793	GEFULLY02G95UP	191	0	0	FALSE	TRUE	X
psme_1_2_041794	GEFULLY02G963V	485	1	0	TRUE	FALSE	A
psme_1_2_041795	GEFULLY02G968F	364	0	1	FALSE	FALSE	A
psme_1_2_041796	GEFULLY02G96TL	407	0	0	TRUE	FALSE	X
psme_1_2_041797	GEFULLY02G97JU	370	2	0	FALSE	TRUE	A
psme_1_2_041798	GEFULLY02G97ZQ	149	0	0	TRUE	FALSE	X
psme_1_2_041799	GEFULLY02G981T	199	3	39	TRUE	TRUE	+						agenet domain-containing protein / bromo-adjacent homology (BAH) domain-containing protein	AT5G55600	8e-06	Putative uncharacterized protein n=1 Tax=Picea sitchensis RepID=D5ABZ0_PICSI	D5ABZ0	63.4146	9e-06
psme_1_2_041800	GEFULLY02G99OO	306	0	10	FALSE	TRUE	+
psme_1_2_041801	GEFULLY02G9B13	459	0	4	FALSE	FALSE	A
psme_1_2_041802	GEFULLY02G9B4T	445	0	8	FALSE	FALSE	+
psme_1_2_041803	GEFULLY02G9BUL	427	5	3	FALSE	FALSE	A
psme_1_2_041804	GEFULLY02G9C2Z	393	0	0	FALSE	FALSE	X
psme_1_2_041805	GEFULLY02G9CFH	285	0	0	FALSE	FALSE	X
psme_1_2_041806	GEFULLY02G9D90	478	0	0	FALSE	FALSE	X
psme_1_2_041807	GEFULLY02G9DU5	362	0	0	FALSE	FALSE	X
psme_1_2_041808	GEFULLY02G9EN3	105	0	0	TRUE	TRUE	X
psme_1_2_041809	GEFULLY02G9ENH	104	0	0	TRUE	TRUE	X
psme_1_2_041810	GEFULLY02G9FME	183	0	0	TRUE	TRUE	X
psme_1_2_041811	GEFULLY02G9GM2	181	0	0	TRUE	FALSE	X
psme_1_2_041812	GEFULLY02G9GPB	171	0	0	FALSE	FALSE	X
psme_1_2_041813	GEFULLY02G9GWK	130	0	0	FALSE	TRUE	X
psme_1_2_041814	GEFULLY02G9H5X	107	0	0	TRUE	TRUE	X
psme_1_2_041815	GEFULLY02G9I2A	383	0	0	TRUE	FALSE	X	LRRGT00065	Q6TUH9	Rattus norvegicus	60.5	9e-10	DNAse I-like superfamily protein	AT1G43760	4e-09	F17F8.5 n=10 Tax=Arabidopsis RepID=Q9FYJ4_ARATH	Q9FYJ4	41.3223	1e-19
psme_1_2_041816	GEFULLY02G9JZX	335	0	0	FALSE	FALSE	X
psme_1_2_041817	GEFULLY02G9KC3	102	0	0	TRUE	TRUE	X
psme_1_2_041818	GEFULLY02G9KHZ	392	3	0	FALSE	TRUE	A
psme_1_2_041819	GEFULLY02G9L19	102	16	1	TRUE	TRUE	-
psme_1_2_041820	GEFULLY02G9LAE	282	0	0	TRUE	FALSE	X
psme_1_2_041821	GEFULLY02G9MPO	120	0	0	TRUE	TRUE	X
psme_1_2_041822	GEFULLY02G9MVM	431	0	13	TRUE	FALSE	+
psme_1_2_041823	GEFULLY02G9NYB	388	0	4	TRUE	TRUE	A
psme_1_2_041824	GEFULLY02G9OOE	129	0	0	TRUE	TRUE	X
psme_1_2_041825	GEFULLY02G9QVN	397	0	0	FALSE	FALSE	X
psme_1_2_041826	GEFULLY02G9QYY	380	1	1	FALSE	FALSE	A
psme_1_2_041827	GEFULLY02G9QZE	393	0	0	FALSE	FALSE	X
psme_1_2_041828	GEFULLY02G9R79	476	0	0	TRUE	FALSE	X
psme_1_2_041829	GEFULLY02G9RM0	392	1	0	FALSE	FALSE	A
psme_1_2_041830	GEFULLY02G9SGB	211	0	0	TRUE	TRUE	X
psme_1_2_041831	GEFULLY02G9SQE	145	0	2	TRUE	TRUE	A
psme_1_2_041832	GEFULLY02G9SUN	169	0	0	TRUE	TRUE	X
psme_1_2_041833	GEFULLY02G9U1D	403	0	0	FALSE	FALSE	X
psme_1_2_041834	GEFULLY02G9UG5	139	0	0	TRUE	TRUE	X
psme_1_2_041835	GEFULLY02G9W4V	425	0	0	FALSE	FALSE	X
psme_1_2_041836	GEFULLY02G9WUJ	116	3	0	TRUE	TRUE	A
psme_1_2_041837	GEFULLY02G9WWZ	105	2	2	TRUE	TRUE	A
psme_1_2_041838	GEFULLY02G9XPA	498	0	0	TRUE	TRUE	X									Putative uncharacterized protein dag14 (Fragment) n=1 Tax=Agaricus bisporus RepID=Q9P8A2_AGABI	Q9P8A2	65.9864	2e-51
psme_1_2_041839	GEFULLY02G9XST	111	0	0	TRUE	TRUE	X
psme_1_2_041840	GEFULLY02G9XWC	258	1	0	TRUE	TRUE	A
psme_1_2_041841	GEFULLY02G9YHZ	492	0	0	FALSE	TRUE	X									Predicted protein (Fragment) n=1 Tax=Physcomitrella patens subsp. patens RepID=A9SLC5_PHYPA	A9SLC5	27.8689	1e-08
psme_1_2_041842	GEFULLY02GA21P	349	17	1	TRUE	TRUE	-
psme_1_2_041843	GEFULLY02GA2MY	369	0	0	FALSE	TRUE	X
psme_1_2_041844	GEFULLY02GA3Q7	513	2	0	FALSE	FALSE	A
psme_1_2_041845	GEFULLY02GA4CL	150	1	0	TRUE	TRUE	A
psme_1_2_041846	GEFULLY02GA4ZA	377	0	0	TRUE	FALSE	X									Putative uncharacterized protein n=2 Tax=Picea sitchensis RepID=B8LMT0_PICSI	B8LMT0	66.6667	9e-33
psme_1_2_041847	GEFULLY02GA5IJ	177	11	6	TRUE	TRUE	A	T8K14.1 protein	Q9SAJ2	Arabidopsis thaliana	49.3	2e-06	Protein kinase superfamily protein with octicosapeptide/Phox/Bem1p domain	AT3G24715	2e-08	Similarity to protein kinase n=2 Tax=Arabidopsis RepID=Q9LRY7_ARATH	Q9LRY7	64.8649	1e-06
psme_1_2_041848	GEFULLY02GA5PH	106	0	0	TRUE	TRUE	X
psme_1_2_041849	GEFULLY02GA6EW	131	0	0	TRUE	TRUE	X	Pentatricopeptide repeat-containing protein At4g18750, chloroplastic	Q9SN39	Arabidopsis thaliana	47	1e-05	Pentatricopeptide repeat (PPR) superfamily protein	AT1G20230	2e-09	Pentatricopeptide repeat-containing protein At1g20230 n=6 Tax=Magnoliophyta RepID=PPR53_ARATH	Q9LNU6	58.1395	1e-07
psme_1_2_041850	GEFULLY02GA7LT	412	0	0	FALSE	TRUE	X
psme_1_2_041851	GEFULLY02GA8PF	109	0	0	TRUE	TRUE	X
psme_1_2_041852	GEFULLY02GA94J	381	0	2	FALSE	FALSE	A
psme_1_2_041853	GEFULLY02GA958	349	0	0	FALSE	TRUE	X						lectin-related	AT4G19850	4e-06	Putative uncharacterized protein n=1 Tax=Picea sitchensis RepID=C0PST5_PICSI	C0PST5	42.1687	3e-08
psme_1_2_041854	GEFULLY02GAAIY	125	0	0	TRUE	FALSE	X
psme_1_2_041855	GEFULLY02GAAVC	321	4	0	TRUE	FALSE	A
psme_1_2_041856	GEFULLY02GAAWM	387	2	0	FALSE	FALSE	A
psme_1_2_041857	GEFULLY02GAC4A	222	2	0	FALSE	FALSE	A
psme_1_2_041858	GEFULLY02GAENO	199	0	0	TRUE	TRUE	X
psme_1_2_041859	GEFULLY02GAENV	385	25	108	TRUE	FALSE	+	Probable protein phosphatase 2C 59	Q8RXV3	Arabidopsis thaliana	163	1e-40	HOPW1-1-interacting 2	AT4G31750	3e-41	Probable protein phosphatase 2C 59 n=40 Tax=Viridiplantae RepID=P2C59_ARATH	Q8RXV3	74.359	2e-39
psme_1_2_041860	GEFULLY02GAEVB	452	1	0	TRUE	TRUE	A						HAESA-like 1	AT1G28440	4e-07
psme_1_2_041861	GEFULLY02GAF57	123	0	0	TRUE	TRUE	X
psme_1_2_041862	GEFULLY02GAFI0	283	0	0	TRUE	TRUE	X
psme_1_2_041863	GEFULLY02GAG4F	364	3	0	FALSE	TRUE	A	LRR receptor-like serine/threonine-protein kinase EFR	C0LGT6	Arabidopsis thaliana	94	7e-20	Leucine-rich repeat protein kinase family protein	AT3G47570	3e-21	Putative uncharacterized protein n=1 Tax=Picea sitchensis RepID=B8LRW5_PICSI	B8LRW5	50.8333	2e-26
psme_1_2_041864	GEFULLY02GAGG3	269	0	2	TRUE	FALSE	A
psme_1_2_041865	GEFULLY02GAGLD	530	0	0	FALSE	TRUE	X	Protein O-mannosyl-transferase 2	Q9W5D4	Drosophila melanogaster	99	6e-21				Protein O-mannosyl-transferase 2 n=12 Tax=Coelomata RepID=POMT2_DROME	Q9W5D4	37.5	7e-20
psme_1_2_041866	GEFULLY02GAHSO	131	8	0	TRUE	TRUE	-
psme_1_2_041867	GEFULLY02GAIIE	121	0	0	TRUE	TRUE	X
psme_1_2_041868	GEFULLY02GAKCV	144	0	0	TRUE	TRUE	X
psme_1_2_041869	GEFULLY02GANLG	256	0	0	FALSE	TRUE	X
psme_1_2_041870	GEFULLY02GAOSM	220	0	1	TRUE	TRUE	A	Pentatricopeptide repeat-containing protein At1g15510, chloroplastic	Q9M9E2	Arabidopsis thaliana	73.2	1e-13	Tetratricopeptide repeat (TPR)-like superfamily protein	AT5G09950	2e-15	Predicted protein n=9 Tax=Embryophyta RepID=A9TNX6_PHYPA	A9TNX6	65.5172	4e-16
psme_1_2_041871	GEFULLY02GAQLT	428	0	0	TRUE	FALSE	X						Protein of unknown function (DUF607)	AT5G42610	9e-15	Putative uncharacterized protein Sb01g017910 n=1 Tax=Sorghum bicolor RepID=C5WWF7_SORBI	C5WWF7	33.3333	2e-14
psme_1_2_041872	GEFULLY02GAQU9	186	24	53	TRUE	TRUE	+	At1g13440/F13B4_8	Q9FX54	Arabidopsis thaliana	55.1	2e-10	glyceraldehyde-3-phosphate dehydrogenase C subunit 1	AT3G04120	6e-11	Glyceraldehyde-3-phosphate dehydrogenase 2 n=1121 Tax=cellular organisms RepID=G3P2_YEAST	P00358	66.6667	7e-07
psme_1_2_041873	GEFULLY02GAR7H	339	0	1	FALSE	TRUE	A
psme_1_2_041874	GEFULLY02GARI9	413	0	0	FALSE	FALSE	X
psme_1_2_041875	GEFULLY02GAS29	106	0	0	TRUE	TRUE	X
psme_1_2_041876	GEFULLY02GAS2P	442	0	0	FALSE	FALSE	X
psme_1_2_041877	GEFULLY02GATBQ	307	0	0	TRUE	TRUE	X
psme_1_2_041878	GEFULLY02GATDV	172	0	2	TRUE	TRUE	A
psme_1_2_041879	GEFULLY02GATZI	274	0	0	FALSE	FALSE	X
psme_1_2_041880	GEFULLY02GAUHY	300	0	0	FALSE	FALSE	X
psme_1_2_041881	GEFULLY02GAW91	379	0	0	FALSE	FALSE	X
psme_1_2_041882	GEFULLY02GAWAU	265	0	0	TRUE	FALSE	X
psme_1_2_041883	GEFULLY02GAX27	253	0	0	TRUE	TRUE	X
psme_1_2_041884	GEFULLY02GAX2E	123	0	0	TRUE	TRUE	X
psme_1_2_041885	GEFULLY02GAXEU	425	1	0	FALSE	TRUE	A
psme_1_2_041886	GEFULLY02GAXM5	414	0	0	FALSE	TRUE	X
psme_1_2_041887	GEFULLY02GAYP8	359	0	0	FALSE	FALSE	X
psme_1_2_041888	GEFULLY02GAYX1	306	0	0	FALSE	FALSE	X
psme_1_2_041889	GEFULLY02GB0C2	473	2	0	FALSE	FALSE	A
psme_1_2_041890	GEFULLY02GB0H8	344	2	3	FALSE	FALSE	A
psme_1_2_041891	GEFULLY02GB0QS	151	0	0	TRUE	TRUE	X
psme_1_2_041892	GEFULLY02GB0YW	258	0	0	FALSE	TRUE	X	Protein HOTHEAD	Q9S746	Arabidopsis thaliana	53.5	1e-15	Glucose-methanol-choline (GMC) oxidoreductase family protein	AT1G12570	5e-17	Predicted protein n=7 Tax=core eudicotyledons RepID=B9GKQ2_POPTR	B9GKQ2	87.0968	7e-18
psme_1_2_041893	GEFULLY02GB2U2	481	0	0	FALSE	FALSE	X
psme_1_2_041894	GEFULLY02GB3AG	346	27	4	FALSE	TRUE	-	Cysteine-rich receptor-like protein kinase 6	Q9C5S9	Arabidopsis thaliana	78.2	4e-15	cysteine-rich RLK (RECEPTOR-like protein kinase) 6	AT4G23140	1e-15	Whole genome shotgun sequence of line PN40024, scaffold_11.assembly12x (Fragment) n=10 Tax=Magnoliophyta RepID=D7T8P5_VITVI	D7T8P5	46.6667	1e-15
psme_1_2_041895	GEFULLY02GB3KM	508	1	3	FALSE	FALSE	A
psme_1_2_041896	GEFULLY02GB454	123	0	0	TRUE	TRUE	X
psme_1_2_041897	GEFULLY02GB4PJ	451	4	0	FALSE	FALSE	A
psme_1_2_041898	GEFULLY02GB4V8	393	1	0	FALSE	TRUE	A						Protein kinase superfamily protein	AT5G11020	5e-06	Putative uncharacterized protein Sb07g000996 (Fragment) n=1 Tax=Sorghum bicolor RepID=C5YLV6_SORBI	C5YLV6	33.3333	4e-07
psme_1_2_041899	GEFULLY02GB5EI	470	8	1	FALSE	FALSE	-
psme_1_2_041900	GEFULLY02GB7P5	384	0	0	FALSE	FALSE	X
psme_1_2_041901	GEFULLY02GB8N2	151	0	0	TRUE	TRUE	X
psme_1_2_041902	GEFULLY02GB8UM	176	0	0	TRUE	TRUE	X
psme_1_2_041903	GEFULLY02GB9XY	106	0	0	TRUE	TRUE	X
psme_1_2_041904	GEFULLY02GBA56	210	0	0	FALSE	FALSE	X
psme_1_2_041905	GEFULLY02GBB5M	509	0	0	FALSE	FALSE	X
psme_1_2_041906	GEFULLY02GBBPL	156	0	0	TRUE	TRUE	X
psme_1_2_041907	GEFULLY02GBDWM	289	4	14	FALSE	FALSE	+	Pentatricopeptide repeat-containing protein At5g55740, chloroplastic	Q9FM64	Arabidopsis thaliana	50.4	4e-10	Tetratricopeptide repeat (TPR)-like superfamily protein	AT5G55740	1e-10	Putative uncharacterized protein n=3 Tax=Eukaryota RepID=A5C7D6_VITVI	A5C7D6	56.4103	8e-09
psme_1_2_041908	GEFULLY02GBEVI	126	0	1	TRUE	TRUE	A
psme_1_2_041909	GEFULLY02GBFIW	144	0	0	TRUE	TRUE	X
psme_1_2_041910	GEFULLY02GBGCJ	175	0	0	TRUE	TRUE	X
psme_1_2_041911	GEFULLY02GBGM8	333	0	0	FALSE	FALSE	X
psme_1_2_041912	GEFULLY02GBI4X	143	0	0	TRUE	TRUE	X	Glucan endo-1,3-beta-glucosidase 6	Q93Z08	Arabidopsis thaliana	58.9	3e-09	O-Glycosyl hydrolases family 17 protein	AT4G17180	8e-12	Glucanase like protein n=21 Tax=Spermatophyta RepID=O23562_ARATH	O23562	72.973	6e-10
psme_1_2_041913	GEFULLY02GBJRC	317	0	0	FALSE	FALSE	X
psme_1_2_041914	GEFULLY02GBKNR	450	1	0	FALSE	TRUE	A	F2E2.13	Q9LM53	Arabidopsis thaliana	44.7	5e-09	LOCATED IN: vacuole; EXPRESSED IN: 23 plant structures; EXPRESSED DURING: 13 growth stages; BEST Arabidopsis thaliana protein match is: FBD F-box and Leucine Rich Repeat domains containing protein (TAIR:AT1G22000.1); Has 84739 Blast hits to 38714 proteins in 2257 species: Archae - 1436; Bacteria - 11314; Metazoa - 40747; Fungi - 7706; Plants - 4675; Viruses - 308; Other Eukaryotes - 18553 (source…	AT1G22060	1e-09	Putative uncharacterized protein n=1 Tax=Picea sitchensis RepID=B8LMX5_PICSI	B8LMX5	58.1395	7e-17
psme_1_2_041915	GEFULLY02GBMNQ	307	0	0	TRUE	TRUE	X
psme_1_2_041916	GEFULLY02GBO24	387	3	1	TRUE	FALSE	A									Os02g0513700 protein n=5 Tax=Poaceae RepID=Q0E0X9_ORYSJ	Q0E0X9	62.2951	4e-20
psme_1_2_041917	GEFULLY02GBOL2	462	0	1	FALSE	FALSE	A
psme_1_2_041918	GEFULLY02GBPBA	323	0	0	FALSE	TRUE	X
psme_1_2_041919	GEFULLY02GBQ9F	397	3	1	FALSE	FALSE	A									Putative uncharacterized protein n=2 Tax=Vitis vinifera RepID=A5B326_VITVI	A5B326	65.3846	7e-09
psme_1_2_041920	GEFULLY02GBQW6	535	1	0	FALSE	FALSE	A
psme_1_2_041921	GEFULLY02GBQWI	173	1	18	FALSE	TRUE	+
psme_1_2_041922	GEFULLY02GBR6E	160	0	0	FALSE	FALSE	X
psme_1_2_041923	GEFULLY02GBRFF	115	0	0	TRUE	TRUE	X
psme_1_2_041924	GEFULLY02GBRJN	489	1	0	FALSE	FALSE	A
psme_1_2_041925	GEFULLY02GBSWJ	431	0	0	FALSE	TRUE	X
psme_1_2_041926	GEFULLY02GBU0U	313	0	0	TRUE	FALSE	X
psme_1_2_041927	GEFULLY02GBU5D	121	0	0	TRUE	TRUE	X
psme_1_2_041928	GEFULLY02GBUFV	385	0	1	TRUE	FALSE	A
psme_1_2_041929	GEFULLY02GBV73	387	0	0	FALSE	FALSE	X
psme_1_2_041930	GEFULLY02GBXO6	190	0	0	FALSE	FALSE	X
psme_1_2_041931	GEFULLY02GBXT8	162	1	0	TRUE	TRUE	A
psme_1_2_041932	GEFULLY02GBYQ2	442	0	0	FALSE	FALSE	X
psme_1_2_041933	GEFULLY02GC0MJ	484	0	0	FALSE	TRUE	X
psme_1_2_041934	GEFULLY02GC2L8	511	0	0	TRUE	TRUE	X	ATP synthase subunit beta, mitochondrial	P22068	Schizosaccharomyces pombe	283	2e-78	ATP synthase alpha/beta family protein	AT5G08680	4e-73	ATP synthase subunit beta, mitochondrial n=4610 Tax=root RepID=ATPB_MOUSE	P56480	83.125	1e-72
psme_1_2_041935	GEFULLY02GC2SH	528	0	0	FALSE	FALSE	X
psme_1_2_041936	GEFULLY02GC39M	143	0	0	TRUE	FALSE	X
psme_1_2_041937	GEFULLY02GC3AO	414	0	0	FALSE	TRUE	X
psme_1_2_041938	GEFULLY02GC5OL	522	0	0	FALSE	FALSE	X
psme_1_2_041939	GEFULLY02GC5T9	460	0	0	TRUE	FALSE	X	Putative uncharacterized protein At4g25640	Q0WWD0	Arabidopsis thaliana	132	3e-31	MATE efflux family protein	AT5G10420	8e-39	Putative uncharacterized protein n=1 Tax=Picea sitchensis RepID=D5A8J3_PICSI	D5A8J3	77.7778	3e-56
psme_1_2_041940	GEFULLY02GC6BZ	362	0	0	FALSE	FALSE	X
psme_1_2_041941	GEFULLY02GC780	404	0	0	TRUE	TRUE	X	Meiotic expression up-regulated protein 10	O74411	Schizosaccharomyces pombe	79.3	2e-15				GPI-anchored cell wall organization protein Ecm33 n=2 Tax=Pleosporineae RepID=B2W1R1_PYRTR	B2W1R1	51.8797	5e-33
psme_1_2_041942	GEFULLY02GC8D3	366	0	0	FALSE	FALSE	X
psme_1_2_041943	GEFULLY02GC8VR	341	20	1	FALSE	FALSE	-	Pentatricopeptide repeat-containing protein At3g49170, chloroplastic	Q5G1T1	Arabidopsis thaliana	72.8	2e-13	pentatricopeptide (PPR) repeat-containing protein	AT2G22070	2e-15	Predicted protein n=1 Tax=Physcomitrella patens subsp. patens RepID=A9S537_PHYPA	A9S537	80	1e-14
psme_1_2_041944	GEFULLY02GC9B6	392	25	1	FALSE	FALSE	-
psme_1_2_041945	GEFULLY02GC9BA	447	0	0	FALSE	FALSE	X	Remorin	O80837	Arabidopsis thaliana	49.3	3e-06	Remorin family protein	AT5G23750	8e-07
psme_1_2_041946	GEFULLY02GC9CS	443	0	0	FALSE	FALSE	X
psme_1_2_041947	GEFULLY02GC9KE	126	0	0	TRUE	TRUE	X
psme_1_2_041948	GEFULLY02GCA01	402	0	0	FALSE	TRUE	X	Transcription factor MYB86	Q8LPH6	Arabidopsis thaliana	168	4e-42	myb domain protein 55	AT4G01680	4e-43	Whole genome shotgun sequence of line PN40024, scaffold_4.assembly12x (Fragment) n=4 Tax=rosids RepID=D7SL50_VITVI	D7SL50	66.9421	2e-42
psme_1_2_041949	GEFULLY02GCA8Z	368	1	0	FALSE	TRUE	A
psme_1_2_041950	GEFULLY02GCAJ6	233	0	0	TRUE	TRUE	X
psme_1_2_041951	GEFULLY02GCAYD	155	0	0	TRUE	FALSE	X
psme_1_2_041952	GEFULLY02GCB5T	114	0	0	TRUE	FALSE	X
psme_1_2_041953	GEFULLY02GCEFL	408	3	3	TRUE	FALSE	A
psme_1_2_041954	GEFULLY02GCGCC	403	0	0	FALSE	FALSE	X
psme_1_2_041955	GEFULLY02GCHL6	370	0	0	TRUE	TRUE	X
psme_1_2_041956	GEFULLY02GCHLI	145	65	0	TRUE	TRUE	-
psme_1_2_041957	GEFULLY02GCHPY	394	0	1	FALSE	TRUE	A	Putative S-receptor kinase	Q8RWZ5	Arabidopsis thaliana	133	1e-31	Malectin/receptor-like protein kinase family protein	AT5G39020	2e-36	Predicted protein n=48 Tax=Magnoliophyta RepID=B9NDY7_POPTR	B9NDY7	62.1212	5e-41
psme_1_2_041958	GEFULLY02GCIN9	101	0	0	TRUE	TRUE	X
psme_1_2_041959	GEFULLY02GCJ8X	108	0	0	TRUE	TRUE	X
psme_1_2_041960	GEFULLY02GCK0S	135	0	0	TRUE	TRUE	X
psme_1_2_041961	GEFULLY02GCL2C	338	0	0	FALSE	FALSE	X
psme_1_2_041962	GEFULLY02GCLFY	236	0	0	TRUE	FALSE	X
psme_1_2_041963	GEFULLY02GCLU6	216	19	4	TRUE	TRUE	-	Thiol protease aleurain	Q8H166	Arabidopsis thaliana	50.8	7e-07	Cysteine proteinases superfamily protein	AT3G45310	4e-09	Cysteine proteinase (Fragment) n=7 Tax=Eukaryota RepID=C6FAB5_PSEMZ	C6FAB5	77.7778	2e-10
psme_1_2_041964	GEFULLY02GCM2Z	148	0	0	FALSE	TRUE	X
psme_1_2_041965	GEFULLY02GCMU3	417	5	0	FALSE	TRUE	A
psme_1_2_041966	GEFULLY02GCMUO	294	3	0	FALSE	FALSE	A	Oligopeptide transporter 3	O23482	Arabidopsis thaliana	79.7	1e-15	oligopeptide transporter	AT4G16370	4e-16	Oligopeptide transporter 3 n=7 Tax=Magnoliophyta RepID=OPT3_ARATH	O23482	68	3e-14
psme_1_2_041967	GEFULLY02GCMVF	446	1	0	FALSE	FALSE	A
psme_1_2_041968	GEFULLY02GCMZJ	356	0	0	FALSE	FALSE	X
psme_1_2_041969	GEFULLY02GCNAT	145	0	0	TRUE	TRUE	X
psme_1_2_041970	GEFULLY02GCNDM	296	0	0	TRUE	TRUE	X	Putative uncharacterized protein At4g25640	Q0WWD0	Arabidopsis thaliana	55.1	8e-12	MATE efflux family protein	AT5G65380	3e-21	AT5g65380/MNA5_11 n=64 Tax=Magnoliophyta RepID=Q9FKQ1_ARATH	Q9FKQ1	72.3404	2e-19
psme_1_2_041971	GEFULLY02GCP8X	537	0	0	FALSE	FALSE	X	Sf1 protein	B3DKQ7	Danio rerio	115	5e-26	splicing factor-related	AT5G51300	3e-11	Zinc finger protein, putative n=1 Tax=Schistosoma mansoni RepID=C4Q2Z6_SCHMA	C4Q2Z6	45.1613	1e-25
psme_1_2_041972	GEFULLY02GCR1Q	453	0	0	TRUE	TRUE	X									U2 small nuclear ribonucleoprotein A' n=31 Tax=Leotiomyceta RepID=RU2A_ASPFU	Q4WV66	57.1429	1e-08
psme_1_2_041973	GEFULLY02GCR83	100	0	0	TRUE	TRUE	X
psme_1_2_041974	GEFULLY02GCT41	413	1	0	FALSE	FALSE	A
psme_1_2_041975	GEFULLY02GCUES	457	1	0	FALSE	FALSE	A
psme_1_2_041976	GEFULLY02GCV9F	265	2	0	FALSE	FALSE	A
psme_1_2_041977	GEFULLY02GCVM9	342	6	1	FALSE	TRUE	A
psme_1_2_041978	GEFULLY02GCVOH	205	0	0	TRUE	FALSE	X
psme_1_2_041979	GEFULLY02GCWKU	375	1	0	TRUE	FALSE	A
psme_1_2_041980	GEFULLY02GCWM7	152	5	0	TRUE	TRUE	A
psme_1_2_041981	GEFULLY02GCX7I	427	8	0	TRUE	TRUE	-
psme_1_2_041982	GEFULLY02GCXA8	123	0	0	TRUE	TRUE	X
psme_1_2_041983	GEFULLY02GCXDN	251	0	0	TRUE	FALSE	X
psme_1_2_041984	GEFULLY02GCY4S	115	0	0	TRUE	TRUE	X
psme_1_2_041985	GEFULLY02GCYP8	179	0	0	FALSE	TRUE	X
psme_1_2_041986	GEFULLY02GCZEX	530	0	0	FALSE	FALSE	X
psme_1_2_041987	GEFULLY02GD045	535	0	1	FALSE	FALSE	A
psme_1_2_041988	GEFULLY02GD1HU	133	0	0	TRUE	TRUE	X
psme_1_2_041989	GEFULLY02GD2JB	496	0	0	FALSE	FALSE	X
psme_1_2_041990	GEFULLY02GD3PV	126	0	0	TRUE	TRUE	X
psme_1_2_041991	GEFULLY02GD55L	466	0	0	FALSE	FALSE	X
psme_1_2_041992	GEFULLY02GD5JU	275	0	1	FALSE	FALSE	A
psme_1_2_041993	GEFULLY02GD6IQ	233	0	0	FALSE	FALSE	X
psme_1_2_041994	GEFULLY02GD7DN	457	0	1	FALSE	FALSE	A
psme_1_2_041995	GEFULLY02GD8AE	337	140	11	FALSE	FALSE	-
psme_1_2_041996	GEFULLY02GD8UJ	116	0	0	TRUE	FALSE	X
psme_1_2_041997	GEFULLY02GDA7W	340	0	1	TRUE	FALSE	A						hAT dimerisation domain-containing protein	AT3G17450	2e-12	HAT family dimerisation domain containing protein n=3 Tax=Magnoliophyta RepID=Q2R1C3_ORYSJ	Q2R1C3	47.561	3e-16
psme_1_2_041998	GEFULLY02GDAQV	449	0	0	FALSE	FALSE	X
psme_1_2_041999	GEFULLY02GDB88	145	6	0	TRUE	TRUE	-
[truncated: 100,624 more rows]

## Sheet: Variable descriptions (S4)
Variable descriptions
ID	Identifier for the singleton (psme_1_Y_Z): psme = Pseudotsuga menziesii 1 = reference transcriptome v1 Y = 1 for isotig/contig and 2 for singleton Z = consecutive number of the isotig/contig (min = 000001) or singleton (min = 040001)
singleton	Singleton designation assigned by Newbler v2.3
length	Singleton length (nt)
align_D	Number of unique alignment locations found using reads as direct (D) Illumina output
align_C	Number of unique alignment locations found using reads as the reverse complement (C) of Illumina output
stop_D	Does the singleton have a open-reading frame > 60% of its length in its original (D = direct) orientation (TRUE=yes, FALSE=no)?
stop_C	Does the singleton have a open-reading frame > 60% of its length in its reverse complement (C) orientation (TRUE=yes, FALSE=no)?
called_align	Inferred singleton orientation based on a two-tailed binomial test: '+' = singleton is in forward orientation '-' = singleton is in reverse orientation 'A' = orientation is ambiguous based on the binomial test 'X' = no Illumina reads aligned to the singleton
annot8r_annot	Singleton annotation assigned using Annot8r
annot8r_access	Singleton annotation accession number assigned using Annot8r
annot8r_species	Singleton annotation species assigned using Annot8r
annot8r_bitscore	Singleton annotation bit-score assigned using Annot8r
annot8r_evalue	Singleton annotation E-value assigned using Annot8r
tair10_annot	Singleton annotation assigned using the TAIR10 dataset
tair10_access	Singleton annotation accession number assigned using the TAIR10 dataset
tair10_evalue	Singleton annotation E-value assigned using the TAIR10 dataset
uniref50_annot	Singleton annotation assigned using the UniRef50 dataset
uniref50_access	Singleton annotation accession number assigned using the UniRef50 dataset
uniref50_percent	Singleton annotation percent identity assigned using the UniRef50 dataset
uniref50_evalue	Singleton annotation E-value assigned using the UniRef50 dataset
