# Supplementary material for: A SNP resource for Douglas-fir: de novo transcriptome assembly and SNP detection and validation
Source: BMC Genomics. 2013 Feb 28;14:137. doi: 10.1186/1471-2164-14-137 (PMC3673906; doi:10.1186/1471-2164-14-137)
Supplement: Additional file 3: Tables S5 and S6 — Characteristics of the 278,979 putative SNPs summarized in Table 6. Information on the SNPs and their associated isogroups is found on the ‘Target SNP data (S5)’ worksheet and variable descriptions are found on the ‘Variable descriptions (S6)’ worksheet. [file 1471-2164-14-137-S3.xlsx]

## Sheet: Target SNP data (S5)
Id	ref	SNP	isotig	pos	isogroup	isogroup_subset	num_isotigs	num_contigs	length	WS_conf	alt_freq_mn	alt_prob_min	alt_prob_mn	count	MQ_mn	qual_reads_mn	final_score	final_score_p	failure_codes	assay_design_ID	Ilmn_ID	normalization_bin	assay_type
psme_1_1_000006_165	A	R	contig00071	165	isogroup00839	IM	3	1	1154	C3	0.1392	0	0.200199	4	60	350	0.813	0.01		2087953263	Psme_SNP_contig00071_165-0_T_F_2087953263	C	InfiniumII
psme_1_1_000006_192	G	R	contig00071	192	isogroup00839	IM	3	1	1154	C3	0.0501667	1.8137e-07	0.468142	3	59.6667	129			106
psme_1_1_000006_642	G	R	contig00071	642	isogroup00839	IM	3	1	1154	C3	0.0468	8.4568e-05	0.800017	1	60	577	0.996	0.1		2087835826	Psme_SNP_contig00071_642-0_B_R_2087835826	C	InfiniumII
psme_1_1_000006_993	T	Y	contig00071	993	isogroup00839	IM	3	1	1154	C3	0.086375	2.1323e-12	0.237146	4	60	352.5			106
psme_1_1_000006_1104	C	Y	contig00071	1104	isogroup00839	IM	3	1	1154	C3	0.0761	1.6897e-06	0.8	1	60	460	0.996	0.1		2087835827	Psme_SNP_contig00071_1104-0_B_F_2087835827	C	InfiniumII
psme_1_1_000012_6	T	W	contig00121	6	isogroup00744	IM	6	1	683	C3	0.3223	1.1102e-16	0.8	1	60	121			106;101
psme_1_1_000012_186	A	R	contig00121	186	isogroup00744	IM	6	1	683	C3	0.28366	0	0.110448	5	60	94.6	0.996	0.1		2087835829	Psme_SNP_contig00121_186-0_T_F_2087835829	C	InfiniumII
psme_1_1_000012_294	C	S	contig00121	294	isogroup00744	IM	6	1	683	C3	0.2972	0	0.103161	5	60	120.4	1	0.1		2087835830	Psme_SNP_contig00121_294-0_B_R_2087835830	A	InfiniumI
psme_1_1_000012_497	G	K	contig00121	497	isogroup00744	IM	6	1	683	C3	0.1103	2.4576e-10	0.8	1	60	408	0.935	0.1		2087835831	Psme_SNP_contig00121_497-0_B_F_2087835831	C	InfiniumII
psme_1_1_000012_546	T	Y	contig00121	546	isogroup00744	IM	6	1	683	C3	0.297275	0	0.26066	4	59.75	148.75			106
psme_1_1_000012_558	G	R	contig00121	558	isogroup00744	IM	6	1	683	C3	0.280875	0	0.204795	4	60	158.75	1	0.1		2087835832	Psme_SNP_contig00121_558-0_B_R_2087835832	C	InfiniumII
psme_1_1_000025_24	A	R	contig00252	24	isogroup00064	IM	14	1	1787	C6	0.3178	0	0.8	1	52	107			106;101
psme_1_1_000025_26	C	S	contig00252	26	isogroup00064	IM	14	1	1787	C6	0.3302	0	0.8	1	52	106			106;101
psme_1_1_000025_32	A	W	contig00252	32	isogroup00064	IM	14	1	1787	C6	0.296725	0	0.219956	4	47	78			106;101
psme_1_1_000025_63	A	R	contig00252	63	isogroup00064	IM	14	1	1787	C6	0.129467	1.1102e-16	0.440676	3	52	223.667			106
psme_1_1_000025_66	T	W	contig00252	66	isogroup00064	IM	14	1	1787	C6	0.142833	0	0.40003	3	54	270.667			106
psme_1_1_000025_69	T	Y	contig00252	69	isogroup00064	IM	14	1	1787	C6	0.0691	2.271e-05	0.800005	1	57	376			106
psme_1_1_000025_132	C	Y	contig00252	132	isogroup00064	IM	14	1	1787	C6	0.43968	0	1.46187e-11	5	57.4	299.4			106
psme_1_1_000025_181	T	Y	contig00252	181	isogroup00064	IM	14	1	1787	C6	0.275125	0	0.200372	4	56.25	249.5			106
psme_1_1_000025_231	A	R	contig00252	231	isogroup00064	IM	14	1	1787	C6	0.449	0	0.8	1	48	196			106
psme_1_1_000025_237	T	W	contig00252	237	isogroup00064	IM	14	1	1787	C6	0.4316	0	0.8	1	48	190			106
psme_1_1_000025_243	T	Y	contig00252	243	isogroup00064	IM	14	1	1787	C6	0.4855	0	0.8	1	47	173			106
psme_1_1_000025_246	A	R	contig00252	246	isogroup00064	IM	14	1	1787	C6	0.162667	1.1102e-16	0.527196	3	55.6667	242			106
psme_1_1_000025_250	A	R	contig00252	250	isogroup00064	IM	14	1	1787	C6	0.4865	0	0.8	1	47	185			106
psme_1_1_000025_294	T	Y	contig00252	294	isogroup00064	IM	14	1	1787	C6	0.1951	0	0.8	1	45	205			106
psme_1_1_000025_423	G	R	contig00252	423	isogroup00064	IM	14	1	1787	C6	0.2597	0	0.8	1	41	181	1	0.01		2087953268	Psme_SNP_contig00252_423-0_T_F_2087953268	C	InfiniumII
psme_1_1_000025_654	C	S	contig00252	654	isogroup00064	IM	14	1	1787	C6	0.2477	1.1102e-16	0.8	1	60	214	0.949	0.1		2087835833	Psme_SNP_contig00252_654-0_T_F_2087835833	B	InfiniumI
psme_1_1_000025_774	A	R	contig00252	774	isogroup00064	IM	14	1	1787	C6	0.0544	2.3838e-05	0.632311	2	54.5	125	0.858	0.001		2088087368	Psme_SNP_contig00252_774-0_T_F_2088087368	C	InfiniumII
psme_1_1_000025_810	A	R	contig00252	810	isogroup00064	IM	14	1	1787	C6	0.1353	1.1102e-16	0.607157	2	57	173.5	0.949	0.01		2087953270	Psme_SNP_contig00252_810-0_B_R_2087953270	C	InfiniumII
psme_1_1_000025_902	G	R	contig00252	902	isogroup00064	IM	14	1	1787	C6	0.4427	1.1102e-16	0.8	1	60	131	1	0.001		2088087370	Psme_SNP_contig00252_902-0_T_F_2088087370	C	InfiniumII
psme_1_1_000025_933	C	M	contig00252	933	isogroup00064	IM	14	1	1787	C6	0.1587	6.2506e-07	0.8	1	54	63			106
psme_1_1_000025_986	C	Y	contig00252	986	isogroup00064	IM	14	1	1787	C6	0.2162	3.1394e-11	0.8	1	55	74	0.996	0.001		2088087371	Psme_SNP_contig00252_986-0_T_R_2088087371	C	InfiniumII
psme_1_1_000025_1090	G	S	contig00252	1090	isogroup00064	IM	14	1	1787	C6	0.185367	0	0.40002	3	54	176.333	1	0.1		2087835834	Psme_SNP_contig00252_1090-0_T_F_2087835834	B	InfiniumI
psme_1_1_000025_1128	C	Y	contig00252	1128	isogroup00064	IM	14	1	1787	C6	0.3513	0	7.60387e-06	5	58.4	176.4			106
psme_1_1_000025_1170	A	W	contig00252	1170	isogroup00064	IM	14	1	1787	C6	0.179825	0	0.200546	4	58.75	257.25			106
psme_1_1_000025_1188	A	M	contig00252	1188	isogroup00064	IM	14	1	1787	C6	0.1833	1.1102e-16	0.4	3	58.6667	307.667			106
psme_1_1_000025_1205	A	R	contig00252	1205	isogroup00064	IM	14	1	1787	C6	0.350725	0	0.203047	4	59	182.75			106
psme_1_1_000025_1206	C	Y	contig00252	1206	isogroup00064	IM	14	1	1787	C6	0.1658	0	0.224496	4	59	182.5			106
psme_1_1_000025_1207	G	R	contig00252	1207	isogroup00064	IM	14	1	1787	C6	0.3361	0	0.202582	4	59	182.75			106
psme_1_1_000025_1208	T	Y	contig00252	1208	isogroup00064	IM	14	1	1787	C6	0.3331	0	0.202582	4	59	178.75			106
psme_1_1_000025_1227	T	W	contig00252	1227	isogroup00064	IM	14	1	1787	C6	0.1285	1.1335e-13	0.400245	3	58.6667	200			106
psme_1_1_000025_1235	A	R	contig00252	1235	isogroup00064	IM	14	1	1787	C6	0.192133	0	0.4	3	58.6667	185			106
psme_1_1_000025_1251	T	K	contig00252	1251	isogroup00064	IM	14	1	1787	C6	0.135667	3.6288e-10	0.423336	3	57.3333	125			106
psme_1_1_000025_1265	T	W	contig00252	1265	isogroup00064	IM	14	1	1787	C6	0.3636	0	0.8	1	57	66			106
psme_1_1_000025_1270	C	S	contig00252	1270	isogroup00064	IM	14	1	1787	C6	0.140667	0	0.508686	3	59	139			106
psme_1_1_000025_1282	G	R	contig00252	1282	isogroup00064	IM	14	1	1787	C6	0.1642	1.6709e-07	0.8	1	57	67			106
psme_1_1_000025_1298	T	W	contig00252	1298	isogroup00064	IM	14	1	1787	C6	0.3065	2.1094e-15	0.8	1	58	62			106
psme_1_1_000025_1302	A	W	contig00252	1302	isogroup00064	IM	14	1	1787	C6	0.2623	1.5042e-12	0.8	1	58	61			106
psme_1_1_000025_1369	A	W	contig00252	1369	isogroup00064	IM	14	1	1787	C6	0.1212	3.5074e-05	0.800007	1	59	66	0.797	0.01		2087953272	Psme_SNP_contig00252_1369-0_T_R_2087953272	B	InfiniumI
psme_1_1_000025_1480	G	R	contig00252	1480	isogroup00064	IM	14	1	1787	C6	0.206933	1.1102e-16	0.407067	3	60	162	0.949	0.1		2087835835	Psme_SNP_contig00252_1480-0_T_F_2087835835	C	InfiniumII
psme_1_1_000025_1635	A	W	contig00252	1635	isogroup00064	IM	14	1	1787	C6	0.2825	1.1102e-16	0.400002	3	60	83.6667	0.965	0.01		2087953274	Psme_SNP_contig00252_1635-0_T_F_2087953274	A	InfiniumI
psme_1_1_000025_1765	A	R	contig00252	1765	isogroup00064	IM	14	1	1787	C6	0.363633	1.6261e-08	0.426777	3	59	10.3333			106;101
psme_1_1_000025_1777	T	W	contig00252	1777	isogroup00064	IM	14	1	1787	C6	0.4444	1.0614e-05	0.800002	1	60	9			106;101
psme_1_1_000032_49	A	R	contig00304	49	isogroup02853	IM	2	1	1532	C3	0.210767	5.0943e-12	0.402421	3	60	47.6667	0.935	0.1		2087835836	Psme_SNP_contig00304_49-0_B_R_2087835836	C	InfiniumII
psme_1_1_000032_161	C	Y	contig00304	161	isogroup02853	IM	2	1	1532	C3	0.142733	1.1213e-14	0.424376	3	60	125.333	0.935	0.1		2087835837	Psme_SNP_contig00304_161-0_T_R_2087835837	C	InfiniumII
psme_1_1_000032_274	G	K	contig00304	274	isogroup02853	IM	2	1	1532	C3	0.099	8.1533e-09	0.8	1	60	394	0.714	0.1		2087835838	Psme_SNP_contig00304_274-0_B_F_2087835838	C	InfiniumII
psme_1_1_000032_275	C	Y	contig00304	275	isogroup02853	IM	2	1	1532	C3	0.0997	6.9817e-09	0.8	1	60	391			106
psme_1_1_000032_403	C	Y	contig00304	403	isogroup02853	IM	2	1	1532	C3	0.21825	1.1102e-16	0.663688	2	60	638	0.996	0.1		2087835839	Psme_SNP_contig00304_403-0_B_F_2087835839	C	InfiniumII
psme_1_1_000032_560	C	Y	contig00304	560	isogroup02853	IM	2	1	1532	C3	0.1035	2.1956e-09	0.8	1	60	396	1	0.1		2087835841	Psme_SNP_contig00304_560-0_B_F_2087835841	C	InfiniumII
psme_1_1_000032_586	T	Y	contig00304	586	isogroup02853	IM	2	1	1532	C3	0.2941	0	4.77055e-05	5	60	115.4	0.877	0.1		2087835842	Psme_SNP_contig00304_586-0_T_R_2087835842	C	InfiniumII
psme_1_1_000032_1055	A	W	contig00304	1055	isogroup02853	IM	2	1	1532	C3	0.28648	0	6.09686e-06	5	59.6	142.6	1	0.1		2087835843	Psme_SNP_contig00304_1055-0_B_F_2087835843	A	InfiniumI
psme_1_1_000032_1141	G	R	contig00304	1141	isogroup02853	IM	2	1	1532	C3	0.30416	0	0.0174592	5	60	132.8	1	0.1		2087835846	Psme_SNP_contig00304_1141-0_B_R_2087835846	C	InfiniumII
psme_1_1_000032_1208	A	R	contig00304	1208	isogroup02853	IM	2	1	1532	C3	0.1739	2.2204e-16	0.8	1	60	299	1	0.1		2087835847	Psme_SNP_contig00304_1208-0_T_F_2087835847	C	InfiniumII
psme_1_1_000033_100	A	M	contig00320	100	isogroup07248	IM	2	1	3641	C6	0.15315	5.4563e-05	0.222779	4	60	34	1	0.1		2087835850	Psme_SNP_contig00320_100-0_B_R_2087835850	C	InfiniumII
psme_1_1_000033_561	A	W	contig00320	561	isogroup07248	IM	2	1	3641	C6	0.23705	2.0136e-09	0.600016	2	60	37	1	0.1		2087835851	Psme_SNP_contig00320_561-0_B_F_2087835851	A	InfiniumI
psme_1_1_000033_1049	A	R	contig00320	1049	isogroup07248	IM	2	1	3641	C6	0.2222	7.1706e-09	0.8	1	60	45	1	0.1		2087835854	Psme_SNP_contig00320_1049-0_B_R_2087835854	C	InfiniumII
psme_1_1_000033_1139	G	R	contig00320	1139	isogroup07248	IM	2	1	3641	C6	0.145833	9.0185e-07	0.422571	3	60	32.6667	0.915	0.001		2088087378	Psme_SNP_contig00320_1139-0_T_F_2088087378	C	InfiniumII
psme_1_1_000033_1141	C	M	contig00320	1141	isogroup07248	IM	2	1	3641	C6	0.186	2.8707e-06	0.800001	1	59	43			106
psme_1_1_000033_1899	T	W	contig00320	1899	isogroup07248	IM	2	1	3641	C6	0.1111	3.0042e-05	0.800006	1	60	72	1	0.1		2087835855	Psme_SNP_contig00320_1899-0_T_R_2087835855	B	InfiniumI
psme_1_1_000033_2259	C	Y	contig00320	2259	isogroup07248	IM	2	1	3641	C6	0.196925	0	0.205794	4	59.5	64.25	0.988	0.1		2087835856	Psme_SNP_contig00320_2259-0_T_R_2087835856	C	InfiniumII
psme_1_1_000033_2439	C	Y	contig00320	2439	isogroup07248	IM	2	1	3641	C6	0.151467	1.5203e-09	0.476662	3	52	83			106
psme_1_1_000033_2478	C	M	contig00320	2478	isogroup07248	IM	2	1	3641	C6	0.1008	2.0958e-05	0.800004	1	58	119	0.79	0.001		2088087381	Psme_SNP_contig00320_2478-0_B_R_2088087381	C	InfiniumII
psme_1_1_000033_2559	G	R	contig00320	2559	isogroup07248	IM	2	1	3641	C6	0.11505	3.4208e-06	0.607322	2	60	59	1	0.1		2087835857	Psme_SNP_contig00320_2559-0_T_F_2087835857	C	InfiniumII
psme_1_1_000033_2818	G	R	contig00320	2818	isogroup07248	IM	2	1	3641	C6	0.16475	1.8293e-05	0.60012	2	60	54	0.935	0.1		2087835859	Psme_SNP_contig00320_2818-0_B_R_2087835859	C	InfiniumII
psme_1_1_000033_3081	A	R	contig00320	3081	isogroup07248	IM	2	1	3641	C6	0.4444	2.4961e-05	0.800005	1	60	9	0.988	0.1		2087835860	Psme_SNP_contig00320_3081-0_B_R_2087835860	C	InfiniumII
psme_1_1_000048_247	G	R	contig00503	247	isogroup01560	IM	3	1	860	C3	0.122833	5.4668e-08	0.580317	3	60	210	0.996	0.1		2087835862	Psme_SNP_contig00503_247-0_B_R_2087835862	C	InfiniumII
psme_1_1_000048_337	A	R	contig00503	337	isogroup01560	IM	3	1	860	C3	0.07675	1.1102e-16	0.792458	2	60	678.5	0.915	0.1		2087835863	Psme_SNP_contig00503_337-0_T_F_2087835863	C	InfiniumII
psme_1_1_000048_745	G	R	contig00503	745	isogroup01560	IM	3	1	860	C3	0.2368	1.1102e-16	0.8	1	60	494	1	0.01		2087953291	Psme_SNP_contig00503_745-0_B_R_2087953291	C	InfiniumII
psme_1_1_000049_1	G	K	contig00527	1	isogroup00180	IM	9	1	1615	C6	0.2442	0	0.8	1	58	172			106;101
psme_1_1_000049_4	C	Y	contig00527	4	isogroup00180	IM	9	1	1615	C6	0.2265	0	0.8	1	58	181			106;101
psme_1_1_000049_19	T	Y	contig00527	19	isogroup00180	IM	9	1	1615	C6	0.2253	0	0.8	1	58	182			106;101
psme_1_1_000049_127	C	Y	contig00527	127	isogroup00180	IM	9	1	1615	C6	0.161	2.4425e-15	0.8	1	58	236			106
psme_1_1_000049_228	G	R	contig00527	228	isogroup00180	IM	9	1	1615	C6	0.05115	9.825e-05	0.799982	2	60	1806.5			106
psme_1_1_000049_261	C	Y	contig00527	261	isogroup00180	IM	9	1	1615	C6	0.0746	7.8634e-06	0.800002	1	55	268			106
psme_1_1_000049_262	A	R	contig00527	262	isogroup00180	IM	9	1	1615	C6	0.03835	8.5034e-06	0.799984	2	57.5	1539.5	0.949	0.001		2088087384	Psme_SNP_contig00527_262-0_B_R_2088087384	C	InfiniumII
psme_1_1_000049_496	A	R	contig00527	496	isogroup00180	IM	9	1	1615	C6	0.0334667	1.2514e-06	0.611196	3	47	266.667	0.949	0.01		2087953292	Psme_SNP_contig00527_496-0_B_R_2087953292	C	InfiniumII
psme_1_1_000049_562	T	Y	contig00527	562	isogroup00180	IM	9	1	1615	C6	0.14086	0	0.124438	5	55.4	729.6			106
psme_1_1_000049_639	C	M	contig00527	639	isogroup00180	IM	9	1	1615	C6	0.0453	2.9469e-12	0.663146	2	53	745	1	0.1		2087835864	Psme_SNP_contig00527_639-0_T_F_2087835864	C	InfiniumII
psme_1_1_000049_769	A	R	contig00527	769	isogroup00180	IM	9	1	1615	C6	0.14846	0	0.135885	5	57.8	747.4			106
psme_1_1_000049_790	G	R	contig00527	790	isogroup00180	IM	9	1	1615	C6	0.10948	0	0.123859	5	56.8	689.2			106
psme_1_1_000049_831	G	R	contig00527	831	isogroup00180	IM	9	1	1615	C6	0.3567	-2.2204e-16	0.000133792	5	54.4	592.4	1	0.001		2088087385	Psme_SNP_contig00527_831-0_B_R_2088087385	C	InfiniumII
psme_1_1_000049_1075	G	R	contig00527	1075	isogroup00180	IM	9	1	1615	C6	0.19032	0	0.0079352	5	58.4	816.6	0.915	0.1		2087835865	Psme_SNP_contig00527_1075-0_T_F_2087835865	C	InfiniumII
psme_1_1_000049_1120	G	R	contig00527	1120	isogroup00180	IM	9	1	1615	C6	0.0782333	1.2666e-09	0.515246	3	56.3333	800	1	0.01		2087953296	Psme_SNP_contig00527_1120-0_B_R_2087953296	C	InfiniumII
psme_1_1_000049_1333	C	M	contig00527	1333	isogroup00180	IM	9	1	1615	C6	0.1207	-2.2204e-16	0.597941	3	59	1405.67	0.996	0.1		2087835866	Psme_SNP_contig00527_1333-0_T_F_2087835866	C	InfiniumII
psme_1_1_000049_1518	C	Y	contig00527	1518	isogroup00180	IM	9	1	1615	C6	0.2543	-2.2204e-16	0.6	2	60	957.5	0.915	0.1		2087835867	Psme_SNP_contig00527_1518-0_B_F_2087835867	C	InfiniumII
psme_1_1_000049_1544	C	M	contig00527	1544	isogroup00180	IM	9	1	1615	C6	0.1836	-2.2204e-16	0.436828	3	60	551.667			106
psme_1_1_000049_1562	G	S	contig00527	1562	isogroup00180	IM	9	1	1615	C6	0.22288	0	0.000101329	5	59.8	457.8			106
psme_1_1_000049_1575	T	W	contig00527	1575	isogroup00180	IM	9	1	1615	C6	0.246125	0	0.207229	4	59.75	463.5			106;101
psme_1_1_000057_154	A	R	contig00716	154	isogroup00349	IM	3	1	644	C5	0.1681	1.1102e-16	0.8	1	60	1802	0.996	0.1		2087835868	Psme_SNP_contig00716_154-0_T_F_2087835868	C	InfiniumII
psme_1_1_000057_197	G	R	contig00716	197	isogroup00349	IM	3	1	644	C5	0.24384	0	0.0292846	5	60	653.2			106
psme_1_1_000057_320	C	S	contig00716	320	isogroup00349	IM	3	1	644	C5	0.2093	0	0.200004	4	60	537	1	0.001		2088087387	Psme_SNP_contig00716_320-0_T_F_2088087387	B	InfiniumI
psme_1_1_000057_443	C	Y	contig00716	443	isogroup00349	IM	3	1	644	C5	0.288	0	2.62087e-09	5	60	596	0.996	0.1		2087835869	Psme_SNP_contig00716_443-0_B_F_2087835869	C	InfiniumII
psme_1_1_000057_487	G	R	contig00716	487	isogroup00349	IM	3	1	644	C5	0.1264	1.696e-12	0.200018	4	60	800.25	0.976	0.001		2088087389	Psme_SNP_contig00716_487-0_B_R_2088087389	C	InfiniumII
psme_1_1_000057_576	A	M	contig00716	576	isogroup00349	IM	3	1	644	C5	0.36274	0	5.98366e-09	5	60	352.2			106
psme_1_1_000057_577	A	M	contig00716	577	isogroup00349	IM	3	1	644	C5	0.11278	0	0.0358746	5	60	350.2			106
psme_1_1_000057_617	G	R	contig00716	617	isogroup00349	IM	3	1	644	C5	0.20212	0	0.00224262	5	59.8	128.4			106;101
psme_1_1_000057_619	T	Y	contig00716	619	isogroup00349	IM	3	1	644	C5	0.32034	0	0.00224146	5	59.8	112.4			106;101
psme_1_1_000057_627	A	W	contig00716	627	isogroup00349	IM	3	1	644	C5	0.3301	1.1102e-16	0.8	1	60	206			106;101
psme_1_1_000057_629	A	R	contig00716	629	isogroup00349	IM	3	1	644	C5	0.121867	2.4087e-08	0.400047	3	59.6667	143.333			106;101
psme_1_1_000057_630	T	K	contig00716	630	isogroup00349	IM	3	1	644	C5	0.30835	0	0.202198	4	59.75	108.5			106;101
psme_1_1_000067_35	A	R	contig00860	35	isogroup00111	IM	12	1	370	C6	0.27875	1.8736e-09	0.200488	4	59.5	37.5			106;101
psme_1_1_000067_79	C	M	contig00860	79	isogroup00111	IM	12	1	370	C6	0.14462	7.0852e-11	0.00548234	5	59	89.4			106
psme_1_1_000067_81	C	Y	contig00860	81	isogroup00111	IM	12	1	370	C6	0.4	0	0.8	1	55	45			106
psme_1_1_000067_90	A	M	contig00860	90	isogroup00111	IM	12	1	370	C6	0.3659	2.5313e-14	0.8	1	54	41			106
psme_1_1_000067_91	A	M	contig00860	91	isogroup00111	IM	12	1	370	C6	0.179925	0	0.200175	4	58.5	124			106
psme_1_1_000067_103	C	Y	contig00860	103	isogroup00111	IM	12	1	370	C6	0.1373	3.9598e-05	0.800008	1	54	51			106
psme_1_1_000067_104	T	W	contig00860	104	isogroup00111	IM	12	1	370	C6	0.3962	0	0.8	1	55	53			106
psme_1_1_000067_145	G	S	contig00860	145	isogroup00111	IM	12	1	370	C6	0.3919	0	0.8	1	56	74			106
psme_1_1_000067_154	C	M	contig00860	154	isogroup00111	IM	12	1	370	C6	0.4205	0	0.8	1	56	88			106
psme_1_1_000067_177	T	Y	contig00860	177	isogroup00111	IM	12	1	370	C6	0.2162	0	0.400001	3	58	343.667			106
psme_1_1_000067_207	G	R	contig00860	207	isogroup00111	IM	12	1	370	C6	0.2915	-2.2204e-16	1.30562e-14	5	58	253.4	1	0.01		2087953301	Psme_SNP_contig00860_207-0_B_R_2087953301	C	InfiniumII
psme_1_1_000067_260	A	M	contig00860	260	isogroup00111	IM	12	1	370	C6	0.15356	0	0.000205105	5	59.2	378.6
psme_1_1_000067_285	G	R	contig00860	285	isogroup00111	IM	12	1	370	C6	0.43412	-2.2204e-16	5.834e-11	5	59.2	314.6			106
psme_1_1_000067_336	A	M	contig00860	336	isogroup00111	IM	12	1	370	C6	0.266933	0	0.4	3	58	215			106;101
psme_1_1_000070_175	G	R	contig00886	175	isogroup07506	IM	2	1	1543	C1	0.09675	3.2045e-08	0.600167	2	60	120.5
psme_1_1_000070_308	C	S	contig00886	308	isogroup07506	IM	2	1	1543	C1	0.163425	0	0.267108	4	60	123.25	0.988	0.1		2087835873	Psme_SNP_contig00886_308-0_B_F_2087835873	A	InfiniumI
psme_1_1_000070_311	A	R	contig00886	311	isogroup07506	IM	2	1	1543	C1	0.20112	0	0.105104	5	60	107.4	1	0.1		2087835874	Psme_SNP_contig00886_311-0_B_R_2087835874	C	InfiniumII
psme_1_1_000070_491	C	Y	contig00886	491	isogroup07506	IM	2	1	1543	C1	0.16052	0	0.102282	5	60	124.6	1	0.1		2087835876	Psme_SNP_contig00886_491-0_T_R_2087835876	C	InfiniumII
psme_1_1_000070_569	A	R	contig00886	569	isogroup07506	IM	2	1	1543	C1	0.106775	6.6478e-08	0.228831	4	60	166.25	1	0.1		2087835877	Psme_SNP_contig00886_569-0_T_F_2087835877	C	InfiniumII
psme_1_1_000070_647	A	W	contig00886	647	isogroup07506	IM	2	1	1543	C1	0.2024	0	0.210511	4	60	109	1	0.1		2087835880	Psme_SNP_contig00886_647-0_T_R_2087835880	B	InfiniumI
psme_1_1_000070_758	A	R	contig00886	758	isogroup07506	IM	2	1	1543	C1	0.09305	5.9077e-11	0.614796	2	60	116	1	0.1		2087835881	Psme_SNP_contig00886_758-0_T_F_2087835881	C	InfiniumII
psme_1_1_000070_790	C	S	contig00886	790	isogroup07506	IM	2	1	1543	C1	0.1095	0	0.436609	3	60	88.3333	0.899	0.1		2087835882	Psme_SNP_contig00886_790-0_B_R_2087835882	A	InfiniumI
psme_1_1_000070_869	T	K	contig00886	869	isogroup07506	IM	2	1	1543	C1	0.202	1.0519e-08	0.600002	2	60	56.5	0.988	0.1		2087835883	Psme_SNP_contig00886_869-0_B_F_2087835883	C	InfiniumII
psme_1_1_000070_870	G	R	contig00886	870	isogroup07506	IM	2	1	1543	C1	0.1518	3.7583e-09	0.400004	3	60	104.667	1	0.1		2087835884	Psme_SNP_contig00886_870-0_B_R_2087835884	C	InfiniumII
psme_1_1_000070_935	A	M	contig00886	935	isogroup07506	IM	2	1	1543	C1	0.239433	0	0.409566	3	60	92	1	0.1		2087835885	Psme_SNP_contig00886_935-0_T_F_2087835885	C	InfiniumII
psme_1_1_000070_989	A	R	contig00886	989	isogroup07506	IM	2	1	1543	C1	0.219925	0	0.275846	4	60	79.5	0.988	0.1		2087835888	Psme_SNP_contig00886_989-0_B_R_2087835888	C	InfiniumII
psme_1_1_000085_64	G	R	contig01168	64	isogroup01710	IM	3	1	1675	C5	0.1775	1.6115e-06	0.207136	4	59.75	31.75	1	0.1		2087835889	Psme_SNP_contig01168_64-0_T_F_2087835889	C	InfiniumII
psme_1_1_000085_85	G	R	contig01168	85	isogroup01710	IM	3	1	1675	C5	0.2432	1.6653e-15	0.8	1	60	111	0.858	0.1		2087835890	Psme_SNP_contig01168_85-0_B_R_2087835890	C	InfiniumII
psme_1_1_000085_174	T	Y	contig01168	174	isogroup01710	IM	3	1	1675	C5	0.2897	1.1102e-16	0.8	1	60	145	1	0.1		2087835891	Psme_SNP_contig01168_174-0_B_F_2087835891	C	InfiniumII
psme_1_1_000085_369	C	Y	contig01168	369	isogroup01710	IM	3	1	1675	C5	0.23025	2.1538e-14	0.6	2	60	73	0.996	0.1		2087835893	Psme_SNP_contig01168_369-0_B_F_2087835893	C	InfiniumII
psme_1_1_000085_1288	C	Y	contig01168	1288	isogroup01710	IM	3	1	1675	C5	0.2031	3.8357e-11	0.400006	3	60	49	0.976	0.1		2087835895	Psme_SNP_contig01168_1288-0_B_F_2087835895	C	InfiniumII
psme_1_1_000085_1297	C	S	contig01168	1297	isogroup01710	IM	3	1	1675	C5	0.3186	1.1102e-16	0.4	3	60	48	1	0.0001		2088178803	Psme_SNP_contig01168_1297-0_B_R_2088178803	B	InfiniumI
psme_1_1_000085_1392	C	S	contig01168	1392	isogroup01710	IM	3	1	1675	C5	0.33708	1.1102e-16	0.000771224	5	60	40	1	0.1		2087835896	Psme_SNP_contig01168_1392-0_B_R_2087835896	A	InfiniumI
psme_1_1_000085_1555	C	S	contig01168	1555	isogroup01710	IM	3	1	1675	C5	0.1548	1.5666e-07	0.402576	3	60	41.3333	1	0.1		2087835897	Psme_SNP_contig01168_1555-0_T_F_2087835897	A	InfiniumI
psme_1_1_000085_1586	T	W	contig01168	1586	isogroup01710	IM	3	1	1675	C5	0.287	1.4765e-08	0.400817	3	60	28	0.965	0.0001		2088178806	Psme_SNP_contig01168_1586-0_T_R_2088178806	B	InfiniumI
psme_1_1_000089_34	G	S	contig01268	34	isogroup03276	IM	2	1	839	C6	0.3636	1.5959e-05	0.800003	1	60	11			106;101
psme_1_1_000089_98	G	R	contig01268	98	isogroup03276	IM	2	1	839	C6	0.263375	1.1102e-16	0.20033	4	60	53.25			106
psme_1_1_000089_110	T	Y	contig01268	110	isogroup03276	IM	2	1	839	C6	0.296825	1.1102e-16	0.200001	4	59.75	59			106
psme_1_1_000089_137	A	R	contig01268	137	isogroup03276	IM	2	1	839	C6	0.118333	3.9177e-06	0.401408	3	59.6667	103.333			106
psme_1_1_000089_140	T	K	contig01268	140	isogroup03276	IM	2	1	839	C6	0.0892	2.6669e-05	0.800005	1	60	157			106
psme_1_1_000089_145	C	M	contig01268	145	isogroup03276	IM	2	1	839	C6	0.0767	5.4449e-07	0.601214	2	60	174			106
psme_1_1_000089_148	T	Y	contig01268	148	isogroup03276	IM	2	1	839	C6	0.2998	0	0.000121543	5	59.8	81.6			106
psme_1_1_000089_173	C	Y	contig01268	173	isogroup03276	IM	2	1	839	C6	0.1021	1.5407e-05	0.403234	3	60	150.333			106
psme_1_1_000089_246	T	Y	contig01268	246	isogroup03276	IM	2	1	839	C6	0.283325	1.1102e-16	0.200001	4	55.75	95	0.996	0.01		2087953307	Psme_SNP_contig01268_246-0_B_F_2087953307	C	InfiniumII
psme_1_1_000089_277	G	R	contig01268	277	isogroup03276	IM	2	1	839	C6	0.1081	2.899e-07	0.8	1	58	185			106
psme_1_1_000089_367	C	S	contig01268	367	isogroup03276	IM	2	1	839	C6	0.2159	1.1102e-16	0.00456898	5	58.6	81.4			106
psme_1_1_000089_387	G	R	contig01268	387	isogroup03276	IM	2	1	839	C6	0.17804	0	0.000434227	5	58.6	67.8			106
psme_1_1_000089_395	C	M	contig01268	395	isogroup03276	IM	2	1	839	C6	0.1143	8.0464e-07	0.8	1	60	140			106
psme_1_1_000089_399	G	R	contig01268	399	isogroup03276	IM	2	1	839	C6	0.0861	5.4407e-05	0.800011	1	60	151			106
psme_1_1_000089_431	C	S	contig01268	431	isogroup03276	IM	2	1	839	C6	0.1981	1.1102e-16	0.00576033	5	59.8	79.2			106
psme_1_1_000089_439	G	S	contig01268	439	isogroup03276	IM	2	1	839	C6	0.2186	1.1102e-16	0.00208151	5	59.8	80.6			106
psme_1_1_000089_464	A	M	contig01268	464	isogroup03276	IM	2	1	839	C6	0.06465	6.9218e-06	0.629039	2	60	124.5			106
psme_1_1_000089_499	G	R	contig01268	499	isogroup03276	IM	2	1	839	C6	0.0965	5.1348e-10	0.408394	3	59.6667	123			106
psme_1_1_000089_505	C	S	contig01268	505	isogroup03276	IM	2	1	839	C6	0.0759	6.1274e-09	0.632596	2	60	172			106
psme_1_1_000089_508	T	Y	contig01268	508	isogroup03276	IM	2	1	839	C6	0.11005	7.7716e-15	0.614064	2	60	169.5			106
psme_1_1_000089_517	T	K	contig01268	517	isogroup03276	IM	2	1	839	C6	0.143	1.9623e-06	0.712748	2	60	86			106
psme_1_1_000089_534	G	R	contig01268	534	isogroup03276	IM	2	1	839	C6	0.248625	0	0.20213	4	59.75	112.5			106
psme_1_1_000089_543	A	M	contig01268	543	isogroup03276	IM	2	1	839	C6	0.0594	4.8638e-05	0.418102	3	59.6667	150			106
psme_1_1_000089_567	G	R	contig01268	567	isogroup03276	IM	2	1	839	C6	0.18538	0	0.000353586	5	60	91.2			106
psme_1_1_000089_615	A	R	contig01268	615	isogroup03276	IM	2	1	839	C6	0.11335	2.0114e-11	0.223582	4	59.25	109.25			106
psme_1_1_000089_619	C	S	contig01268	619	isogroup03276	IM	2	1	839	C6	0.0582667	2.3323e-05	0.436889	3	59.3333	144.667			106
psme_1_1_000089_639	C	M	contig01268	639	isogroup03276	IM	2	1	839	C6	0.086775	1.1102e-16	0.250849	4	58.75	127.5			106
psme_1_1_000089_648	C	Y	contig01268	648	isogroup03276	IM	2	1	839	C6	0.10085	1.1102e-16	0.244494	4	57.75	134			106
psme_1_1_000089_716	G	R	contig01268	716	isogroup03276	IM	2	1	839	C6	0.1236	1.8364e-08	0.8	1	58	178			106
psme_1_1_000089_737	C	M	contig01268	737	isogroup03276	IM	2	1	839	C6	0.0530667	1.2552e-06	0.456582	3	55.6667	131.667	0.834	0.0001		2090652739	Psme_SNP_contig01268_737-0_B_R_2090652739	C	InfiniumII
psme_1_1_000091_66	A	M	contig01276	66	isogroup05958	IM	2	1	545	C7	0.1538	3.5733e-05	0.800007	1	60	39	0.996	0.01		2087953308	Psme_SNP_contig01276_66-0_T_F_2087953308	C	InfiniumII
psme_1_1_000091_88	T	K	contig01276	88	isogroup05958	IM	2	1	545	C7	0.3277	0	0.8	1	58	235			106
psme_1_1_000091_89	G	R	contig01276	89	isogroup05958	IM	2	1	545	C7	0.1174	4.5398e-12	0.8	1	58	247			106
psme_1_1_000091_92	T	W	contig01276	92	isogroup05958	IM	2	1	545	C7	0.3398	0	0.8	1	58	256			106
psme_1_1_000091_102	T	Y	contig01276	102	isogroup05958	IM	2	1	545	C7	0.3835	0	0.8	1	58	279			106
psme_1_1_000091_103	G	S	contig01276	103	isogroup05958	IM	2	1	545	C7	0.3466	0	0.8	1	58	277			106
psme_1_1_000091_114	A	M	contig01276	114	isogroup05958	IM	2	1	545	C7	0.3649	0	0.8	1	58	285			106
psme_1_1_000091_128	G	K	contig01276	128	isogroup05958	IM	2	1	545	C7	0.327733	6.5086e-11	0.400001	3	60	47.6667			106
psme_1_1_000091_178	G	R	contig01276	178	isogroup05958	IM	2	1	545	C7	0.4	3.9108e-12	0.8	1	58	30			106
psme_1_1_000091_233	A	R	contig01276	233	isogroup05958	IM	2	1	545	C7	0.3704	2.9687e-10	0.8	1	59	27			106
psme_1_1_000091_246	C	Y	contig01276	246	isogroup05958	IM	2	1	545	C7	0.3704	2.9687e-10	0.8	1	60	27			106
psme_1_1_000091_250	T	W	contig01276	250	isogroup05958	IM	2	1	545	C7	0.4286	1.4809e-12	0.8	1	60	28			106
psme_1_1_000091_265	G	R	contig01276	265	isogroup05958	IM	2	1	545	C7	0.5	8.2011e-12	0.8	1	60	20			106
psme_1_1_000091_286	G	K	contig01276	286	isogroup05958	IM	2	1	545	C7	0.4444	1.0614e-05	0.800002	1	60	9			106
psme_1_1_000091_313	G	R	contig01276	313	isogroup05958	IM	2	1	545	C7	0.4	1.735e-05	0.800003	1	60	10			106
psme_1_1_000091_346	C	Y	contig01276	346	isogroup05958	IM	2	1	545	C7	0.3636	2.6741e-05	0.800005	1	60	11			106
psme_1_1_000095_108	T	W	contig01330	108	isogroup03186	IM	2	1	649	C3	0.1944	6.7343e-06	0.800001	1	60	36			106
psme_1_1_000095_109	G	R	contig01330	109	isogroup03186	IM	2	1	649	C3	0.1892	8.095e-06	0.800002	1	60	37	0.662	0.1		2087835898	Psme_SNP_contig01330_109-0_B_R_2087835898	C	InfiniumII
psme_1_1_000095_289	T	W	contig01330	289	isogroup03186	IM	2	1	649	C3	0.07585	2.5091e-14	0.714248	2	60	410.5	1	0.1		2087835900	Psme_SNP_contig01330_289-0_T_R_2087835900	B	InfiniumI
psme_1_1_000095_511	G	R	contig01330	511	isogroup03186	IM	2	1	649	C3	0.1268	1.698e-08	0.400009	3	60	222.333
psme_1_1_000096_22	A	M	contig01359	22	isogroup05989	IM	2	1	1169	C5	0.1693	2.3554e-05	0.40718	3	59	24.6667			106;101
psme_1_1_000096_26	A	R	contig01359	26	isogroup05989	IM	2	1	1169	C5	0.2245	1.7785e-08	0.8	1	60	49			106;101
psme_1_1_000096_35	A	R	contig01359	35	isogroup05989	IM	2	1	1169	C5	0.2039	6.4835e-12	0.8	1	60	103	0.965	0.01		2087953309	Psme_SNP_contig01359_35-0_B_R_2087953309	C	InfiniumII
psme_1_1_000096_114	C	S	contig01359	114	isogroup05989	IM	2	1	1169	C5	0.16285	3.8837e-09	0.600001	2	59.5	72			106
psme_1_1_000096_116	A	W	contig01359	116	isogroup05989	IM	2	1	1169	C5	0.1373	2.2204e-16	0.600001	2	60	211.5			106
psme_1_1_000096_128	C	M	contig01359	128	isogroup05989	IM	2	1	1169	C5	0.202175	0	0.347835	4	59.75	131.25			106
psme_1_1_000096_129	T	Y	contig01359	129	isogroup05989	IM	2	1	1169	C5	0.1102	6.8979e-10	0.8	1	60	363			106
psme_1_1_000096_139	G	S	contig01359	139	isogroup05989	IM	2	1	1169	C5	0.1021	1.2247e-08	0.8	1	60	333			106
psme_1_1_000096_185	T	Y	contig01359	185	isogroup05989	IM	2	1	1169	C5	0.2381	9.8865e-05	0.80002	1	60	21			106
psme_1_1_000096_186	G	S	contig01359	186	isogroup05989	IM	2	1	1169	C5	0.14565	5.7106e-05	0.711449	2	60	83			106
psme_1_1_000096_194	C	Y	contig01359	194	isogroup05989	IM	2	1	1169	C5	0.130625	4.2188e-15	0.210644	4	60	140			106
psme_1_1_000096_197	G	R	contig01359	197	isogroup05989	IM	2	1	1169	C5	0.0862333	1.7412e-09	0.410604	3	60	178.667			106
psme_1_1_000096_199	C	Y	contig01359	199	isogroup05989	IM	2	1	1169	C5	0.0881	1.2911e-09	0.411134	3	60	174.667	0.949	0.0001		2088178811	Psme_SNP_contig01359_199-0_T_R_2088178811	C	InfiniumII
psme_1_1_000096_267	A	R	contig01359	267	isogroup05989	IM	2	1	1169	C5	0.22755	0	0.6	2	59.5	91.5	0.949	0.01		2087953310	Psme_SNP_contig01359_267-0_T_F_2087953310	C	InfiniumII
psme_1_1_000096_274	C	Y	contig01359	274	isogroup05989	IM	2	1	1169	C5	0.1115	1.7152e-09	0.8	1	60	314			106
psme_1_1_000096_276	G	S	contig01359	276	isogroup05989	IM	2	1	1169	C5	0.0986	1.1102e-16	0.710776	2	60	226			106
psme_1_1_000096_278	C	Y	contig01359	278	isogroup05989	IM	2	1	1169	C5	0.234	1.5913e-06	0.600051	2	60	81	0.949	0.1		2087835902	Psme_SNP_contig01359_278-0_T_R_2087835902	C	InfiniumII
psme_1_1_000096_366	T	Y	contig01359	366	isogroup05989	IM	2	1	1169	C5	0.3775	1.1102e-16	0.8	1	60	355	0.915	0.1		2087835903	Psme_SNP_contig01359_366-0_B_F_2087835903	C	InfiniumII
psme_1_1_000096_395	A	R	contig01359	395	isogroup05989	IM	2	1	1169	C5	0.0954	1.2743e-07	0.8	1	60	304			106
psme_1_1_000096_418	G	R	contig01359	418	isogroup05989	IM	2	1	1169	C5	0.263767	3.5305e-13	0.400001	3	60	62.6667			106
psme_1_1_000096_440	C	Y	contig01359	440	isogroup05989	IM	2	1	1169	C5	0.1231	4.2163e-11	0.8	1	60	333			106
psme_1_1_000096_446	G	R	contig01359	446	isogroup05989	IM	2	1	1169	C5	0.068	2.4525e-05	0.616871	2	60	93.5			106
psme_1_1_000096_494	T	Y	contig01359	494	isogroup05989	IM	2	1	1169	C5	0.198033	0	0.4	3	60	182			106
psme_1_1_000096_508	C	Y	contig01359	508	isogroup05989	IM	2	1	1169	C5	0.2068	1.1102e-16	0.8	1	60	353			106
psme_1_1_000096_577	C	Y	contig01359	577	isogroup05989	IM	2	1	1169	C5	0.0944	7.9337e-07	0.602601	2	60	88	0.996	0.0001		2088178814	Psme_SNP_contig01359_577-0_B_F_2088178814	C	InfiniumII
psme_1_1_000096_625	C	Y	contig01359	625	isogroup05989	IM	2	1	1169	C5	0.3739	1.1102e-16	0.8	1	60	337			106
psme_1_1_000096_635	C	S	contig01359	635	isogroup05989	IM	2	1	1169	C5	0.0977	1.5981e-06	0.8	1	60	133			106
psme_1_1_000096_656	C	Y	contig01359	656	isogroup05989	IM	2	1	1169	C5	0.113775	8.1614e-05	0.212167	4	60	54.25	1	0.1		2087835904	Psme_SNP_contig01359_656-0_T_R_2087835904	C	InfiniumII
psme_1_1_000096_772	C	Y	contig01359	772	isogroup05989	IM	2	1	1169	C5	0.0743	1.3067e-05	0.800003	1	60	323	0.996	0.01		2087953314	Psme_SNP_contig01359_772-0_B_F_2087953314	C	InfiniumII
psme_1_1_000096_876	C	S	contig01359	876	isogroup05989	IM	2	1	1169	C5	0.3997	0	0.2	4	60	150.5	1	0.1		2087835905	Psme_SNP_contig01359_876-0_B_F_2087835905	A	InfiniumI
psme_1_1_000096_913	A	W	contig01359	913	isogroup05989	IM	2	1	1169	C5	0.0832	1.0137e-07	0.614526	2	60	93	0.9	0.1		2087835906	Psme_SNP_contig01359_913-0_B_R_2087835906	A	InfiniumI
psme_1_1_000096_985	C	S	contig01359	985	isogroup05989	IM	2	1	1169	C5	0.1506	3.6288e-10	0.418666	3	60	155.333	0.988	0.1		2087835907	Psme_SNP_contig01359_985-0_T_F_2087835907	B	InfiniumI
psme_1_1_000096_994	C	Y	contig01359	994	isogroup05989	IM	2	1	1169	C5	0.2542	1.1102e-16	0.8	1	60	295			106
psme_1_1_000096_1019	T	W	contig01359	1019	isogroup05989	IM	2	1	1169	C5	0.31125	0	0.600014	2	60	56			106
psme_1_1_000096_1037	G	R	contig01359	1037	isogroup05989	IM	2	1	1169	C5	0.267733	0	0.400457	3	60	86.3333	0.949	0.001		2088087400	Psme_SNP_contig01359_1037-0_B_R_2088087400	C	InfiniumII
psme_1_1_000096_1119	A	W	contig01359	1119	isogroup05989	IM	2	1	1169	C5	0.257	2.5535e-15	0.60034	2	60	32.5	0.988	0.001		2088087401	Psme_SNP_contig01359_1119-0_B_F_2088087401	A	InfiniumI
psme_1_1_000096_1128	C	Y	contig01359	1128	isogroup05989	IM	2	1	1169	C5	0.4043	1.1102e-16	0.8	1	60	94			106;101
psme_1_1_000098_306	T	Y	contig01381	306	isogroup01703	IM	2	1	2979	C4	0.2576	1.1102e-16	0.651312	2	60	98	0.935	0.1		2087835908	Psme_SNP_contig01381_306-0_B_F_2087835908	C	InfiniumII
psme_1_1_000098_352	C	Y	contig01381	352	isogroup01703	IM	2	1	2979	C4	0.1393	4.9564e-07	0.607688	2	60	38			106
psme_1_1_000098_381	G	R	contig01381	381	isogroup01703	IM	2	1	2979	C4	0.199533	1.1102e-16	0.403278	3	60	66			106
psme_1_1_000098_401	T	Y	contig01381	401	isogroup01703	IM	2	1	2979	C4	0.27555	3.3307e-16	0.600604	2	60	35.5	0.935	0.1		2087835909	Psme_SNP_contig01381_401-0_T_R_2087835909	C	InfiniumII
psme_1_1_000098_553	A	R	contig01381	553	isogroup01703	IM	2	1	2979	C4	0.3833	1.1102e-16	0.8	1	60	60	1	0.1		2087835910	Psme_SNP_contig01381_553-0_B_R_2087835910	C	InfiniumII
psme_1_1_000098_674	T	Y	contig01381	674	isogroup01703	IM	2	1	2979	C4	0.230667	1.4386e-11	0.401851	3	60	59.3333	1	0.1		2087835911	Psme_SNP_contig01381_674-0_B_F_2087835911	C	InfiniumII
psme_1_1_000098_715	A	M	contig01381	715	isogroup01703	IM	2	1	2979	C4	0.1359	3.3277e-07	0.8	1	60	103	0.988	0.1		2087835912	Psme_SNP_contig01381_715-0_B_R_2087835912	C	InfiniumII
psme_1_1_000098_1055	A	R	contig01381	1055	isogroup01703	IM	2	1	2979	C4	0.1298	0	0.603289	2	60	115.5	0.976	0.01		2087953322	Psme_SNP_contig01381_1055-0_T_F_2087953322	C	InfiniumII
psme_1_1_000098_1069	T	Y	contig01381	1069	isogroup01703	IM	2	1	2979	C4	0.2693	0	0.400076	3	60	60.3333	0.996	0.1		2087835913	Psme_SNP_contig01381_1069-0_T_R_2087835913	C	InfiniumII
psme_1_1_000098_1625	A	R	contig01381	1625	isogroup01703	IM	2	1	2979	C4	0.240425	6.3283e-15	0.200022	4	60	47.25	1	0.1		2087835914	Psme_SNP_contig01381_1625-0_T_F_2087835914	C	InfiniumII
psme_1_1_000098_1964	C	M	contig01381	1964	isogroup01703	IM	2	1	2979	C4	0.24	2.6635e-09	0.8	1	60	50	0.935	0.01		2087953324	Psme_SNP_contig01381_1964-0_T_F_2087953324	C	InfiniumII
psme_1_1_000098_1990	T	Y	contig01381	1990	isogroup01703	IM	2	1	2979	C4	0.1492	2.9174e-06	0.402855	3	60	40	1	0.1		2087835916	Psme_SNP_contig01381_1990-0_T_R_2087835916	C	InfiniumII
psme_1_1_000098_2288	G	R	contig01381	2288	isogroup01703	IM	2	1	2979	C4	0.207533	1.7208e-14	0.400004	3	60	62.6667	1	0.1		2087835918	Psme_SNP_contig01381_2288-0_B_R_2087835918	C	InfiniumII
psme_1_1_000098_2451	C	M	contig01381	2451	isogroup01703	IM	2	1	2979	C4	0.17135	2.1252e-11	0.65499	2	60	59.5	0.976	0.1		2087835920	Psme_SNP_contig01381_2451-0_B_R_2087835920	C	InfiniumII
psme_1_1_000098_2583	A	R	contig01381	2583	isogroup01703	IM	2	1	2979	C4	0.15015	1.6653e-15	0.675606	2	60	91.5	0.877	0.1		2087835921	Psme_SNP_contig01381_2583-0_T_F_2087835921	C	InfiniumII
psme_1_1_000098_2623	C	Y	contig01381	2623	isogroup01703	IM	2	1	2979	C4	0.4535	1.1102e-16	0.8	1	60	86	1	0.01		2087953327	Psme_SNP_contig01381_2623-0_T_R_2087953327	C	InfiniumII
psme_1_1_000106_132	T	Y	contig01528	132	isogroup01034	IM	4	1	3184	C5	0.229467	4.5075e-14	0.499814	3	60	54.3333	1	0.1		2087835922	Psme_SNP_contig01528_132-0_B_F_2087835922	C	InfiniumII
psme_1_1_000106_994	T	Y	contig01528	994	isogroup01034	IM	4	1	3184	C5	0.1364	1.1827e-05	0.800002	1	60	66	1	0.1		2087835923	Psme_SNP_contig01528_994-0_B_F_2087835923	C	InfiniumII
psme_1_1_000106_1228	T	Y	contig01528	1228	isogroup01034	IM	4	1	3184	C5	0.1707	1.596e-05	0.800003	1	60	41	1	0.1		2087835926	Psme_SNP_contig01528_1228-0_T_R_2087835926	C	InfiniumII
psme_1_1_000106_1285	T	Y	contig01528	1285	isogroup01034	IM	4	1	3184	C5	0.1538	8.9035e-05	0.800018	1	60	39	0.889	0.1		2087835927	Psme_SNP_contig01528_1285-0_B_F_2087835927	C	InfiniumII
psme_1_1_000106_1299	C	S	contig01528	1299	isogroup01034	IM	4	1	3184	C5	0.1818	3.4133e-06	0.800001	1	60	44			106
psme_1_1_000106_1331	C	S	contig01528	1331	isogroup01034	IM	4	1	3184	C5	0.1702	5.5775e-06	0.800001	1	60	47	0.976	0.0001		2088178823	Psme_SNP_contig01528_1331-0_B_R_2088178823	A	InfiniumI
psme_1_1_000106_1565	T	Y	contig01528	1565	isogroup01034	IM	4	1	3184	C5	0.1905	2.402e-06	0.8	1	60	42	0.976	0.1		2087835928	Psme_SNP_contig01528_1565-0_B_F_2087835928	C	InfiniumII
psme_1_1_000106_1596	T	W	contig01528	1596	isogroup01034	IM	4	1	3184	C5	0.1579	7.7105e-05	0.800015	1	60	38	0.858	0.1		2087835929	Psme_SNP_contig01528_1596-0_T_R_2087835929	B	InfiniumI
psme_1_1_000106_1794	G	R	contig01528	1794	isogroup01034	IM	4	1	3184	C5	0.2	5.5664e-06	0.800001	1	60	35	0.965	0.1		2087835931	Psme_SNP_contig01528_1794-0_B_R_2087835931	C	InfiniumII
psme_1_1_000113_37	T	W	contig01584	37	isogroup03469	IM	2	1	1101	C6	0.1311	3.5819e-05	0.800007	1	60	61	1	0.001		2088087410	Psme_SNP_contig01584_37-0_B_R_2088087410	A	InfiniumI
psme_1_1_000113_94	A	R	contig01584	94	isogroup03469	IM	2	1	1101	C6	0.10765	1.2444e-12	0.605129	2	59.5	104	1	0.1		2087835932	Psme_SNP_contig01584_94-0_T_F_2087835932	C	InfiniumII
psme_1_1_000113_139	A	M	contig01584	139	isogroup03469	IM	2	1	1101	C6	0.0642	7.4891e-11	0.461345	3	60	148.333			106
psme_1_1_000113_140	C	M	contig01584	140	isogroup03469	IM	2	1	1101	C6	0.0679333	7.4891e-11	0.425851	3	60	149	1	0.01		2087953338	Psme_SNP_contig01584_140-0_B_R_2087953338	C	InfiniumII
psme_1_1_000113_207	A	W	contig01584	207	isogroup03469	IM	2	1	1101	C6	0.163275	5.4767e-09	0.200774	4	60	101.5	0.988	0.0001		2088178830	Psme_SNP_contig01584_207-0_T_F_2088178830	A	InfiniumI
psme_1_1_000113_235	A	M	contig01584	235	isogroup03469	IM	2	1	1101	C6	0.2695	0	0.402187	3	60	114.667			106
psme_1_1_000113_252	T	Y	contig01584	252	isogroup03469	IM	2	1	1101	C6	0.1596	7.6162e-10	0.8	1	60	94			106
psme_1_1_000113_253	G	R	contig01584	253	isogroup03469	IM	2	1	1101	C6	0.258033	0	0.443392	3	60	101.333			106
psme_1_1_000113_255	A	R	contig01584	255	isogroup03469	IM	2	1	1101	C6	0.2354	1.1102e-16	0.4	3	60	102			106
psme_1_1_000113_261	T	Y	contig01584	261	isogroup03469	IM	2	1	1101	C6	0.1563	1.2429e-09	0.8	1	60	128			106
psme_1_1_000113_262	C	Y	contig01584	262	isogroup03469	IM	2	1	1101	C6	0.1275	8.7189e-08	0.8	1	60	102	0.965	0.1		2087835933	Psme_SNP_contig01584_262-0_T_R_2087835933	C	InfiniumII
psme_1_1_000113_616	C	M	contig01584	616	isogroup03469	IM	2	1	1101	C6	0.2922	0	0.6	2	60	113	0.996	0.1		2087835934	Psme_SNP_contig01584_616-0_T_F_2087835934	C	InfiniumII
psme_1_1_000113_622	C	M	contig01584	622	isogroup03469	IM	2	1	1101	C6	0.26876	0	0.0353855	5	60	80.8			106
psme_1_1_000113_654	C	Y	contig01584	654	isogroup03469	IM	2	1	1101	C6	0.2923	0	0.210294	4	59.75	99.25			106
psme_1_1_000113_700	A	R	contig01584	700	isogroup03469	IM	2	1	1101	C6	0.319225	0	0.232358	4	59.75	91.25	0.915	0.01		2087953341	Psme_SNP_contig01584_700-0_B_R_2087953341	C	InfiniumII
psme_1_1_000113_751	G	K	contig01584	751	isogroup03469	IM	2	1	1101	C6	0.29375	0	0.6	2	60	157	0.915	0.01		2087953342	Psme_SNP_contig01584_751-0_B_F_2087953342	C	InfiniumII
psme_1_1_000113_754	G	K	contig01584	754	isogroup03469	IM	2	1	1101	C6	0.335167	0	0.400521	3	60	102			106
psme_1_1_000113_775	A	M	contig01584	775	isogroup03469	IM	2	1	1101	C6	0.24405	0	0.236536	4	60	81.75			106
psme_1_1_000113_805	A	R	contig01584	805	isogroup03469	IM	2	1	1101	C6	0.153567	1.1388e-11	0.407321	3	59	86.6667			106
psme_1_1_000113_836	T	Y	contig01584	836	isogroup03469	IM	2	1	1101	C6	0.313425	0	0.224477	4	55.25	43.75			106
psme_1_1_000113_855	G	K	contig01584	855	isogroup03469	IM	2	1	1101	C6	0.25	7.2412e-08	0.8	1	50	36	0.834	0.1		2087835935	Psme_SNP_contig01584_855-0_T_R_2087835935	C	InfiniumII
psme_1_1_000113_957	C	Y	contig01584	957	isogroup03469	IM	2	1	1101	C6	0.10975	5.5604e-09	0.713396	2	60	107	0.787	0.1		2087835936	Psme_SNP_contig01584_957-0_B_F_2087835936	C	InfiniumII
psme_1_1_000113_972	G	K	contig01584	972	isogroup03469	IM	2	1	1101	C6	0.118367	6.2172e-15	0.407584	3	60	76.3333			106
psme_1_1_000113_983	T	K	contig01584	983	isogroup03469	IM	2	1	1101	C6	0.28745	0	0.6	2	60	101	0.63	0.1		2087835937	Psme_SNP_contig01584_983-0_T_R_2087835937	C	InfiniumII
psme_1_1_000113_1092	A	R	contig01584	1092	isogroup03469	IM	2	1	1101	C6	0.2222	1.0709e-05	0.800002	1	60	27	1	0.1		2087835938	Psme_SNP_contig01584_1092-0_T_F_2087835938	C	InfiniumII
psme_1_1_000114_86	A	M	contig01603	86	isogroup01608	IM	4	1	2699	C6	0.1037	7.5874e-05	0.600069	2	60	140.5	1	0.1		2087835939	Psme_SNP_contig01603_86-0_T_F_2087835939	C	InfiniumII
psme_1_1_000114_574	C	Y	contig01603	574	isogroup01608	IM	4	1	2699	C6	0.1853	1.1102e-16	0.00493504	5	60	246.6	0.996	0.1		2087835940	Psme_SNP_contig01603_574-0_B_F_2087835940	C	InfiniumII
psme_1_1_000114_632	A	R	contig01603	632	isogroup01608	IM	4	1	2699	C6	0.113667	2.1472e-13	0.43086	3	60	307	0.976	0.1		2087835941	Psme_SNP_contig01603_632-0_T_F_2087835941	C	InfiniumII
psme_1_1_000114_643	T	K	contig01603	643	isogroup01608	IM	4	1	2699	C6	0.11855	1.1102e-16	0.737686	2	60	619	0.996	0.1		2087835942	Psme_SNP_contig01603_643-0_T_R_2087835942	C	InfiniumII
psme_1_1_000114_788	C	M	contig01603	788	isogroup01608	IM	4	1	2699	C6	0.3136	0	0.027446	5	60	168.8	0.834	0.0001		2088178834	Psme_SNP_contig01603_788-0_T_F_2088178834	C	InfiniumII
psme_1_1_000114_814	G	R	contig01603	814	isogroup01608	IM	4	1	2699	C6	0.0754	1.3216e-05	0.800003	1	60	305			106
psme_1_1_000114_1124	G	K	contig01603	1124	isogroup01608	IM	4	1	2699	C6	0.079275	1.3106e-09	0.327925	4	60	262.5	1	0.1		2087835943	Psme_SNP_contig01603_1124-0_B_F_2087835943	C	InfiniumII
psme_1_1_000114_1520	C	Y	contig01603	1520	isogroup01608	IM	4	1	2699	C6	0.14705	1.1102e-16	0.673078	2	59.5	332.5	1	0.1		2087835944	Psme_SNP_contig01603_1520-0_B_F_2087835944	C	InfiniumII
psme_1_1_000114_1799	T	Y	contig01603	1799	isogroup01608	IM	4	1	2699	C6	0.26802	0	0.0030106	5	60	228.2	1	0.1		2087835946	Psme_SNP_contig01603_1799-0_T_R_2087835946	C	InfiniumII
psme_1_1_000114_2024	G	R	contig01603	2024	isogroup01608	IM	4	1	2699	C6	0.10795	1.2026e-09	0.600774	2	60	419.5	1	0.1		2087835947	Psme_SNP_contig01603_2024-0_T_F_2087835947	C	InfiniumII
psme_1_1_000114_2039	T	W	contig01603	2039	isogroup01608	IM	4	1	2699	C6	0.085925	9.8779e-12	0.211892	4	60	348.25	1	0.1		2087835948	Psme_SNP_contig01603_2039-0_B_R_2087835948	B	InfiniumI
psme_1_1_000114_2099	A	R	contig01603	2099	isogroup01608	IM	4	1	2699	C6	0.06145	4.6648e-06	0.284836	4	60	270.5	1	0.1		2087835949	Psme_SNP_contig01603_2099-0_T_F_2087835949	C	InfiniumII
psme_1_1_000114_2160	G	R	contig01603	2160	isogroup01608	IM	4	1	2699	C6	0.144975	3.3307e-16	0.205856	4	60	236.5	0.949	0.0001		2088178840	Psme_SNP_contig01603_2160-0_T_F_2088178840	C	InfiniumII
psme_1_1_000114_2171	A	R	contig01603	2171	isogroup01608	IM	4	1	2699	C6	0.0904	1.2942e-08	0.221224	4	60	231	0.834	0.1		2087835950	Psme_SNP_contig01603_2171-0_B_R_2087835950	C	InfiniumII
psme_1_1_000114_2240	G	R	contig01603	2240	isogroup01608	IM	4	1	2699	C6	0.2429	1.8391e-12	0.6	2	60	155.5			106
psme_1_1_000114_2252	T	W	contig01603	2252	isogroup01608	IM	4	1	2699	C6	0.23395	2.0828e-13	0.6	2	60	149.5			106
psme_1_1_000114_2256	C	M	contig01603	2256	isogroup01608	IM	4	1	2699	C6	0.36	1.1102e-16	0.8	1	60	250			106
psme_1_1_000114_2311	T	K	contig01603	2311	isogroup01608	IM	4	1	2699	C6	0.0846667	1.0521e-07	0.430912	3	60	138	1	0.001		2088087422	Psme_SNP_contig01603_2311-0_T_R_2088087422	C	InfiniumII
psme_1_1_000114_2390	T	Y	contig01603	2390	isogroup01608	IM	4	1	2699	C6	0.209725	1.1102e-16	0.204821	4	60	82.75	0.787	0.001		2088087423	Psme_SNP_contig01603_2390-0_B_F_2088087423	C	InfiniumII
psme_1_1_000114_2409	G	R	contig01603	2409	isogroup01608	IM	4	1	2699	C6	0.0862	2.5502e-05	0.800005	1	60	174	0.787	0.1		2087835951	Psme_SNP_contig01603_2409-0_B_R_2087835951	C	InfiniumII
psme_1_1_000114_2492	C	Y	contig01603	2492	isogroup01608	IM	4	1	2699	C6	0.2651	1.1102e-16	0.6	2	60	110	0.877	0.01		2087953353	Psme_SNP_contig01603_2492-0_B_F_2087953353	C	InfiniumII
psme_1_1_000114_2496	A	W	contig01603	2496	isogroup01608	IM	4	1	2699	C6	0.2189	0	0.219482	4	60	92.25			106
psme_1_1_000114_2510	G	R	contig01603	2510	isogroup01608	IM	4	1	2699	C6	0.1016	9.5428e-07	0.8	1	60	187	0.813	0.1		2087835952	Psme_SNP_contig01603_2510-0_B_R_2087835952	C	InfiniumII
psme_1_1_000114_2615	C	S	contig01603	2615	isogroup01608	IM	4	1	2699	C6	0.260125	0	0.200795	4	60	95.5	0.996	0.01		2087953355	Psme_SNP_contig01603_2615-0_B_F_2087953355	A	InfiniumI
psme_1_1_000116_187	T	Y	contig01660	187	isogroup07063	IM	2	1	2697	C7	0.1395	6.2332e-05	0.800012	1	60	43	1	0.1		2087835953	Psme_SNP_contig01660_187-0_B_F_2087835953	C	InfiniumII
psme_1_1_000116_239	C	M	contig01660	239	isogroup07063	IM	2	1	2697	C7	0.1286	3.696e-06	0.800001	1	60	70	0.965	0.1		2087835955	Psme_SNP_contig01660_239-0_T_F_2087835955	C	InfiniumII
psme_1_1_000116_240	T	K	contig01660	240	isogroup07063	IM	2	1	2697	C7	0.3325	0	0.4	3	60	61.6667			106
psme_1_1_000116_252	T	Y	contig01660	252	isogroup07063	IM	2	1	2697	C7	0.1538	1.9677e-08	0.8	1	60	104			106
psme_1_1_000116_295	A	R	contig01660	295	isogroup07063	IM	2	1	2697	C7	0.3381	0	0.4	3	60	59.6667			106
psme_1_1_000116_321	G	R	contig01660	321	isogroup07063	IM	2	1	2697	C7	0.1299	8.061e-06	0.800002	1	60	77
psme_1_1_000116_449	T	Y	contig01660	449	isogroup07063	IM	2	1	2697	C7	0.2505	1.1102e-16	0.600001	2	60	110	0.877	0.1		2087835958	Psme_SNP_contig01660_449-0_T_R_2087835958	C	InfiniumII
psme_1_1_000116_503	C	Y	contig01660	503	isogroup07063	IM	2	1	2697	C7	0.2018	1.7991e-12	0.8	1	60	114	0.877	0.1		2087835959	Psme_SNP_contig01660_503-0_B_F_2087835959	C	InfiniumII
psme_1_1_000116_511	C	S	contig01660	511	isogroup07063	IM	2	1	2697	C7	0.2567	2.7653e-12	0.200107	4	60	64.75			106
psme_1_1_000116_528	C	S	contig01660	528	isogroup07063	IM	2	1	2697	C7	0.1765	3.6249e-13	0.8	1	60	119			106
psme_1_1_000116_533	A	W	contig01660	533	isogroup07063	IM	2	1	2697	C7	0.219467	2.4371e-05	0.401007	3	60	44			106
psme_1_1_000116_560	A	M	contig01660	560	isogroup07063	IM	2	1	2697	C7	0.1548	9.0276e-09	0.8	1	60	84			106
psme_1_1_000116_607	G	R	contig01660	607	isogroup07063	IM	2	1	2697	C7	0.119	7.5802e-08	0.8	1	60	168	1	0.001		2088087434	Psme_SNP_contig01660_607-0_B_R_2088087434	C	InfiniumII
psme_1_1_000116_666	A	R	contig01660	666	isogroup07063	IM	2	1	2697	C7	0.10915	1.5765e-14	0.697364	2	60	138	0.988	0.1		2087835960	Psme_SNP_contig01660_666-0_T_F_2087835960	C	InfiniumII
psme_1_1_000116_695	A	R	contig01660	695	isogroup07063	IM	2	1	2697	C7	0.3507	0	0.600001	2	60	62			106
psme_1_1_000116_742	A	R	contig01660	742	isogroup07063	IM	2	1	2697	C7	0.282733	0	0.415007	3	60	44.3333			106
psme_1_1_000116_758	A	R	contig01660	758	isogroup07063	IM	2	1	2697	C7	0.1069	4.4527e-06	0.800001	1	60	131	0.996	0.1		2087835961	Psme_SNP_contig01660_758-0_B_R_2087835961	C	InfiniumII
psme_1_1_000116_887	C	M	contig01660	887	isogroup07063	IM	2	1	2697	C7	0.2851	0	0.200702	4	60	48.75	1	0.1		2087835962	Psme_SNP_contig01660_887-0_T_F_2087835962	C	InfiniumII
psme_1_1_000116_907	C	S	contig01660	907	isogroup07063	IM	2	1	2697	C7	0.15645	1.2212e-15	0.603691	2	60	85.5	1	0.01		2087953361	Psme_SNP_contig01660_907-0_B_R_2087953361	A	InfiniumI
psme_1_1_000116_983	G	R	contig01660	983	isogroup07063	IM	2	1	2697	C7	0.24015	7.5739e-12	0.600002	2	60	48.5	0.842	0.001		2088087438	Psme_SNP_contig01660_983-0_T_F_2088087438	C	InfiniumII
psme_1_1_000116_1033	T	Y	contig01660	1033	isogroup07063	IM	2	1	2697	C7	0.1659	3.3101e-05	0.601374	2	60	41			106
psme_1_1_000116_1065	T	Y	contig01660	1065	isogroup07063	IM	2	1	2697	C7	0.22375	1.351e-10	0.600181	2	60	36.5	0.899	0.1		2087835963	Psme_SNP_contig01660_1065-0_T_R_2087835963	C	InfiniumII
psme_1_1_000116_1298	C	Y	contig01660	1298	isogroup07063	IM	2	1	2697	C7	0.23395	3.6804e-13	0.60028	2	60	35.5	0.781	0.1		2087835964	Psme_SNP_contig01660_1298-0_B_F_2087835964	C	InfiniumII
psme_1_1_000116_1331	T	Y	contig01660	1331	isogroup07063	IM	2	1	2697	C7	0.210275	4.303e-11	0.204419	4	60	32.5	1	0.1		2087835965	Psme_SNP_contig01660_1331-0_T_R_2087835965	C	InfiniumII
psme_1_1_000116_1409	C	M	contig01660	1409	isogroup07063	IM	2	1	2697	C7	0.13005	4.1471e-06	0.603722	2	60	43	0.996	0.1		2087835966	Psme_SNP_contig01660_1409-0_T_F_2087835966	C	InfiniumII
psme_1_1_000116_1425	A	M	contig01660	1425	isogroup07063	IM	2	1	2697	C7	0.1525	4.9048e-06	0.800001	1	60	59	0.949	0.1		2087835967	Psme_SNP_contig01660_1425-0_B_R_2087835967	C	InfiniumII
psme_1_1_000116_1592	G	R	contig01660	1592	isogroup07063	IM	2	1	2697	C7	0.302075	1.7764e-15	0.201745	4	60	19	0.988	0.1		2087835968	Psme_SNP_contig01660_1592-0_B_R_2087835968	C	InfiniumII
psme_1_1_000116_1868	C	Y	contig01660	1868	isogroup07063	IM	2	1	2697	C7	0.1463	6.0439e-07	0.8	1	60	82	0.896	0.1		2087835969	Psme_SNP_contig01660_1868-0_T_R_2087835969	C	InfiniumII
psme_1_1_000116_1946	G	R	contig01660	1946	isogroup07063	IM	2	1	2697	C7	0.378933	0	0.400002	3	60	62.3333	0.976	0.01		2087953369	Psme_SNP_contig01660_1946-0_T_F_2087953369	C	InfiniumII
psme_1_1_000116_1984	T	Y	contig01660	1984	isogroup07063	IM	2	1	2697	C7	0.2187	1.4267e-09	0.600108	2	60	48			106
psme_1_1_000116_1988	G	K	contig01660	1988	isogroup07063	IM	2	1	2697	C7	0.1732	8.0328e-05	0.6014	2	60	45.5	0.935	0.01		2087953370	Psme_SNP_contig01660_1988-0_T_R_2087953370	C	InfiniumII
psme_1_1_000116_2269	G	R	contig01660	2269	isogroup07063	IM	2	1	2697	C7	0.2222	2.0673e-08	0.404488	3	60	23.6667	1	0.1		2087835970	Psme_SNP_contig01660_2269-0_T_F_2087835970	C	InfiniumII
psme_1_1_000116_2405	G	K	contig01660	2405	isogroup07063	IM	2	1	2697	C7	0.221133	4.3084e-12	0.406891	3	60	19	0.737	0.1		2087835972	Psme_SNP_contig01660_2405-0_B_F_2087835972	C	InfiniumII
psme_1_1_000116_2424	C	Y	contig01660	2424	isogroup07063	IM	2	1	2697	C7	0.4148	3.3307e-16	0.400011	3	60	17	0.949	0.1		2087835973	Psme_SNP_contig01660_2424-0_T_R_2087835973	C	InfiniumII
psme_1_1_000116_2631	C	Y	contig01660	2631	isogroup07063	IM	2	1	2697	C7	0.25515	3.7669e-10	0.6	2	60	35.5	0.915	0.1		2087835974	Psme_SNP_contig01660_2631-0_B_F_2087835974	C	InfiniumII
psme_1_1_000116_2654	G	R	contig01660	2654	isogroup07063	IM	2	1	2697	C7	0.3846	1.8274e-11	0.8	1	60	26			106;101
psme_1_1_000118_58	A	W	contig01724	58	isogroup00419	IM	4	1	1159	C5	0.3889	4.1182e-08	0.8	1	60	18	1	0.001		2088087447	Psme_SNP_contig01724_58-0_T_F_2088087447	B	InfiniumI
psme_1_1_000118_186	A	M	contig01724	186	isogroup00419	IM	4	1	1159	C5	0.17965	1.5573e-05	0.600442	2	60	27			106
psme_1_1_000118_192	A	R	contig01724	192	isogroup00419	IM	4	1	1159	C5	0.26735	2.1407e-11	0.60006	2	60	28			106
psme_1_1_000118_195	T	Y	contig01724	195	isogroup00419	IM	4	1	1159	C5	0.28225	7.0293e-05	0.614177	2	60	18.5			106
psme_1_1_000118_229	C	Y	contig01724	229	isogroup00419	IM	4	1	1159	C5	0.2727	3.0432e-06	0.800001	1	60	22			106
psme_1_1_000118_277	G	S	contig01724	277	isogroup00419	IM	4	1	1159	C5	0.186	2.8707e-06	0.800001	1	60	43			106
psme_1_1_000118_310	G	R	contig01724	310	isogroup00419	IM	4	1	1159	C5	0.324275	1.1213e-14	0.215005	4	60	31.25			106
psme_1_1_000118_333	G	R	contig01724	333	isogroup00419	IM	4	1	1159	C5	0.362033	0	0.4	3	60	45			106
psme_1_1_000118_426	A	M	contig01724	426	isogroup00419	IM	4	1	1159	C5	0.2233	2.3082e-13	0.8	1	60	103	0.988	0.1		2087835975	Psme_SNP_contig01724_426-0_T_F_2087835975	C	InfiniumII
psme_1_1_000118_508	C	M	contig01724	508	isogroup00419	IM	4	1	1159	C5	0.1875	3.0233e-09	0.8	1	60	80	1	0.01		2087953375	Psme_SNP_contig01724_508-0_T_F_2087953375	C	InfiniumII
psme_1_1_000118_519	T	Y	contig01724	519	isogroup00419	IM	4	1	1159	C5	0.2118	0	0.201114	4	60	51.75	0.935	0.1		2087835977	Psme_SNP_contig01724_519-0_T_R_2087835977	C	InfiniumII
psme_1_1_000118_631	A	R	contig01724	631	isogroup00419	IM	4	1	1159	C5	0.181375	0	0.266434	4	59.25	62.75	0.765	0.1		2087835978	Psme_SNP_contig01724_631-0_T_F_2087835978	C	InfiniumII
psme_1_1_000118_907	A	R	contig01724	907	isogroup00419	IM	4	1	1159	C5	0.1533	3.1374e-10	0.8	1	60	150			106
psme_1_1_000118_929	G	R	contig01724	929	isogroup00419	IM	4	1	1159	C5	0.239275	0	0.200382	4	58.75	90.25
psme_1_1_000118_1020	C	Y	contig01724	1020	isogroup00419	IM	4	1	1159	C5	0.158125	5.6298e-09	0.20694	4	59	85.75	0.988	0.1		2087835980	Psme_SNP_contig01724_1020-0_B_F_2087835980	C	InfiniumII
psme_1_1_000120_111	C	Y	contig01727	111	isogroup06052	IM	2	1	1421	C1	0.231467	0	0.401675	3	60	128	0.8	0.1		2087835981	Psme_SNP_contig01727_111-0_B_F_2087835981	C	InfiniumII
psme_1_1_000120_150	G	R	contig01727	150	isogroup06052	IM	2	1	1421	C1	0.1871	1.1102e-16	0.8	1	60	342			106
psme_1_1_000120_255	G	R	contig01727	255	isogroup06052	IM	2	1	1421	C1	0.1072	6.9187e-10	0.8	1	60	401	0.965	0.1		2087835982	Psme_SNP_contig01727_255-0_T_F_2087835982	C	InfiniumII
psme_1_1_000120_282	C	Y	contig01727	282	isogroup06052	IM	2	1	1421	C1	0.0582667	7.9984e-06	0.429896	3	60	107.667	0.877	0.1		2087835983	Psme_SNP_contig01727_282-0_T_R_2087835983	C	InfiniumII
psme_1_1_000120_454	T	W	contig01727	454	isogroup06052	IM	2	1	1421	C1	0.24016	0	0.00890625	5	60	164.6	1	0.1		2087835984	Psme_SNP_contig01727_454-0_T_F_2087835984	A	InfiniumI
psme_1_1_000120_635	G	R	contig01727	635	isogroup06052	IM	2	1	1421	C1	0.1976	3.5294e-13	0.400005	3	60	115.333	0.633	0.1		2087835985	Psme_SNP_contig01727_635-0_T_F_2087835985	C	InfiniumII
psme_1_1_000120_645	T	Y	contig01727	645	isogroup06052	IM	2	1	1421	C1	0.224967	3.2196e-15	0.400002	3	60	132.667			106
psme_1_1_000120_683	G	R	contig01727	683	isogroup06052	IM	2	1	1421	C1	0.0734	8.8465e-05	0.800018	1	60	218			106
psme_1_1_000120_714	G	R	contig01727	714	isogroup06052	IM	2	1	1421	C1	0.1088	4.4409e-16	0.6766	2	60	182.5
psme_1_1_000120_783	A	R	contig01727	783	isogroup06052	IM	2	1	1421	C1	0.39485	0	0.200001	4	60	110.75	0.737	0.1		2087835987	Psme_SNP_contig01727_783-0_T_F_2087835987	C	InfiniumII
psme_1_1_000120_864	C	S	contig01727	864	isogroup06052	IM	2	1	1421	C1	0.39055	0	0.2	4	59.25	97.75	0.915	0.1		2087835988	Psme_SNP_contig01727_864-0_T_F_2087835988	B	InfiniumI
psme_1_1_000120_888	C	Y	contig01727	888	isogroup06052	IM	2	1	1421	C1	0.1123	1.1574e-07	0.8	1	60	187			106
psme_1_1_000120_909	A	R	contig01727	909	isogroup06052	IM	2	1	1421	C1	0.37775	0	0.200008	4	60	85			106
psme_1_1_000120_1068	G	R	contig01727	1068	isogroup06052	IM	2	1	1421	C1	0.41675	0	0.2	4	60	203.5			106
psme_1_1_000120_1106	G	K	contig01727	1106	isogroup06052	IM	2	1	1421	C1	0.0756	1.6349e-06	0.8	1	60	476			106
psme_1_1_000120_1230	T	K	contig01727	1230	isogroup06052	IM	2	1	1421	C1	0.2583	0	0.209053	4	60	215.5			106
psme_1_1_000120_1279	T	Y	contig01727	1279	isogroup06052	IM	2	1	1421	C1	0.1136	9.9665e-11	0.8	1	60	405			106
psme_1_1_000120_1297	G	R	contig01727	1297	isogroup06052	IM	2	1	1421	C1	0.146	7.3966e-05	0.601382	2	60	90.5			106
psme_1_1_000120_1299	T	K	contig01727	1299	isogroup06052	IM	2	1	1421	C1	0.347675	0	0.200066	4	60	48.25			106
psme_1_1_000120_1318	A	R	contig01727	1318	isogroup06052	IM	2	1	1421	C1	0.0746	1.8476e-05	0.800004	1	60	295			106
psme_1_1_000120_1392	T	Y	contig01727	1392	isogroup06052	IM	2	1	1421	C1	0.3083	1.1102e-16	0.603101	2	60	26
psme_1_1_000120_1416	A	R	contig01727	1416	isogroup06052	IM	2	1	1421	C1	0.2778	1.4562e-05	0.800003	1	60	18			106;101
psme_1_1_000128_11	A	R	contig01820	11	isogroup03592	IM	2	1	1276	C1	0.0882	6.6396e-05	0.800013	1	60	136	1	0.1		2087835989	Psme_SNP_contig01820_11-0_B_R_2087835989	C	InfiniumII
psme_1_1_000128_230	G	R	contig01820	230	isogroup03592	IM	2	1	1276	C1	0.083175	5.9375e-13	0.235017	4	60	171.75	0.685	0.1		2087835990	Psme_SNP_contig01820_230-0_T_F_2087835990	C	InfiniumII
psme_1_1_000128_481	C	Y	contig01820	481	isogroup03592	IM	2	1	1276	C1	0.2481	1.1102e-16	0.8	1	60	262	0.737	0.001		2088087457	Psme_SNP_contig01820_481-0_B_F_2088087457	C	InfiniumII
psme_1_1_000128_1119	A	W	contig01820	1119	isogroup03592	IM	2	1	1276	C1	0.3199	0	0.400027	3	60	106.667			106
psme_1_1_000128_1191	G	S	contig01820	1191	isogroup03592	IM	2	1	1276	C1	0.27985	0	0.6	2	60	65.5	0.988	0.1		2087835993	Psme_SNP_contig01820_1191-0_T_F_2087835993	A	InfiniumI
psme_1_1_000128_1200	T	Y	contig01820	1200	isogroup03592	IM	2	1	1276	C1	0.1538	2.5956e-07	0.8	1	60	65			106
psme_1_1_000130_51	G	S	contig01876	51	isogroup00482	IM	7	1	1027	C6	0.3369	1.1102e-16	0.8	1	60	469	1	0.1		2087835994	Psme_SNP_contig01876_51-0_T_F_2087835994	B	InfiniumI
psme_1_1_000130_369	T	Y	contig01876	369	isogroup00482	IM	7	1	1027	C6	0.37072	0	8.15934e-05	5	60	189.6	1	0.1		2087835995	Psme_SNP_contig01876_369-0_T_R_2087835995	C	InfiniumII
psme_1_1_000130_670	T	K	contig01876	670	isogroup00482	IM	7	1	1027	C6	0.0692	6.4981e-11	0.65317	2	60	154	0.976	0.0001		2088178871	Psme_SNP_contig01876_670-0_B_F_2088178871	C	InfiniumII
psme_1_1_000130_676	G	R	contig01876	676	isogroup00482	IM	7	1	1027	C6	0.08505	1.1118e-08	0.605055	2	60	408.5			106
psme_1_1_000130_732	C	Y	contig01876	732	isogroup00482	IM	7	1	1027	C6	0.150567	3.3307e-16	0.400326	3	60	348.667			106
psme_1_1_000130_774	A	W	contig01876	774	isogroup00482	IM	7	1	1027	C6	0.0592	6.9322e-05	0.610518	2	60	126.5			106
psme_1_1_000130_782	A	M	contig01876	782	isogroup00482	IM	7	1	1027	C6	0.0543	5.1304e-05	0.615979	2	59.5	141.5			106
psme_1_1_000130_786	T	Y	contig01876	786	isogroup00482	IM	7	1	1027	C6	0.0563	6.4362e-06	0.472785	3	60	303.667			106
psme_1_1_000130_804	G	R	contig01876	804	isogroup00482	IM	7	1	1027	C6	0.0699667	1.0321e-07	0.401509	3	60	305			106
psme_1_1_000130_854	T	Y	contig01876	854	isogroup00482	IM	7	1	1027	C6	0.0680333	5.819e-07	0.409697	3	60	277.333	0.976	0.1		2087835996	Psme_SNP_contig01876_854-0_T_R_2087835996	C	InfiniumII
psme_1_1_000130_943	A	W	contig01876	943	isogroup00482	IM	7	1	1027	C6	0.0497333	1.046e-07	0.625912	3	60	259			106
psme_1_1_000130_961	T	Y	contig01876	961	isogroup00482	IM	7	1	1027	C6	0.0561	5.0359e-06	0.276254	4	59.75	180.25			106
psme_1_1_000130_1006	C	S	contig01876	1006	isogroup00482	IM	7	1	1027	C6	0.3793	1.1102e-16	0.8	1	60	174			106;101
psme_1_1_000132_53	A	R	contig01897	53	isogroup06088	IM	2	1	1134	C6	0.2	1.2639e-09	0.8	1	60	75	0.899	0.01		2087953389	Psme_SNP_contig01897_53-0_T_F_2087953389	C	InfiniumII
psme_1_1_000132_138	C	S	contig01897	138	isogroup06088	IM	2	1	1134	C6	0.2776	0	0.40222	3	60	88	1	0.1		2087835997	Psme_SNP_contig01897_138-0_T_R_2087835997	A	InfiniumI
psme_1_1_000132_254	C	S	contig01897	254	isogroup06088	IM	2	1	1134	C6	0.0963	2.3042e-07	0.8	1	60	270	0.899	0.001		2088087464	Psme_SNP_contig01897_254-0_T_F_2088087464	B	InfiniumI
psme_1_1_000132_383	C	Y	contig01897	383	isogroup06088	IM	2	1	1134	C6	0.2428	1.1102e-16	0.8	1	60	313	1	0.1		2087835998	Psme_SNP_contig01897_383-0_B_F_2087835998	C	InfiniumII
psme_1_1_000132_414	T	Y	contig01897	414	isogroup06088	IM	2	1	1134	C6	0.1313	6.6729e-12	0.8	1	60	320			106
psme_1_1_000132_429	C	S	contig01897	429	isogroup06088	IM	2	1	1134	C6	0.1768	9.9032e-14	0.6	2	60	176			106
psme_1_1_000132_479	G	K	contig01897	479	isogroup06088	IM	2	1	1134	C6	0.2522	0	0.400563	3	60	130.333			106
psme_1_1_000132_545	G	S	contig01897	545	isogroup06088	IM	2	1	1134	C6	0.328133	0	0.4	3	60	128.667	1	0.1		2087835999	Psme_SNP_contig01897_545-0_B_F_2087835999	A	InfiniumI
psme_1_1_000132_683	G	K	contig01897	683	isogroup06088	IM	2	1	1134	C6	0.1235	4.4976e-08	0.8	1	58	162	0.949	0.1		2087836000	Psme_SNP_contig01897_683-0_T_R_2087836000	C	InfiniumII
psme_1_1_000132_784	C	Y	contig01897	784	isogroup06088	IM	2	1	1134	C6	0.11765	3.0762e-05	0.600033	2	58	103	0.663	0.1		2087836001	Psme_SNP_contig01897_784-0_B_F_2087836001	C	InfiniumII
psme_1_1_000132_789	A	R	contig01897	789	isogroup06088	IM	2	1	1134	C6	0.11465	3.0762e-05	0.600078	2	58	103	0.915	0.001		2088087468	Psme_SNP_contig01897_789-0_B_R_2088087468	C	InfiniumII
psme_1_1_000132_912	T	Y	contig01897	912	isogroup06088	IM	2	1	1134	C6	0.1563	7.7652e-11	0.8	1	60	160	0.949	0.01		2087953395	Psme_SNP_contig01897_912-0_B_F_2087953395	C	InfiniumII
psme_1_1_000132_1085	G	K	contig01897	1085	isogroup06088	IM	2	1	1134	C6	0.1385	1.0509e-05	0.800002	1	60	65	0.915	0.001		2088087470	Psme_SNP_contig01897_1085-0_B_F_2088087470	C	InfiniumII
psme_1_1_000134_78	T	W	contig01922	78	isogroup03442	IM	3	1	719	C6	0.2016	6.461e-10	0.600489	2	60	36	0.996	0.1		2087836002	Psme_SNP_contig01922_78-0_B_F_2087836002	A	InfiniumI
psme_1_1_000134_161	G	S	contig01922	161	isogroup03442	IM	3	1	719	C6	0.1505	1.0289e-07	0.8	1	60	93	0.824	0.1		2087836004	Psme_SNP_contig01922_161-0_T_F_2087836004	B	InfiniumI
psme_1_1_000134_170	C	S	contig01922	170	isogroup03442	IM	3	1	719	C6	0.3043	1.1102e-16	0.8	1	60	92			106
psme_1_1_000134_214	A	W	contig01922	214	isogroup03442	IM	3	1	719	C6	0.1798	2.3746e-09	0.8	1	60	89			106
psme_1_1_000134_251	C	M	contig01922	251	isogroup03442	IM	3	1	719	C6	0.131067	1.983e-05	0.42956	3	60	48			106
psme_1_1_000134_256	G	R	contig01922	256	isogroup03442	IM	3	1	719	C6	0.186125	4.1661e-08	0.200982	4	60	40.75			106
psme_1_1_000134_274	C	Y	contig01922	274	isogroup03442	IM	3	1	719	C6	0.142175	5.0574e-05	0.208692	4	60	40.75	1	0.1		2087836005	Psme_SNP_contig01922_274-0_T_R_2087836005	C	InfiniumII
psme_1_1_000134_367	C	Y	contig01922	367	isogroup03442	IM	3	1	719	C6	0.20025	0	0.200731	4	59.25	54.25	0.996	0.1		2087836006	Psme_SNP_contig01922_367-0_B_F_2087836006	C	InfiniumII
psme_1_1_000134_398	G	K	contig01922	398	isogroup03442	IM	3	1	719	C6	0.165825	1.6676e-13	0.226701	4	60	52.25			106
psme_1_1_000134_440	C	Y	contig01922	440	isogroup03442	IM	3	1	719	C6	0.150175	1.2261e-07	0.214541	4	60	41			106
psme_1_1_000134_445	T	Y	contig01922	445	isogroup03442	IM	3	1	719	C6	0.1818	1.0239e-10	0.8	1	60	110			106
psme_1_1_000134_456	A	R	contig01922	456	isogroup03442	IM	3	1	719	C6	0.13008	4.1311e-07	0.0273681	5	60	41.4			106
psme_1_1_000134_460	C	M	contig01922	460	isogroup03442	IM	3	1	719	C6	0.25744	1.1102e-15	0.00114132	5	60	41.2	0.949	0.1		2087836007	Psme_SNP_contig01922_460-0_B_R_2087836007	C	InfiniumII
psme_1_1_000134_534	G	S	contig01922	534	isogroup03442	IM	3	1	719	C6	0.1814	3.0835e-11	0.201189	4	60	59.75			106
psme_1_1_000134_562	G	R	contig01922	562	isogroup03442	IM	3	1	719	C6	0.1667	1.2598e-10	0.8	1	60	132			106
psme_1_1_000134_568	C	M	contig01922	568	isogroup03442	IM	3	1	719	C6	0.1811	1.4681e-11	0.8	1	60	127	0.935	0.1		2087836008	Psme_SNP_contig01922_568-0_B_R_2087836008	C	InfiniumII
psme_1_1_000134_662	A	M	contig01922	662	isogroup03442	IM	3	1	719	C6	0.11855	1.8771e-08	0.601656	2	60	73	0.976	0.0001		2088178884	Psme_SNP_contig01922_662-0_T_F_2088178884	C	InfiniumII
psme_1_1_000134_663	T	W	contig01922	663	isogroup03442	IM	3	1	719	C6	0.33155	0	0.200153	4	60	49.5			106
psme_1_1_000134_674	C	M	contig01922	674	isogroup03442	IM	3	1	719	C6	0.2632	1.249e-13	0.8	1	60	76			106;101
psme_1_1_000136_217	T	W	contig01993	217	isogroup03448	IM	2	1	949	C3	0.1192	6.5059e-14	0.8	1	60	738	0.915	0.1		2087836010	Psme_SNP_contig01993_217-0_T_R_2087836010	B	InfiniumI
psme_1_1_000136_324	C	S	contig01993	324	isogroup03448	IM	2	1	949	C3	0.0864	3.583e-05	0.800007	1	60	162	0.633	0.01		2087953404	Psme_SNP_contig01993_324-0_T_R_2087953404	B	InfiniumI
psme_1_1_000136_402	C	Y	contig01993	402	isogroup03448	IM	2	1	949	C3	0.2441	1.1102e-16	0.8	1	60	213	0.737	0.01		2087953405	Psme_SNP_contig01993_402-0_B_F_2087953405	C	InfiniumII
psme_1_1_000136_447	T	Y	contig01993	447	isogroup03448	IM	2	1	949	C3	0.2487	0	0.0341636	5	60	56.4			106
psme_1_1_000136_453	A	R	contig01993	453	isogroup03448	IM	2	1	949	C3	0.18875	8.1249e-08	0.621374	2	60	77	0.685	0.1		2087836012	Psme_SNP_contig01993_453-0_B_R_2087836012	C	InfiniumII
psme_1_1_000136_822	A	R	contig01993	822	isogroup03448	IM	2	1	949	C3	0.25012	0	0.00284058	5	60	146	0.949	0.1		2087836013	Psme_SNP_contig01993_822-0_B_R_2087836013	C	InfiniumII
psme_1_1_000137_353	A	M	contig01999	353	isogroup07028	IM	2	1	1859	C1	0.278367	0	0.401669	3	60	101.333	0.976	0.1		2087836014	Psme_SNP_contig01999_353-0_B_R_2087836014	C	InfiniumII
psme_1_1_000140_86	C	M	contig02102	86	isogroup05578	IM	2	1	574	C7	0.1944	1.9634e-06	0.8	1	60	36			106
psme_1_1_000140_132	T	K	contig02102	132	isogroup05578	IM	2	1	574	C7	0.4762	1.5143e-11	0.8	1	60	21			106
psme_1_1_000140_134	C	Y	contig02102	134	isogroup05578	IM	2	1	574	C7	0.301867	4.1127e-11	0.406602	3	60	22	0.899	0.1		1994734816	Psme_SNP_contig02102_134-0_T_R_1994734816	C	InfiniumII
psme_1_1_000140_247	C	M	contig02102	247	isogroup05578	IM	2	1	574	C7	0.303	9.4434e-11	0.600108	2	59	20.5	0.965	0.1		2087836015	Psme_SNP_contig02102_247-0_T_F_2087836015	C	InfiniumII
psme_1_1_000140_277	T	Y	contig02102	277	isogroup05578	IM	2	1	574	C7	0.2861	2.6852e-11	0.404212	3	60	14.3333	1	0.01		2087953411	Psme_SNP_contig02102_277-0_T_R_2087953411	C	InfiniumII
psme_1_1_000140_386	A	R	contig02102	386	isogroup05578	IM	2	1	574	C7	0.2243	5.223e-08	0.601084	2	60	22.5	1	0.001		2088087475	Psme_SNP_contig02102_386-0_T_F_2088087475	C	InfiniumII
psme_1_1_000140_423	G	S	contig02102	423	isogroup05578	IM	2	1	574	C7	0.2083	3.099e-05	0.800006	1	60	24			106
psme_1_1_000140_442	G	K	contig02102	442	isogroup05578	IM	2	1	574	C7	0.3037	6.7168e-14	0.4219	3	60	17	1	0.1		2087836016	Psme_SNP_contig02102_442-0_T_R_2087836016	C	InfiniumII
psme_1_1_000146_40	T	Y	contig02341	40	isogroup01507	IM	3	1	3403	C1	0.5	6.5086e-11	0.8	1	60	18	1	0.1		2087836017	Psme_SNP_contig02341_40-0_T_R_2087836017	C	InfiniumII
psme_1_1_000146_112	G	R	contig02341	112	isogroup01507	IM	3	1	3403	C1	0.1263	2.5966e-06	0.800001	1	60	95	0.996	0.1		2087836018	Psme_SNP_contig02341_112-0_T_F_2087836018	C	InfiniumII
psme_1_1_000146_203	G	K	contig02341	203	isogroup01507	IM	3	1	3403	C1	0.32892	0	0.0443742	5	60	29.8	0.935	0.01		2087953413	Psme_SNP_contig02341_203-0_T_R_2087953413	C	InfiniumII
psme_1_1_000146_294	T	Y	contig02341	294	isogroup01507	IM	3	1	3403	C1	0.285675	4.4409e-16	0.255074	4	60	36.5	1	0.1		2087836019	Psme_SNP_contig02341_294-0_T_R_2087836019	C	InfiniumII
psme_1_1_000146_377	C	Y	contig02341	377	isogroup01507	IM	3	1	3403	C1	0.21355	6.901e-08	0.257776	4	60	38.25	0.877	0.001		2088087483	Psme_SNP_contig02341_377-0_B_F_2088087483	C	InfiniumII
psme_1_1_000146_384	A	R	contig02341	384	isogroup01507	IM	3	1	3403	C1	0.1866	2.151e-07	0.463445	3	60	50.6667	0.976	0.001		2088087484	Psme_SNP_contig02341_384-0_B_R_2088087484	C	InfiniumII
psme_1_1_000146_540	C	Y	contig02341	540	isogroup01507	IM	3	1	3403	C1	0.08735	5.146e-06	0.631809	2	60	63	1	0.1		2087836020	Psme_SNP_contig02341_540-0_B_F_2087836020	C	InfiniumII
psme_1_1_000146_708	T	Y	contig02341	708	isogroup01507	IM	3	1	3403	C1	0.32982	3.3307e-16	0.113014	5	60	30.2	1	0.1		2087836022	Psme_SNP_contig02341_708-0_B_F_2087836022	C	InfiniumII
psme_1_1_000146_741	G	S	contig02341	741	isogroup01507	IM	3	1	3403	C1	0.32018	0	0.11568	5	60	34.4			106
psme_1_1_000146_861	G	R	contig02341	861	isogroup01507	IM	3	1	3403	C1	0.231225	1.1213e-14	0.239279	4	60	30.25	1	0.1		2087836023	Psme_SNP_contig02341_861-0_T_F_2087836023	C	InfiniumII
psme_1_1_000146_1239	C	M	contig02341	1239	isogroup01507	IM	3	1	3403	C1	0.2149	5.5511e-14	0.8	1	60	121	1	0.01		2087953417	Psme_SNP_contig02341_1239-0_T_F_2087953417	C	InfiniumII
psme_1_1_000146_1287	A	M	contig02341	1287	isogroup01507	IM	3	1	3403	C1	0.254	1.9574e-10	0.600108	2	60	31	0.899	0.1		2087836025	Psme_SNP_contig02341_1287-0_B_R_2087836025	C	InfiniumII
psme_1_1_000146_1562	C	Y	contig02341	1562	isogroup01507	IM	3	1	3403	C1	0.22915	3.1376e-05	0.600263	2	60	22	1	0.1		2087836027	Psme_SNP_contig02341_1562-0_T_R_2087836027	C	InfiniumII
psme_1_1_000146_1746	C	Y	contig02341	1746	isogroup01507	IM	3	1	3403	C1	0.3229	9.5885e-09	0.400155	3	60	20.6667	0.8	0.01		2087953419	Psme_SNP_contig02341_1746-0_B_F_2087953419	C	InfiniumII
psme_1_1_000146_1776	A	R	contig02341	1776	isogroup01507	IM	3	1	3403	C1	0.231967	3.7669e-10	0.400832	3	60	21.3333	1	0.1		2087836028	Psme_SNP_contig02341_1776-0_B_R_2087836028	C	InfiniumII
psme_1_1_000146_1962	A	M	contig02341	1962	isogroup01507	IM	3	1	3403	C1	0.233825	2.1281e-05	0.235435	4	60	26.75	1	0.1		2087836029	Psme_SNP_contig02341_1962-0_T_F_2087836029	C	InfiniumII
psme_1_1_000146_1980	G	K	contig02341	1980	isogroup01507	IM	3	1	3403	C1	0.207033	2.9241e-11	0.407224	3	60	20.6667	0.949	0.0001		2088087489	Psme_SNP_contig02341_1980-0_T_R_2088087489	C	InfiniumII
psme_1_1_000146_2090	T	Y	contig02341	2090	isogroup01507	IM	3	1	3403	C1	0.2511	8.7275e-13	0.600094	2	60	34	0.935	0.1		2087836030	Psme_SNP_contig02341_2090-0_B_F_2087836030	C	InfiniumII
psme_1_1_000146_2106	A	M	contig02341	2106	isogroup01507	IM	3	1	3403	C1	0.25424	8.7375e-14	0.00547913	5	59.4	31.6			106
psme_1_1_000146_2115	A	R	contig02341	2115	isogroup01507	IM	3	1	3403	C1	0.25028	8.7375e-14	0.00548869	5	59.4	31.6	1	0.0001		2088087491	Psme_SNP_contig02341_2115-0_B_R_2088087491	C	InfiniumII
psme_1_1_000146_2170	A	W	contig02341	2170	isogroup01507	IM	3	1	3403	C1	0.24202	1.9384e-10	0.0510009	5	60	24.6	0.889	0.0001		2088087492	Psme_SNP_contig02341_2170-0_T_F_2088087492	A	InfiniumI
psme_1_1_000146_2219	T	W	contig02341	2219	isogroup01507	IM	3	1	3403	C1	0.308133	3.8414e-14	0.496422	3	60	31.3333			106
psme_1_1_000146_2268	T	Y	contig02341	2268	isogroup01507	IM	3	1	3403	C1	0.3451	6.1062e-15	0.402868	3	60	22	0.858	0.001		2090651469	Psme_SNP_contig02341_2268-0_T_R_2090651469	C	InfiniumII
psme_1_1_000146_2319	T	Y	contig02341	2319	isogroup01507	IM	3	1	3403	C1	0.301767	1.3591e-12	0.418991	3	60	22	0.877	0.001		2088087495	Psme_SNP_contig02341_2319-0_T_R_2088087495	C	InfiniumII
psme_1_1_000146_2491	T	Y	contig02341	2491	isogroup01507	IM	3	1	3403	C1	0.2727	2.3588e-05	0.0276129	5	59	16.4	0.949	0.001		2088087496	Psme_SNP_contig02341_2491-0_B_F_2088087496	C	InfiniumII
psme_1_1_000146_2586	G	R	contig02341	2586	isogroup01507	IM	3	1	3403	C1	0.3333	4.7508e-09	0.8	1	60	24	1	0.001		2088087497	Psme_SNP_contig02341_2586-0_B_R_2088087497	C	InfiniumII
psme_1_1_000146_2712	C	Y	contig02341	2712	isogroup01507	IM	3	1	3403	C1	0.2034	1.0519e-08	0.6987	2	60	37			106
psme_1_1_000146_2774	G	R	contig02341	2774	isogroup01507	IM	3	1	3403	C1	0.3889	1.0519e-08	0.8	1	60	18			106
psme_1_1_000146_2792	T	Y	contig02341	2792	isogroup01507	IM	3	1	3403	C1	0.175	1.3576e-05	0.800003	1	60	40	0.965	0.001		2088087498	Psme_SNP_contig02341_2792-0_T_R_2088087498	C	InfiniumII
psme_1_1_000146_2979	C	Y	contig02341	2979	isogroup01507	IM	3	1	3403	C1	0.18665	2.5336e-06	0.654649	2	60	20	0.813	0.1		2087836031	Psme_SNP_contig02341_2979-0_T_R_2087836031	C	InfiniumII
psme_1_1_000146_3070	T	Y	contig02341	3070	isogroup01507	IM	3	1	3403	C1	0.37605	2.4961e-05	0.600035	2	60	11	0.976	0.001		2088087501	Psme_SNP_contig02341_3070-0_B_F_2088087501	C	InfiniumII
psme_1_1_000146_3115	G	R	contig02341	3115	isogroup01507	IM	3	1	3403	C1	0.325675	2.3426e-13	0.200075	4	60	21.25	0.949	0.01		2087953422	Psme_SNP_contig02341_3115-0_B_R_2087953422	C	InfiniumII
psme_1_1_000146_3278	T	Y	contig02341	3278	isogroup01507	IM	3	1	3403	C1	0.227825	2.4861e-08	0.229736	4	60	13.5	0.834	0.1		2087836032	Psme_SNP_contig02341_3278-0_B_F_2087836032	C	InfiniumII
psme_1_1_000146_3299	A	R	contig02341	3299	isogroup01507	IM	3	1	3403	C1	0.4762	1.5143e-11	0.8	1	60	21	1	0.01		2087953424	Psme_SNP_contig02341_3299-0_B_R_2087953424	C	InfiniumII
psme_1_1_000147_10	T	K	contig02342	10	isogroup02195	IM	2	1	2186	C6	0.0974333	2.9525e-06	0.405623	3	59.3333	78			106;101
psme_1_1_000147_134	G	S	contig02342	134	isogroup02195	IM	2	1	2186	C6	0.0884	1.1102e-16	0.736808	2	60	500.5			106
psme_1_1_000147_235	T	Y	contig02342	235	isogroup02195	IM	2	1	2186	C6	0.0787	5.8953e-14	0.73498	2	60	400	1	0.1		2087836033	Psme_SNP_contig02342_235-0_B_F_2087836033	C	InfiniumII
psme_1_1_000147_266	C	Y	contig02342	266	isogroup02195	IM	2	1	2186	C6	0.279033	0	0.4	3	60	216.667			106
psme_1_1_000147_413	A	R	contig02342	413	isogroup02195	IM	2	1	2186	C6	0.38266	0	6.1443e-07	5	60	265.2	1	0.1		2087836034	Psme_SNP_contig02342_413-0_T_F_2087836034	C	InfiniumII
psme_1_1_000147_415	C	Y	contig02342	415	isogroup02195	IM	2	1	2186	C6	0.0935	3.5308e-09	0.8	1	60	567	0.988	0.0001		2088178897	Psme_SNP_contig02342_415-0_T_R_2088178897	C	InfiniumII
psme_1_1_000147_520	A	R	contig02342	520	isogroup02195	IM	2	1	2186	C6	0.38456	0	0.000199899	5	60	195.4	1	0.1		2087836035	Psme_SNP_contig02342_520-0_T_F_2087836035	C	InfiniumII
psme_1_1_000147_971	G	R	contig02342	971	isogroup02195	IM	2	1	2186	C6	0.156033	1.1102e-16	0.587382	3	60	244.667	0.996	0.1		2087836037	Psme_SNP_contig02342_971-0_T_F_2087836037	C	InfiniumII
psme_1_1_000147_1058	T	Y	contig02342	1058	isogroup02195	IM	2	1	2186	C6	0.1524	1.1102e-16	0.0317252	5	60	150.4
psme_1_1_000147_1321	T	Y	contig02342	1321	isogroup02195	IM	2	1	2186	C6	0.223575	1.1102e-16	0.210904	4	60	126.75	0.9	0.1		2087836040	Psme_SNP_contig02342_1321-0_B_F_2087836040	C	InfiniumII
psme_1_1_000147_1334	A	W	contig02342	1334	isogroup02195	IM	2	1	2186	C6	0.2393	1.1102e-16	0.402649	3	60	167.333	1	0.1		2087836041	Psme_SNP_contig02342_1334-0_T_R_2087836041	A	InfiniumI
psme_1_1_000147_1670	G	R	contig02342	1670	isogroup02195	IM	2	1	2186	C6	0.166633	1.1102e-16	0.421839	3	60	258.667	1	0.1		2087836042	Psme_SNP_contig02342_1670-0_T_F_2087836042	C	InfiniumII
psme_1_1_000147_1901	G	K	contig02342	1901	isogroup02195	IM	2	1	2186	C6	0.2505	1.1102e-16	0.67344	2	60	155	1	0.1		2087836043	Psme_SNP_contig02342_1901-0_B_F_2087836043	C	InfiniumII
psme_1_1_000147_2133	A	R	contig02342	2133	isogroup02195	IM	2	1	2186	C6	0.2381	3.1832e-08	0.8	1	60	42	0.965	0.1		2087836045	Psme_SNP_contig02342_2133-0_T_F_2087836045	C	InfiniumII
psme_1_1_000148_35	T	Y	contig02362	35	isogroup00894	IM	7	1	669	C5	0.3462	4.4576e-10	0.8	1	60	26			106;101
psme_1_1_000148_80	A	R	contig02362	80	isogroup00894	IM	7	1	669	C5	0.1286	4.0387e-06	0.600557	2	59	54	1	0.01		2087953434	Psme_SNP_contig02362_80-0_B_R_2087953434	C	InfiniumII
psme_1_1_000148_152	A	R	contig02362	152	isogroup00894	IM	7	1	669	C5	0.3331	0	0.400024	3	57.3333	40.6667	1	0.01		2087953436	Psme_SNP_contig02362_152-0_B_R_2087953436	C	InfiniumII
psme_1_1_000148_250	A	R	contig02362	250	isogroup00894	IM	7	1	669	C5	0.24805	2.0377e-10	0.600001	2	60	38			106
psme_1_1_000148_262	A	R	contig02362	262	isogroup00894	IM	7	1	669	C5	0.2362	9.5551e-11	0.600321	2	60	32.5	0.988	0.0001		2088178905	Psme_SNP_contig02362_262-0_B_R_2088178905	C	InfiniumII
psme_1_1_000148_355	C	Y	contig02362	355	isogroup00894	IM	7	1	669	C5	0.379267	5.4048e-10	0.4	3	60	20.3333	0.899	0.1		2087836047	Psme_SNP_contig02362_355-0_B_F_2087836047	C	InfiniumII
psme_1_1_000148_372	G	S	contig02362	372	isogroup00894	IM	7	1	669	C5	0.3207	2.9357e-07	0.400001	3	60	21			106
psme_1_1_000148_384	G	R	contig02362	384	isogroup00894	IM	7	1	669	C5	0.1832	1.5097e-06	0.604006	2	60	22.5			106
psme_1_1_000148_388	T	W	contig02362	388	isogroup00894	IM	7	1	669	C5	0.343167	3.609e-07	0.400032	3	60	17.6667			106
psme_1_1_000148_419	A	W	contig02362	419	isogroup00894	IM	7	1	669	C5	0.35555	8.4113e-06	0.600014	2	60	12			106
psme_1_1_000148_425	G	R	contig02362	425	isogroup00894	IM	7	1	669	C5	0.2251	6.4883e-07	0.463506	3	60	19			106
psme_1_1_000148_454	T	K	contig02362	454	isogroup00894	IM	7	1	669	C5	0.33695	3.609e-07	0.600072	2	60	16.5			106
psme_1_1_000148_473	C	Y	contig02362	473	isogroup00894	IM	7	1	669	C5	0.346267	2.1512e-09	0.400003	3	60	19			106
psme_1_1_000148_492	T	Y	contig02362	492	isogroup00894	IM	7	1	669	C5	0.2414	1.5097e-06	0.8	1	60	29			106
psme_1_1_000148_494	A	R	contig02362	494	isogroup00894	IM	7	1	669	C5	0.378067	6.6991e-13	0.400002	3	60	21.6667			106
psme_1_1_000148_530	T	Y	contig02362	530	isogroup00894	IM	7	1	669	C5	0.4368	3.9557e-13	0.400001	3	60	20			106
psme_1_1_000148_557	G	R	contig02362	557	isogroup00894	IM	7	1	669	C5	0.3985	1.634e-08	0.600024	2	60	13			106
psme_1_1_000148_587	G	R	contig02362	587	isogroup00894	IM	7	1	669	C5	0.360867	1.3122e-07	0.400006	3	60	14.6667			106
psme_1_1_000152_14	G	S	contig02540	14	isogroup03457	IM	2	1	727	C1	0.210325	0	0.218081	4	59.5	78.5	1	0.001		2088087511	Psme_SNP_contig02540_14-0_B_R_2088087511	A	InfiniumI
psme_1_1_000152_96	A	M	contig02540	96	isogroup03457	IM	2	1	727	C1	0.10446	0	0.150127	5	59.8	163.4			106
psme_1_1_000152_154	G	R	contig02540	154	isogroup03457	IM	2	1	727	C1	0.073	4.1013e-06	0.800001	1	60	452			106
psme_1_1_000152_536	A	M	contig02540	536	isogroup03457	IM	2	1	727	C1	0.1003	5.227e-09	0.8	1	60	399			106
psme_1_1_000152_541	G	S	contig02540	541	isogroup03457	IM	2	1	727	C1	0.1902	1.1102e-16	0.8	1	60	410			106
psme_1_1_000152_543	G	R	contig02540	543	isogroup03457	IM	2	1	727	C1	0.1111	1.7034e-10	0.8	1	60	414			106
psme_1_1_000152_544	G	R	contig02540	544	isogroup03457	IM	2	1	727	C1	0.0931667	6.101e-08	0.414775	3	60	230.667			106
psme_1_1_000152_555	A	R	contig02540	555	isogroup03457	IM	2	1	727	C1	0.29594	0	0.0231699	5	60	147.4	0.824	0.01		2087953438	Psme_SNP_contig02540_555-0_B_R_2087953438	C	InfiniumII
psme_1_1_000156_147	G	R	contig02646	147	isogroup03104	IM	2	1	526	C7	0.3898	1.1102e-16	0.8	1	60	59	0.714	0.01		2087953439	Psme_SNP_contig02646_147-0_T_F_2087953439	C	InfiniumII
psme_1_1_000156_149	G	R	contig02646	149	isogroup03104	IM	2	1	526	C7	0.3966	1.1102e-16	0.8	1	60	58	0.988	0.001		2088087514	Psme_SNP_contig02646_149-0_B_R_2088087514	C	InfiniumII
psme_1_1_000156_296	A	W	contig02646	296	isogroup03104	IM	2	1	526	C7	0.145975	6.1084e-05	0.205166	4	60	56	0.809	0.1		2087836048	Psme_SNP_contig02646_296-0_T_F_2087836048	A	InfiniumI
psme_1_1_000156_310	G	R	contig02646	310	isogroup03104	IM	2	1	526	C7	0.1376	2.9936e-06	0.218719	4	60	57.25			106
psme_1_1_000156_319	A	M	contig02646	319	isogroup03104	IM	2	1	526	C7	0.1628	3.999e-06	0.400009	3	60	78.6667			106
psme_1_1_000156_367	G	R	contig02646	367	isogroup03104	IM	2	1	526	C7	0.195967	2.506e-07	0.40009	3	60	69.3333			106
psme_1_1_000156_379	A	R	contig02646	379	isogroup03104	IM	2	1	526	C7	0.30705	1.1102e-16	0.201077	4	60	56.5			106
psme_1_1_000156_396	T	Y	contig02646	396	isogroup03104	IM	2	1	526	C7	0.2146	3.5725e-09	0.413313	3	60	66	1	0.1		1994734858	Psme_SNP_contig02646_396-0_T_R_1994734858	C	InfiniumII
psme_1_1_000156_460	C	S	contig02646	460	isogroup03104	IM	2	1	526	C7	0.12365	1.7084e-06	0.601202	2	60	58.5	1	0.1		2087836049	Psme_SNP_contig02646_460-0_T_F_2087836049	A	InfiniumI
psme_1_1_000161_29	T	W	contig02677	29	isogroup01386	IM	3	1	1441	C4	0.1114	2.3405e-05	0.603097	2	60	43			106;101
psme_1_1_000161_32	A	W	contig02677	32	isogroup01386	IM	3	1	1441	C4	0.18945	1.4892e-07	0.600001	2	60	46.5			106;101
psme_1_1_000161_49	T	Y	contig02677	49	isogroup01386	IM	3	1	1441	C4	0.3148	1.1102e-16	0.200002	4	60	49.25			106;101
psme_1_1_000161_69	A	R	contig02677	69	isogroup01386	IM	3	1	1441	C4	0.0826333	2.8674e-05	0.412265	3	59.6667	73.6667	1	0.1		2087836050	Psme_SNP_contig02677_69-0_B_R_2087836050	C	InfiniumII
psme_1_1_000161_222	C	Y	contig02677	222	isogroup01386	IM	3	1	1441	C4	0.1561	1.1102e-16	0.509323	3	60	103.667	1	0.1		2087836051	Psme_SNP_contig02677_222-0_B_F_2087836051	C	InfiniumII
psme_1_1_000161_259	A	R	contig02677	259	isogroup01386	IM	3	1	1441	C4	0.3457	1.1102e-16	0.8	1	60	188			106
psme_1_1_000161_266	C	Y	contig02677	266	isogroup01386	IM	3	1	1441	C4	0.1823	1.5765e-14	0.8	1	60	192			106
psme_1_1_000161_368	C	Y	contig02677	368	isogroup01386	IM	3	1	1441	C4	0.0889	1.3141e-05	0.800003	1	60	180	1	0.1		2087836052	Psme_SNP_contig02677_368-0_T_R_2087836052	C	InfiniumII
psme_1_1_000161_578	T	Y	contig02677	578	isogroup01386	IM	3	1	1441	C4	0.2548	0	0.200198	4	59.5	86.5	1	0.1		2087836053	Psme_SNP_contig02677_578-0_B_F_2087836053	C	InfiniumII
psme_1_1_000161_592	G	K	contig02677	592	isogroup01386	IM	3	1	1441	C4	0.31185	0	0.200001	4	59.75	87.75			106
psme_1_1_000161_602	A	R	contig02677	602	isogroup01386	IM	3	1	1441	C4	0.383375	0	0.2	4	59.75	86.5			106
psme_1_1_000161_620	A	R	contig02677	620	isogroup01386	IM	3	1	1441	C4	0.1062	1.408e-07	0.605239	2	59.5	88			106
psme_1_1_000161_653	A	W	contig02677	653	isogroup01386	IM	3	1	1441	C4	0.0952	1.4146e-05	0.800003	1	60	147	0.949	0.0001		2088178912	Psme_SNP_contig02677_653-0_T_R_2088178912	B	InfiniumI
psme_1_1_000161_795	C	M	contig02677	795	isogroup01386	IM	3	1	1441	C4	0.07925	7.5808e-07	0.601426	2	60	136.5	0.988	0.1		2087836054	Psme_SNP_contig02677_795-0_T_F_2087836054	C	InfiniumII
psme_1_1_000161_796	C	Y	contig02677	796	isogroup01386	IM	3	1	1441	C4	0.1414	1.1102e-16	0.606564	2	60	130.5	0.996	0.1		2087836055	Psme_SNP_contig02677_796-0_T_R_2087836055	C	InfiniumII
psme_1_1_000161_1013	G	R	contig02677	1013	isogroup01386	IM	3	1	1441	C4	0.1515	1.1102e-16	0.473045	3	60	115.333	1	0.1		2087836056	Psme_SNP_contig02677_1013-0_T_F_2087836056	C	InfiniumII
psme_1_1_000161_1277	A	R	contig02677	1277	isogroup01386	IM	3	1	1441	C4	0.37936	0	2.1232e-05	5	60	98	1	0.1		2087836058	Psme_SNP_contig02677_1277-0_T_F_2087836058	C	InfiniumII
psme_1_1_000161_1310	T	Y	contig02677	1310	isogroup01386	IM	3	1	1441	C4	0.19236	1.1102e-16	0.0048944	5	59.8	96.4			106
psme_1_1_000161_1314	C	Y	contig02677	1314	isogroup01386	IM	3	1	1441	C4	0.0524	1.2691e-06	0.630584	2	60	209.5	1	0.1		2087836059	Psme_SNP_contig02677_1314-0_T_R_2087836059	C	InfiniumII
psme_1_1_000161_1420	G	K	contig02677	1420	isogroup01386	IM	3	1	1441	C4	0.1556	2.9112e-05	0.800006	1	60	45	0.949	0.1		2087836060	Psme_SNP_contig02677_1420-0_B_F_2087836060	C	InfiniumII
psme_1_1_000161_1421	T	Y	contig02677	1421	isogroup01386	IM	3	1	1441	C4	0.1288	2.2468e-05	0.609057	2	60	29			106;101
psme_1_1_000163_138	A	R	contig02729	138	isogroup07183	IM	2	1	1681	C6	0.17755	1.3607e-06	0.600009	2	60	39.5	1	0.1		2087836061	Psme_SNP_contig02729_138-0_B_R_2087836061	C	InfiniumII
psme_1_1_000163_229	G	R	contig02729	229	isogroup07183	IM	2	1	1681	C6	0.107667	2.0033e-05	0.410529	3	60	43.3333	1	0.1		2087836062	Psme_SNP_contig02729_229-0_T_F_2087836062	C	InfiniumII
psme_1_1_000163_261	G	R	contig02729	261	isogroup07183	IM	2	1	1681	C6	0.2558	4.2988e-09	0.8	1	60	43			106
psme_1_1_000163_282	A	R	contig02729	282	isogroup07183	IM	2	1	1681	C6	0.1944	6.7343e-06	0.800001	1	60	36			106
psme_1_1_000163_301	G	R	contig02729	301	isogroup07183	IM	2	1	1681	C6	0.2759	1.2576e-07	0.8	1	60	29			106
psme_1_1_000163_323	C	S	contig02729	323	isogroup07183	IM	2	1	1681	C6	0.2667	1.6669e-07	0.8	1	60	30	0.965	0.0001		2088178915	Psme_SNP_contig02729_323-0_B_R_2088178915	A	InfiniumI
psme_1_1_000163_570	G	R	contig02729	570	isogroup07183	IM	2	1	1681	C6	0.2558	4.2988e-09	0.8	1	60	43	1	0.1		2087836063	Psme_SNP_contig02729_570-0_T_F_2087836063	C	InfiniumII
psme_1_1_000163_928	T	W	contig02729	928	isogroup07183	IM	2	1	1681	C6	0.18435	6.7926e-07	0.600241	2	60	29.5	0.996	0.1		2087836065	Psme_SNP_contig02729_928-0_T_F_2087836065	B	InfiniumI
psme_1_1_000163_1091	A	M	contig02729	1091	isogroup07183	IM	2	1	1681	C6	0.2759	1.2576e-07	0.8	1	60	29	1	0.1		2087836067	Psme_SNP_contig02729_1091-0_T_F_2087836067	C	InfiniumII
psme_1_1_000163_1251	G	R	contig02729	1251	isogroup07183	IM	2	1	1681	C6	0.5	1.531e-13	0.8	1	60	24	1	0.1		2087836069	Psme_SNP_contig02729_1251-0_T_F_2087836069	C	InfiniumII
psme_1_1_000163_1320	C	Y	contig02729	1320	isogroup07183	IM	2	1	1681	C6	0.36	2.1992e-09	0.8	1	60	25	1	0.1		2087836071	Psme_SNP_contig02729_1320-0_B_F_2087836071	C	InfiniumII
psme_1_1_000163_1371	G	R	contig02729	1371	isogroup07183	IM	2	1	1681	C6	0.3	1.6592e-06	0.8	1	60	20	0.949	0.1		2087836073	Psme_SNP_contig02729_1371-0_T_F_2087836073	C	InfiniumII
psme_1_1_000163_1379	C	Y	contig02729	1379	isogroup07183	IM	2	1	1681	C6	0.19285	1.8517e-08	0.606602	2	60	24			106
psme_1_1_000163_1386	T	Y	contig02729	1386	isogroup07183	IM	2	1	1681	C6	0.4444	1.7596e-09	0.8	1	60	18			106
psme_1_1_000163_1391	T	Y	contig02729	1391	isogroup07183	IM	2	1	1681	C6	0.2609	4.0192e-06	0.800001	1	60	23			106
psme_1_1_000163_1436	C	M	contig02729	1436	isogroup07183	IM	2	1	1681	C6	0.2188	8.5326e-07	0.8	1	60	32	0.935	0.1		2087836074	Psme_SNP_contig02729_1436-0_B_R_2087836074	C	InfiniumII
psme_1_1_000163_1649	G	K	contig02729	1649	isogroup07183	IM	2	1	1681	C6	0.3684	6.3483e-08	0.8	1	60	19	0.996	0.1		2087836075	Psme_SNP_contig02729_1649-0_B_F_2087836075	C	InfiniumII
psme_1_1_000163_1656	C	S	contig02729	1656	isogroup07183	IM	2	1	1681	C6	0.3529	5.6988e-07	0.8	1	60	17			106;101
psme_1_1_000165_182	A	R	contig02834	182	isogroup01422	IM	4	1	1579	C3	0.0862	3.0633e-07	0.8	1	60	383	1	0.1		2087836076	Psme_SNP_contig02834_182-0_T_F_2087836076	C	InfiniumII
psme_1_1_000165_224	A	R	contig02834	224	isogroup01422	IM	4	1	1579	C3	0.2898	0	0.2	4	60	186.5	0.759	0.1		2087836077	Psme_SNP_contig02834_224-0_B_R_2087836077	C	InfiniumII
psme_1_1_000165_470	G	R	contig02834	470	isogroup01422	IM	4	1	1579	C3	0.1804	0	0.0188724	5	59.8	129.8	1	0.1		2087836078	Psme_SNP_contig02834_470-0_T_F_2087836078	C	InfiniumII
psme_1_1_000165_557	C	Y	contig02834	557	isogroup01422	IM	4	1	1579	C3	0.219675	0	0.200007	4	60	212	1	0.1		2087836080	Psme_SNP_contig02834_557-0_B_F_2087836080	C	InfiniumII
psme_1_1_000165_1117	T	K	contig02834	1117	isogroup01422	IM	4	1	1579	C3	0.1154	6.1055e-07	0.8	1	60	104	0.834	0.1		2087836083	Psme_SNP_contig02834_1117-0_T_R_2087836083	C	InfiniumII
psme_1_1_000165_1379	G	R	contig02834	1379	isogroup01422	IM	4	1	1579	C3	0.2546	1.1102e-16	0.200058	4	60	133.75	0.976	0.1		2087836085	Psme_SNP_contig02834_1379-0_B_R_2087836085	C	InfiniumII
psme_1_1_000165_1444	T	W	contig02834	1444	isogroup01422	IM	4	1	1579	C3	0.34325	0	0.201178	4	60	79	0.996	0.1		2087836086	Psme_SNP_contig02834_1444-0_B_F_2087836086	A	InfiniumI
psme_1_1_000171_125	A	M	contig02962	125	isogroup03314	IM	2	1	3559	C2	0.07505	1.0716e-08	0.608141	2	60	150.5	0.965	0.001		2088087524	Psme_SNP_contig02962_125-0_T_F_2088087524	C	InfiniumII
psme_1_1_000171_169	A	M	contig02962	169	isogroup03314	IM	2	1	3559	C2	0.104833	1.1102e-16	0.409216	3	60	233.333			106
psme_1_1_000171_179	A	R	contig02962	179	isogroup03314	IM	2	1	3559	C2	0.1184	2.8544e-11	0.401835	3	60	129.667			106
psme_1_1_000171_185	G	R	contig02962	185	isogroup03314	IM	2	1	3559	C2	0.1222	4.92e-12	0.402731	3	60	129	1	0.1		2087836087	Psme_SNP_contig02962_185-0_B_R_2087836087	C	InfiniumII
psme_1_1_000171_578	A	R	contig02962	578	isogroup03314	IM	2	1	3559	C2	0.1306	5.5974e-08	0.560248	3	60	228	1	0.1		2087836088	Psme_SNP_contig02962_578-0_T_F_2087836088	C	InfiniumII
psme_1_1_000171_679	G	R	contig02962	679	isogroup03314	IM	2	1	3559	C2	0.194167	1.2589e-09	0.401018	3	60	209.333	0.996	0.1		2087836091	Psme_SNP_contig02962_679-0_B_R_2087836091	C	InfiniumII
psme_1_1_000171_1487	T	K	contig02962	1487	isogroup03314	IM	2	1	3559	C2	0.109925	3.1716e-10	0.229151	4	60	158.25	0.878	0.1		2087836092	Psme_SNP_contig02962_1487-0_T_R_2087836092	C	InfiniumII
psme_1_1_000171_1622	T	Y	contig02962	1622	isogroup03314	IM	2	1	3559	C2	0.117375	1.6166e-09	0.223631	4	60	103.25	1	0.1		2087836093	Psme_SNP_contig02962_1622-0_B_F_2087836093	C	InfiniumII
psme_1_1_000171_1667	G	K	contig02962	1667	isogroup03314	IM	2	1	3559	C2	0.058375	2.3311e-09	0.278019	4	60	174	1	0.1		2087836094	Psme_SNP_contig02962_1667-0_T_R_2087836094	C	InfiniumII
psme_1_1_000171_1874	C	M	contig02962	1874	isogroup03314	IM	2	1	3559	C2	0.1201	4.4948e-06	0.40052	3	60	145.667	0.949	0.1		2087836095	Psme_SNP_contig02962_1874-0_T_F_2087836095	C	InfiniumII
psme_1_1_000171_1909	A	R	contig02962	1909	isogroup03314	IM	2	1	3559	C2	0.319467	0	0.4	3	60	135.667			106
psme_1_1_000171_1930	G	R	contig02962	1930	isogroup03314	IM	2	1	3559	C2	0.149433	9.8048e-08	0.40087	3	60	150.333			106
psme_1_1_000171_1946	A	R	contig02962	1946	isogroup03314	IM	2	1	3559	C2	0.2534	0	0.400006	3	60	130.333	0.996	0.1		2087836096	Psme_SNP_contig02962_1946-0_B_R_2087836096	C	InfiniumII
psme_1_1_000171_2061	T	Y	contig02962	2061	isogroup03314	IM	2	1	3559	C2	0.1081	2.1244e-10	0.408396	3	60	125	1	0.1		2087836097	Psme_SNP_contig02962_2061-0_B_F_2087836097	C	InfiniumII
psme_1_1_000171_2111	A	R	contig02962	2111	isogroup03314	IM	2	1	3559	C2	0.2428	1.1102e-16	0.8	1	60	276			106
psme_1_1_000171_2159	T	Y	contig02962	2159	isogroup03314	IM	2	1	3559	C2	0.0868333	4.465e-07	0.436244	3	60	123.333	0.996	0.1		2087836098	Psme_SNP_contig02962_2159-0_T_R_2087836098	C	InfiniumII
psme_1_1_000171_2213	C	S	contig02962	2213	isogroup03314	IM	2	1	3559	C2	0.0775	2.8757e-07	0.44246	3	60	130.667	0.996	0.1		2087836099	Psme_SNP_contig02962_2213-0_T_F_2087836099	B	InfiniumI
psme_1_1_000171_2217	G	R	contig02962	2217	isogroup03314	IM	2	1	3559	C2	0.2226	1.1102e-16	0.8	1	60	328			106
psme_1_1_000171_2245	G	R	contig02962	2245	isogroup03314	IM	2	1	3559	C2	0.1008	7.6103e-08	0.62534	2	60	175.5			106
psme_1_1_000171_2298	G	R	contig02962	2298	isogroup03314	IM	2	1	3559	C2	0.0556667	3.0836e-07	0.420314	3	60	194.667			106
psme_1_1_000171_2306	G	R	contig02962	2306	isogroup03314	IM	2	1	3559	C2	0.0919	0	0.649564	2	60	161			106
psme_1_1_000171_2316	C	Y	contig02962	2316	isogroup03314	IM	2	1	3559	C2	0.09815	0	0.646844	2	60	160	0.996	0.1		2087836100	Psme_SNP_contig02962_2316-0_T_R_2087836100	C	InfiniumII
psme_1_1_000171_2436	G	R	contig02962	2436	isogroup03314	IM	2	1	3559	C2	0.147625	4.7312e-10	0.204874	4	59.75	119.75	0.797	0.1		2087836101	Psme_SNP_contig02962_2436-0_T_F_2087836101	C	InfiniumII
psme_1_1_000171_2577	T	Y	contig02962	2577	isogroup03314	IM	2	1	3559	C2	0.08464	6.1218e-13	0.165254	5	60	138	0.899	0.1		2087836102	Psme_SNP_contig02962_2577-0_B_F_2087836102	C	InfiniumII
psme_1_1_000171_2816	A	R	contig02962	2816	isogroup03314	IM	2	1	3559	C2	0.1003	2.6563e-12	0.615109	2	60	182.5	1	0.1		2087836103	Psme_SNP_contig02962_2816-0_T_F_2087836103	C	InfiniumII
psme_1_1_000171_3107	G	R	contig02962	3107	isogroup03314	IM	2	1	3559	C2	0.0429	3.319e-06	0.754067	2	60	360	0.988	0.1		2087836105	Psme_SNP_contig02962_3107-0_T_F_2087836105	C	InfiniumII
psme_1_1_000171_3116	T	K	contig02962	3116	isogroup03314	IM	2	1	3559	C2	0.33904	0	1.93433e-05	5	60	160.6	1	0.1		2087836106	Psme_SNP_contig02962_3116-0_T_R_2087836106	C	InfiniumII
psme_1_1_000171_3218	C	M	contig02962	3218	isogroup03314	IM	2	1	3559	C2	0.1	2.275e-07	0.8	1	60	240			106
psme_1_1_000171_3425	A	R	contig02962	3425	isogroup03314	IM	2	1	3559	C2	0.25598	0	0.00321542	5	60	117.2	1	0.1		2087836107	Psme_SNP_contig02962_3425-0_T_F_2087836107	C	InfiniumII
psme_1_1_000171_3514	C	Y	contig02962	3514	isogroup03314	IM	2	1	3559	C2	0.3173	1.1102e-16	0.8	1	60	104	0.915	0.1		2087836108	Psme_SNP_contig02962_3514-0_B_F_2087836108	C	InfiniumII
psme_1_1_000171_3515	G	K	contig02962	3515	isogroup03314	IM	2	1	3559	C2	0.3168	1.1102e-16	0.8	1	60	101			106;101
psme_1_1_000171_3540	A	M	contig02962	3540	isogroup03314	IM	2	1	3559	C2	0.20904	2.4961e-05	0.0255804	5	60	23.4			106;101
psme_1_1_000174_98	G	R	contig02990	98	isogroup03256	IM	2	1	1043	C3	0.1833	1.3434e-08	0.8	1	60	60	1	0.001		2088087529	Psme_SNP_contig02990_98-0_T_F_2088087529	C	InfiniumII
psme_1_1_000174_113	A	R	contig02990	113	isogroup03256	IM	2	1	1043	C3	0.23835	4.3544e-07	0.200014	4	60	47.75	0.976	0.01		2087953467	Psme_SNP_contig02990_113-0_B_R_2087953467	C	InfiniumII
psme_1_1_000174_245	G	R	contig02990	245	isogroup03256	IM	2	1	1043	C3	0.201775	5.6654e-08	0.202067	4	60	78	0.9	0.1		2087836109	Psme_SNP_contig02990_245-0_B_R_2087836109	C	InfiniumII
psme_1_1_000174_314	C	Y	contig02990	314	isogroup03256	IM	2	1	1043	C3	0.05645	1.4134e-05	0.657231	2	60	152	0.996	0.0001		2088178928	Psme_SNP_contig02990_314-0_B_F_2088178928	C	InfiniumII
psme_1_1_000174_356	C	Y	contig02990	356	isogroup03256	IM	2	1	1043	C3	0.0848667	4.5058e-06	0.473291	3	60	113.333			106
psme_1_1_000174_396	C	M	contig02990	396	isogroup03256	IM	2	1	1043	C3	0.170575	3.7037e-13	0.215845	4	60	86.5
psme_1_1_000174_805	C	Y	contig02990	805	isogroup03256	IM	2	1	1043	C3	0.192267	4.0412e-14	0.400972	3	60	79	1	0.0001		2088178930	Psme_SNP_contig02990_805-0_B_F_2088178930	C	InfiniumII
psme_1_1_000177_53	T	Y	contig03016	53	isogroup00800	IM	6	1	1227	C3	0.2175	0	0.013706	5	60	93	0.9	0.1		2087836110	Psme_SNP_contig03016_53-0_B_F_2087836110	C	InfiniumII
psme_1_1_000177_90	G	K	contig03016	90	isogroup00800	IM	6	1	1227	C3	0.1514	6.6613e-16	0.8	1	60	416	1	0.1		2087836111	Psme_SNP_contig03016_90-0_T_R_2087836111	C	InfiniumII
psme_1_1_000177_171	C	M	contig03016	171	isogroup00800	IM	6	1	1227	C3	0.44825	1.1102e-16	0.6	2	60	203	0.976	0.1		2087836113	Psme_SNP_contig03016_171-0_B_R_2087836113	C	InfiniumII
psme_1_1_000177_386	C	Y	contig03016	386	isogroup00800	IM	6	1	1227	C3	0.41975	1.1102e-16	0.6	2	60	230.5
psme_1_1_000177_471	A	R	contig03016	471	isogroup00800	IM	6	1	1227	C3	0.104625	0	0.371045	4	60	177	1	0.1		2087836115	Psme_SNP_contig03016_471-0_T_F_2087836115	C	InfiniumII
psme_1_1_000177_498	C	M	contig03016	498	isogroup00800	IM	6	1	1227	C3	0.108	1.6573e-09	0.8	1	60	352	1	0.1		2087836116	Psme_SNP_contig03016_498-0_B_R_2087836116	C	InfiniumII
psme_1_1_000177_720	A	R	contig03016	720	isogroup00800	IM	6	1	1227	C3	0.20316	0	6.98413e-05	5	60	120	0.813	0.01		2087953470	Psme_SNP_contig03016_720-0_T_F_2087953470	C	InfiniumII
psme_1_1_000177_741	G	R	contig03016	741	isogroup00800	IM	6	1	1227	C3	0.20812	0	1.60904e-05	5	60	119.8			106
psme_1_1_000177_768	A	R	contig03016	768	isogroup00800	IM	6	1	1227	C3	0.1198	1.096e-05	0.401983	3	60	136	1	0.01		2087953471	Psme_SNP_contig03016_768-0_B_R_2087953471	C	InfiniumII
psme_1_1_000177_1053	G	R	contig03016	1053	isogroup00800	IM	6	1	1227	C3	0.3871	1.1102e-16	0.6	2	60	155	1	0.1		2087836117	Psme_SNP_contig03016_1053-0_T_F_2087836117	C	InfiniumII
psme_1_1_000177_1107	A	W	contig03016	1107	isogroup00800	IM	6	1	1227	C3	0.0746	1.3447e-05	0.335236	4	60	124.5	1	0.1		2087836119	Psme_SNP_contig03016_1107-0_T_F_2087836119	A	InfiniumI
psme_1_1_000177_1191	C	Y	contig03016	1191	isogroup00800	IM	6	1	1227	C3	0.2074	3.2307e-14	0.8	1	60	135	1	0.001		2088087534	Psme_SNP_contig03016_1191-0_B_F_2088087534	C	InfiniumII
psme_1_1_000177_1212	T	Y	contig03016	1212	isogroup00800	IM	6	1	1227	C3	0.31202	0	0.0129367	5	60	31.2			106;101
psme_1_1_000178_86	A	R	contig03029	86	isogroup01779	IM	3	1	819	C6	0.0963	3.8233e-05	0.615976	2	59.5	191.5			106
psme_1_1_000178_94	A	R	contig03029	94	isogroup01779	IM	3	1	819	C6	0.0622	4.4948e-06	0.800001	1	60	370			106
psme_1_1_000178_110	C	S	contig03029	110	isogroup01779	IM	3	1	819	C6	0.115325	0	0.312038	4	60	228			106
psme_1_1_000178_194	G	R	contig03029	194	isogroup01779	IM	3	1	819	C6	0.0635667	1.8763e-14	0.518659	3	60	280.333	1	0.01		2087953472	Psme_SNP_contig03029_194-0_T_F_2087953472	C	InfiniumII
psme_1_1_000178_204	T	Y	contig03029	204	isogroup01779	IM	3	1	819	C6	0.1466	8.8818e-16	0.8	1	60	457			106
psme_1_1_000178_264	G	R	contig03029	264	isogroup01779	IM	3	1	819	C6	0.1275	1.8252e-13	0.420072	3	60	188.333			106
psme_1_1_000178_305	T	Y	contig03029	305	isogroup01779	IM	3	1	819	C6	0.163967	1.1102e-16	0.459398	3	60	187	0.915	0.1		2087836121	Psme_SNP_contig03029_305-0_T_R_2087836121	C	InfiniumII
psme_1_1_000178_369	C	S	contig03029	369	isogroup01779	IM	3	1	819	C6	0.2049	-2.2204e-16	0.414047	3	60	203.667			106
psme_1_1_000178_370	T	Y	contig03029	370	isogroup01779	IM	3	1	819	C6	0.10335	1.9055e-05	0.775334	2	60	245.5	0.834	0.001		2088087537	Psme_SNP_contig03029_370-0_T_R_2088087537	C	InfiniumII
psme_1_1_000178_444	G	S	contig03029	444	isogroup01779	IM	3	1	819	C6	0.086	4.8821e-08	0.8	1	60	535			106
psme_1_1_000178_452	C	Y	contig03029	452	isogroup01779	IM	3	1	819	C6	0.16545	2.1982e-14	0.600001	2	60	262			106
psme_1_1_000178_458	G	R	contig03029	458	isogroup01779	IM	3	1	819	C6	0.155675	2.3415e-13	0.200005	4	60	272.25	0.996	0.1		2087836122	Psme_SNP_contig03029_458-0_B_R_2087836122	C	InfiniumII
psme_1_1_000178_603	T	Y	contig03029	603	isogroup01779	IM	3	1	819	C6	0.1309	1.1102e-16	0.400573	3	48.3333	216.333			106
psme_1_1_000178_615	C	S	contig03029	615	isogroup01779	IM	3	1	819	C6	0.0627	2.6229e-05	0.800005	1	53	271			106
psme_1_1_000178_635	C	Y	contig03029	635	isogroup01779	IM	3	1	819	C6	0.252367	1.1102e-16	0.4	3	54	189.333			106
psme_1_1_000178_660	A	M	contig03029	660	isogroup01779	IM	3	1	819	C6	0.0886	1.3443e-07	0.8	1	53	395			106
psme_1_1_000178_688	A	R	contig03029	688	isogroup01779	IM	3	1	819	C6	0.1739	1.1102e-16	0.8	1	55	414			106
psme_1_1_000178_694	C	Y	contig03029	694	isogroup01779	IM	3	1	819	C6	0.22535	3.6415e-14	0.6	2	55.5	252.5			106
psme_1_1_000178_744	C	S	contig03029	744	isogroup01779	IM	3	1	819	C6	0.1149	1.1102e-16	0.600001	2	60	359			106
psme_1_1_000187_121	T	K	contig03203	121	isogroup03163	IM	2	1	2513	C1	0.3733	8.8818e-16	0.200461	4	60	17.25	0.988	0.1		2087836123	Psme_SNP_contig03203_121-0_B_F_2087836123	C	InfiniumII
psme_1_1_000187_124	A	M	contig03203	124	isogroup03163	IM	2	1	2513	C1	0.27285	1.3122e-07	0.600003	2	60	28.5	0.935	0.1		2087836124	Psme_SNP_contig03203_124-0_B_R_2087836124	C	InfiniumII
psme_1_1_000187_175	T	Y	contig03203	175	isogroup03163	IM	2	1	2513	C1	0.1628	2.1744e-05	0.800004	1	60	43	0.935	0.1		2087836125	Psme_SNP_contig03203_175-0_B_F_2087836125	C	InfiniumII
psme_1_1_000187_311	G	R	contig03203	311	isogroup03163	IM	2	1	2513	C1	0.38795	1.1102e-16	0.600056	2	60	35	0.915	0.1		2087836126	Psme_SNP_contig03203_311-0_B_R_2087836126	C	InfiniumII
psme_1_1_000187_1079	T	Y	contig03203	1079	isogroup03163	IM	2	1	2513	C1	0.3692	1.1102e-16	0.8	1	60	65	0.965	0.1		2087836127	Psme_SNP_contig03203_1079-0_B_F_2087836127	C	InfiniumII
psme_1_1_000187_1388	C	Y	contig03203	1388	isogroup03163	IM	2	1	2513	C1	0.3125	2.4922e-05	0.800005	1	60	16	0.976	0.1		2087836128	Psme_SNP_contig03203_1388-0_B_F_2087836128	C	InfiniumII
psme_1_1_000187_1418	T	Y	contig03203	1418	isogroup03163	IM	2	1	2513	C1	0.26095	2.4663e-08	0.6	2	60	42	0.949	0.01		2087953481	Psme_SNP_contig03203_1418-0_T_R_2087953481	C	InfiniumII
psme_1_1_000187_1495	G	R	contig03203	1495	isogroup03163	IM	2	1	2513	C1	0.1644	1.816e-07	0.8	1	60	73	1	0.0001		2088178945	Psme_SNP_contig03203_1495-0_T_F_2088178945	C	InfiniumII
psme_1_1_000187_1649	A	M	contig03203	1649	isogroup03163	IM	2	1	2513	C1	0.269733	2.9664e-08	0.404866	3	60	21.3333	0.9	0.1		2087836129	Psme_SNP_contig03203_1649-0_B_R_2087836129	C	InfiniumII
psme_1_1_000187_1728	G	R	contig03203	1728	isogroup03163	IM	2	1	2513	C1	0.2851	7.167e-11	0.200332	4	59.25	32.25	1	0.1		2087836130	Psme_SNP_contig03203_1728-0_T_F_2087836130	C	InfiniumII
psme_1_1_000187_1888	G	K	contig03203	1888	isogroup03163	IM	2	1	2513	C1	0.2101	1.8618e-13	0.8	1	60	119	0.9	0.01		2087953486	Psme_SNP_contig03203_1888-0_B_F_2087953486	C	InfiniumII
psme_1_1_000187_1918	G	R	contig03203	1918	isogroup03163	IM	2	1	2513	C1	0.1083	6.4386e-06	0.800001	1	60	120	0.988	0.01		2087953487	Psme_SNP_contig03203_1918-0_B_R_2087953487	C	InfiniumII
psme_1_1_000187_1995	T	Y	contig03203	1995	isogroup03163	IM	2	1	2513	C1	0.2807	0	0.447066	3	60	60.6667	1	0.01		2087953488	Psme_SNP_contig03203_1995-0_B_F_2087953488	C	InfiniumII
psme_1_1_000187_2007	T	W	contig03203	2007	isogroup03163	IM	2	1	2513	C1	0.17795	4.527e-08	0.6	2	60	77.5			106
psme_1_1_000187_2052	G	S	contig03203	2052	isogroup03163	IM	2	1	2513	C1	0.2089	5.5341e-11	0.6	2	60	77			106
psme_1_1_000187_2057	C	M	contig03203	2057	isogroup03163	IM	2	1	2513	C1	0.21135	6.4369e-11	0.6	2	60	77			106
psme_1_1_000187_2100	T	W	contig03203	2100	isogroup03163	IM	2	1	2513	C1	0.206667	9.3559e-10	0.400604	3	60	54.6667	0.976	0.1		2087836132	Psme_SNP_contig03203_2100-0_B_R_2087836132	A	InfiniumI
psme_1_1_000187_2188	G	R	contig03203	2188	isogroup03163	IM	2	1	2513	C1	0.22455	6.4626e-12	0.6	2	60	69	1	0.1		2087836133	Psme_SNP_contig03203_2188-0_T_F_2087836133	C	InfiniumII
psme_1_1_000187_2269	A	R	contig03203	2269	isogroup03163	IM	2	1	2513	C1	0.2105	7.9617e-12	0.8	1	60	95	1	0.1		2087836134	Psme_SNP_contig03203_2269-0_T_F_2087836134	C	InfiniumII
psme_1_1_000187_2465	T	Y	contig03203	2465	isogroup03163	IM	2	1	2513	C1	0.3619	4.7548e-06	0.401125	3	58.6667	8.33333	0.765	0.1		2087836135	Psme_SNP_contig03203_2465-0_B_F_2087836135	C	InfiniumII
psme_1_1_000190_83	G	R	contig03242	83	isogroup00003	IM	42	1	612	C7	0.436425	0	0.200001	4	47.25	41.75	0.988	0.001		2088087545	Psme_SNP_contig03242_83-0_T_F_2088087545	C	InfiniumII
psme_1_1_000190_268	G	R	contig03242	268	isogroup00003	IM	42	1	612	C7	0.33688	0	3.08181e-06	5	48.2	102.6			106
psme_1_1_000190_276	T	W	contig03242	276	isogroup00003	IM	42	1	612	C7	0.28576	0	0.00237594	5	47.4	96.6			106
psme_1_1_000190_396	T	K	contig03242	396	isogroup00003	IM	42	1	612	C7	0.172133	5.7732e-12	0.4	3	42	191.667	0.976	0.0001		2090652745	Psme_SNP_contig03242_396-0_B_F_2090652745	C	InfiniumII
psme_1_1_000190_418	T	Y	contig03242	418	isogroup00003	IM	42	1	612	C7	0.12774	2.5013e-13	0.0180324	5	39.4	147.6			106
psme_1_1_000190_430	A	R	contig03242	430	isogroup00003	IM	42	1	612	C7	0.174125	1.1102e-16	0.201161	4	41.75	181.25			106
psme_1_1_000190_493	T	K	contig03242	493	isogroup00003	IM	42	1	612	C7	0.0891333	8.9502e-07	0.446375	3	41.3333	85			106
psme_1_1_000190_504	A	R	contig03242	504	isogroup00003	IM	42	1	612	C7	0.28376	0	0.0033226	5	35.8	48			106
psme_1_1_000190_516	C	Y	contig03242	516	isogroup00003	IM	42	1	612	C7	0.2302	8.8818e-16	0.400059	3	38	67.3333			106
psme_1_1_000190_521	G	R	contig03242	521	isogroup00003	IM	42	1	612	C7	0.156167	3.5741e-07	0.478605	3	39.3333	61.6667	0.834	0.001		2090651470	Psme_SNP_contig03242_521-0_B_R_2090651470	C	InfiniumII
psme_1_1_000191_34	C	Y	contig03262	34	isogroup03112	I1	1	1	1387	C1	0.32528	5.9952e-14	8.06664e-05	5	60	35.8			106;101
psme_1_1_000191_46	A	M	contig03262	46	isogroup03112	I1	1	1	1387	C1	0.2175	1.1102e-16	0.611568	2	60	69	0.988	0.1		2087836136	Psme_SNP_contig03262_46-0_B_R_2087836136	C	InfiniumII
psme_1_1_000191_102	C	Y	contig03262	102	isogroup03112	I1	1	1	1387	C1	0.1503	1.1102e-16	0.689662	2	60	166.5	1	0.1		2087836137	Psme_SNP_contig03262_102-0_B_F_2087836137	C	InfiniumII
psme_1_1_000191_146	A	R	contig03262	146	isogroup03112	I1	1	1	1387	C1	0.3029	1.1102e-16	0.8	1	60	208	0.996	0.1		2087836138	Psme_SNP_contig03262_146-0_B_R_2087836138	C	InfiniumII
psme_1_1_000191_200	C	Y	contig03262	200	isogroup03112	I1	1	1	1387	C1	0.2611	1.1102e-16	0.8	1	60	180	1	0.1		2087836139	Psme_SNP_contig03262_200-0_B_F_2087836139	C	InfiniumII
psme_1_1_000191_203	G	R	contig03262	203	isogroup03112	I1	1	1	1387	C1	0.28515	4.0634e-13	0.6	2	59.5	74			106
psme_1_1_000191_212	A	W	contig03262	212	isogroup03112	I1	1	1	1387	C1	0.2448	1.1102e-16	0.8	1	60	192	0.935	0.01		2087953497	Psme_SNP_contig03262_212-0_B_R_2087953497	A	InfiniumI
psme_1_1_000191_341	G	R	contig03262	341	isogroup03112	I1	1	1	1387	C1	0.33862	0	2.148e-05	5	60	73.8	0.965	0.01		2087953498	Psme_SNP_contig03262_341-0_T_F_2087953498	C	InfiniumII
psme_1_1_000191_353	T	Y	contig03262	353	isogroup03112	I1	1	1	1387	C1	0.222	4.4409e-16	0.600069	2	60	108.5			106
psme_1_1_000191_375	G	R	contig03262	375	isogroup03112	I1	1	1	1387	C1	0.244925	0	0.216866	4	60	93.25			106
psme_1_1_000191_404	A	W	contig03262	404	isogroup03112	I1	1	1	1387	C1	0.26526	0	0.00349676	5	60	84.6			106
psme_1_1_000191_413	C	Y	contig03262	413	isogroup03112	I1	1	1	1387	C1	0.15635	3.4513e-08	0.692796	2	60	74.5	0.9	0.1		2087836140	Psme_SNP_contig03262_413-0_T_R_2087836140	C	InfiniumII
psme_1_1_000191_472	C	Y	contig03262	472	isogroup03112	I1	1	1	1387	C1	0.19494	0	0.00880568	5	60	91	1	0.1		2087836141	Psme_SNP_contig03262_472-0_B_F_2087836141	C	InfiniumII
psme_1_1_000191_521	A	R	contig03262	521	isogroup03112	I1	1	1	1387	C1	0.34326	0	3.78592e-05	5	60	84.2			106
psme_1_1_000191_545	C	S	contig03262	545	isogroup03112	I1	1	1	1387	C1	0.0782	8.9037e-05	0.800018	1	60	179			106
psme_1_1_000191_593	T	W	contig03262	593	isogroup03112	I1	1	1	1387	C1	0.16725	1.3302e-11	0.600202	2	60	76.5	0.996	0.0001		2088178954	Psme_SNP_contig03262_593-0_B_R_2088178954	A	InfiniumI
psme_1_1_000191_808	T	Y	contig03262	808	isogroup03112	I1	1	1	1387	C1	0.27544	0	9.58252e-05	5	60	55.8	0.949	0.1		2087836142	Psme_SNP_contig03262_808-0_T_R_2087836142	C	InfiniumII
psme_1_1_000191_950	A	M	contig03262	950	isogroup03112	I1	1	1	1387	C1	0.34226	0	9.98748e-06	5	60	56	1	0.0001		2088178957	Psme_SNP_contig03262_950-0_T_F_2088178957	C	InfiniumII
psme_1_1_000191_992	T	Y	contig03262	992	isogroup03112	I1	1	1	1387	C1	0.260333	0	0.40167	3	60	52	0.834	0.1		2087836143	Psme_SNP_contig03262_992-0_T_R_2087836143	C	InfiniumII
psme_1_1_000191_1087	A	R	contig03262	1087	isogroup03112	I1	1	1	1387	C1	0.1392	2.3019e-07	0.8	1	60	79	0.996	0.1		2087836144	Psme_SNP_contig03262_1087-0_B_R_2087836144	C	InfiniumII
psme_1_1_000191_1179	G	K	contig03262	1179	isogroup03112	I1	1	1	1387	C1	0.3604	1.1102e-16	0.8	1	60	111	0.877	0.1		2087836145	Psme_SNP_contig03262_1179-0_T_R_2087836145	C	InfiniumII
psme_1_1_000191_1253	G	R	contig03262	1253	isogroup03112	I1	1	1	1387	C1	0.244933	1.5151e-10	0.401286	3	59.6667	30.3333	0.996	0.1		2087836146	Psme_SNP_contig03262_1253-0_T_F_2087836146	C	InfiniumII
psme_1_1_000191_1276	T	Y	contig03262	1276	isogroup03112	I1	1	1	1387	C1	0.29585	0	0.204293	4	60	36.5	1	0.01		2087953505	Psme_SNP_contig03262_1276-0_T_R_2087953505	C	InfiniumII
psme_1_1_000191_1348	A	M	contig03262	1348	isogroup03112	I1	1	1	1387	C1	0.1765	4.1237e-05	0.800008	1	60	34	1	0.01		2087953506	Psme_SNP_contig03262_1348-0_T_F_2087953506	C	InfiniumII
psme_1_1_000195_89	A	R	contig03379	89	isogroup03505	IM	2	1	944	C6	0.0894	1.2396e-05	0.800002	1	60	179	0.787	0.1		2087836148	Psme_SNP_contig03379_89-0_B_R_2087836148	C	InfiniumII
psme_1_1_000195_147	G	R	contig03379	147	isogroup03505	IM	2	1	944	C6	0.296367	1.1102e-16	0.4	3	60	105	0.915	0.1		2087836149	Psme_SNP_contig03379_147-0_T_F_2087836149	C	InfiniumII
psme_1_1_000195_253	C	S	contig03379	253	isogroup03505	IM	2	1	944	C6	0.3005	1.1102e-16	0.8	1	60	203	0.976	0.1		2087836150	Psme_SNP_contig03379_253-0_T_F_2087836150	B	InfiniumI
psme_1_1_000195_288	A	R	contig03379	288	isogroup03505	IM	2	1	944	C6	0.2526	1.1102e-16	0.8	1	60	194			106
psme_1_1_000195_330	C	M	contig03379	330	isogroup03505	IM	2	1	944	C6	0.125833	6.0972e-11	0.403035	3	60	114.333			106
psme_1_1_000195_457	G	R	contig03379	457	isogroup03505	IM	2	1	944	C6	0.3223	1.1102e-16	0.8	1	60	121	0.915	0.1		2087836152	Psme_SNP_contig03379_457-0_B_R_2087836152	C	InfiniumII
psme_1_1_000195_533	A	R	contig03379	533	isogroup03505	IM	2	1	944	C6	0.3007	1.1102e-16	0.8	1	60	153	0.834	0.1		2087836153	Psme_SNP_contig03379_533-0_T_F_2087836153	C	InfiniumII
psme_1_1_000195_834	G	R	contig03379	834	isogroup03505	IM	2	1	944	C6	0.2174	1.1102e-16	0.8	1	60	437	0.976	0.01		2087953516	Psme_SNP_contig03379_834-0_T_F_2087953516	C	InfiniumII
psme_1_1_000195_843	C	Y	contig03379	843	isogroup03505	IM	2	1	944	C6	0.07205	2.422e-12	0.747138	2	60	275.5	1	0.1		2087836154	Psme_SNP_contig03379_843-0_T_R_2087836154	C	InfiniumII
psme_1_1_000195_923	T	K	contig03379	923	isogroup03505	IM	2	1	944	C6	0.4245	1.1102e-16	0.8	1	60	106	1	0.1		2087836155	Psme_SNP_contig03379_923-0_B_F_2087836155	C	InfiniumII
psme_1_1_000195_933	A	R	contig03379	933	isogroup03505	IM	2	1	944	C6	0.3636	1.4368e-11	0.8	1	60	33			106;101
psme_1_1_000202_79	A	R	contig03628	79	isogroup06512	IM	2	1	1273	C3	0.18542	0	0.000571571	5	60	160.8	1	0.1		2087836156	Psme_SNP_contig03628_79-0_T_F_2087836156	C	InfiniumII
psme_1_1_000202_88	C	Y	contig03628	88	isogroup06512	IM	2	1	1273	C3	0.3252	1.1102e-16	0.8	1	60	452			106
psme_1_1_000202_121	C	Y	contig03628	121	isogroup06512	IM	2	1	1273	C3	0.0619333	3.4418e-05	0.401141	3	59.6667	287			106
psme_1_1_000202_163	T	Y	contig03628	163	isogroup06512	IM	2	1	1273	C3	0.0612667	6.7761e-05	0.401199	3	60	264	1	0.1		2087836157	Psme_SNP_contig03628_163-0_T_R_2087836157	C	InfiniumII
psme_1_1_000202_643	C	Y	contig03628	643	isogroup06512	IM	2	1	1273	C3	0.0715	9.6362e-11	0.603469	2	60	247.5	1	0.1		2087836158	Psme_SNP_contig03628_643-0_B_F_2087836158	C	InfiniumII
psme_1_1_000202_745	T	Y	contig03628	745	isogroup06512	IM	2	1	1273	C3	0.27966	0	0.0020266	5	60	189.6	0.996	0.01		2087953521	Psme_SNP_contig03628_745-0_B_F_2087953521	C	InfiniumII
psme_1_1_000202_882	T	Y	contig03628	882	isogroup06512	IM	2	1	1273	C3	0.3846	1.0219e-05	0.800002	1	60	13	0.988	0.1		2087836160	Psme_SNP_contig03628_882-0_T_R_2087836160	C	InfiniumII
psme_1_1_000202_1013	G	R	contig03628	1013	isogroup06512	IM	2	1	1273	C3	0.3313	1.1102e-16	0.8	1	60	163	0.899	0.1		2087836161	Psme_SNP_contig03628_1013-0_T_F_2087836161	C	InfiniumII
psme_1_1_000202_1084	C	Y	contig03628	1084	isogroup06512	IM	2	1	1273	C3	0.4848	1.1102e-16	0.8	1	60	66	0.765	0.1		2087836162	Psme_SNP_contig03628_1084-0_B_F_2087836162	C	InfiniumII
psme_1_1_000202_1158	C	Y	contig03628	1158	isogroup06512	IM	2	1	1273	C3	0.4762	1.1102e-16	0.8	1	60	63
psme_1_1_000202_1196	G	S	contig03628	1196	isogroup06512	IM	2	1	1273	C3	0.2866	1.1186e-11	0.400018	3	60	43.6667	1	0.001		2088087559	Psme_SNP_contig03628_1196-0_T_R_2088087559	B	InfiniumI
psme_1_1_000202_1249	G	S	contig03628	1249	isogroup06512	IM	2	1	1273	C3	0.2869	0	0.601856	2	60	36.5	1	0.001		2088087560	Psme_SNP_contig03628_1249-0_B_F_2088087560	A	InfiniumI
psme_1_1_000206_52	G	R	contig03798	52	isogroup07125	IM	2	1	1145	C7	0.1268	2.0662e-05	0.800004	1	60	71	0.988	0.1		2087836163	Psme_SNP_contig03798_52-0_B_R_2087836163	C	InfiniumII
psme_1_1_000206_720	G	R	contig03798	720	isogroup07125	IM	2	1	1145	C7	0.3643	0	0.6	2	60	76	0.915	0.001		2088087561	Psme_SNP_contig03798_720-0_T_F_2088087561	C	InfiniumII
psme_1_1_000206_760	T	Y	contig03798	760	isogroup07125	IM	2	1	1145	C7	0.1233	2.5465e-05	0.800005	1	60	73	0.949	0.1		2087836164	Psme_SNP_contig03798_760-0_T_R_2087836164	C	InfiniumII
psme_1_1_000206_1074	G	R	contig03798	1074	isogroup07125	IM	2	1	1145	C7	0.4667	9.0268e-09	0.8	1	60	15	1	0.1		2087836165	Psme_SNP_contig03798_1074-0_T_F_2087836165	C	InfiniumII
psme_1_1_000212_12	G	S	contig04083	12	isogroup02151	IM	2	1	1467	C3	0.1081	3.1705e-05	0.600013	2	59	84	1	0.0001		2088178962	Psme_SNP_contig04083_12-0_T_R_2088178962	A	InfiniumI
psme_1_1_000212_116	C	M	contig04083	116	isogroup02151	IM	2	1	1467	C3	0.1226	2.3036e-06	0.757694	2	60	198	0.899	0.1		2087836167	Psme_SNP_contig04083_116-0_B_R_2087836167	C	InfiniumII
psme_1_1_000212_184	G	R	contig04083	184	isogroup02151	IM	2	1	1467	C3	0.1624	1.1658e-12	0.8	1	60	197	0.965	0.1		2087836168	Psme_SNP_contig04083_184-0_T_F_2087836168	C	InfiniumII
psme_1_1_000212_218	C	M	contig04083	218	isogroup02151	IM	2	1	1467	C3	0.10565	0	0.226253	4	60	127.25			106
psme_1_1_000212_282	G	R	contig04083	282	isogroup02151	IM	2	1	1467	C3	0.33382	-2.2204e-16	0.0107678	5	59.8	98.8	1	0.1		2087836169	Psme_SNP_contig04083_282-0_B_R_2087836169	C	InfiniumII
psme_1_1_000212_337	G	R	contig04083	337	isogroup02151	IM	2	1	1467	C3	0.28336	0	0.14324	5	60	86.6	0.988	0.1		2087836170	Psme_SNP_contig04083_337-0_T_F_2087836170	C	InfiniumII
psme_1_1_000212_354	T	Y	contig04083	354	isogroup02151	IM	2	1	1467	C3	0.27274	0	0.0747581	5	60	80.2			106
psme_1_1_000212_395	G	R	contig04083	395	isogroup02151	IM	2	1	1467	C3	0.30466	0	0.085258	5	59.8	93.8			106
psme_1_1_000212_526	A	R	contig04083	526	isogroup02151	IM	2	1	1467	C3	0.115125	2.6902e-05	0.22356	4	60	61.75	0.878	0.1		2087836171	Psme_SNP_contig04083_526-0_T_F_2087836171	C	InfiniumII
psme_1_1_000212_618	C	S	contig04083	618	isogroup02151	IM	2	1	1467	C3	0.0882	1.3855e-06	0.8	1	60	170	0.976	0.1		2087836173	Psme_SNP_contig04083_618-0_T_F_2087836173	B	InfiniumI
psme_1_1_000212_784	G	R	contig04083	784	isogroup02151	IM	2	1	1467	C3	0.375	2.4458e-06	0.8	1	60	16	1	0.1		2087836174	Psme_SNP_contig04083_784-0_T_F_2087836174	C	InfiniumII
psme_1_1_000212_887	G	S	contig04083	887	isogroup02151	IM	2	1	1467	C3	0.209375	0	0.201183	4	60	72.75	1	0.1		2087836176	Psme_SNP_contig04083_887-0_B_F_2087836176	A	InfiniumI
psme_1_1_000212_1111	G	R	contig04083	1111	isogroup02151	IM	2	1	1467	C3	0.06205	6.5063e-05	0.638971	2	60	133	0.915	0.001		2088087569	Psme_SNP_contig04083_1111-0_T_F_2088087569	C	InfiniumII
psme_1_1_000212_1271	T	Y	contig04083	1271	isogroup02151	IM	2	1	1467	C3	0.26988	0	0.0356492	5	60	43.6	1	0.01		2087953540	Psme_SNP_contig04083_1271-0_T_R_2087953540	C	InfiniumII
psme_1_1_000212_1332	C	Y	contig04083	1332	isogroup02151	IM	2	1	1467	C3	0.17775	7.2771e-07	0.604784	2	60	25.5	0.965	0.01		2087953541	Psme_SNP_contig04083_1332-0_B_F_2087953541	C	InfiniumII
psme_1_1_000215_134	G	R	contig04152	134	isogroup02973	IM	2	1	1893	C1	0.283667	1.1102e-16	0.400325	3	60	49.3333	0.935	0.01		2087953542	Psme_SNP_contig04152_134-0_T_F_2087953542	C	InfiniumII
psme_1_1_000215_148	C	Y	contig04152	148	isogroup02973	IM	2	1	1893	C1	0.12	4.2426e-06	0.800001	1	60	100			106
psme_1_1_000215_149	G	R	contig04152	149	isogroup02973	IM	2	1	1893	C1	0.2178	8.4299e-13	0.8	1	60	101	0.899	0.1		2087836177	Psme_SNP_contig04152_149-0_B_R_2087836177	C	InfiniumII
psme_1_1_000215_202	C	M	contig04152	202	isogroup02973	IM	2	1	1893	C1	0.1159	1.3458e-05	0.605092	2	60	66.5	0.935	0.1		2087836178	Psme_SNP_contig04152_202-0_T_F_2087836178	C	InfiniumII
psme_1_1_000215_604	G	R	contig04152	604	isogroup02973	IM	2	1	1893	C1	0.23342	4.3205e-12	0.0112985	5	59.8	67.6	1	0.1		1994735006	Psme_SNP_contig04152_604-0_B_R_1994735006	C	InfiniumII
psme_1_1_000215_989	A	R	contig04152	989	isogroup02973	IM	2	1	1893	C1	0.1968	1.1102e-16	0.20723	4	60	56.75	1	0.1		2087836179	Psme_SNP_contig04152_989-0_T_F_2087836179	C	InfiniumII
psme_1_1_000215_1517	T	Y	contig04152	1517	isogroup02973	IM	2	1	1893	C1	0.2303	1.1102e-16	0.408186	3	60	104	0.915	0.1		2087836181	Psme_SNP_contig04152_1517-0_B_F_2087836181	C	InfiniumII
psme_1_1_000215_1603	G	R	contig04152	1603	isogroup02973	IM	2	1	1893	C1	0.1603	4.4952e-10	0.8	1	60	131	1	0.1		2087836182	Psme_SNP_contig04152_1603-0_T_F_2087836182	C	InfiniumII
psme_1_1_000215_1705	G	R	contig04152	1705	isogroup02973	IM	2	1	1893	C1	0.120533	2.0642e-06	0.425966	3	60	51.3333	1	0.1		2087836184	Psme_SNP_contig04152_1705-0_T_F_2087836184	C	InfiniumII
psme_1_1_000215_1770	C	Y	contig04152	1770	isogroup02973	IM	2	1	1893	C1	0.1667	2.399e-06	0.8	1	60	54	1	0.1		2087836186	Psme_SNP_contig04152_1770-0_T_R_2087836186	C	InfiniumII
psme_1_1_000217_13	T	Y	contig04163	13	isogroup02967	IM	2	1	754	C6	0.2746	2.2704e-13	0.600548	2	60	39.5			106;101
psme_1_1_000217_56	G	S	contig04163	56	isogroup02967	IM	2	1	754	C6	0.223267	4.4692e-12	0.400012	3	60	57.3333			106
psme_1_1_000217_57	A	W	contig04163	57	isogroup02967	IM	2	1	754	C6	0.1343	2.5835e-06	0.800001	1	60	67	0.965	0.1		2087836187	Psme_SNP_contig04163_57-0_T_R_2087836187	B	InfiniumI
psme_1_1_000217_117	G	K	contig04163	117	isogroup02967	IM	2	1	754	C6	0.2391	1.1102e-16	0.650654	2	60	154	0.988	0.1		2087836188	Psme_SNP_contig04163_117-0_B_F_2087836188	C	InfiniumII
psme_1_1_000217_172	T	Y	contig04163	172	isogroup02967	IM	2	1	754	C6	0.1381	3.5881e-09	0.604063	2	60	67	1	0.01		2087953560	Psme_SNP_contig04163_172-0_B_F_2087953560	C	InfiniumII
psme_1_1_000217_190	T	Y	contig04163	190	isogroup02967	IM	2	1	754	C6	0.11435	8.9876e-07	0.605778	2	60	62.5			106
psme_1_1_000217_192	T	Y	contig04163	192	isogroup02967	IM	2	1	754	C6	0.1154	7.425e-07	0.605778	2	60	61.5			106
psme_1_1_000217_221	A	R	contig04163	221	isogroup02967	IM	2	1	754	C6	0.264175	0	0.203171	4	60	97.75	0.988	0.1		2087836189	Psme_SNP_contig04163_221-0_B_R_2087836189	C	InfiniumII
psme_1_1_000217_543	C	Y	contig04163	543	isogroup02967	IM	2	1	754	C6	0.304067	0	0.4	3	60	111	0.787	0.1		2087836190	Psme_SNP_contig04163_543-0_B_F_2087836190	C	InfiniumII
psme_1_1_000223_422	C	Y	contig04278	422	isogroup01323	IM	4	1	1353	C7	0.25	0	0.220638	4	60	64.25	0.896	0.1		2087836191	Psme_SNP_contig04278_422-0_B_F_2087836191	C	InfiniumII
psme_1_1_000223_437	A	R	contig04278	437	isogroup01323	IM	4	1	1353	C7	0.209	1.1102e-16	0.61739	2	60	128	0.858	0.01		2087953565	Psme_SNP_contig04278_437-0_B_R_2087953565	C	InfiniumII
psme_1_1_000223_600	G	S	contig04278	600	isogroup01323	IM	4	1	1353	C7	0.139567	1.5665e-12	0.511712	3	60	109	1	0.01		2087953566	Psme_SNP_contig04278_600-0_T_F_2087953566	B	InfiniumI
psme_1_1_000223_614	A	R	contig04278	614	isogroup01323	IM	4	1	1353	C7	0.22015	0	0.201105	4	60	88.75			106
psme_1_1_000223_620	G	R	contig04278	620	isogroup01323	IM	4	1	1353	C7	0.1488	9.5479e-15	0.42766	3	60	121			106
psme_1_1_000223_992	G	R	contig04278	992	isogroup01323	IM	4	1	1353	C7	0.1642	6.9552e-08	0.410209	3	60	46.6667			106
psme_1_1_000223_1019	G	R	contig04278	1019	isogroup01323	IM	4	1	1353	C7	0.1922	0	0.00490257	5	60	69.6			106
psme_1_1_000223_1045	T	W	contig04278	1045	isogroup01323	IM	4	1	1353	C7	0.24175	2.9603e-05	0.607042	2	60	94			106
psme_1_1_000223_1055	T	Y	contig04278	1055	isogroup01323	IM	4	1	1353	C7	0.2596	4.7173e-13	0.40011	3	60	51.3333	0.996	0.0001		2090652748	Psme_SNP_contig04278_1055-0_T_R_2090652748	C	InfiniumII
psme_1_1_000223_1164	C	Y	contig04278	1164	isogroup01323	IM	4	1	1353	C7	0.287825	0	0.200001	4	60	80.5	1	0.001		2090651471	Psme_SNP_contig04278_1164-0_B_F_2090651471	C	InfiniumII
psme_1_1_000223_1230	G	R	contig04278	1230	isogroup01323	IM	4	1	1353	C7	0.264233	1.6238e-08	0.400001	3	60	59	0.877	0.001		2088087585	Psme_SNP_contig04278_1230-0_T_F_2088087585	C	InfiniumII
psme_1_1_000223_1253	A	R	contig04278	1253	isogroup01323	IM	4	1	1353	C7	0.277433	2.9586e-10	0.400008	3	60	54			106
psme_1_1_000223_1268	G	K	contig04278	1268	isogroup01323	IM	4	1	1353	C7	0.2061	1.577e-10	0.0496104	5	60	57.4	1	0.01		2087953567	Psme_SNP_contig04278_1268-0_T_R_2087953567	C	InfiniumII
psme_1_1_000233_54	C	Y	contig04561	54	isogroup05831	I1	1	1	1557	C4	0.227275	1.1102e-16	0.253781	4	60	69	0.858	0.001		2088087587	Psme_SNP_contig04561_54-0_B_F_2088087587	C	InfiniumII
psme_1_1_000233_100	G	R	contig04561	100	isogroup05831	I1	1	1	1557	C4	0.1428	1.8702e-06	0.40065	3	60	147.333	0.988	0.1		2087836192	Psme_SNP_contig04561_100-0_B_R_2087836192	C	InfiniumII
psme_1_1_000233_295	C	Y	contig04561	295	isogroup05831	I1	1	1	1557	C4	0.4192	1.1102e-16	0.8	1	60	365	1	0.01		2087953568	Psme_SNP_contig04561_295-0_B_F_2087953568	C	InfiniumII
psme_1_1_000233_323	A	W	contig04561	323	isogroup05831	I1	1	1	1557	C4	0.403	1.1102e-16	0.8	1	60	397			106
psme_1_1_000233_343	C	S	contig04561	343	isogroup05831	I1	1	1	1557	C4	0.0795	1.1081e-07	0.600168	2	60	300.5			106
psme_1_1_000233_356	T	K	contig04561	356	isogroup05831	I1	1	1	1557	C4	0.18188	0	0.00974352	5	60	229.6	1	0.0001		2088178978	Psme_SNP_contig04561_356-0_T_R_2088178978	C	InfiniumII
psme_1_1_000233_512	G	R	contig04561	512	isogroup05831	I1	1	1	1557	C4	0.07165	3.5603e-10	0.622642	2	59.5	172.5	1	0.1		2087836193	Psme_SNP_contig04561_512-0_T_F_2087836193	C	InfiniumII
psme_1_1_000233_656	G	R	contig04561	656	isogroup05831	I1	1	1	1557	C4	0.170867	2.7441e-10	0.445204	3	60	214.333	0.935	0.1		2087836194	Psme_SNP_contig04561_656-0_T_F_2087836194	C	InfiniumII
psme_1_1_000233_678	C	Y	contig04561	678	isogroup05831	I1	1	1	1557	C4	0.0687667	5.8704e-05	0.418202	3	60	212.333	1	0.1		2087836195	Psme_SNP_contig04561_678-0_T_R_2087836195	C	InfiniumII
psme_1_1_000233_791	A	R	contig04561	791	isogroup05831	I1	1	1	1557	C4	0.192167	1.1102e-16	0.447431	3	60	230	0.899	0.1		2087836196	Psme_SNP_contig04561_791-0_T_F_2087836196	C	InfiniumII
psme_1_1_000233_830	G	R	contig04561	830	isogroup05831	I1	1	1	1557	C4	0.0596	1.0338e-05	0.800002	1	60	369	0.996	0.1		2087836197	Psme_SNP_contig04561_830-0_B_R_2087836197	C	InfiniumII
psme_1_1_000233_944	T	Y	contig04561	944	isogroup05831	I1	1	1	1557	C4	0.2565	5.4956e-13	0.200001	4	59.75	113	0.899	0.1		2087836198	Psme_SNP_contig04561_944-0_B_F_2087836198	C	InfiniumII
psme_1_1_000233_1081	G	R	contig04561	1081	isogroup05831	I1	1	1	1557	C4	0.1134	1.2757e-10	0.8	1	60	397	0.996	0.1		2087836199	Psme_SNP_contig04561_1081-0_T_F_2087836199	C	InfiniumII
psme_1_1_000233_1136	C	M	contig04561	1136	isogroup05831	I1	1	1	1557	C4	0.1108	1.4979e-10	0.8	1	60	424	1	0.1		2087836200	Psme_SNP_contig04561_1136-0_B_R_2087836200	C	InfiniumII
psme_1_1_000233_1356	G	R	contig04561	1356	isogroup05831	I1	1	1	1557	C4	0.28965	0	0.2	4	60	173.5	0.988	0.1		2087836201	Psme_SNP_contig04561_1356-0_T_F_2087836201	C	InfiniumII
psme_1_1_000233_1415	T	W	contig04561	1415	isogroup05831	I1	1	1	1557	C4	0.16685	6.5346e-12	0.600001	2	60	135.5	0.988	0.1		2087836203	Psme_SNP_contig04561_1415-0_B_F_2087836203	A	InfiniumI
psme_1_1_000239_156	A	M	contig04879	156	isogroup00969	IM	4	1	1376	C5	0.1748	9.6187e-05	0.402727	3	60	29.6667	0.996	0.01		2087953576	Psme_SNP_contig04879_156-0_T_F_2087953576	C	InfiniumII
psme_1_1_000239_185	G	K	contig04879	185	isogroup00969	IM	4	1	1376	C5	0.228033	3.3608e-05	0.402129	3	60	24.6667	1	0.1		2087836204	Psme_SNP_contig04879_185-0_T_R_2087836204	C	InfiniumII
psme_1_1_000239_507	C	Y	contig04879	507	isogroup00969	IM	4	1	1376	C5	0.252767	1.4406e-10	0.400807	3	60	39	0.935	0.1		2087836205	Psme_SNP_contig04879_507-0_B_F_2087836205	C	InfiniumII
psme_1_1_000239_780	A	W	contig04879	780	isogroup00969	IM	4	1	1376	C5	0.13435	2.8191e-05	0.60004	2	60	54	1	0.01		2087953580	Psme_SNP_contig04879_780-0_T_F_2087953580	B	InfiniumI
psme_1_1_000239_800	A	M	contig04879	800	isogroup00969	IM	4	1	1376	C5	0.164733	2.8003e-06	0.402184	3	59.6667	37.3333			106
psme_1_1_000239_807	T	W	contig04879	807	isogroup00969	IM	4	1	1376	C5	0.164233	1.0509e-05	0.403051	3	59.6667	36.3333			106
psme_1_1_000239_821	A	R	contig04879	821	isogroup00969	IM	4	1	1376	C5	0.159	1.3893e-08	0.404102	3	60	39			106
psme_1_1_000239_837	T	Y	contig04879	837	isogroup00969	IM	4	1	1376	C5	0.2752	2.2082e-13	0.6	2	60	48.5			106
psme_1_1_000239_858	A	R	contig04879	858	isogroup00969	IM	4	1	1376	C5	0.275	1.6201e-10	0.6	2	60	43			106
psme_1_1_000239_893	T	K	contig04879	893	isogroup00969	IM	4	1	1376	C5	0.1851	1.983e-05	0.603266	2	59	18	0.996	0.001		2088087594	Psme_SNP_contig04879_893-0_T_R_2088087594	C	InfiniumII
psme_1_1_000239_948	A	M	contig04879	948	isogroup00969	IM	4	1	1376	C5	0.265475	1.3906e-07	0.201117	4	59.5	21	0.976	0.001		2088087595	Psme_SNP_contig04879_948-0_T_F_2088087595	C	InfiniumII
psme_1_1_000239_974	T	Y	contig04879	974	isogroup00969	IM	4	1	1376	C5	0.327467	7.7339e-11	0.400001	3	59.3333	24.3333	1	0.001		2088087596	Psme_SNP_contig04879_974-0_T_R_2088087596	C	InfiniumII
psme_1_1_000239_1123	G	R	contig04879	1123	isogroup00969	IM	4	1	1376	C5	0.362125	9.3697e-08	0.200768	4	60	15.25	0.877	0.0001		2088178992	Psme_SNP_contig04879_1123-0_T_F_2088178992	C	InfiniumII
psme_1_1_000239_1124	T	W	contig04879	1124	isogroup00969	IM	4	1	1376	C5	0.255567	3.1376e-05	0.400153	3	60	17			106
psme_1_1_000239_1164	G	R	contig04879	1164	isogroup00969	IM	4	1	1376	C5	0.2143	1.3309e-05	0.800003	1	60	28			106
psme_1_1_000239_1196	T	Y	contig04879	1196	isogroup00969	IM	4	1	1376	C5	0.190967	3.099e-05	0.404928	3	60	23
psme_1_1_000239_1296	G	R	contig04879	1296	isogroup00969	IM	4	1	1376	C5	0.2083	6.3457e-05	0.800013	1	60	24	1	0.001		2088087599	Psme_SNP_contig04879_1296-0_B_R_2088087599	C	InfiniumII
psme_1_1_000240_49	G	R	contig04937	49	isogroup02364	IM	4	1	1131	C4	0.055	2.1883e-05	0.800004	1	60	1674			106;101
psme_1_1_000240_107	G	R	contig04937	107	isogroup02364	IM	4	1	1131	C4	0.0471	1.341e-06	0.8	1	60	1591			106
psme_1_1_000240_1110	A	R	contig04937	1110	isogroup02364	IM	4	1	1131	C4	0.35954	-2.2204e-16	1.254e-09	5	59.4	270.6			106;101
psme_1_1_000244_81	G	R	contig05107	81	isogroup02718	IM	2	1	1377	C1	0.334867	1.1102e-16	0.400002	3	60	56.3333	0.809	0.1		2087836207	Psme_SNP_contig05107_81-0_T_F_2087836207	C	InfiniumII
psme_1_1_000244_188	A	R	contig05107	188	isogroup02718	IM	2	1	1377	C1	0.279925	0	0.230983	4	60	72.25	1	0.1		2087836208	Psme_SNP_contig05107_188-0_T_F_2087836208	C	InfiniumII
psme_1_1_000244_272	G	K	contig05107	272	isogroup02718	IM	2	1	1377	C1	0.27905	0	0.202409	4	60	70.5	1	0.1		2087836211	Psme_SNP_contig05107_272-0_T_R_2087836211	C	InfiniumII
psme_1_1_000244_380	A	R	contig05107	380	isogroup02718	IM	2	1	1377	C1	0.32002	0	0.00015847	5	60	43	1	0.1		2087836212	Psme_SNP_contig05107_380-0_T_F_2087836212	C	InfiniumII
psme_1_1_000244_550	T	Y	contig05107	550	isogroup02718	IM	2	1	1377	C1	0.1342	6.5063e-05	0.444875	3	60	59.3333	1	0.1		2087836213	Psme_SNP_contig05107_550-0_T_R_2087836213	C	InfiniumII
psme_1_1_000244_608	A	R	contig05107	608	isogroup02718	IM	2	1	1377	C1	0.45095	0	0.200005	4	59.5	45.25	1	0.1		2087836214	Psme_SNP_contig05107_608-0_T_F_2087836214	C	InfiniumII
psme_1_1_000244_721	A	R	contig05107	721	isogroup02718	IM	2	1	1377	C1	0.227567	1.1827e-05	0.400015	3	60	39	0.877	0.0001		2088179000	Psme_SNP_contig05107_721-0_T_F_2088179000	C	InfiniumII
psme_1_1_000244_735	C	S	contig05107	735	isogroup02718	IM	2	1	1377	C1	0.10895	8.2369e-06	0.603841	2	60	51.5			106
psme_1_1_000244_740	C	Y	contig05107	740	isogroup02718	IM	2	1	1377	C1	0.207767	8.228e-12	0.403674	3	60	39.3333			106
psme_1_1_000244_764	T	Y	contig05107	764	isogroup02718	IM	2	1	1377	C1	0.252633	7.1706e-09	0.401198	3	60	21.3333			106
psme_1_1_000244_771	G	R	contig05107	771	isogroup02718	IM	2	1	1377	C1	0.195	4.0683e-08	0.40089	3	60	47.6667			106
psme_1_1_000244_794	G	R	contig05107	794	isogroup02718	IM	2	1	1377	C1	0.2007	7.7504e-09	0.409272	3	60	55.6667			106
psme_1_1_000244_835	G	R	contig05107	835	isogroup02718	IM	2	1	1377	C1	0.1564	2.1281e-05	0.454175	3	60	67			106
psme_1_1_000244_884	A	R	contig05107	884	isogroup02718	IM	2	1	1377	C1	0.28125	1.4887e-07	0.6	2	60	54	1	0.0001		2088179001	Psme_SNP_contig05107_884-0_B_R_2088179001	C	InfiniumII
psme_1_1_000244_954	C	Y	contig05107	954	isogroup02718	IM	2	1	1377	C1	0.21405	3.1376e-05	0.204135	4	60	53			106
psme_1_1_000244_957	T	K	contig05107	957	isogroup02718	IM	2	1	1377	C1	0.219	2.1281e-05	0.205404	4	60	53			106
psme_1_1_000244_964	A	W	contig05107	964	isogroup02718	IM	2	1	1377	C1	0.21835	2.1281e-05	0.205638	4	60	54			106
psme_1_1_000244_969	G	R	contig05107	969	isogroup02718	IM	2	1	1377	C1	0.1394	3.1376e-05	0.428331	3	60	66			106
psme_1_1_000244_1033	T	Y	contig05107	1033	isogroup02718	IM	2	1	1377	C1	0.186	4.5689e-12	0.8	1	60	129			106
psme_1_1_000244_1082	C	M	contig05107	1082	isogroup02718	IM	2	1	1377	C1	0.140733	2.0573e-07	0.468831	3	60	76.3333			106
psme_1_1_000244_1185	G	S	contig05107	1185	isogroup02718	IM	2	1	1377	C1	0.215	5.0371e-13	0.8	1	60	107	0.988	0.01		2087953586	Psme_SNP_contig05107_1185-0_T_F_2087953586	A	InfiniumI
psme_1_1_000244_1201	T	Y	contig05107	1201	isogroup02718	IM	2	1	1377	C1	0.1868	6.2054e-10	0.8	1	60	91			106
psme_1_1_000244_1218	A	R	contig05107	1218	isogroup02718	IM	2	1	1377	C1	0.2868	1.1102e-16	0.6	2	60	103.5	0.935	0.1		2087836215	Psme_SNP_contig05107_1218-0_B_R_2087836215	C	InfiniumII
psme_1_1_000244_1288	G	R	contig05107	1288	isogroup02718	IM	2	1	1377	C1	0.2647	8.6497e-13	0.8	1	60	68	0.965	0.1		2087836216	Psme_SNP_contig05107_1288-0_T_F_2087836216	C	InfiniumII
psme_1_1_000244_1310	A	R	contig05107	1310	isogroup02718	IM	2	1	1377	C1	0.2195	2.3189e-07	0.8	1	60	41	0.996	0.001		2088087611	Psme_SNP_contig05107_1310-0_B_R_2088087611	C	InfiniumII
psme_1_1_000250_148	T	Y	contig05325	148	isogroup07102	IM	2	1	947	C6	0.355567	1.1102e-16	0.400046	3	60	29	0.965	0.1		2087836217	Psme_SNP_contig05325_148-0_B_F_2087836217	C	InfiniumII
psme_1_1_000250_271	C	M	contig05325	271	isogroup07102	IM	2	1	947	C6	0.35635	1.1102e-16	0.600142	2	60	39.5	0.988	0.1		2087836218	Psme_SNP_contig05325_271-0_B_R_2087836218	C	InfiniumII
psme_1_1_000250_499	T	W	contig05325	499	isogroup07102	IM	2	1	947	C6	0.2766	1.3521e-10	0.8	1	60	47	1	0.1		2087836220	Psme_SNP_contig05325_499-0_T_R_2087836220	B	InfiniumI
psme_1_1_000250_568	G	R	contig05325	568	isogroup07102	IM	2	1	947	C6	0.4048	1.6653e-15	0.8	1	60	42	1	0.1		2087836221	Psme_SNP_contig05325_568-0_T_F_2087836221	C	InfiniumII
psme_1_1_000250_572	A	R	contig05325	572	isogroup07102	IM	2	1	947	C6	0.21115	7.5469e-07	0.600156	2	60	30	1	0.1		2087836222	Psme_SNP_contig05325_572-0_B_R_2087836222	C	InfiniumII
psme_1_1_000250_720	C	S	contig05325	720	isogroup07102	IM	2	1	947	C6	0.2523	2.8374e-11	0.240094	4	59.5	27	1	0.1		2087836223	Psme_SNP_contig05325_720-0_B_F_2087836223	B	InfiniumI
psme_1_1_000250_772	C	Y	contig05325	772	isogroup07102	IM	2	1	947	C6	0.302567	5.0533e-06	0.400265	3	60	13.3333
psme_1_1_000250_811	C	Y	contig05325	811	isogroup07102	IM	2	1	947	C6	0.3256	3.6496e-12	0.8	1	60	43	0.976	0.001		2088087615	Psme_SNP_contig05325_811-0_T_R_2088087615	C	InfiniumII
psme_1_1_000250_870	A	M	contig05325	870	isogroup07102	IM	2	1	947	C6	0.4545	4.1618e-07	0.8	1	60	11	1	0.1		2087836226	Psme_SNP_contig05325_870-0_B_R_2087836226	C	InfiniumII
psme_1_1_000252_623	A	W	contig05491	623	isogroup02593	IM	2	1	950	C3	0.1288	2.4537e-11	0.4	3	60	344.667	1	0.1		2087836227	Psme_SNP_contig05491_623-0_B_F_2087836227	A	InfiniumI
psme_1_1_000252_731	C	Y	contig05491	731	isogroup02593	IM	2	1	950	C3	0.0461	6.0049e-05	0.800012	1	60	673	1	0.1		2087836228	Psme_SNP_contig05491_731-0_B_F_2087836228	C	InfiniumII
psme_1_1_000252_818	T	Y	contig05491	818	isogroup02593	IM	2	1	950	C3	0.0562	8.8436e-06	0.800002	1	60	463			106
psme_1_1_000252_866	A	R	contig05491	866	isogroup02593	IM	2	1	950	C3	0.1399	1.1725e-10	0.400035	3	60	233.333			106
psme_1_1_000252_888	A	W	contig05491	888	isogroup02593	IM	2	1	950	C3	0.223567	6.6613e-15	0.4	3	59	180.667			106
psme_1_1_000252_894	A	R	contig05491	894	isogroup02593	IM	2	1	950	C3	0.1528	3.4179e-05	0.724855	2	60	138.5			106
psme_1_1_000252_916	G	K	contig05491	916	isogroup02593	IM	2	1	950	C3	0.17295	1.001e-06	0.601447	2	60	77			106;101
psme_1_1_000252_939	A	M	contig05491	939	isogroup02593	IM	2	1	950	C3	0.1877	6.2332e-05	0.401103	3	57.6667	26.3333			106;101
psme_1_1_000254_69	C	Y	contig05514	69	isogroup06879	IM	2	1	1452	C3	0.3636	2.6741e-05	0.800005	1	60	11	0.899	0.1		2087836230	Psme_SNP_contig05514_69-0_B_F_2087836230	C	InfiniumII
psme_1_1_000254_796	A	R	contig05514	796	isogroup06879	IM	2	1	1452	C3	0.2778	1.4562e-05	0.800003	1	60	18	1	0.1		2087836231	Psme_SNP_contig05514_796-0_T_F_2087836231	C	InfiniumII
psme_1_1_000256_401	A	R	contig05542	401	isogroup02663	IM	2	1	1129	C5	0.26665	8.447e-08	0.600006	2	60	28.5	0.915	0.1		2087836233	Psme_SNP_contig05542_401-0_T_F_2087836233	C	InfiniumII
psme_1_1_000256_1028	G	R	contig05542	1028	isogroup02663	IM	2	1	1129	C5	0.2738	7.0293e-05	0.61174	2	60	34.5	0.976	0.0001		2088179008	Psme_SNP_contig05542_1028-0_B_R_2088179008	C	InfiniumII
psme_1_1_000256_1102	C	M	contig05542	1102	isogroup02663	IM	2	1	1129	C5	0.3587	2.4932e-05	0.600019	2	60	14.5	0.949	0.0001		2088179009	Psme_SNP_contig05542_1102-0_T_F_2088179009	C	InfiniumII
psme_1_1_000258_107	G	R	contig05558	107	isogroup03426	IM	2	1	326	C7	0.19	2.151e-07	0.600066	2	60	35	0.965	0.1		1994735080	Psme_SNP_contig05558_107-0_T_F_1994735080	C	InfiniumII
psme_1_1_000260_35	C	S	contig05571	35	isogroup00244	IM	12	1	1337	C5	0.32424	0	4.69504e-05	5	58.6	54.4			106;101
psme_1_1_000260_120	G	K	contig05571	120	isogroup00244	IM	12	1	1337	C5	0.0714	3.439e-07	0.706794	2	60	322.5			106
psme_1_1_000260_159	A	M	contig05571	159	isogroup00244	IM	12	1	1337	C5	0.29714	0	0.002446	5	60	208.6			106
psme_1_1_000260_160	A	M	contig05571	160	isogroup00244	IM	12	1	1337	C5	0.3011	0	0.002446	5	60	211.2	0.899	0.1		2087836235	Psme_SNP_contig05571_160-0_B_R_2087836235	C	InfiniumII
psme_1_1_000260_486	T	Y	contig05571	486	isogroup00244	IM	12	1	1337	C5	0.272333	1.629e-11	0.442566	3	59.6667	40			106
psme_1_1_000260_498	A	M	contig05571	498	isogroup00244	IM	12	1	1337	C5	0.264033	7.6807e-10	0.413474	3	59.6667	39			106
psme_1_1_000260_522	G	R	contig05571	522	isogroup00244	IM	12	1	1337	C5	0.3001	0	0.000782642	5	59.8	128.6			106
psme_1_1_000260_529	G	K	contig05571	529	isogroup00244	IM	12	1	1337	C5	0.35315	1.1497e-10	0.6	2	59.5	31			106
psme_1_1_000260_535	C	M	contig05571	535	isogroup00244	IM	12	1	1337	C5	0.254467	1.7728e-10	0.461768	3	59.6667	48.3333			106
psme_1_1_000260_537	A	R	contig05571	537	isogroup00244	IM	12	1	1337	C5	0.318	0	0.000146579	5	60	144.8	0.813	0.01		2087953603	Psme_SNP_contig05571_537-0_B_R_2087953603	C	InfiniumII
psme_1_1_000260_634	G	R	contig05571	634	isogroup00244	IM	12	1	1337	C5	0.1012	1.224e-08	0.6	2	60	570	1	0.001		2088087623	Psme_SNP_contig05571_634-0_T_F_2088087623	C	InfiniumII
psme_1_1_000260_660	G	K	contig05571	660	isogroup00244	IM	12	1	1337	C5	0.38712	0	1.42079e-08	5	59.6	223			106
psme_1_1_000260_662	T	K	contig05571	662	isogroup00244	IM	12	1	1337	C5	0.192433	0	0.400007	3	59.6667	333.667			106
psme_1_1_000260_668	A	M	contig05571	668	isogroup00244	IM	12	1	1337	C5	0.195667	1.1102e-16	0.400006	3	59.6667	325.667			106
psme_1_1_000260_670	G	K	contig05571	670	isogroup00244	IM	12	1	1337	C5	0.205733	0	0.400007	3	59.6667	334.667			106
psme_1_1_000260_714	T	Y	contig05571	714	isogroup00244	IM	12	1	1337	C5	0.2585	0	0.200056	4	58.5	192.75			106
psme_1_1_000260_723	T	W	contig05571	723	isogroup00244	IM	12	1	1337	C5	0.132475	7.7542e-08	0.202058	4	58.75	120.25			106
psme_1_1_000260_836	A	W	contig05571	836	isogroup00244	IM	12	1	1337	C5	0.3372	0	2.02075e-06	5	59.8	134.8	0.988	0.1		2087836237	Psme_SNP_contig05571_836-0_B_R_2087836237	A	InfiniumI
psme_1_1_000260_939	G	K	contig05571	939	isogroup00244	IM	12	1	1337	C5	0.138633	7.4564e-11	0.401085	3	60	221			106
psme_1_1_000260_958	G	R	contig05571	958	isogroup00244	IM	12	1	1337	C5	0.07315	6.3408e-10	0.601502	2	60	282.5	0.899	0.01		2087953606	Psme_SNP_contig05571_958-0_B_R_2087953606	C	InfiniumII
psme_1_1_000260_1180	T	Y	contig05571	1180	isogroup00244	IM	12	1	1337	C5	0.133367	7.6322e-07	0.504105	3	50.3333	150.667			106
psme_1_1_000260_1183	A	W	contig05571	1183	isogroup00244	IM	12	1	1337	C5	0.14145	1.5329e-09	0.60169	2	57.5	204			106
psme_1_1_000260_1197	T	Y	contig05571	1197	isogroup00244	IM	12	1	1337	C5	0.138675	1.0032e-07	0.249841	4	50	128.75			106
psme_1_1_000260_1206	A	M	contig05571	1206	isogroup00244	IM	12	1	1337	C5	0.142275	1.0032e-07	0.247807	4	50	117.5			106
psme_1_1_000260_1224	A	W	contig05571	1224	isogroup00244	IM	12	1	1337	C5	0.114325	1.6147e-05	0.251911	4	50.75	109.5	0.8	0.001		2088087624	Psme_SNP_contig05571_1224-0_B_R_2088087624	A	InfiniumI
psme_1_1_000264_40	G	R	contig05735	40	isogroup07274	IM	2	1	1355	C6	0.344533	1.1102e-16	0.40026	3	60	34	0.988	0.0001		2088179015	Psme_SNP_contig05735_40-0_B_R_2088179015	C	InfiniumII
psme_1_1_000264_123	C	Y	contig05735	123	isogroup07274	IM	2	1	1355	C6	0.351267	5.5511e-16	0.404087	3	60	14.6667	0.935	0.01		2087953607	Psme_SNP_contig05735_123-0_B_F_2087953607	C	InfiniumII
psme_1_1_000264_271	A	R	contig05735	271	isogroup07274	IM	2	1	1355	C6	0.3378	1.1102e-16	0.8	1	60	74	0.996	0.1		2087836238	Psme_SNP_contig05735_271-0_B_R_2087836238	C	InfiniumII
psme_1_1_000264_373	T	Y	contig05735	373	isogroup07274	IM	2	1	1355	C6	0.1184	3.4368e-05	0.800007	1	60	76	1	0.1		2087836239	Psme_SNP_contig05735_373-0_T_R_2087836239	C	InfiniumII
psme_1_1_000264_436	T	Y	contig05735	436	isogroup07274	IM	2	1	1355	C6	0.3117	1.1102e-16	0.8	1	60	77	1	0.1		2087836240	Psme_SNP_contig05735_436-0_B_F_2087836240	C	InfiniumII
psme_1_1_000264_460	A	R	contig05735	460	isogroup07274	IM	2	1	1355	C6	0.326925	4.4705e-07	0.200861	4	60	14	0.965	0.1		2087836241	Psme_SNP_contig05735_460-0_B_R_2087836241	C	InfiniumII
psme_1_1_000264_985	T	Y	contig05735	985	isogroup07274	IM	2	1	1355	C6	0.4872	1.1102e-16	0.8	1	60	39	0.935	0.1		2087836242	Psme_SNP_contig05735_985-0_B_F_2087836242	C	InfiniumII
psme_1_1_000264_1186	T	Y	contig05735	1186	isogroup07274	IM	2	1	1355	C6	0.2656	2.3664e-12	0.8	1	60	64	0.976	0.1		2087836244	Psme_SNP_contig05735_1186-0_B_F_2087836244	C	InfiniumII
psme_1_1_000264_1187	G	R	contig05735	1187	isogroup07274	IM	2	1	1355	C6	0.3154	1.1102e-16	0.401516	3	60	28.6667	1	0.1		2087836245	Psme_SNP_contig05735_1187-0_B_R_2087836245	C	InfiniumII
psme_1_1_000264_1326	T	Y	contig05735	1326	isogroup07274	IM	2	1	1355	C6	0.45	6.0128e-06	0.600376	2	60	6.5	1	0.01		2087953617	Psme_SNP_contig05735_1326-0_B_F_2087953617	C	InfiniumII
psme_1_1_000266_59	T	W	contig05826	59	isogroup01219	IM	2	1	338	C4	0.3	6.2236e-05	0.600603	2	58	10.5	0.633	0.0001		2088179017	Psme_SNP_contig05826_59-0_T_F_2088179017	B	InfiniumI
psme_1_1_000266_92	T	W	contig05826	92	isogroup01219	IM	2	1	338	C4	0.5	8.2419e-12	0.8	1	60	18			106
psme_1_1_000266_105	G	R	contig05826	105	isogroup01219	IM	2	1	338	C4	0.3088	7.0293e-05	0.604506	2	58	11.5			106
psme_1_1_000266_196	G	R	contig05826	196	isogroup01219	IM	2	1	338	C4	0.3636	2.6741e-05	0.800005	1	60	11
psme_1_1_000266_212	T	Y	contig05826	212	isogroup01219	IM	2	1	338	C4	0.29165	7.0293e-05	0.628992	2	58	9			106
psme_1_1_000266_275	G	R	contig05826	275	isogroup01219	IM	2	1	338	C4	0.32145	7.0293e-05	0.617607	2	55	6.5	0.877	0.1		2087836247	Psme_SNP_contig05826_275-0_B_R_2087836247	C	InfiniumII
psme_1_1_000270_255	A	M	contig05966	255	isogroup03214	IM	2	1	1552	C3	0.2432	1.1102e-16	0.600038	2	60	221.5	0.858	0.1		2087836248	Psme_SNP_contig05966_255-0_T_F_2087836248	C	InfiniumII
psme_1_1_000270_366	C	Y	contig05966	366	isogroup03214	IM	2	1	1552	C3	0.08365	6.5208e-12	0.609289	2	60	160.5	0.988	0.0001		2088179020	Psme_SNP_contig05966_366-0_B_F_2088179020	C	InfiniumII
psme_1_1_000270_640	G	K	contig05966	640	isogroup03214	IM	2	1	1552	C3	0.08	3.4567e-08	0.8	1	60	325	1	0.1		2087836249	Psme_SNP_contig05966_640-0_T_R_2087836249	C	InfiniumII
psme_1_1_000270_925	C	M	contig05966	925	isogroup03214	IM	2	1	1552	C3	0.30286	0	3.61103e-05	5	60	55.8	0.915	0.1		2087836250	Psme_SNP_contig05966_925-0_B_R_2087836250	C	InfiniumII
psme_1_1_000270_1140	G	R	contig05966	1140	isogroup03214	IM	2	1	1552	C3	0.167667	1.1102e-16	0.405865	3	60	166.667	1	0.1		2087836251	Psme_SNP_contig05966_1140-0_T_F_2087836251	C	InfiniumII
psme_1_1_000270_1183	A	W	contig05966	1183	isogroup03214	IM	2	1	1552	C3	0.0574	3.7723e-05	0.800008	1	60	331			106
psme_1_1_000270_1185	A	M	contig05966	1185	isogroup03214	IM	2	1	1552	C3	0.0602	1.5977e-05	0.800003	1	60	332			106
psme_1_1_000270_1204	C	Y	contig05966	1204	isogroup03214	IM	2	1	1552	C3	0.3194	1.1102e-16	0.8	1	60	191	1	0.1		2087836252	Psme_SNP_contig05966_1204-0_T_R_2087836252	C	InfiniumII
psme_1_1_000271_132	G	K	contig05968	132	isogroup03210	IM	2	1	2055	C1	0.3571	1.2027e-12	0.8	1	60	56	1	0.01		2087953622	Psme_SNP_contig05968_132-0_B_F_2087953622	C	InfiniumII
psme_1_1_000271_165	T	W	contig05968	165	isogroup03210	IM	2	1	2055	C1	0.061	1.493e-08	0.663454	2	60	228.5			106
psme_1_1_000271_174	C	M	contig05968	174	isogroup03210	IM	2	1	2055	C1	0.35866	-2.2204e-16	1.24694e-07	5	60	106.2	0.8	0.1		2087836253	Psme_SNP_contig05968_174-0_B_R_2087836253	C	InfiniumII
psme_1_1_000271_229	C	Y	contig05968	229	isogroup03210	IM	2	1	2055	C1	0.1643	3.6671e-13	0.8	1	60	207	1	0.1		2087836254	Psme_SNP_contig05968_229-0_B_F_2087836254	C	InfiniumII
psme_1_1_000271_630	C	Y	contig05968	630	isogroup03210	IM	2	1	2055	C1	0.28558	0	0.000230041	5	60	41.8	1	0.1		2087836255	Psme_SNP_contig05968_630-0_B_F_2087836255	C	InfiniumII
psme_1_1_000271_977	A	W	contig05968	977	isogroup03210	IM	2	1	2055	C1	0.0591	9.093e-05	0.612341	2	60	158	0.988	0.1		2087836256	Psme_SNP_contig05968_977-0_B_R_2087836256	B	InfiniumI
psme_1_1_000271_1118	G	R	contig05968	1118	isogroup03210	IM	2	1	2055	C1	0.127767	1.5594e-08	0.400684	3	60	101.667	0.976	0.1		2087836257	Psme_SNP_contig05968_1118-0_B_R_2087836257	C	InfiniumII
psme_1_1_000271_1187	C	Y	contig05968	1187	isogroup03210	IM	2	1	2055	C1	0.21684	0	0.000189163	5	59.8	79.8	0.8	0.1		2087836258	Psme_SNP_contig05968_1187-0_B_F_2087836258	C	InfiniumII
psme_1_1_000271_1358	C	M	contig05968	1358	isogroup03210	IM	2	1	2055	C1	0.231	8.9666e-11	0.200002	4	60	120.5	1	0.1		2087836259	Psme_SNP_contig05968_1358-0_T_F_2087836259	C	InfiniumII
psme_1_1_000271_1586	C	Y	contig05968	1586	isogroup03210	IM	2	1	2055	C1	0.11675	1.5545e-10	0.21507	4	60	110.5	0.915	0.1		2087836261	Psme_SNP_contig05968_1586-0_T_R_2087836261	C	InfiniumII
psme_1_1_000271_1703	C	M	contig05968	1703	isogroup03210	IM	2	1	2055	C1	0.2786	0	9.54193e-05	5	60	93.4	0.965	0.1		2087836262	Psme_SNP_contig05968_1703-0_T_F_2087836262	C	InfiniumII
psme_1_1_000271_1715	C	Y	contig05968	1715	isogroup03210	IM	2	1	2055	C1	0.172375	1.67e-07	0.201071	4	60	105.75			106
psme_1_1_000271_1746	T	W	contig05968	1746	isogroup03210	IM	2	1	2055	C1	0.163775	1.7803e-08	0.216337	4	60	73.75			106
psme_1_1_000271_1790	A	R	contig05968	1790	isogroup03210	IM	2	1	2055	C1	0.3158	7.3548e-06	0.800001	1	60	19	0.765	0.0001		2088179030	Psme_SNP_contig05968_1790-0_B_R_2088179030	C	InfiniumII
psme_1_1_000271_1887	G	R	contig05968	1887	isogroup03210	IM	2	1	2055	C1	0.1244	7.2729e-11	0.609787	2	60	77	0.858	0.01		2087953635	Psme_SNP_contig05968_1887-0_T_F_2087953635	C	InfiniumII
psme_1_1_000271_1891	T	W	contig05968	1891	isogroup03210	IM	2	1	2055	C1	0.133167	1.5439e-05	0.419297	3	60	47	0.988	0.1		2087836263	Psme_SNP_contig05968_1891-0_T_R_2087836263	A	InfiniumI
psme_1_1_000271_1981	A	R	contig05968	1981	isogroup03210	IM	2	1	2055	C1	0.4262	1.1102e-16	0.8	1	60	61	0.935	0.1		2087836264	Psme_SNP_contig05968_1981-0_T_F_2087836264	C	InfiniumII
psme_1_1_000274_24	A	W	contig06076	24	isogroup01353	IM	3	1	1520	C3	0.225	8.1772e-05	0.601787	2	60	13			106;101
psme_1_1_000274_84	C	Y	contig06076	84	isogroup01353	IM	3	1	1520	C3	0.2222	1.0709e-05	0.800002	1	60	27	1	0.1		2087836265	Psme_SNP_contig06076_84-0_B_F_2087836265	C	InfiniumII
psme_1_1_000274_160	T	Y	contig06076	160	isogroup01353	IM	3	1	1520	C3	0.4087	0	0.400768	3	60	28			106
psme_1_1_000274_192	T	K	contig06076	192	isogroup01353	IM	3	1	1520	C3	0.2449	1.1942e-10	0.8	1	60	49			106
psme_1_1_000274_239	T	Y	contig06076	239	isogroup01353	IM	3	1	1520	C3	0.309233	2.2204e-16	0.412665	3	60	31			106
psme_1_1_000274_250	T	K	contig06076	250	isogroup01353	IM	3	1	1520	C3	0.3226	1.3688e-09	0.8	1	60	31	0.965	0.1		2087836266	Psme_SNP_contig06076_250-0_T_R_2087836266	C	InfiniumII
psme_1_1_000274_707	G	S	contig06076	707	isogroup01353	IM	3	1	1520	C3	0.295133	0	0.401487	3	59	20	1	0.1		2087836267	Psme_SNP_contig06076_707-0_T_R_2087836267	A	InfiniumI
psme_1_1_000274_758	G	K	contig06076	758	isogroup01353	IM	3	1	1520	C3	0.4444	8.4113e-06	0.800002	1	57	9	0.965	0.1		2087836269	Psme_SNP_contig06076_758-0_T_R_2087836269	C	InfiniumII
psme_1_1_000274_1103	G	R	contig06076	1103	isogroup01353	IM	3	1	1520	C3	0.23545	5.6088e-05	0.600828	2	60	17	0.935	0.1		2087836270	Psme_SNP_contig06076_1103-0_T_F_2087836270	C	InfiniumII
psme_1_1_000274_1122	C	M	contig06076	1122	isogroup01353	IM	3	1	1520	C3	0.3	5.9161e-07	0.8	1	60	20	0.988	0.1		2087836271	Psme_SNP_contig06076_1122-0_B_R_2087836271	C	InfiniumII
psme_1_1_000274_1184	C	Y	contig06076	1184	isogroup01353	IM	3	1	1520	C3	0.4483	1.3012e-13	0.8	1	60	29	0.935	0.1		2087836272	Psme_SNP_contig06076_1184-0_T_R_2087836272	C	InfiniumII
psme_1_1_000274_1243	T	W	contig06076	1243	isogroup01353	IM	3	1	1520	C3	0.373367	2.5851e-08	0.400043	3	60	12.3333	0.988	0.01		2087953645	Psme_SNP_contig06076_1243-0_B_R_2087953645	A	InfiniumI
psme_1_1_000274_1303	G	R	contig06076	1303	isogroup01353	IM	3	1	1520	C3	0.3475	1.2101e-14	0.401076	3	60	21.6667	0.935	0.01		2087953646	Psme_SNP_contig06076_1303-0_T_F_2087953646	C	InfiniumII
psme_1_1_000274_1324	T	Y	contig06076	1324	isogroup01353	IM	3	1	1520	C3	0.2	5.5664e-06	0.800001	1	60	35	1	0.1		2087836273	Psme_SNP_contig06076_1324-0_T_R_2087836273	C	InfiniumII
psme_1_1_000274_1381	T	K	contig06076	1381	isogroup01353	IM	3	1	1520	C3	0.4872	1.1102e-16	0.8	1	60	39	1	0.1		2087836274	Psme_SNP_contig06076_1381-0_B_F_2087836274	C	InfiniumII
psme_1_1_000274_1395	T	K	contig06076	1395	isogroup01353	IM	3	1	1520	C3	0.32782	0	0.00238846	5	60	19.4	1	0.1		1994735132	Psme_SNP_contig06076_1395-0_T_R_1994735132	C	InfiniumII
psme_1_1_000274_1499	T	K	contig06076	1499	isogroup01353	IM	3	1	1520	C3	0.32145	1.6261e-08	0.617593	2	60	9.5	1	0.1		2087836275	Psme_SNP_contig06076_1499-0_B_F_2087836275	C	InfiniumII
psme_1_1_000277_25	G	R	contig06104	25	isogroup03362	IM	2	1	820	C6	0.2995	0	0.8	1	60	197			106;101
psme_1_1_000277_38	T	Y	contig06104	38	isogroup03362	IM	2	1	820	C6	0.2393	0	0.600003	2	60	131			106;101
psme_1_1_000277_42	C	Y	contig06104	42	isogroup03362	IM	2	1	820	C6	0.1974	0	0.607209	2	60	144			106;101
psme_1_1_000277_55	G	R	contig06104	55	isogroup03362	IM	2	1	820	C6	0.1904	0	0.602431	2	60	184.5			106
psme_1_1_000277_76	A	W	contig06104	76	isogroup03362	IM	2	1	820	C6	0.19205	0	0.600541	2	60	282.5			106
psme_1_1_000277_92	A	R	contig06104	92	isogroup03362	IM	2	1	820	C6	0.2058	0	0.600157	2	60	336.5			106
psme_1_1_000277_98	A	R	contig06104	98	isogroup03362	IM	2	1	820	C6	0.19695	0	0.600193	2	60	347.5			106
psme_1_1_000277_121	A	R	contig06104	121	isogroup03362	IM	2	1	820	C6	0.41155	0	0.6	2	60	359	0.996	0.1		2087836276	Psme_SNP_contig06104_121-0_B_R_2087836276	C	InfiniumII
psme_1_1_000277_232	C	S	contig06104	232	isogroup03362	IM	2	1	820	C6	0.27465	0	0.600015	2	60	263	0.685	0.1		2087836277	Psme_SNP_contig06104_232-0_B_R_2087836277	A	InfiniumI
psme_1_1_000277_391	C	Y	contig06104	391	isogroup03362	IM	2	1	820	C6	0.269233	0	0.400227	3	59.3333	248.333	0.996	0.1		2087836279	Psme_SNP_contig06104_391-0_T_R_2087836279	C	InfiniumII
psme_1_1_000277_490	A	M	contig06104	490	isogroup03362	IM	2	1	820	C6	0.1025	3.2085e-14	0.600014	2	60	477.5	1	0.1		2087836280	Psme_SNP_contig06104_490-0_T_F_2087836280	C	InfiniumII
psme_1_1_000277_516	A	R	contig06104	516	isogroup03362	IM	2	1	820	C6	0.0804667	1.6586e-09	0.416092	3	60	314			106
psme_1_1_000277_521	G	R	contig06104	521	isogroup03362	IM	2	1	820	C6	0.339267	0	0.4	3	60	300.333	0.877	0.1		2087836281	Psme_SNP_contig06104_521-0_B_R_2087836281	C	InfiniumII
psme_1_1_000277_697	C	Y	contig06104	697	isogroup03362	IM	2	1	820	C6	0.319733	0	0.4	3	60	296.667	0.976	0.001		2088087645	Psme_SNP_contig06104_697-0_B_F_2088087645	C	InfiniumII
psme_1_1_000277_709	T	Y	contig06104	709	isogroup03362	IM	2	1	820	C6	0.309367	0	0.4	3	60	286.333	0.976	0.1		2087836282	Psme_SNP_contig06104_709-0_T_R_2087836282	C	InfiniumII
psme_1_1_000277_769	T	Y	contig06104	769	isogroup03362	IM	2	1	820	C6	0.20675	0	0.6	2	60	219.5			106
psme_1_1_000277_789	C	M	contig06104	789	isogroup03362	IM	2	1	820	C6	0.2133	0	0.4	3	59.6667	95			106;101
psme_1_1_000287_37	G	R	contig06495	37	isogroup07302	IM	2	1	3490	C4	0.2143	2.8645e-07	0.8	1	60	42	1	0.1		2087836283	Psme_SNP_contig06495_37-0_B_R_2087836283	C	InfiniumII
psme_1_1_000287_118	A	W	contig06495	118	isogroup07302	IM	2	1	3490	C4	0.3507	1.1102e-16	0.6	2	60	58.5	0.976	0.1		2087836284	Psme_SNP_contig06495_118-0_B_F_2087836284	A	InfiniumI
psme_1_1_000287_564	A	W	contig06495	564	isogroup07302	IM	2	1	3490	C4	0.3152	4.7548e-06	0.600019	2	60	27			106
psme_1_1_000287_565	T	Y	contig06495	565	isogroup07302	IM	2	1	3490	C4	0.32445	4.7548e-06	0.600003	2	60	27.5			106
psme_1_1_000287_578	C	S	contig06495	578	isogroup07302	IM	2	1	3490	C4	0.288625	3.8858e-15	0.204095	4	60	38.25	0.935	0.01		2087953658	Psme_SNP_contig06495_578-0_B_R_2087953658	A	InfiniumI
psme_1_1_000287_907	C	Y	contig06495	907	isogroup07302	IM	2	1	3490	C4	0.24876	0	0.0300183	5	60	53.6	0.988	0.001		2088087647	Psme_SNP_contig06495_907-0_B_F_2088087647	C	InfiniumII
psme_1_1_000287_1105	T	Y	contig06495	1105	isogroup07302	IM	2	1	3490	C4	0.1724	8.8106e-08	0.8	1	60	58	1	0.1		2087836286	Psme_SNP_contig06495_1105-0_B_F_2087836286	C	InfiniumII
psme_1_1_000287_1161	T	Y	contig06495	1161	isogroup07302	IM	2	1	3490	C4	0.2234	0	0.236867	4	60	46.25	1	0.01		2087953661	Psme_SNP_contig06495_1161-0_B_F_2087953661	C	InfiniumII
psme_1_1_000287_1203	C	M	contig06495	1203	isogroup07302	IM	2	1	3490	C4	0.17185	4.5052e-09	0.605239	2	60	30.5	0.965	0.1		2087836287	Psme_SNP_contig06495_1203-0_B_R_2087836287	C	InfiniumII
psme_1_1_000287_1390	G	R	contig06495	1390	isogroup07302	IM	2	1	3490	C4	0.1429	5.1669e-08	0.8	1	60	112	1	0.01		2087953663	Psme_SNP_contig06495_1390-0_B_R_2087953663	C	InfiniumII
psme_1_1_000287_1456	G	R	contig06495	1456	isogroup07302	IM	2	1	3490	C4	0.2126	5.9558e-09	0.600002	2	60	56.5	1	0.1		2087836288	Psme_SNP_contig06495_1456-0_T_F_2087836288	C	InfiniumII
psme_1_1_000287_1500	G	K	contig06495	1500	isogroup07302	IM	2	1	3490	C4	0.1599	1.8293e-05	0.600473	2	60	53
psme_1_1_000287_1592	A	W	contig06495	1592	isogroup07302	IM	2	1	3490	C4	0.422133	0	0.400521	3	60	39.3333	0.935	0.1		2087836290	Psme_SNP_contig06495_1592-0_T_F_2087836290	B	InfiniumI
psme_1_1_000287_1610	A	R	contig06495	1610	isogroup07302	IM	2	1	3490	C4	0.384067	0	0.400118	3	60	40.6667	0.996	0.1		2087836291	Psme_SNP_contig06495_1610-0_B_R_2087836291	C	InfiniumII
psme_1_1_000287_1998	T	Y	contig06495	1998	isogroup07302	IM	2	1	3490	C4	0.3353	1.1102e-16	0.400004	3	60	64	1	0.1		2087836292	Psme_SNP_contig06495_1998-0_T_R_2087836292	C	InfiniumII
psme_1_1_000287_2557	A	R	contig06495	2557	isogroup07302	IM	2	1	3490	C4	0.17065	1.4577e-06	0.608144	2	60	37.5	0.965	0.01		2087953670	Psme_SNP_contig06495_2557-0_T_F_2087953670	C	InfiniumII
psme_1_1_000287_2747	G	R	contig06495	2747	isogroup07302	IM	2	1	3490	C4	0.2016	4.4964e-13	0.8	1	60	124	1	0.1		2087836293	Psme_SNP_contig06495_2747-0_B_R_2087836293	C	InfiniumII
psme_1_1_000287_2886	G	S	contig06495	2886	isogroup07302	IM	2	1	3490	C4	0.1725	2.6512e-11	0.600065	2	60	72	0.965	0.0001		2088179047	Psme_SNP_contig06495_2886-0_T_F_2088179047	B	InfiniumI
psme_1_1_000287_2925	C	Y	contig06495	2925	isogroup07302	IM	2	1	3490	C4	0.4809	1.1102e-16	0.8	1	60	131			106
psme_1_1_000287_2927	A	R	contig06495	2927	isogroup07302	IM	2	1	3490	C4	0.1008	1.2893e-05	0.800003	1	60	129	1	0.01		2087953674	Psme_SNP_contig06495_2927-0_B_R_2087953674	C	InfiniumII
psme_1_1_000287_3001	C	Y	contig06495	3001	isogroup07302	IM	2	1	3490	C4	0.0887	9.9062e-05	0.80002	1	60	124	1	0.1		2087836294	Psme_SNP_contig06495_3001-0_B_F_2087836294	C	InfiniumII
psme_1_1_000287_3180	G	K	contig06495	3180	isogroup07302	IM	2	1	3490	C4	0.301767	0	0.433078	3	60	57.6667	0.988	0.001		2088087658	Psme_SNP_contig06495_3180-0_T_R_2088087658	C	InfiniumII
psme_1_1_000287_3274	C	Y	contig06495	3274	isogroup07302	IM	2	1	3490	C4	0.3125	1.1102e-16	0.8	1	60	80	0.662	0.1		2087836295	Psme_SNP_contig06495_3274-0_B_F_2087836295	C	InfiniumII
psme_1_1_000287_3300	T	K	contig06495	3300	isogroup07302	IM	2	1	3490	C4	0.09455	1.0869e-07	0.602134	2	60	91			106
psme_1_1_000287_3381	C	M	contig06495	3381	isogroup07302	IM	2	1	3490	C4	0.28	3.3099e-11	0.8	1	60	50	1	0.001		2088087660	Psme_SNP_contig06495_3381-0_T_F_2088087660	C	InfiniumII
psme_1_1_000287_3382	G	R	contig06495	3382	isogroup07302	IM	2	1	3490	C4	0.2174	7.7648e-08	0.8	1	60	46	0.935	0.001		2088087661	Psme_SNP_contig06495_3382-0_B_R_2088087661	C	InfiniumII
psme_1_1_000291_63	C	M	contig06597	63	isogroup00175	IM	8	1	1270	C1	0.3191	1.292e-12	0.8	1	60	47	0.899	0.1		2087836296	Psme_SNP_contig06597_63-0_B_R_2087836296	C	InfiniumII
psme_1_1_000291_224	G	R	contig06597	224	isogroup00175	IM	8	1	1270	C1	0.4663	1.1102e-16	0.8	1	60	178	0.858	0.01		2087953679	Psme_SNP_contig06597_224-0_T_F_2087953679	C	InfiniumII
psme_1_1_000291_226	G	R	contig06597	226	isogroup00175	IM	8	1	1270	C1	0.1989	9.992e-16	0.8	1	60	181	1	0.1		2087836297	Psme_SNP_contig06597_226-0_B_R_2087836297	C	InfiniumII
psme_1_1_000291_287	G	R	contig06597	287	isogroup00175	IM	8	1	1270	C1	0.3732	1.1102e-16	0.8	1	60	284	1	0.1		2087836298	Psme_SNP_contig06597_287-0_T_F_2087836298	C	InfiniumII
psme_1_1_000291_350	C	Y	contig06597	350	isogroup00175	IM	8	1	1270	C1	0.3922	1.1102e-16	0.8	1	60	232	0.935	0.1		2087836300	Psme_SNP_contig06597_350-0_B_F_2087836300	C	InfiniumII
psme_1_1_000291_371	C	M	contig06597	371	isogroup00175	IM	8	1	1270	C1	0.1432	6.1839e-14	0.0216381	5	59.8	104	1	0.1		2087836301	Psme_SNP_contig06597_371-0_B_R_2087836301	C	InfiniumII
psme_1_1_000291_452	C	Y	contig06597	452	isogroup00175	IM	8	1	1270	C1	0.105975	3.5617e-08	0.342603	4	60	97.25	1	0.1		2087836303	Psme_SNP_contig06597_452-0_T_R_2087836303	C	InfiniumII
psme_1_1_000291_808	T	W	contig06597	808	isogroup00175	IM	8	1	1270	C1	0.21815	0	0.245193	4	60	126.5	1	0.1		2087836304	Psme_SNP_contig06597_808-0_T_F_2087836304	B	InfiniumI
psme_1_1_000291_1213	T	Y	contig06597	1213	isogroup00175	IM	8	1	1270	C1	0.3398	1.1102e-16	0.4	3	60	39.6667	0.899	0.001		2088087663	Psme_SNP_contig06597_1213-0_B_F_2088087663	C	InfiniumII
psme_1_1_000296_20	A	R	contig06715	20	isogroup02377	IM	2	1	1568	C3	0.1892	8.095e-06	0.800002	1	60	37	0.9	0.01		2087953685	Psme_SNP_contig06715_20-0_B_R_2087953685	C	InfiniumII
psme_1_1_000296_81	C	Y	contig06715	81	isogroup02377	IM	2	1	1568	C3	0.2932	0	0.6	2	60	69.5	0.988	0.01		2087953686	Psme_SNP_contig06715_81-0_B_F_2087953686	C	InfiniumII
psme_1_1_000296_141	C	M	contig06715	141	isogroup02377	IM	2	1	1568	C3	0.1817	0	0.403023	3	60	155.333	0.858	0.0001		2088179059	Psme_SNP_contig06715_141-0_T_F_2088179059	C	InfiniumII
psme_1_1_000296_165	G	R	contig06715	165	isogroup02377	IM	2	1	1568	C3	0.1612	3.2307e-14	0.200409	4	60	128.25			106
psme_1_1_000296_438	G	K	contig06715	438	isogroup02377	IM	2	1	1568	C3	0.19975	0	0.29974	4	60	71.25	0.996	0.1		2087836305	Psme_SNP_contig06715_438-0_T_R_2087836305	C	InfiniumII
psme_1_1_000296_636	A	R	contig06715	636	isogroup02377	IM	2	1	1568	C3	0.16948	1.1102e-15	0.00152485	5	59.8	68.2	1	0.01		2087953689	Psme_SNP_contig06715_636-0_T_F_2087953689	C	InfiniumII
psme_1_1_000296_675	A	W	contig06715	675	isogroup02377	IM	2	1	1568	C3	0.1968	8.8818e-16	0.8	1	60	188	0.965	0.01		2087953690	Psme_SNP_contig06715_675-0_T_R_2087953690	B	InfiniumI
psme_1_1_000296_789	G	R	contig06715	789	isogroup02377	IM	2	1	1568	C3	0.1007	4.8646e-06	0.414014	3	60	56	1	0.1		2087836306	Psme_SNP_contig06715_789-0_T_F_2087836306	C	InfiniumII
psme_1_1_000296_1088	A	R	contig06715	1088	isogroup02377	IM	2	1	1568	C3	0.1277	8.564e-08	0.402359	3	60	65.6667	1	0.1		2087836307	Psme_SNP_contig06715_1088-0_T_F_2087836307	C	InfiniumII
psme_1_1_000296_1272	G	R	contig06715	1272	isogroup02377	IM	2	1	1568	C3	0.13555	7.7764e-05	0.670396	2	60	57.5	1	0.1		2087836309	Psme_SNP_contig06715_1272-0_T_F_2087836309	C	InfiniumII
psme_1_1_000296_1441	C	Y	contig06715	1441	isogroup02377	IM	2	1	1568	C3	0.1413	8.2181e-05	0.401324	3	60	58.3333			106
psme_1_1_000296_1446	T	W	contig06715	1446	isogroup02377	IM	2	1	1568	C3	0.3222	0	0.400227	3	60	45.3333			106
psme_1_1_000296_1447	T	Y	contig06715	1447	isogroup02377	IM	2	1	1568	C3	0.314167	0	0.400227	3	60	44.3333			106
psme_1_1_000296_1448	T	Y	contig06715	1448	isogroup02377	IM	2	1	1568	C3	0.318767	0	0.400227	3	60	44.6667
psme_1_1_000298_93	C	Y	contig06752	93	isogroup02920	IM	2	1	2047	C3	0.2727	3.2487e-08	0.8	1	60	33			106
psme_1_1_000298_112	A	M	contig06752	112	isogroup02920	IM	2	1	2047	C3	0.4521	1.1102e-16	0.8	1	60	73			106
psme_1_1_000298_159	T	W	contig06752	159	isogroup02920	IM	2	1	2047	C3	0.1282	1.3793e-06	0.8	1	60	78			106
psme_1_1_000298_205	A	R	contig06752	205	isogroup02920	IM	2	1	2047	C3	0.1605	5.8284e-09	0.8	1	60	81			106
psme_1_1_000298_221	A	R	contig06752	221	isogroup02920	IM	2	1	2047	C3	0.4624	1.1102e-16	0.8	1	60	173			106
psme_1_1_000298_233	A	R	contig06752	233	isogroup02920	IM	2	1	2047	C3	0.1364	2.2828e-06	0.8	1	60	66			106
psme_1_1_000298_251	C	M	contig06752	251	isogroup02920	IM	2	1	2047	C3	0.146267	1.6176e-05	0.401221	3	60	38.3333			106
psme_1_1_000298_257	A	M	contig06752	257	isogroup02920	IM	2	1	2047	C3	0.251925	1.1102e-16	0.205112	4	60	70			106
psme_1_1_000298_265	G	R	contig06752	265	isogroup02920	IM	2	1	2047	C3	0.157	6.399e-09	0.60471	2	60	36.5			106
psme_1_1_000298_267	A	W	contig06752	267	isogroup02920	IM	2	1	2047	C3	0.1356	7.151e-06	0.800001	1	60	59			106
psme_1_1_000298_276	T	Y	contig06752	276	isogroup02920	IM	2	1	2047	C3	0.456	1.1102e-16	0.8	1	60	193			106
psme_1_1_000298_372	G	R	contig06752	372	isogroup02920	IM	2	1	2047	C3	0.2157	6.4259e-07	0.8	1	60	51	1	0.1		2087836310	Psme_SNP_contig06752_372-0_T_F_2087836310	C	InfiniumII
psme_1_1_000298_450	C	Y	contig06752	450	isogroup02920	IM	2	1	2047	C3	0.1081	1.5342e-06	0.8	1	60	148	1	0.0001		2088179063	Psme_SNP_contig06752_450-0_B_F_2088179063	C	InfiniumII
psme_1_1_000298_487	A	R	contig06752	487	isogroup02920	IM	2	1	2047	C3	0.28895	7.2274e-12	0.600001	2	60	58			106
psme_1_1_000298_492	T	K	contig06752	492	isogroup02920	IM	2	1	2047	C3	0.154633	1.3062e-05	0.454519	3	60	94.3333			106
psme_1_1_000298_510	G	R	contig06752	510	isogroup02920	IM	2	1	2047	C3	0.1122	1.8707e-06	0.8	1	60	98			106
psme_1_1_000298_511	T	Y	contig06752	511	isogroup02920	IM	2	1	2047	C3	0.311067	3.475e-14	0.400003	3	60	45.6667			106
psme_1_1_000298_531	T	Y	contig06752	531	isogroup02920	IM	2	1	2047	C3	0.125	3.5678e-06	0.458673	3	60	103.667			106
psme_1_1_000298_566	C	Y	contig06752	566	isogroup02920	IM	2	1	2047	C3	0.0881	1.0304e-05	0.800002	1	60	193			106
psme_1_1_000298_582	G	R	contig06752	582	isogroup02920	IM	2	1	2047	C3	0.26125	1.1102e-16	0.600001	2	60	164.5	0.976	0.1		2087836311	Psme_SNP_contig06752_582-0_B_R_2087836311	C	InfiniumII
psme_1_1_000298_645	A	R	contig06752	645	isogroup02920	IM	2	1	2047	C3	0.3966	1.1102e-16	0.8	1	60	174	1	0.1		2087836313	Psme_SNP_contig06752_645-0_B_R_2087836313	C	InfiniumII
psme_1_1_000298_723	A	R	contig06752	723	isogroup02920	IM	2	1	2047	C3	0.24635	1.1102e-16	0.601346	2	60	137.5	1	0.01		2087953700	Psme_SNP_contig06752_723-0_B_R_2087953700	C	InfiniumII
psme_1_1_000298_799	G	K	contig06752	799	isogroup02920	IM	2	1	2047	C3	0.3125	4.1324e-08	0.8	1	60	32	0.976	0.1		2087836314	Psme_SNP_contig06752_799-0_B_F_2087836314	C	InfiniumII
psme_1_1_000298_891	A	R	contig06752	891	isogroup02920	IM	2	1	2047	C3	0.2273	7.4938e-11	0.431456	3	60	74.3333	1	0.1		2087836316	Psme_SNP_contig06752_891-0_T_F_2087836316	C	InfiniumII
psme_1_1_000298_1266	T	Y	contig06752	1266	isogroup02920	IM	2	1	2047	C3	0.1456	7.7101e-08	0.8	1	60	103	1	0.1		2087836318	Psme_SNP_contig06752_1266-0_B_F_2087836318	C	InfiniumII
psme_1_1_000298_1321	A	R	contig06752	1321	isogroup02920	IM	2	1	2047	C3	0.197533	7.9644e-09	0.40009	3	59.6667	45.6667	1	0.01		2087953704	Psme_SNP_contig06752_1321-0_T_F_2087953704	C	InfiniumII
psme_1_1_000298_1442	A	R	contig06752	1442	isogroup02920	IM	2	1	2047	C3	0.17045	1.7718e-05	0.600018	2	60	74	1	0.0001		2088179070	Psme_SNP_contig06752_1442-0_T_F_2088179070	C	InfiniumII
psme_1_1_000298_1479	T	Y	contig06752	1479	isogroup02920	IM	2	1	2047	C3	0.1814	7.2164e-15	0.8	1	60	204			106
psme_1_1_000298_1497	A	R	contig06752	1497	isogroup02920	IM	2	1	2047	C3	0.1974	1.8617e-07	0.400068	3	60	58.6667			106
psme_1_1_000298_1542	G	R	contig06752	1542	isogroup02920	IM	2	1	2047	C3	0.29982	0	0.000287002	5	60	82.2	0.965	0.1		2087836319	Psme_SNP_contig06752_1542-0_B_R_2087836319	C	InfiniumII
psme_1_1_000298_1710	T	Y	contig06752	1710	isogroup02920	IM	2	1	2047	C3	0.4808	1.1102e-16	0.8	1	60	208	1	0.1		2087836320	Psme_SNP_contig06752_1710-0_B_F_2087836320	C	InfiniumII
psme_1_1_000298_1780	G	S	contig06752	1780	isogroup02920	IM	2	1	2047	C3	0.245	1.1102e-16	0.712748	2	60	204	0.878	0.01		2087953708	Psme_SNP_contig06752_1780-0_B_F_2087953708	A	InfiniumI
psme_1_1_000298_1782	G	R	contig06752	1782	isogroup02920	IM	2	1	2047	C3	0.262025	1.1102e-16	0.200078	4	60	120.75			106
psme_1_1_000298_1825	C	Y	contig06752	1825	isogroup02920	IM	2	1	2047	C3	0.2511	1.1102e-16	0.660508	2	60	207.5			106
psme_1_1_000298_1826	T	Y	contig06752	1826	isogroup02920	IM	2	1	2047	C3	0.108675	4.3221e-06	0.203864	4	60	118.75			106
psme_1_1_000298_1866	C	Y	contig06752	1866	isogroup02920	IM	2	1	2047	C3	0.0769	1.8016e-05	0.800004	1	60	169			106
psme_1_1_000298_1867	G	R	contig06752	1867	isogroup02920	IM	2	1	2047	C3	0.1367	7.7036e-12	0.8	1	60	278			106
psme_1_1_000298_1895	G	R	contig06752	1895	isogroup02920	IM	2	1	2047	C3	0.258167	1.1102e-16	0.40107	3	60	177.333			106
psme_1_1_000298_1901	G	K	contig06752	1901	isogroup02920	IM	2	1	2047	C3	0.2814	0	0.200001	4	60	64.75			106
psme_1_1_000298_1926	C	Y	contig06752	1926	isogroup02920	IM	2	1	2047	C3	0.32322	0	0.00052424	5	60	104.2	0.996	0.01		2087953709	Psme_SNP_contig06752_1926-0_T_R_2087953709	C	InfiniumII
psme_1_1_000300_269	G	K	contig06898	269	isogroup00484	IM	5	1	524	C6	0.3571	2.652e-06	0.800001	1	60	14	1	0.1		2087836322	Psme_SNP_contig06898_269-0_B_F_2087836322	C	InfiniumII
psme_1_1_000302_96	C	Y	contig06980	96	isogroup02492	IM	3	1	2737	C6	0.4167	1.5354e-06	0.8	1	60	12	1	0.01		2087953710	Psme_SNP_contig06980_96-0_T_R_2087953710	C	InfiniumII
psme_1_1_000302_236	A	R	contig06980	236	isogroup02492	IM	3	1	2737	C6	0.3043	2.7768e-07	0.8	1	60	23	1	0.1		2087836324	Psme_SNP_contig06980_236-0_T_F_2087836324	C	InfiniumII
psme_1_1_000302_450	T	Y	contig06980	450	isogroup02492	IM	3	1	2737	C6	0.5	7.0293e-05	0.800014	1	60	6	0.751	0.1		2087836326	Psme_SNP_contig06980_450-0_B_F_2087836326	C	InfiniumII
psme_1_1_000302_673	T	Y	contig06980	673	isogroup02492	IM	3	1	2737	C6	0.2632	1.9338e-05	0.800004	1	60	19	1	0.1		2087836327	Psme_SNP_contig06980_673-0_B_F_2087836327	C	InfiniumII
psme_1_1_000302_973	T	K	contig06980	973	isogroup02492	IM	3	1	2737	C6	0.2803	4.1043e-05	0.600599	2	60	14	0.935	0.01		2087953715	Psme_SNP_contig06980_973-0_B_F_2087953715	C	InfiniumII
psme_1_1_000302_1003	A	R	contig06980	1003	isogroup02492	IM	3	1	2737	C6	0.4737	1.1985e-10	0.8	1	60	19	0.988	0.01		2087953716	Psme_SNP_contig06980_1003-0_B_R_2087953716	C	InfiniumII
psme_1_1_000302_1057	A	M	contig06980	1057	isogroup02492	IM	3	1	2737	C6	0.4545	2.6852e-11	0.8	1	60	22	0.899	0.1		2087836328	Psme_SNP_contig06980_1057-0_B_R_2087836328	C	InfiniumII
psme_1_1_000302_1115	G	R	contig06980	1115	isogroup02492	IM	3	1	2737	C6	0.2941	1.0749e-05	0.800002	1	60	17	0.899	0.1		2087836329	Psme_SNP_contig06980_1115-0_T_F_2087836329	C	InfiniumII
psme_1_1_000302_1429	T	K	contig06980	1429	isogroup02492	IM	3	1	2737	C6	0.225	1.4086e-11	0.8	1	60	80	0.899	0.1		2087836330	Psme_SNP_contig06980_1429-0_B_F_2087836330	C	InfiniumII
psme_1_1_000302_1498	G	R	contig06980	1498	isogroup02492	IM	3	1	2737	C6	0.325	1.1102e-16	0.8	1	60	80	0.988	0.1		2087836331	Psme_SNP_contig06980_1498-0_B_R_2087836331	C	InfiniumII
psme_1_1_000302_1629	A	R	contig06980	1629	isogroup02492	IM	3	1	2737	C6	0.0971	8.1421e-05	0.800016	1	60	103	0.965	0.01		2087953720	Psme_SNP_contig06980_1629-0_T_F_2087953720	C	InfiniumII
psme_1_1_000302_1659	A	R	contig06980	1659	isogroup02492	IM	3	1	2737	C6	0.115	3.5601e-06	0.800001	1	60	113			106
psme_1_1_000302_1690	C	Y	contig06980	1690	isogroup02492	IM	3	1	2737	C6	0.152667	0	0.407559	3	60	82.6667	1	0.01		2087953721	Psme_SNP_contig06980_1690-0_T_R_2087953721	C	InfiniumII
psme_1_1_000302_2291	T	Y	contig06980	2291	isogroup02492	IM	3	1	2737	C6	0.24495	1.1102e-16	0.600133	2	60	126.5	1	0.1		2087836332	Psme_SNP_contig06980_2291-0_B_F_2087836332	C	InfiniumII
psme_1_1_000302_2325	C	S	contig06980	2325	isogroup02492	IM	3	1	2737	C6	0.0848	4.7514e-07	0.452201	3	60	75	1	0.1		2087836333	Psme_SNP_contig06980_2325-0_T_R_2087836333	B	InfiniumI
psme_1_1_000302_2399	C	Y	contig06980	2399	isogroup02492	IM	3	1	2737	C6	0.1557	2.3994e-09	0.8	1	60	122	1	0.1		2087836334	Psme_SNP_contig06980_2399-0_B_F_2087836334	C	InfiniumII
psme_1_1_000302_2432	A	R	contig06980	2432	isogroup02492	IM	3	1	2737	C6	0.2955	1.1102e-16	0.8	1	60	132			106
psme_1_1_000302_2450	C	Y	contig06980	2450	isogroup02492	IM	3	1	2737	C6	0.2695	1.1102e-16	0.8	1	60	167			106
psme_1_1_000302_2453	G	R	contig06980	2453	isogroup02492	IM	3	1	2737	C6	0.0882	2.0265e-05	0.800004	1	60	170	1	0.001		2088087684	Psme_SNP_contig06980_2453-0_B_R_2088087684	C	InfiniumII
psme_1_1_000302_2665	T	Y	contig06980	2665	isogroup02492	IM	3	1	2737	C6	0.172467	1.1102e-16	0.408835	3	60	65	1	0.1		2087836335	Psme_SNP_contig06980_2665-0_B_F_2087836335	C	InfiniumII
psme_1_1_000302_2687	T	Y	contig06980	2687	isogroup02492	IM	3	1	2737	C6	0.303	7.7716e-15	0.8	1	60	66	1	0.01		2087953724	Psme_SNP_contig06980_2687-0_T_R_2087953724	C	InfiniumII
psme_1_1_000306_147	G	R	contig07267	147	isogroup03120	IM	2	1	768	C6	0.1027	5.9257e-05	0.601379	2	59.5	63	0.834	0.001		2088087685	Psme_SNP_contig07267_147-0_B_R_2088087685	C	InfiniumII
psme_1_1_000306_228	C	Y	contig07267	228	isogroup03120	IM	2	1	768	C6	0.400733	0	0.400621	3	60	45.6667	1	0.1		2087836336	Psme_SNP_contig07267_228-0_B_F_2087836336	C	InfiniumII
psme_1_1_000306_507	G	R	contig07267	507	isogroup03120	IM	2	1	768	C6	0.4167	1.5354e-06	0.8	1	58	12	0.915	0.0001		2088179077	Psme_SNP_contig07267_507-0_T_F_2088179077	C	InfiniumII
psme_1_1_000306_540	A	R	contig07267	540	isogroup03120	IM	2	1	768	C6	0.4545	9.157e-07	0.8	1	60	11			106
psme_1_1_000306_570	C	S	contig07267	570	isogroup03120	IM	2	1	768	C6	0.4545	9.157e-07	0.8	1	60	11			106
psme_1_1_000306_607	T	K	contig07267	607	isogroup03120	IM	2	1	768	C6	0.4444	1.0614e-05	0.800002	1	60	9	1	0.1		2087836337	Psme_SNP_contig07267_607-0_T_R_2087836337	C	InfiniumII
psme_1_1_000308_33	G	R	contig07340	33	isogroup00776	IM	3	1	1072	C5	0.1333	8.0473e-05	0.800016	1	60	45			106;101
psme_1_1_000308_82	C	Y	contig07340	82	isogroup00776	IM	3	1	1072	C5	0.1111	2.8674e-05	0.800006	1	60	90	0.988	0.1		2087836338	Psme_SNP_contig07340_82-0_T_R_2087836338	C	InfiniumII
psme_1_1_000308_166	C	Y	contig07340	166	isogroup00776	IM	3	1	1072	C5	0.111533	8.2238e-11	0.477856	3	60	83.3333	1	0.1		2087836339	Psme_SNP_contig07340_166-0_B_F_2087836339	C	InfiniumII
psme_1_1_000308_237	G	R	contig07340	237	isogroup00776	IM	3	1	1072	C5	0.1878	1.1102e-16	0.600005	2	60	108.5	0.996	0.1		2087836341	Psme_SNP_contig07340_237-0_T_F_2087836341	C	InfiniumII
psme_1_1_000308_585	G	R	contig07340	585	isogroup00776	IM	3	1	1072	C5	0.1016	2.2334e-07	0.602398	2	60	80	1	0.1		2087836343	Psme_SNP_contig07340_585-0_T_F_2087836343	C	InfiniumII
psme_1_1_000308_653	T	K	contig07340	653	isogroup00776	IM	3	1	1072	C5	0.1398	1.4064e-11	0.400481	3	60	65.3333	0.988	0.1		2087836344	Psme_SNP_contig07340_653-0_B_F_2087836344	C	InfiniumII
psme_1_1_000308_699	C	Y	contig07340	699	isogroup00776	IM	3	1	1072	C5	0.0881667	7.151e-06	0.421338	3	59.6667	68.3333			106
psme_1_1_000308_846	G	R	contig07340	846	isogroup00776	IM	3	1	1072	C5	0.241833	1.7899e-12	0.400016	3	60	53.3333	0.858	0.1		2087836345	Psme_SNP_contig07340_846-0_T_F_2087836345	C	InfiniumII
psme_1_1_000308_875	G	S	contig07340	875	isogroup00776	IM	3	1	1072	C5	0.3409	4.4764e-13	0.8	1	60	44			106
psme_1_1_000308_894	A	R	contig07340	894	isogroup00776	IM	3	1	1072	C5	0.188367	1.4892e-07	0.400256	3	60	34.3333			106
psme_1_1_000308_895	A	R	contig07340	895	isogroup00776	IM	3	1	1072	C5	0.18	2.151e-07	0.8	1	60	50			106
psme_1_1_000308_925	C	Y	contig07340	925	isogroup00776	IM	3	1	1072	C5	0.158	6.2811e-08	0.404065	3	60	35.6667			106
psme_1_1_000308_941	G	S	contig07340	941	isogroup00776	IM	3	1	1072	C5	0.1954	2.0642e-06	0.600182	2	60	31.5	0.935	0.01		2087953730	Psme_SNP_contig07340_941-0_B_R_2087953730	A	InfiniumI
psme_1_1_000309_67	A	R	contig07375	67	isogroup03182	IM	2	1	1806	C6	0.402475	1.1102e-16	0.200021	4	59.5	20	0.765	0.0001		2088179081	Psme_SNP_contig07375_67-0_T_F_2088179081	C	InfiniumII
psme_1_1_000309_87	A	R	contig07375	87	isogroup03182	IM	2	1	1806	C6	0.438875	1.1102e-16	0.200001	4	60	25			106
psme_1_1_000309_106	T	K	contig07375	106	isogroup03182	IM	2	1	1806	C6	0.2888	4.1864e-07	0.40036	3	60	16.3333			106
psme_1_1_000309_132	C	M	contig07375	132	isogroup03182	IM	2	1	1806	C6	0.1447	8.2181e-05	0.41472	3	60	37.6667			106
psme_1_1_000309_141	C	Y	contig07375	141	isogroup03182	IM	2	1	1806	C6	0.445325	0	0.20003	4	60	30.5			106
psme_1_1_000309_184	T	Y	contig07375	184	isogroup03182	IM	2	1	1806	C6	0.361425	0	0.20003	4	59.5	27.5			106
psme_1_1_000309_221	T	W	contig07375	221	isogroup03182	IM	2	1	1806	C6	0.3333	1.4219e-11	0.8	1	60	33	1	0.1		2087836346	Psme_SNP_contig07375_221-0_B_R_2087836346	B	InfiniumI
psme_1_1_000309_310	C	Y	contig07375	310	isogroup03182	IM	2	1	1806	C6	0.1667	1.509e-06	0.8	1	60	48	1	0.1		2087836348	Psme_SNP_contig07375_310-0_T_R_2087836348	C	InfiniumII
psme_1_1_000309_393	A	W	contig07375	393	isogroup03182	IM	2	1	1806	C6	0.1455	1.7384e-05	0.800003	1	60	55	1	0.1		2087836349	Psme_SNP_contig07375_393-0_B_F_2087836349	A	InfiniumI
psme_1_1_000309_410	T	Y	contig07375	410	isogroup03182	IM	2	1	1806	C6	0.4717	1.1102e-16	0.8	1	60	53	1	0.001		2088087694	Psme_SNP_contig07375_410-0_T_R_2088087694	C	InfiniumII
psme_1_1_000309_486	T	Y	contig07375	486	isogroup03182	IM	2	1	1806	C6	0.3056	9.992e-16	0.8	1	60	72	1	0.01		2087953733	Psme_SNP_contig07375_486-0_B_F_2087953733	C	InfiniumII
psme_1_1_000309_487	C	Y	contig07375	487	isogroup03182	IM	2	1	1806	C6	0.14845	3.099e-05	0.600169	2	60	51.5	1	0.01		2087953734	Psme_SNP_contig07375_487-0_T_R_2087953734	C	InfiniumII
psme_1_1_000309_564	G	R	contig07375	564	isogroup03182	IM	2	1	1806	C6	0.4049	1.1102e-16	0.200768	4	60	27.75	0.915	0.1		2087836350	Psme_SNP_contig07375_564-0_T_F_2087836350	C	InfiniumII
psme_1_1_000309_583	A	W	contig07375	583	isogroup03182	IM	2	1	1806	C6	0.25	1.6411e-09	0.8	1	60	48	0.976	0.01		2087953736	Psme_SNP_contig07375_583-0_B_R_2087953736	B	InfiniumI
psme_1_1_000309_663	C	M	contig07375	663	isogroup03182	IM	2	1	1806	C6	0.3677	0	0.400001	3	60	41.6667	1	0.001		2088087699	Psme_SNP_contig07375_663-0_T_F_2088087699	C	InfiniumII
psme_1_1_000309_724	G	S	contig07375	724	isogroup03182	IM	2	1	1806	C6	0.2667	8.2181e-05	0.800016	1	60	15	1	0.0001		2088179086	Psme_SNP_contig07375_724-0_T_F_2088179086	A	InfiniumI
psme_1_1_000309_748	T	Y	contig07375	748	isogroup03182	IM	2	1	1806	C6	0.369133	1.1102e-16	0.4	3	60	41.6667			106
psme_1_1_000309_761	C	M	contig07375	761	isogroup03182	IM	2	1	1806	C6	0.1134	1.3048e-05	0.800003	1	60	97	1	0.0001		2088179087	Psme_SNP_contig07375_761-0_B_R_2088179087	C	InfiniumII
psme_1_1_000309_834	G	R	contig07375	834	isogroup03182	IM	2	1	1806	C6	0.169867	4.4548e-05	0.40589	3	60	40			106
psme_1_1_000309_863	C	Y	contig07375	863	isogroup03182	IM	2	1	1806	C6	0.1935	9.2638e-06	0.800002	1	60	31			106
psme_1_1_000309_877	T	Y	contig07375	877	isogroup03182	IM	2	1	1806	C6	0.204933	1.3458e-05	0.401591	3	60	38.6667	0.899	0.01		2087953737	Psme_SNP_contig07375_877-0_T_R_2087953737	C	InfiniumII
psme_1_1_000309_935	G	R	contig07375	935	isogroup03182	IM	2	1	1806	C6	0.1594	5.7664e-07	0.8	1	60	69	0.965	0.001		2088087701	Psme_SNP_contig07375_935-0_T_F_2088087701	C	InfiniumII
psme_1_1_000309_1143	G	S	contig07375	1143	isogroup03182	IM	2	1	1806	C6	0.4364	1.1102e-16	0.8	1	60	55	0.935	0.0001		2090652752	Psme_SNP_contig07375_1143-0_T_F_2090652752	B	InfiniumI
psme_1_1_000309_1172	A	R	contig07375	1172	isogroup03182	IM	2	1	1806	C6	0.269733	4.7548e-06	0.402102	3	60	24			106
psme_1_1_000309_1191	A	W	contig07375	1191	isogroup03182	IM	2	1	1806	C6	0.3616	3.4528e-14	0.600009	2	60	23			106
psme_1_1_000309_1203	A	R	contig07375	1203	isogroup03182	IM	2	1	1806	C6	0.4559	6.6613e-16	0.6	2	60	23.5			106
psme_1_1_000309_1248	T	K	contig07375	1248	isogroup03182	IM	2	1	1806	C6	0.2605	1.1219e-06	0.600958	2	60	17.5	0.935	0.01		2087953738	Psme_SNP_contig07375_1248-0_T_R_2087953738	C	InfiniumII
psme_1_1_000309_1338	T	W	contig07375	1338	isogroup03182	IM	2	1	1806	C6	0.3824	1.4638e-12	0.8	1	60	34			106
psme_1_1_000309_1358	A	R	contig07375	1358	isogroup03182	IM	2	1	1806	C6	0.2632	9.192e-06	0.800002	1	60	19			106
psme_1_1_000309_1384	A	R	contig07375	1384	isogroup03182	IM	2	1	1806	C6	0.2632	9.192e-06	0.800002	1	60	19	0.988	0.001		2088087703	Psme_SNP_contig07375_1384-0_B_R_2088087703	C	InfiniumII
psme_1_1_000309_1442	A	R	contig07375	1442	isogroup03182	IM	2	1	1806	C6	0.2139	6.884e-06	0.600022	2	60	29	0.988	0.001		2088087704	Psme_SNP_contig07375_1442-0_T_F_2088087704	C	InfiniumII
psme_1_1_000309_1463	T	Y	contig07375	1463	isogroup03182	IM	2	1	1806	C6	0.2976	7.2842e-13	0.601021	2	60	31			106
psme_1_1_000309_1494	C	M	contig07375	1494	isogroup03182	IM	2	1	1806	C6	0.26165	1.777e-12	0.60006	2	60	31.5			106
psme_1_1_000309_1507	C	S	contig07375	1507	isogroup03182	IM	2	1	1806	C6	0.2319	1.1503e-11	0.606909	2	60	36			106
psme_1_1_000309_1526	C	Y	contig07375	1526	isogroup03182	IM	2	1	1806	C6	0.21235	2.4869e-14	0.644104	2	60	31			106
psme_1_1_000309_1611	T	K	contig07375	1611	isogroup03182	IM	2	1	1806	C6	0.19285	6.2236e-05	0.600187	2	60	28.5			106
psme_1_1_000309_1627	A	R	contig07375	1627	isogroup03182	IM	2	1	1806	C6	0.14	5.6529e-05	0.800011	1	60	50			106
psme_1_1_000309_1633	C	Y	contig07375	1633	isogroup03182	IM	2	1	1806	C6	0.3958	2.2204e-16	0.8	1	60	48			106
psme_1_1_000309_1654	G	R	contig07375	1654	isogroup03182	IM	2	1	1806	C6	0.31825	2.9664e-08	0.600003	2	60	26.5	0.858	0.1		2087836351	Psme_SNP_contig07375_1654-0_B_R_2087836351	C	InfiniumII
psme_1_1_000309_1708	G	R	contig07375	1708	isogroup03182	IM	2	1	1806	C6	0.175	1.3576e-05	0.800003	1	60	40	0.899	0.1		2087836352	Psme_SNP_contig07375_1708-0_T_F_2087836352	C	InfiniumII
psme_1_1_000309_1719	A	R	contig07375	1719	isogroup03182	IM	2	1	1806	C6	0.2237	9.192e-06	0.600004	2	60	28.5			106
psme_1_1_000309_1742	T	Y	contig07375	1742	isogroup03182	IM	2	1	1806	C6	0.2941	5.0533e-06	0.800001	1	60	17			106
psme_1_1_000309_1744	C	Y	contig07375	1744	isogroup03182	IM	2	1	1806	C6	0.19075	3.6257e-06	0.612662	2	60	22.5			106
psme_1_1_000309_1746	A	R	contig07375	1746	isogroup03182	IM	2	1	1806	C6	0.2675	1.3122e-07	0.600157	2	60	20.5	0.965	0.1		2087836353	Psme_SNP_contig07375_1746-0_B_R_2087836353	C	InfiniumII
psme_1_1_000317_143	G	R	contig07609	143	isogroup03596	IM	2	1	1039	C7	0.2283	0	0.8	1	60	127	1	0.1		2087836354	Psme_SNP_contig07609_143-0_T_F_2087836354	C	InfiniumII
psme_1_1_000317_488	T	Y	contig07609	488	isogroup03596	IM	2	1	1039	C7	0.222125	0	0.203049	4	60	164.25	1	0.1		2087836355	Psme_SNP_contig07609_488-0_T_R_2087836355	C	InfiniumII
psme_1_1_000317_605	C	Y	contig07609	605	isogroup03596	IM	2	1	1039	C7	0.0764	2.5248e-06	0.406776	3	60	220.667	1	0.1		2087836356	Psme_SNP_contig07609_605-0_B_F_2087836356	C	InfiniumII
psme_1_1_000317_622	A	M	contig07609	622	isogroup03596	IM	2	1	1039	C7	0.0810333	2.9817e-09	0.401354	3	60	233	0.915	0.1		2087836357	Psme_SNP_contig07609_622-0_B_R_2087836357	C	InfiniumII
psme_1_1_000317_800	A	R	contig07609	800	isogroup03596	IM	2	1	1039	C7	0.121375	0	0.235772	4	60	115.75	1	0.001		2088087710	Psme_SNP_contig07609_800-0_T_F_2088087710	C	InfiniumII
psme_1_1_000317_888	A	R	contig07609	888	isogroup03596	IM	2	1	1039	C7	0.079	0	0.449616	3	60	188.667
psme_1_1_000317_903	T	K	contig07609	903	isogroup03596	IM	2	1	1039	C7	0.1702	0	0.400335	3	60	198.333			106
psme_1_1_000317_918	C	Y	contig07609	918	isogroup03596	IM	2	1	1039	C7	0.0755	8.8321e-06	0.800002	1	60	331			106
psme_1_1_000317_942	C	Y	contig07609	942	isogroup03596	IM	2	1	1039	C7	0.1113	0	0.455265	3	59.6667	176.667			106
psme_1_1_000317_956	A	W	contig07609	956	isogroup03596	IM	2	1	1039	C7	0.10205	3.1043e-10	0.600191	2	60	158.5	0.858	0.1		2087836358	Psme_SNP_contig07609_956-0_T_R_2087836358	A	InfiniumI
psme_1_1_000317_1016	A	M	contig07609	1016	isogroup03596	IM	2	1	1039	C7	0.3509	4.4409e-16	0.8	1	60	57	0.899	0.1		2087836359	Psme_SNP_contig07609_1016-0_T_F_2087836359	C	InfiniumII
psme_1_1_000318_182	C	Y	contig07626	182	isogroup00943	IM	5	1	1023	C1	0.1258	1.6634e-05	0.600291	2	60	51	1	0.1		2087836361	Psme_SNP_contig07626_182-0_T_R_2087836361	C	InfiniumII
psme_1_1_000318_251	T	Y	contig07626	251	isogroup00943	IM	5	1	1023	C1	0.2105	2.4725e-10	0.8	1	60	76	1	0.1		2087836362	Psme_SNP_contig07626_251-0_B_F_2087836362	C	InfiniumII
psme_1_1_000318_350	G	R	contig07626	350	isogroup00943	IM	5	1	1023	C1	0.2941	2.4349e-07	0.201674	4	59.5	16.75	1	0.1		2087836364	Psme_SNP_contig07626_350-0_T_F_2087836364	C	InfiniumII
psme_1_1_000318_473	T	Y	contig07626	473	isogroup00943	IM	5	1	1023	C1	0.412433	0	0.400056	3	59	32.3333	1	0.1		2087836366	Psme_SNP_contig07626_473-0_T_R_2087836366	C	InfiniumII
psme_1_1_000318_590	G	R	contig07626	590	isogroup00943	IM	5	1	1023	C1	0.2647	4.2862e-08	0.8	1	60	34			106
psme_1_1_000318_626	A	R	contig07626	626	isogroup00943	IM	5	1	1023	C1	0.316667	1.9144e-06	0.400601	3	60	13	1	0.01		2087953750	Psme_SNP_contig07626_626-0_B_R_2087953750	C	InfiniumII
psme_1_1_000318_705	A	W	contig07626	705	isogroup00943	IM	5	1	1023	C1	0.2564	1.5141e-08	0.8	1	60	39	1	0.001		2088087717	Psme_SNP_contig07626_705-0_B_R_2088087717	A	InfiniumI
psme_1_1_000318_757	C	Y	contig07626	757	isogroup00943	IM	5	1	1023	C1	0.2157	2.7189e-08	0.8	1	60	51	1	0.001		2088087718	Psme_SNP_contig07626_757-0_B_F_2088087718	C	InfiniumII
psme_1_1_000318_787	A	R	contig07626	787	isogroup00943	IM	5	1	1023	C1	0.2055	2.4961e-05	0.435421	3	60	36.3333	0.988	0.001		2088087719	Psme_SNP_contig07626_787-0_B_R_2088087719	C	InfiniumII
psme_1_1_000318_920	C	S	contig07626	920	isogroup00943	IM	5	1	1023	C1	0.1915	7.5469e-07	0.8	1	60	47	1	0.0001		2088179109	Psme_SNP_contig07626_920-0_T_F_2088179109	B	InfiniumI
psme_1_1_000323_236	T	K	contig07844	236	isogroup03791	IM	2	1	1930	C7	0.3271	9.0268e-09	0.600002	2	60	23.5	0.935	0.01		2087953751	Psme_SNP_contig07844_236-0_T_R_2087953751	C	InfiniumII
psme_1_1_000323_311	T	K	contig07844	311	isogroup03791	IM	2	1	1930	C7	0.2432	1.4037e-08	0.8	1	60	37	1	0.1		2087836367	Psme_SNP_contig07844_311-0_B_F_2087836367	C	InfiniumII
psme_1_1_000323_348	T	Y	contig07844	348	isogroup03791	IM	2	1	1930	C7	0.31525	6.4392e-11	0.600817	2	60	18			106
psme_1_1_000323_389	A	R	contig07844	389	isogroup03791	IM	2	1	1930	C7	0.2308	3.1615e-06	0.800001	1	60	26			106
psme_1_1_000323_426	C	S	contig07844	426	isogroup03791	IM	2	1	1930	C7	0.3889	1.0519e-08	0.8	1	60	18	0.899	0.1		2087836368	Psme_SNP_contig07844_426-0_B_R_2087836368	A	InfiniumI
psme_1_1_000323_796	G	K	contig07844	796	isogroup03791	IM	2	1	1930	C7	0.276167	1.3398e-09	0.40169	3	60	20.3333	1	0.001		2088087722	Psme_SNP_contig07844_796-0_T_R_2088087722	C	InfiniumII
psme_1_1_000323_909	G	K	contig07844	909	isogroup03791	IM	2	1	1930	C7	0.3235	2.0529e-11	0.8	1	60	34	0.899	0.1		2087836369	Psme_SNP_contig07844_909-0_T_R_2087836369	C	InfiniumII
psme_1_1_000323_977	T	W	contig07844	977	isogroup03791	IM	2	1	1930	C7	0.3704	2.8374e-11	0.8	1	60	27
psme_1_1_000323_1026	G	R	contig07844	1026	isogroup03791	IM	2	1	1930	C7	0.375	1.3122e-07	0.8	1	60	16	1	0.001		2088087725	Psme_SNP_contig07844_1026-0_B_R_2088087725	C	InfiniumII
psme_1_1_000323_1342	C	S	contig07844	1342	isogroup03791	IM	2	1	1930	C7	0.4	1.0307e-05	0.800002	1	60	10	0.935	0.001		2088087726	Psme_SNP_contig07844_1342-0_B_F_2088087726	A	InfiniumI
psme_1_1_000323_1345	C	S	contig07844	1345	isogroup03791	IM	2	1	1930	C7	0.4444	6.2766e-06	0.800001	1	60	9			106
psme_1_1_000323_1346	T	K	contig07844	1346	isogroup03791	IM	2	1	1930	C7	0.4444	6.2766e-06	0.800001	1	60	9			106
psme_1_1_000323_1348	A	W	contig07844	1348	isogroup03791	IM	2	1	1930	C7	0.4444	6.2766e-06	0.800001	1	60	9	0.899	0.1		2087836371	Psme_SNP_contig07844_1348-0_T_R_2087836371	B	InfiniumI
psme_1_1_000325_120	A	R	contig07891	120	isogroup07206	IM	2	1	1279	C1	0.17015	1.1102e-16	0.649418	2	60	108	1	0.1		2087836372	Psme_SNP_contig07891_120-0_B_R_2087836372	C	InfiniumII
psme_1_1_000325_262	G	K	contig07891	262	isogroup07206	IM	2	1	1279	C1	0.2044	1.2355e-08	0.40057	3	60	42	0.949	0.1		2087836373	Psme_SNP_contig07891_262-0_B_F_2087836373	C	InfiniumII
psme_1_1_000325_1002	A	W	contig07891	1002	isogroup07206	IM	2	1	1279	C1	0.1333	4.1311e-07	0.8	1	60	105	0.935	0.1		2087836375	Psme_SNP_contig07891_1002-0_T_R_2087836375	A	InfiniumI
psme_1_1_000327_116	G	R	contig07912	116	isogroup03755	IM	2	1	2046	C1	0.3333	3.9343e-05	0.800008	1	60	12	0.813	0.1		2087836376	Psme_SNP_contig07912_116-0_T_F_2087836376	C	InfiniumII
psme_1_1_000327_178	C	Y	contig07912	178	isogroup03755	IM	2	1	2046	C1	0.2991	6.2766e-06	0.602957	2	60	11			106
psme_1_1_000327_301	A	M	contig07912	301	isogroup03755	IM	2	1	2046	C1	0.34885	6.4392e-11	0.6	2	60	23			106
psme_1_1_000327_307	T	Y	contig07912	307	isogroup03755	IM	2	1	2046	C1	0.329333	9.4401e-10	0.400591	3	60	17.3333	0.965	0.1		2087836377	Psme_SNP_contig07912_307-0_T_R_2087836377	C	InfiniumII
psme_1_1_000327_384	T	K	contig07912	384	isogroup03755	IM	2	1	2046	C1	0.350933	1.1102e-15	0.400025	3	60	25	0.899	0.01		2087953757	Psme_SNP_contig07912_384-0_T_R_2087953757	C	InfiniumII
psme_1_1_000327_485	G	S	contig07912	485	isogroup03755	IM	2	1	2046	C1	0.265433	1.9472e-10	0.408764	3	60	29			106
psme_1_1_000327_493	G	K	contig07912	493	isogroup03755	IM	2	1	2046	C1	0.25385	3.099e-05	0.201844	4	60	24			106
psme_1_1_000327_521	C	Y	contig07912	521	isogroup03755	IM	2	1	2046	C1	0.23425	4.4409e-16	0.600321	2	60	45.5	0.858	0.001		2088087732	Psme_SNP_contig07912_521-0_T_R_2088087732	C	InfiniumII
psme_1_1_000327_572	C	Y	contig07912	572	isogroup03755	IM	2	1	2046	C1	0.254033	2.8433e-13	0.428356	3	60	29.3333	0.858	0.001		2088087733	Psme_SNP_contig07912_572-0_B_F_2088087733	C	InfiniumII
psme_1_1_000327_609	C	Y	contig07912	609	isogroup03755	IM	2	1	2046	C1	0.14	5.6529e-05	0.800011	1	60	50	1	0.0001		2088179121	Psme_SNP_contig07912_609-0_T_R_2088179121	C	InfiniumII
psme_1_1_000327_660	T	Y	contig07912	660	isogroup03755	IM	2	1	2046	C1	0.2604	1.1205e-05	0.60077	2	60	19	1	0.0001		2088179122	Psme_SNP_contig07912_660-0_B_F_2088179122	C	InfiniumII
psme_1_1_000327_714	C	S	contig07912	714	isogroup03755	IM	2	1	2046	C1	0.23235	6.3075e-09	0.60169	2	60	22	0.976	0.001		2088087734	Psme_SNP_contig07912_714-0_B_R_2088087734	A	InfiniumI
psme_1_1_000327_809	G	S	contig07912	809	isogroup03755	IM	2	1	2046	C1	0.280667	0	0.400199	3	60	40.3333	1	0.001		2088087735	Psme_SNP_contig07912_809-0_T_F_2088087735	A	InfiniumI
psme_1_1_000327_815	C	Y	contig07912	815	isogroup03755	IM	2	1	2046	C1	0.2544	0	0.40181	3	60	41	0.976	0.1		2087836378	Psme_SNP_contig07912_815-0_T_R_2087836378	C	InfiniumII
psme_1_1_000327_905	A	R	contig07912	905	isogroup03755	IM	2	1	2046	C1	0.25	5.5407e-09	0.8	1	60	44	0.949	0.1		2087836379	Psme_SNP_contig07912_905-0_T_F_2087836379	C	InfiniumII
psme_1_1_000327_936	A	R	contig07912	936	isogroup03755	IM	2	1	2046	C1	0.4286	1.1102e-16	0.8	1	60	56	1	0.1		2087836380	Psme_SNP_contig07912_936-0_B_R_2087836380	C	InfiniumII
psme_1_1_000327_1020	C	M	contig07912	1020	isogroup03755	IM	2	1	2046	C1	0.3136	0	0.215081	4	60	27.25	0.965	0.1		2087836381	Psme_SNP_contig07912_1020-0_T_F_2087836381	C	InfiniumII
psme_1_1_000327_1046	T	Y	contig07912	1046	isogroup03755	IM	2	1	2046	C1	0.3199	0	0.60002	2	60	44.5	1	0.01		2087953762	Psme_SNP_contig07912_1046-0_T_R_2087953762	C	InfiniumII
psme_1_1_000327_1322	G	R	contig07912	1322	isogroup03755	IM	2	1	2046	C1	0.4559	1.1102e-16	0.8	1	60	68	0.787	0.1		2087836382	Psme_SNP_contig07912_1322-0_T_F_2087836382	C	InfiniumII
psme_1_1_000327_1341	A	R	contig07912	1341	isogroup03755	IM	2	1	2046	C1	0.339575	0	0.200786	4	60	35.5	0.787	0.001		2088087741	Psme_SNP_contig07912_1341-0_B_R_2088087741	C	InfiniumII
psme_1_1_000327_1407	G	R	contig07912	1407	isogroup03755	IM	2	1	2046	C1	0.350567	0	0.400007	3	60	51	0.787	0.001		2088087742	Psme_SNP_contig07912_1407-0_T_F_2088087742	C	InfiniumII
psme_1_1_000327_1532	C	S	contig07912	1532	isogroup03755	IM	2	1	2046	C1	0.270925	0	0.211964	4	60	32.5	1	0.1		2087836384	Psme_SNP_contig07912_1532-0_T_R_2087836384	B	InfiniumI
psme_1_1_000327_1644	C	Y	contig07912	1644	isogroup03755	IM	2	1	2046	C1	0.12295	1.498e-06	0.600967	2	60	61.5	1	0.1		2087836385	Psme_SNP_contig07912_1644-0_B_F_2087836385	C	InfiniumII
psme_1_1_000327_1653	A	R	contig07912	1653	isogroup03755	IM	2	1	2046	C1	0.331233	0	0.400481	3	60	42	0.976	0.01		2087953765	Psme_SNP_contig07912_1653-0_B_R_2087953765	C	InfiniumII
psme_1_1_000327_1740	T	K	contig07912	1740	isogroup03755	IM	2	1	2046	C1	0.26734	0	0.0144938	5	60	33	1	0.1		2087836386	Psme_SNP_contig07912_1740-0_B_F_2087836386	C	InfiniumII
psme_1_1_000327_1884	C	Y	contig07912	1884	isogroup03755	IM	2	1	2046	C1	0.1471	2.8003e-06	0.800001	1	60	68	1	0.01		2087953767	Psme_SNP_contig07912_1884-0_B_F_2087953767	C	InfiniumII
psme_1_1_000327_1888	G	K	contig07912	1888	isogroup03755	IM	2	1	2046	C1	0.281	0	0.401528	3	60	47.6667	1	0.0001		2088179129	Psme_SNP_contig07912_1888-0_T_R_2088179129	C	InfiniumII
psme_1_1_000327_1948	A	R	contig07912	1948	isogroup03755	IM	2	1	2046	C1	0.338475	0	0.226204	4	60	25.5	0.8	0.0001		2088179130	Psme_SNP_contig07912_1948-0_T_F_2088179130	C	InfiniumII
psme_1_1_000327_1960	G	R	contig07912	1960	isogroup03755	IM	2	1	2046	C1	0.34035	0	0.271664	4	60	23			106
psme_1_1_000327_2009	C	Y	contig07912	2009	isogroup03755	IM	2	1	2046	C1	0.21265	3.3573e-05	0.60491	2	60	15			106;101
psme_1_1_000329_597	T	Y	contig08033	597	isogroup07415	IM	2	1	1338	C7	0.4773	1.1102e-16	0.8	1	60	44	1	0.1		2087836387	Psme_SNP_contig08033_597-0_B_F_2087836387	C	InfiniumII
psme_1_1_000329_890	T	K	contig08033	890	isogroup07415	IM	2	1	1338	C7	0.242133	1.1039e-12	0.463246	3	60	23.6667	1	0.1		2087836389	Psme_SNP_contig08033_890-0_T_R_2087836389	C	InfiniumII
psme_1_1_000329_1097	T	Y	contig08033	1097	isogroup07415	IM	2	1	1338	C7	0.5	5.9632e-05	0.800012	1	60	6	0.965	0.1		2087836390	Psme_SNP_contig08033_1097-0_B_F_2087836390	C	InfiniumII
psme_1_1_000329_1131	A	R	contig08033	1131	isogroup07415	IM	2	1	1338	C7	0.291933	2.4142e-06	0.400659	3	60	16	0.834	0.1		1994735279	Psme_SNP_contig08033_1131-0_B_R_1994735279	C	InfiniumII
psme_1_1_000330_419	G	R	contig08039	419	isogroup00770	IM	6	1	539	C6	0.39375	3.3307e-16	0.200046	4	57.75	20.25	1	0.001		2088087749	Psme_SNP_contig08039_419-0_B_R_2088087749	C	InfiniumII
psme_1_1_000330_470	C	Y	contig08039	470	isogroup00770	IM	6	1	539	C6	0.5	7.0293e-05	0.800014	1	53	6	1	0.001		2088087750	Psme_SNP_contig08039_470-0_B_F_2088087750	C	InfiniumII
psme_1_1_000332_295	C	Y	contig08101	295	isogroup07293	IM	2	1	693	C6	0.32	3.5525e-08	0.8	1	60	25	1	0.1		2087836391	Psme_SNP_contig08101_295-0_B_F_2087836391	C	InfiniumII
psme_1_1_000332_378	C	Y	contig08101	378	isogroup07293	IM	2	1	693	C6	0.4138	2.4347e-12	0.8	1	60	29	0.965	0.01		2087953776	Psme_SNP_contig08101_378-0_T_R_2087953776	C	InfiniumII
psme_1_1_000332_568	C	M	contig08101	568	isogroup07293	IM	2	1	693	C6	0.3	1.6592e-06	0.8	1	60	20	1	0.1		2087836393	Psme_SNP_contig08101_568-0_T_F_2087836393	C	InfiniumII
psme_1_1_000332_620	C	Y	contig08101	620	isogroup07293	IM	2	1	693	C6	0.4706	1.0065e-09	0.8	1	60	17	1	0.01		2087953779	Psme_SNP_contig08101_620-0_B_F_2087953779	C	InfiniumII
psme_1_1_000333_17	G	R	contig08105	17	isogroup03990	IM	2	1	2994	C3	0.4375	3.929e-09	0.8	1	60	16	0.765	0.1		2087836394	Psme_SNP_contig08105_17-0_B_R_2087836394	C	InfiniumII
psme_1_1_000333_107	T	Y	contig08105	107	isogroup03990	IM	2	1	2994	C3	0.10965	4.6441e-06	0.600471	2	60	62.5	1	0.001		2088087756	Psme_SNP_contig08105_107-0_B_F_2088087756	C	InfiniumII
psme_1_1_000333_492	T	Y	contig08105	492	isogroup03990	IM	2	1	2994	C3	0.3971	1.1102e-16	0.8	1	60	68	1	0.1		2087836396	Psme_SNP_contig08105_492-0_T_R_2087836396	C	InfiniumII
psme_1_1_000333_1038	T	Y	contig08105	1038	isogroup03990	IM	2	1	2994	C3	0.14735	1.118e-11	0.62103	2	60	72			106
psme_1_1_000333_1086	C	Y	contig08105	1086	isogroup03990	IM	2	1	2994	C3	0.2	8.109e-09	0.8	1	60	65	0.935	0.1		2087836397	Psme_SNP_contig08105_1086-0_T_R_2087836397	C	InfiniumII
psme_1_1_000333_1161	C	Y	contig08105	1161	isogroup03990	IM	2	1	2994	C3	0.144767	6.8365e-11	0.404663	3	60	51	1	0.1		2087836398	Psme_SNP_contig08105_1161-0_B_F_2087836398	C	InfiniumII
psme_1_1_000333_1275	A	R	contig08105	1275	isogroup03990	IM	2	1	2994	C3	0.2338	7.4094e-12	0.8	1	60	77	1	0.01		2087953783	Psme_SNP_contig08105_1275-0_T_F_2087953783	C	InfiniumII
psme_1_1_000333_1953	A	R	contig08105	1953	isogroup03990	IM	2	1	2994	C3	0.299733	0	0.400508	3	60	45.3333	0.9	0.001		2088087764	Psme_SNP_contig08105_1953-0_B_R_2088087764	C	InfiniumII
psme_1_1_000333_2807	T	W	contig08105	2807	isogroup03990	IM	2	1	2994	C3	0.1857	9.6698e-10	0.8	1	60	70	1	0.1		2087836400	Psme_SNP_contig08105_2807-0_B_R_2087836400	A	InfiniumI
psme_1_1_000337_47	G	R	contig08411	47	isogroup01380	IM	3	1	877	C6	0.2051	2.0726e-11	0.625556	2	58	38			106;101
psme_1_1_000337_66	A	R	contig08411	66	isogroup01380	IM	3	1	877	C6	0.1233	5.1905e-06	0.800001	1	60	73			106
psme_1_1_000337_70	G	R	contig08411	70	isogroup01380	IM	3	1	877	C6	0.2288	6.3283e-15	0.8	1	60	118			106
psme_1_1_000337_86	T	W	contig08411	86	isogroup01380	IM	3	1	877	C6	0.06235	8.7326e-06	0.657758	2	60	110.5	0.949	0.1		2087836401	Psme_SNP_contig08411_86-0_B_R_2087836401	A	InfiniumI
psme_1_1_000337_225	C	Y	contig08411	225	isogroup01380	IM	3	1	877	C6	0.345867	0	0.4	3	60	81	1	0.1		2087836402	Psme_SNP_contig08411_225-0_B_F_2087836402	C	InfiniumII
psme_1_1_000337_241	C	Y	contig08411	241	isogroup01380	IM	3	1	877	C6	0.0902	8.7142e-05	0.800017	1	60	122			106
psme_1_1_000337_291	A	R	contig08411	291	isogroup01380	IM	3	1	877	C6	0.1371	4.866e-08	0.8	1	60	124	0.949	0.001		2088087767	Psme_SNP_contig08411_291-0_B_R_2088087767	C	InfiniumII
psme_1_1_000337_450	T	Y	contig08411	450	isogroup01380	IM	3	1	877	C6	0.230533	2.8433e-13	0.400326	3	60	47	0.976	0.1		2087836403	Psme_SNP_contig08411_450-0_B_F_2087836403	C	InfiniumII
psme_1_1_000337_550	C	Y	contig08411	550	isogroup01380	IM	3	1	877	C6	0.188267	1.3101e-11	0.400123	3	60	42.3333	1	0.1		2087836405	Psme_SNP_contig08411_550-0_T_R_2087836405	C	InfiniumII
psme_1_1_000337_609	A	R	contig08411	609	isogroup01380	IM	3	1	877	C6	0.158233	1.1102e-16	0.419986	3	59.6667	42.3333	0.996	0.1		2087836406	Psme_SNP_contig08411_609-0_T_F_2087836406	C	InfiniumII
psme_1_1_000337_689	G	R	contig08411	689	isogroup01380	IM	3	1	877	C6	0.2391	5.9366e-12	0.6	2	60	52.5	0.949	0.01		2087953792	Psme_SNP_contig08411_689-0_T_F_2087953792	C	InfiniumII
psme_1_1_000337_772	G	S	contig08411	772	isogroup01380	IM	3	1	877	C6	0.203533	7.2266e-10	0.403262	3	60	31.6667	0.976	0.001		2088087772	Psme_SNP_contig08411_772-0_B_F_2088087772	A	InfiniumI
psme_1_1_000337_791	G	R	contig08411	791	isogroup01380	IM	3	1	877	C6	0.24305	4.3077e-14	0.6	2	60	49.5	0.915	0.1		2087836407	Psme_SNP_contig08411_791-0_B_R_2087836407	C	InfiniumII
psme_1_1_000339_83	T	K	contig08468	83	isogroup03557	IM	2	1	930	C5	0.31192	0	0.145545	5	60	70.4	0.8	0.001		2088087774	Psme_SNP_contig08468_83-0_B_F_2088087774	C	InfiniumII
psme_1_1_000339_114	A	W	contig08468	114	isogroup03557	IM	2	1	930	C5	0.2958	4.5519e-15	0.8	1	60	71	0.899	0.1		2087836408	Psme_SNP_contig08468_114-0_T_R_2087836408	A	InfiniumI
psme_1_1_000339_177	G	K	contig08468	177	isogroup03557	IM	2	1	930	C5	0.2459	0	0.600407	2	60	64	1	0.1		2087836410	Psme_SNP_contig08468_177-0_T_R_2087836410	C	InfiniumII
psme_1_1_000339_238	A	R	contig08468	238	isogroup03557	IM	2	1	930	C5	0.2508	0	0.600181	2	60	54.5	1	0.1		2087836411	Psme_SNP_contig08468_238-0_T_F_2087836411	C	InfiniumII
psme_1_1_000339_241	A	R	contig08468	241	isogroup03557	IM	2	1	930	C5	0.117	1.259e-06	0.8	1	60	94	0.976	0.01		2087953797	Psme_SNP_contig08468_241-0_B_R_2087953797	C	InfiniumII
psme_1_1_000339_300	G	R	contig08468	300	isogroup03557	IM	2	1	930	C5	0.126433	4.3771e-05	0.418092	3	60	93.6667	0.976	0.01		2087953798	Psme_SNP_contig08468_300-0_T_F_2087953798	C	InfiniumII
psme_1_1_000339_603	C	S	contig08468	603	isogroup03557	IM	2	1	930	C5	0.32435	0	0.212665	4	57.5	74.75	0.915	0.01		2087953799	Psme_SNP_contig08468_603-0_B_F_2087953799	A	InfiniumI
psme_1_1_000339_859	T	Y	contig08468	859	isogroup03557	IM	2	1	930	C5	0.30904	0	0.000775123	5	60	31.6	0.834	0.01		2087953800	Psme_SNP_contig08468_859-0_B_F_2087953800	C	InfiniumII
psme_1_1_000339_915	T	Y	contig08468	915	isogroup03557	IM	2	1	930	C5	0.1852	5.6088e-05	0.800011	1	60	27	1	0.0001		2088179154	Psme_SNP_contig08468_915-0_B_F_2088179154	C	InfiniumII
psme_1_1_000344_230	G	R	contig08584	230	isogroup01633	IM	4	1	1650	C5	0.05702	6.0601e-11	0.216508	5	60	251.6	1	0.1		2087836412	Psme_SNP_contig08584_230-0_B_R_2087836412	C	InfiniumII
psme_1_1_000344_942	A	R	contig08584	942	isogroup01633	IM	4	1	1650	C5	0.0865667	1.177e-07	0.45137	3	60	224.333	1	0.1		2087836413	Psme_SNP_contig08584_942-0_T_F_2087836413	C	InfiniumII
psme_1_1_000344_962	C	M	contig08584	962	isogroup01633	IM	4	1	1650	C5	0.0947333	5.7156e-08	0.448658	3	60	217.667			106
psme_1_1_000344_964	T	K	contig08584	964	isogroup01633	IM	4	1	1650	C5	0.1343	8.1005e-09	0.6	2	60	269.5	0.787	0.1		2087836414	Psme_SNP_contig08584_964-0_T_R_2087836414	C	InfiniumII
psme_1_1_000344_1060	C	Y	contig08584	1060	isogroup01633	IM	4	1	1650	C5	0.0895	5.0193e-08	0.8	1	60	447	1	0.1		2087836415	Psme_SNP_contig08584_1060-0_B_F_2087836415	C	InfiniumII
psme_1_1_000344_1107	A	R	contig08584	1107	isogroup01633	IM	4	1	1650	C5	0.17095	6.5662e-09	0.6	2	60	219.5			106
psme_1_1_000344_1111	C	M	contig08584	1111	isogroup01633	IM	4	1	1650	C5	0.1178	1.1102e-16	0.400461	3	60	326			106
psme_1_1_000344_1152	T	Y	contig08584	1152	isogroup01633	IM	4	1	1650	C5	0.14675	8.7473e-09	0.600046	2	60	135.5			106
psme_1_1_000344_1164	G	R	contig08584	1164	isogroup01633	IM	4	1	1650	C5	0.106767	1.3279e-06	0.576344	3	60	229.667	0.965	0.1		2087836416	Psme_SNP_contig08584_1164-0_B_R_2087836416	C	InfiniumII
psme_1_1_000344_1222	A	R	contig08584	1222	isogroup01633	IM	4	1	1650	C5	0.05375	7.2036e-05	0.62351	2	60	144.5	0.988	0.1		2087836417	Psme_SNP_contig08584_1222-0_T_F_2087836417	C	InfiniumII
psme_1_1_000344_1223	G	R	contig08584	1223	isogroup01633	IM	4	1	1650	C5	0.059675	4.3261e-07	0.262905	4	60	125			106
psme_1_1_000344_1272	A	W	contig08584	1272	isogroup01633	IM	4	1	1650	C5	0.06155	1.4842e-05	0.604457	2	60	205	0.988	0.1		2087836418	Psme_SNP_contig08584_1272-0_B_R_2087836418	A	InfiniumI
psme_1_1_000344_1435	T	W	contig08584	1435	isogroup01633	IM	4	1	1650	C5	0.14715	1.3867e-07	0.600031	2	60	167.5	1	0.1		2087836419	Psme_SNP_contig08584_1435-0_T_F_2087836419	B	InfiniumI
psme_1_1_000345_19	T	Y	contig08618	19	isogroup06799	IM	2	1	492	C6	0.5	8.0446e-05	0.800016	1	60	6	0.842	0.1		2087836420	Psme_SNP_contig08618_19-0_T_R_2087836420	C	InfiniumII
psme_1_1_000346_80	G	S	contig08654	80	isogroup01951	IM	2	1	1850	C5	0.225	1.8648e-07	0.8	1	60	40	0.996	0.1		2087836421	Psme_SNP_contig08654_80-0_T_F_2087836421	B	InfiniumI
psme_1_1_000346_210	A	W	contig08654	210	isogroup01951	IM	2	1	1850	C5	0.2273	5.0363e-08	0.8	1	60	44	1	0.01		2087953809	Psme_SNP_contig08654_210-0_T_R_2087953809	B	InfiniumI
psme_1_1_000346_736	G	R	contig08654	736	isogroup01951	IM	2	1	1850	C5	0.378175	1.0325e-14	0.200004	4	60	27.75	1	0.001		2088087781	Psme_SNP_contig08654_736-0_T_F_2088087781	C	InfiniumII
psme_1_1_000346_761	A	W	contig08654	761	isogroup01951	IM	2	1	1850	C5	0.1613	1.2436e-06	0.8	1	60	62			106
psme_1_1_000346_810	A	W	contig08654	810	isogroup01951	IM	2	1	1850	C5	0.1578	7.2566e-11	0.600955	2	60	58			106
psme_1_1_000346_862	C	M	contig08654	862	isogroup01951	IM	2	1	1850	C5	0.14315	2.9801e-07	0.600636	2	60	47	0.996	0.001		2088087782	Psme_SNP_contig08654_862-0_B_R_2088087782	C	InfiniumII
psme_1_1_000346_1123	C	Y	contig08654	1123	isogroup01951	IM	2	1	1850	C5	0.14305	3.7202e-06	0.600067	2	60	48			106
psme_1_1_000346_1137	A	R	contig08654	1137	isogroup01951	IM	2	1	1850	C5	0.322333	3.3307e-16	0.401056	3	60	34			106
psme_1_1_000346_1156	G	S	contig08654	1156	isogroup01951	IM	2	1	1850	C5	0.15765	6.8266e-07	0.600011	2	60	50	1	0.001		2088087783	Psme_SNP_contig08654_1156-0_T_R_2088087783	A	InfiniumI
psme_1_1_000346_1297	A	M	contig08654	1297	isogroup01951	IM	2	1	1850	C5	0.263	6.5218e-12	0.401386	3	59.3333	25.6667	1	0.1		2087836423	Psme_SNP_contig08654_1297-0_T_F_2087836423	C	InfiniumII
psme_1_1_000346_1351	G	R	contig08654	1351	isogroup01951	IM	2	1	1850	C5	0.13335	9.2732e-07	0.601785	2	60	45	0.719	0.0001		2088179162	Psme_SNP_contig08654_1351-0_T_F_2088179162	C	InfiniumII
psme_1_1_000346_1353	A	R	contig08654	1353	isogroup01951	IM	2	1	1850	C5	0.13505	9.2732e-07	0.601626	2	60	44.5			106
psme_1_1_000346_1362	G	R	contig08654	1362	isogroup01951	IM	2	1	1850	C5	0.209567	1.3458e-05	0.414343	3	60	34	0.965	0.1		2087836425	Psme_SNP_contig08654_1362-0_B_R_2087836425	C	InfiniumII
psme_1_1_000346_1422	A	R	contig08654	1422	isogroup01951	IM	2	1	1850	C5	0.1143	9.0625e-05	0.800018	1	60	70	0.988	0.1		2087836426	Psme_SNP_contig08654_1422-0_T_F_2087836426	C	InfiniumII
psme_1_1_000346_1535	C	M	contig08654	1535	isogroup01951	IM	2	1	1850	C5	0.17845	6.189e-06	0.600022	2	60	34.5	1	0.01		2087953811	Psme_SNP_contig08654_1535-0_T_F_2087953811	C	InfiniumII
psme_1_1_000346_1536	A	W	contig08654	1536	isogroup01951	IM	2	1	1850	C5	0.1786	4.9951e-06	0.600028	2	60	35			106
psme_1_1_000346_1549	A	M	contig08654	1549	isogroup01951	IM	2	1	1850	C5	0.22155	1.8673e-07	0.600001	2	60	36			106
psme_1_1_000346_1565	A	M	contig08654	1565	isogroup01951	IM	2	1	1850	C5	0.24805	4.7508e-09	0.600004	2	60	33.5			106
psme_1_1_000346_1607	A	R	contig08654	1607	isogroup01951	IM	2	1	1850	C5	0.2632	9.192e-06	0.800002	1	60	19			106
psme_1_1_000346_1611	T	K	contig08654	1611	isogroup01951	IM	2	1	1850	C5	0.32165	5.4048e-10	0.6	2	60	27.5	0.935	0.0001		2088179167	Psme_SNP_contig08654_1611-0_T_R_2088179167	C	InfiniumII
psme_1_1_000346_1730	C	Y	contig08654	1730	isogroup01951	IM	2	1	1850	C5	0.230467	1.5097e-06	0.401811	3	59.3333	17	0.813	0.001		2088087786	Psme_SNP_contig08654_1730-0_B_F_2088087786	C	InfiniumII
psme_1_1_000346_1769	G	R	contig08654	1769	isogroup01951	IM	2	1	1850	C5	0.20075	8.1772e-05	0.600075	2	60	24.5	0.988	0.001		2088087787	Psme_SNP_contig08654_1769-0_B_R_2088087787	C	InfiniumII
psme_1_1_000348_90	C	M	contig08757	90	isogroup03432	IM	2	1	732	C5	0.3611	7.0293e-05	0.60184	2	58.5	7.5	0.965	0.1		2087836427	Psme_SNP_contig08757_90-0_T_F_2087836427	C	InfiniumII
psme_1_1_000350_28	A	R	contig08765	28	isogroup01151	IM	2	1	518	C5	0.123025	0	0.202754	4	59.75	1079.5			106;101
psme_1_1_000350_211	C	M	contig08765	211	isogroup01151	IM	2	1	518	C5	0.122875	0	0.223929	4	60	766			106
psme_1_1_000350_465	C	M	contig08765	465	isogroup01151	IM	2	1	518	C5	0.09268	0	0.0337818	5	60	962.2	1	0.01		2087953812	Psme_SNP_contig08765_465-0_T_F_2087953812	C	InfiniumII
psme_1_1_000350_491	G	S	contig08765	491	isogroup01151	IM	2	1	518	C5	0.062	4.8746e-07	0.601437	2	60	618.5			106;101
psme_1_1_000359_23	T	Y	contig09167	23	isogroup01350	IM	2	1	643	C6	0.32784	0	0.0195895	5	60	63			106;101
psme_1_1_000359_45	C	Y	contig09167	45	isogroup01350	IM	2	1	643	C6	0.1548	1.1657e-14	0.8	1	60	310			106;101
psme_1_1_000359_47	C	Y	contig09167	47	isogroup01350	IM	2	1	643	C6	0.34256	0	1.45996e-05	5	60	99.4			106;101
psme_1_1_000359_173	C	Y	contig09167	173	isogroup01350	IM	2	1	643	C6	0.1883	0	0.0265919	5	60	242.8			106
psme_1_1_000359_184	T	Y	contig09167	184	isogroup01350	IM	2	1	643	C6	0.12	2.0317e-14	0.8	1	60	817			106
psme_1_1_000359_190	C	Y	contig09167	190	isogroup01350	IM	2	1	643	C6	0.1187	2.3537e-14	0.8	1	60	851			106
psme_1_1_000359_192	T	W	contig09167	192	isogroup01350	IM	2	1	643	C6	0.0614	9.849e-06	0.800002	1	60	912	0.988	0.1		2087836428	Psme_SNP_contig09167_192-0_T_R_2087836428	B	InfiniumI
psme_1_1_000359_417	T	Y	contig09167	417	isogroup01350	IM	2	1	643	C6	0.3759	1.1102e-16	0.8	1	60	729	1	0.1		2087836429	Psme_SNP_contig09167_417-0_B_F_2087836429	C	InfiniumII
psme_1_1_000359_449	C	Y	contig09167	449	isogroup01350	IM	2	1	643	C6	0.3173	1.1102e-16	0.8	1	60	479	0.976	0.01		2087953815	Psme_SNP_contig09167_449-0_T_R_2087953815	C	InfiniumII
psme_1_1_000361_167	C	Y	contig09210	167	isogroup07094	IM	2	1	2091	C2	0.301	1.1102e-16	0.600288	2	60	42.5	0.915	0.1		2087836430	Psme_SNP_contig09210_167-0_B_F_2087836430	C	InfiniumII
psme_1_1_000361_190	C	M	contig09210	190	isogroup07094	IM	2	1	2091	C2	0.46725	1.2101e-14	0.6	2	60	18	0.935	0.0001		2088179173	Psme_SNP_contig09210_190-0_B_R_2088179173	C	InfiniumII
psme_1_1_000361_286	C	S	contig09210	286	isogroup07094	IM	2	1	2091	C2	0.3243	6.4823e-11	0.8	1	60	37	1	0.1		2087836431	Psme_SNP_contig09210_286-0_B_F_2087836431	A	InfiniumI
psme_1_1_000361_291	C	Y	contig09210	291	isogroup07094	IM	2	1	2091	C2	0.3158	9.1361e-11	0.8	1	60	38	0.965	0.1		2087836432	Psme_SNP_contig09210_291-0_T_R_2087836432	C	InfiniumII
psme_1_1_000361_435	A	M	contig09210	435	isogroup07094	IM	2	1	2091	C2	0.2666	1.1102e-16	0.403556	3	60	26.3333			106
psme_1_1_000361_439	T	Y	contig09210	439	isogroup07094	IM	2	1	2091	C2	0.1585	8.1772e-05	0.408871	3	60	28.3333			106
psme_1_1_000361_486	A	M	contig09210	486	isogroup07094	IM	2	1	2091	C2	0.200567	2.5274e-09	0.4005	3	60	29.6667			106
psme_1_1_000361_494	A	R	contig09210	494	isogroup07094	IM	2	1	2091	C2	0.114633	5.6088e-05	0.428352	3	60	29			106
psme_1_1_000361_539	T	Y	contig09210	539	isogroup07094	IM	2	1	2091	C2	0.236	9.3259e-14	0.400524	3	60	33.6667	0.976	0.1		2087836433	Psme_SNP_contig09210_539-0_T_R_2087836433	C	InfiniumII
psme_1_1_000361_916	T	W	contig09210	916	isogroup07094	IM	2	1	2091	C2	0.16305	3.5197e-09	0.615381	2	60	49.5	0.858	0.01		2087953818	Psme_SNP_contig09210_916-0_T_F_2087953818	A	InfiniumI
psme_1_1_000361_1086	C	Y	contig09210	1086	isogroup07094	IM	2	1	2091	C2	0.23595	1.6542e-14	0.607246	2	60	32	1	0.0001		2088179177	Psme_SNP_contig09210_1086-0_B_F_2088179177	C	InfiniumII
psme_1_1_000361_1112	G	R	contig09210	1112	isogroup07094	IM	2	1	2091	C2	0.4474	2.2204e-16	0.8	1	60	38			106
psme_1_1_000361_1151	C	Y	contig09210	1151	isogroup07094	IM	2	1	2091	C2	0.4545	3.5527e-15	0.8	1	60	33	0.965	0.1		2087836434	Psme_SNP_contig09210_1151-0_T_R_2087836434	C	InfiniumII
psme_1_1_000361_1271	G	R	contig09210	1271	isogroup07094	IM	2	1	2091	C2	0.3325	2.7937e-12	0.600817	2	60	18	1	0.1		2087836435	Psme_SNP_contig09210_1271-0_T_F_2087836435	C	InfiniumII
psme_1_1_000361_1618	T	W	contig09210	1618	isogroup07094	IM	2	1	2091	C2	0.439	1.1102e-16	0.8	1	60	41	0.896	0.001		2088087793	Psme_SNP_contig09210_1618-0_T_F_2088087793	B	InfiniumI
psme_1_1_000361_1664	G	K	contig09210	1664	isogroup07094	IM	2	1	2091	C2	0.3077	4.9865e-08	0.8	1	60	26	1	0.1		2087836437	Psme_SNP_contig09210_1664-0_T_R_2087836437	C	InfiniumII
psme_1_1_000361_1918	A	R	contig09210	1918	isogroup07094	IM	2	1	2091	C2	0.1893	6.7196e-05	0.601703	2	60	19	0.996	0.1		2087836439	Psme_SNP_contig09210_1918-0_B_R_2087836439	C	InfiniumII
psme_1_1_000361_1991	A	R	contig09210	1991	isogroup07094	IM	2	1	2091	C2	0.2034	1.7383e-06	0.477312	3	60	22.3333	1	0.1		2087836440	Psme_SNP_contig09210_1991-0_T_F_2087836440	C	InfiniumII
psme_1_1_000370_43	T	K	contig09406	43	isogroup02779	IM	2	1	835	C6	0.2857	3.2291e-10	0.8	1	60	42			106;101
psme_1_1_000370_44	A	W	contig09406	44	isogroup02779	IM	2	1	835	C6	0.29545	4.4764e-13	0.601446	2	60	26			106;101
psme_1_1_000370_53	A	W	contig09406	53	isogroup02779	IM	2	1	835	C6	0.35	1.1102e-16	0.8	1	60	60			106
psme_1_1_000370_114	G	R	contig09406	114	isogroup02779	IM	2	1	835	C6	0.12965	2.5835e-06	0.604204	2	60	41.5			106
psme_1_1_000370_142	G	R	contig09406	142	isogroup02779	IM	2	1	835	C6	0.3475	1.1102e-16	0.600081	2	60	41.5	0.996	0.0001		2088179181	Psme_SNP_contig09406_142-0_B_R_2088179181	C	InfiniumII
psme_1_1_000370_385	C	Y	contig09406	385	isogroup02779	IM	2	1	835	C6	0.27835	0	0.200534	4	58.75	53.25			106
psme_1_1_000370_473	G	R	contig09406	473	isogroup02779	IM	2	1	835	C6	0.342633	0	0.4	3	59.6667	72			106
psme_1_1_000370_497	C	M	contig09406	497	isogroup02779	IM	2	1	835	C6	0.29845	0	0.212648	4	54.25	49			106
psme_1_1_000370_519	A	R	contig09406	519	isogroup02779	IM	2	1	835	C6	0.3382	0	0.204243	4	55.25	45.25			106
psme_1_1_000370_522	C	S	contig09406	522	isogroup02779	IM	2	1	835	C6	0.3438	0	0.200547	4	55.25	48	1	0.1		2087836442	Psme_SNP_contig09406_522-0_B_R_2087836442	A	InfiniumI
psme_1_1_000370_644	A	R	contig09406	644	isogroup02779	IM	2	1	835	C6	0.282375	2.3315e-15	0.215045	4	60	40	1	0.1		2087836443	Psme_SNP_contig09406_644-0_T_F_2087836443	C	InfiniumII
psme_1_1_000370_783	G	K	contig09406	783	isogroup02779	IM	2	1	835	C6	0.311567	3.9941e-06	0.400005	3	60	17.6667	0.858	0.1		2087836445	Psme_SNP_contig09406_783-0_B_F_2087836445	C	InfiniumII
psme_1_1_000374_47	C	M	contig09578	47	isogroup02645	IM	2	1	911	C3	0.420775	3.3307e-16	0.200007	4	60	22			106;101
psme_1_1_000374_61	C	S	contig09578	61	isogroup02645	IM	2	1	911	C3	0.1046	7.7105e-05	0.619607	2	60	38.5	0.737	0.01		2087953820	Psme_SNP_contig09578_61-0_T_R_2087953820	B	InfiniumI
psme_1_1_000374_121	G	R	contig09578	121	isogroup02645	IM	2	1	911	C3	0.09775	1.7384e-05	0.61047	2	60	57.5	0.8	0.1		2087836447	Psme_SNP_contig09578_121-0_B_R_2087836447	C	InfiniumII
psme_1_1_000374_674	T	Y	contig09578	674	isogroup02645	IM	2	1	911	C3	0.3862	0	0.200118	4	60	48.5	0.988	0.1		2087836448	Psme_SNP_contig09578_674-0_B_F_2087836448	C	InfiniumII
psme_1_1_000374_689	T	Y	contig09578	689	isogroup02645	IM	2	1	911	C3	0.2483	0	0.401831	3	60	40.3333	0.976	0.1		2087836449	Psme_SNP_contig09578_689-0_T_R_2087836449	C	InfiniumII
psme_1_1_000376_181	G	R	contig09599	181	isogroup00215	IM	6	1	5730	C4	0.4746	1.1102e-16	0.8	1	60	59	1	0.1		2087836450	Psme_SNP_contig09599_181-0_B_R_2087836450	C	InfiniumII
psme_1_1_000376_282	T	Y	contig09599	282	isogroup00215	IM	6	1	5730	C4	0.2458	1.1102e-16	0.607086	2	60	59	0.935	0.1		2087836451	Psme_SNP_contig09599_282-0_B_F_2087836451	C	InfiniumII
psme_1_1_000376_882	G	R	contig09599	882	isogroup00215	IM	6	1	5730	C4	0.5	1.1102e-16	0.8	1	60	44	1	0.1		2087836452	Psme_SNP_contig09599_882-0_T_F_2087836452	C	InfiniumII
psme_1_1_000376_954	C	Y	contig09599	954	isogroup00215	IM	6	1	5730	C4	0.4359	1.1102e-16	0.8	1	60	78	0.996	0.1		2087836454	Psme_SNP_contig09599_954-0_B_F_2087836454	C	InfiniumII
psme_1_1_000376_1232	C	Y	contig09599	1232	isogroup00215	IM	6	1	5730	C4	0.3913	9.3589e-10	0.8	1	60	23	0.899	0.1		2087836456	Psme_SNP_contig09599_1232-0_B_F_2087836456	C	InfiniumII
psme_1_1_000376_1816	T	Y	contig09599	1816	isogroup00215	IM	6	1	5730	C4	0.2963	6.8863e-08	0.8	1	60	27	1	0.1		2087836457	Psme_SNP_contig09599_1816-0_B_F_2087836457	C	InfiniumII
psme_1_1_000376_2052	A	R	contig09599	2052	isogroup00215	IM	6	1	5730	C4	0.3421	7.3233e-12	0.8	1	60	38	0.899	0.01		2087953830	Psme_SNP_contig09599_2052-0_B_R_2087953830	C	InfiniumII
psme_1_1_000376_2217	T	K	contig09599	2217	isogroup00215	IM	6	1	5730	C4	0.3617	1.0214e-14	0.8	1	60	47	0.965	0.01		2087953831	Psme_SNP_contig09599_2217-0_B_F_2087953831	C	InfiniumII
psme_1_1_000376_2231	G	S	contig09599	2231	isogroup00215	IM	6	1	5730	C4	0.383	9.992e-16	0.8	1	60	47	0.899	0.1		2087836459	Psme_SNP_contig09599_2231-0_B_R_2087836459	A	InfiniumI
psme_1_1_000376_2591	C	Y	contig09599	2591	isogroup00215	IM	6	1	5730	C4	0.1522	3.3483e-05	0.800007	1	60	46	1	0.1		2087836460	Psme_SNP_contig09599_2591-0_T_R_2087836460	C	InfiniumII
psme_1_1_000376_2668	G	R	contig09599	2668	isogroup00215	IM	6	1	5730	C4	0.2222	1.0709e-05	0.800002	1	60	27	0.976	0.1		2087836461	Psme_SNP_contig09599_2668-0_T_F_2087836461	C	InfiniumII
psme_1_1_000376_2701	C	M	contig09599	2701	isogroup00215	IM	6	1	5730	C4	0.2727	3.0432e-06	0.800001	1	60	22	0.949	0.001		2088087805	Psme_SNP_contig09599_2701-0_B_R_2088087805	C	InfiniumII
psme_1_1_000376_3354	A	W	contig09599	3354	isogroup00215	IM	6	1	5730	C4	0.2778	6.6613e-16	0.617159	2	60	33	0.988	0.1		2087836462	Psme_SNP_contig09599_3354-0_B_F_2087836462	A	InfiniumI
psme_1_1_000376_3729	T	W	contig09599	3729	isogroup00215	IM	6	1	5730	C4	0.4091	3.3307e-16	0.8	1	60	44	1	0.1		2087836463	Psme_SNP_contig09599_3729-0_B_R_2087836463	A	InfiniumI
psme_1_1_000376_3802	T	Y	contig09599	3802	isogroup00215	IM	6	1	5730	C4	0.2963	6.8863e-08	0.8	1	60	27	0.988	0.1		2087836464	Psme_SNP_contig09599_3802-0_B_F_2087836464	C	InfiniumII
psme_1_1_000376_3912	G	R	contig09599	3912	isogroup00215	IM	6	1	5730	C4	0.1187	3.4766e-05	0.617166	2	60	34.5	1	0.0001		2088179190	Psme_SNP_contig09599_3912-0_T_F_2088179190	C	InfiniumII
psme_1_1_000376_3922	C	Y	contig09599	3922	isogroup00215	IM	6	1	5730	C4	0.2667	1.6669e-07	0.8	1	60	30	0.899	0.001		2088087808	Psme_SNP_contig09599_3922-0_T_R_2088087808	C	InfiniumII
psme_1_1_000376_3983	C	Y	contig09599	3983	isogroup00215	IM	6	1	5730	C4	0.27065	1.1102e-16	0.617159	2	60	35.5	0.935	0.0001		2088179192	Psme_SNP_contig09599_3983-0_B_F_2088179192	C	InfiniumII
psme_1_1_000376_3990	G	R	contig09599	3990	isogroup00215	IM	6	1	5730	C4	0.2596	6.8833e-07	0.600142	2	60	19	1	0.0001		2088179193	Psme_SNP_contig09599_3990-0_B_R_2088179193	C	InfiniumII
psme_1_1_000376_4251	A	M	contig09599	4251	isogroup00215	IM	6	1	5730	C4	0.2778	1.1102e-16	0.617159	2	60	38	1	0.1		2087836465	Psme_SNP_contig09599_4251-0_B_R_2087836465	C	InfiniumII
psme_1_1_000376_4668	A	W	contig09599	4668	isogroup00215	IM	6	1	5730	C4	0.2381	3.2407e-05	0.800006	1	60	21	0.965	0.1		2087836466	Psme_SNP_contig09599_4668-0_B_F_2087836466	A	InfiniumI
psme_1_1_000376_4698	T	Y	contig09599	4698	isogroup00215	IM	6	1	5730	C4	0.4583	3.5988e-12	0.8	1	60	24	1	0.0001		2088179197	Psme_SNP_contig09599_4698-0_T_R_2088179197	C	InfiniumII
psme_1_1_000376_4805	C	Y	contig09599	4805	isogroup00215	IM	6	1	5730	C4	0.4762	1.5143e-11	0.8	1	60	21	0.996	0.0001		2088179198	Psme_SNP_contig09599_4805-0_B_F_2088179198	C	InfiniumII
psme_1_1_000376_4920	G	R	contig09599	4920	isogroup00215	IM	6	1	5730	C4	0.2941	1.0749e-05	0.800002	1	60	17	1	0.1		2087836467	Psme_SNP_contig09599_4920-0_T_F_2087836467	C	InfiniumII
psme_1_1_000376_5421	T	Y	contig09599	5421	isogroup00215	IM	6	1	5730	C4	0.3913	9.3589e-10	0.8	1	60	23	0.996	0.1		2087836468	Psme_SNP_contig09599_5421-0_T_R_2087836468	C	InfiniumII
psme_1_1_000376_5483	T	K	contig09599	5483	isogroup00215	IM	6	1	5730	C4	0.2578	1.4883e-07	0.607856	2	60	18.5	0.996	0.1		1994735420	Psme_SNP_contig09599_5483-0_B_F_1994735420	C	InfiniumII
psme_1_1_000376_5515	G	K	contig09599	5515	isogroup00215	IM	6	1	5730	C4	0.4375	1.5621e-08	0.8	1	60	16	0.996	0.1		2087836469	Psme_SNP_contig09599_5515-0_T_R_2087836469	C	InfiniumII
psme_1_1_000376_5592	C	M	contig09599	5592	isogroup00215	IM	6	1	5730	C4	0.4667	9.0268e-09	0.8	1	60	15	0.935	0.1		2087836470	Psme_SNP_contig09599_5592-0_T_F_2087836470	C	InfiniumII
psme_1_1_000379_338	G	R	contig09725	338	isogroup06944	IM	2	1	1729	C1	0.13385	1.0628e-06	0.618104	2	60	34.5	0.899	0.1		1994735428	Psme_SNP_contig09725_338-0_B_R_1994735428	C	InfiniumII
psme_1_1_000379_730	T	K	contig09725	730	isogroup06944	IM	2	1	1729	C1	0.292	1.1102e-16	0.6	2	60	47.5	0.965	0.1		2087836471	Psme_SNP_contig09725_730-0_B_F_2087836471	C	InfiniumII
psme_1_1_000379_1508	G	K	contig09725	1508	isogroup06944	IM	2	1	1729	C1	0.40805	0	0.6	2	60	49	1	0.1		1994735435	Psme_SNP_contig09725_1508-0_T_R_1994735435	C	InfiniumII
psme_1_1_000380_212	G	R	contig09870	212	isogroup00902	IM	5	1	2186	C3	0.2213	1.3989e-14	0.8	1	60	122	1	0.1		2087836474	Psme_SNP_contig09870_212-0_T_F_2087836474	C	InfiniumII
psme_1_1_000380_907	A	R	contig09870	907	isogroup00902	IM	5	1	2186	C3	0.3159	0	0.00140534	5	60	48			106
psme_1_1_000380_1441	C	S	contig09870	1441	isogroup00902	IM	5	1	2186	C3	0.3729	0	2.11443e-06	5	60	49.8	1	0.01		2087953852	Psme_SNP_contig09870_1441-0_B_F_2087953852	A	InfiniumI
psme_1_1_000380_1519	T	Y	contig09870	1519	isogroup00902	IM	5	1	2186	C3	0.35504	0	5.93401e-07	5	59.8	56.2	0.988	0.1		2087836476	Psme_SNP_contig09870_1519-0_T_R_2087836476	C	InfiniumII
psme_1_1_000381_229	G	R	contig10058	229	isogroup00789	IM	4	1	724	C3	0.2813	1.1102e-16	0.8	1	60	96	1	0.1		2087836477	Psme_SNP_contig10058_229-0_T_F_2087836477	C	InfiniumII
psme_1_1_000381_230	G	R	contig10058	230	isogroup00789	IM	4	1	724	C3	0.2857	1.1102e-16	0.8	1	60	91	1	0.1		2087836478	Psme_SNP_contig10058_230-0_B_R_2087836478	C	InfiniumII
psme_1_1_000381_289	T	Y	contig10058	289	isogroup00789	IM	4	1	724	C3	0.1241	1.1102e-16	0.477113	3	60	94.3333	1	0.01		2087953858	Psme_SNP_contig10058_289-0_B_F_2087953858	C	InfiniumII
psme_1_1_000381_350	A	R	contig10058	350	isogroup00789	IM	4	1	724	C3	0.321	1.1102e-16	0.8	1	60	81			106
psme_1_1_000381_398	G	K	contig10058	398	isogroup00789	IM	4	1	724	C3	0.2174	7.7648e-08	0.8	1	60	46			106
psme_1_1_000381_407	C	M	contig10058	407	isogroup00789	IM	4	1	724	C3	0.339367	1.1102e-16	0.400044	3	60	29.3333	0.965	0.0001		2088179201	Psme_SNP_contig10058_407-0_B_R_2088179201	C	InfiniumII
psme_1_1_000381_536	C	M	contig10058	536	isogroup00789	IM	4	1	724	C3	0.234133	2.9631e-11	0.401079	3	60	33			106
psme_1_1_000381_537	T	K	contig10058	537	isogroup00789	IM	4	1	724	C3	0.244767	6.4823e-11	0.401077	3	60	31.6667			106
psme_1_1_000381_563	G	R	contig10058	563	isogroup00789	IM	4	1	724	C3	0.222467	1.2185e-12	0.402043	3	60	36.6667			106
psme_1_1_000381_584	A	R	contig10058	584	isogroup00789	IM	4	1	724	C3	0.1429	1.5523e-06	0.8	1	60	63			106
psme_1_1_000381_618	C	Y	contig10058	618	isogroup00789	IM	4	1	724	C3	0.4444	1.2212e-15	0.8	1	60	36			106
psme_1_1_000381_636	C	M	contig10058	636	isogroup00789	IM	4	1	724	C3	0.3636	1.4368e-11	0.8	1	60	33			106
psme_1_1_000381_670	T	Y	contig10058	670	isogroup00789	IM	4	1	724	C3	0.4091	5.8765e-10	0.8	1	60	22			106
psme_1_1_000382_189	G	S	contig10182	189	isogroup05134	IM	2	1	1559	C3	0.2353	9.5877e-08	0.8	1	60	34	0.965	0.1		2087836479	Psme_SNP_contig10182_189-0_B_F_2087836479	A	InfiniumI
psme_1_1_000382_790	G	R	contig10182	790	isogroup05134	IM	2	1	1559	C3	0.0887	9.9062e-05	0.80002	1	60	124	1	0.1		2087836481	Psme_SNP_contig10182_790-0_T_F_2087836481	C	InfiniumII
psme_1_1_000382_946	G	R	contig10182	946	isogroup05134	IM	2	1	1559	C3	0.303367	1.1102e-16	0.400549	3	60	66.6667	0.996	0.1		2087836482	Psme_SNP_contig10182_946-0_T_F_2087836482	C	InfiniumII
psme_1_1_000382_1030	G	R	contig10182	1030	isogroup05134	IM	2	1	1559	C3	0.1099	3.1292e-05	0.800006	1	60	91	0.915	0.01		2087953862	Psme_SNP_contig10182_1030-0_B_R_2087953862	C	InfiniumII
psme_1_1_000384_629	C	Y	contig10262	629	isogroup06971	IM	2	1	2068	C7	0.2117	2.5155e-08	0.600006	2	60	36.5	1	0.1		2087836483	Psme_SNP_contig10262_629-0_B_F_2087836483	C	InfiniumII
psme_1_1_000384_1216	C	Y	contig10262	1216	isogroup06971	IM	2	1	2068	C7	0.1951	1.9991e-06	0.8	1	60	41	0.949	0.1		2087836485	Psme_SNP_contig10262_1216-0_B_F_2087836485	C	InfiniumII
psme_1_1_000384_1538	T	K	contig10262	1538	isogroup06971	IM	2	1	2068	C7	0.27145	8.8262e-10	0.600077	2	60	27.5	0.988	0.1		1994735446	Psme_SNP_contig10262_1538-0_T_R_1994735446	C	InfiniumII
psme_1_1_000387_74	C	Y	contig10415	74	isogroup01342	IM	5	1	2447	C2	0.1363	4.4548e-05	0.412222	3	60	69.6667	1	0.01		2087953863	Psme_SNP_contig10415_74-0_B_F_2087953863	C	InfiniumII
psme_1_1_000387_80	G	R	contig10415	80	isogroup01342	IM	5	1	2447	C2	0.2182	1.3245e-13	0.404439	3	60	73.6667	1	0.01		2087953864	Psme_SNP_contig10415_80-0_B_R_2087953864	C	InfiniumII
psme_1_1_000387_182	T	Y	contig10415	182	isogroup01342	IM	5	1	2447	C2	0.30906	2.2204e-16	0.000176003	5	59.4	50.8	1	0.1		2087836488	Psme_SNP_contig10415_182-0_B_F_2087836488	C	InfiniumII
psme_1_1_000387_263	C	M	contig10415	263	isogroup01342	IM	5	1	2447	C2	0.1293	6.8345e-13	0.600096	2	60	107	0.965	0.1		2087836490	Psme_SNP_contig10415_263-0_T_F_2087836490	C	InfiniumII
psme_1_1_000387_341	G	K	contig10415	341	isogroup01342	IM	5	1	2447	C2	0.27718	4.332e-09	0.000908251	5	60	50.6	1	0.1		2087836491	Psme_SNP_contig10415_341-0_B_F_2087836491	C	InfiniumII
psme_1_1_000387_404	C	M	contig10415	404	isogroup01342	IM	5	1	2447	C2	0.21166	1.3481e-09	0.00608148	5	60	42	1	0.1		2087836493	Psme_SNP_contig10415_404-0_T_F_2087836493	C	InfiniumII
psme_1_1_000387_494	C	Y	contig10415	494	isogroup01342	IM	5	1	2447	C2	0.2332	4.7737e-09	0.6	2	60	69	1	0.001		2088087820	Psme_SNP_contig10415_494-0_B_F_2088087820	C	InfiniumII
psme_1_1_000387_635	T	Y	contig10415	635	isogroup01342	IM	5	1	2447	C2	0.1009	3.5003e-05	0.800007	1	60	109	1	0.1		2087836494	Psme_SNP_contig10415_635-0_T_R_2087836494	C	InfiniumII
psme_1_1_000387_896	G	R	contig10415	896	isogroup01342	IM	5	1	2447	C2	0.1882	1.244e-09	0.8	1	60	85	0.996	0.1		2087836496	Psme_SNP_contig10415_896-0_B_R_2087836496	C	InfiniumII
psme_1_1_000387_1038	A	R	contig10415	1038	isogroup01342	IM	5	1	2447	C2	0.1746	6.1933e-12	0.00796609	5	60	63.4	1	0.1		2087836497	Psme_SNP_contig10415_1038-0_T_F_2087836497	C	InfiniumII
psme_1_1_000387_1102	G	S	contig10415	1102	isogroup01342	IM	5	1	2447	C2	0.12285	6.5265e-10	0.215465	4	60	88	1	0.0001		2088179214	Psme_SNP_contig10415_1102-0_B_F_2088179214	A	InfiniumI
psme_1_1_000387_1113	G	R	contig10415	1113	isogroup01342	IM	5	1	2447	C2	0.1194	4.7857e-07	0.8	1	60	134			106
psme_1_1_000387_1130	T	Y	contig10415	1130	isogroup01342	IM	5	1	2447	C2	0.142675	1.1167e-12	0.205206	4	59.75	89.25			106
psme_1_1_000387_1154	T	Y	contig10415	1154	isogroup01342	IM	5	1	2447	C2	0.2439	0	0.00105234	5	59.8	75	1	0.1		2087836498	Psme_SNP_contig10415_1154-0_T_R_2087836498	C	InfiniumII
psme_1_1_000387_1280	A	R	contig10415	1280	isogroup01342	IM	5	1	2447	C2	0.1608	1.3308e-10	0.8	1	60	143	1	0.01		2087953870	Psme_SNP_contig10415_1280-0_T_F_2087953870	C	InfiniumII
psme_1_1_000387_1298	T	Y	contig10415	1298	isogroup01342	IM	5	1	2447	C2	0.17045	2.3996e-11	0.602149	2	60	79.5	1	0.1		2087836499	Psme_SNP_contig10415_1298-0_T_R_2087836499	C	InfiniumII
psme_1_1_000387_1418	T	Y	contig10415	1418	isogroup01342	IM	5	1	2447	C2	0.25672	1.9645e-12	0.00160722	5	60	53.6	1	0.1		2087836500	Psme_SNP_contig10415_1418-0_B_F_2087836500	C	InfiniumII
psme_1_1_000387_1427	G	R	contig10415	1427	isogroup01342	IM	5	1	2447	C2	0.279225	7.7716e-15	0.200007	4	60	63.5	0.988	0.01		2087953873	Psme_SNP_contig10415_1427-0_B_R_2087953873	C	InfiniumII
psme_1_1_000387_1502	A	R	contig10415	1502	isogroup01342	IM	5	1	2447	C2	0.19165	1.2923e-13	0.258503	4	60	56.75	1	0.1		2087836501	Psme_SNP_contig10415_1502-0_T_F_2087836501	C	InfiniumII
psme_1_1_000387_1633	C	S	contig10415	1633	isogroup01342	IM	5	1	2447	C2	0.2214	1.3746e-09	0.402341	3	60	57	1	0.1		2087836504	Psme_SNP_contig10415_1633-0_T_R_2087836504	B	InfiniumI
psme_1_1_000387_1929	C	S	contig10415	1929	isogroup01342	IM	5	1	2447	C2	0.1711	8.0721e-10	0.600149	2	60	47.5			106
psme_1_1_000387_1930	A	R	contig10415	1930	isogroup01342	IM	5	1	2447	C2	0.1818	1.0519e-08	0.8	1	60	77			106
psme_1_1_000387_1935	C	M	contig10415	1935	isogroup01342	IM	5	1	2447	C2	0.348425	0	0.200522	4	60	45			106
psme_1_1_000387_1937	C	S	contig10415	1937	isogroup01342	IM	5	1	2447	C2	0.1034	9.1411e-05	0.800018	1	60	87			106
psme_1_1_000387_2030	C	Y	contig10415	2030	isogroup01342	IM	5	1	2447	C2	0.1232	4.2004e-09	0.602758	2	60	72.5	0.765	0.001		2088087821	Psme_SNP_contig10415_2030-0_T_R_2088087821	C	InfiniumII
psme_1_1_000387_2089	G	R	contig10415	2089	isogroup01342	IM	5	1	2447	C2	0.1739	1.0854e-06	0.8	1	60	46	0.988	0.1		2087836506	Psme_SNP_contig10415_2089-0_B_R_2087836506	C	InfiniumII
psme_1_1_000387_2140	T	Y	contig10415	2140	isogroup01342	IM	5	1	2447	C2	0.2289	4.4409e-16	0.40167	3	60	40.3333	0.988	0.1		2087836507	Psme_SNP_contig10415_2140-0_B_F_2087836507	C	InfiniumII
psme_1_1_000387_2146	T	W	contig10415	2146	isogroup01342	IM	5	1	2447	C2	0.127	4.7149e-05	0.60462	2	60	36.5			106
psme_1_1_000387_2166	C	S	contig10415	2166	isogroup01342	IM	5	1	2447	C2	0.303975	0	0.200285	4	60	49			106
psme_1_1_000387_2187	G	S	contig10415	2187	isogroup01342	IM	5	1	2447	C2	0.118467	1.9314e-06	0.401336	3	60	65.6667	0.868	0.001		2088087825	Psme_SNP_contig10415_2187-0_T_R_2088087825	A	InfiniumI
psme_1_1_000387_2276	G	S	contig10415	2276	isogroup01342	IM	5	1	2447	C2	0.18474	2.3084e-11	0.0385984	5	58.8	54.6	1	0.001		2088087826	Psme_SNP_contig10415_2276-0_B_F_2088087826	A	InfiniumI
psme_1_1_000387_2309	A	M	contig10415	2309	isogroup01342	IM	5	1	2447	C2	0.1521	1.5981e-06	0.415855	3	60	60.3333			106
psme_1_1_000387_2347	T	K	contig10415	2347	isogroup01342	IM	5	1	2447	C2	0.1586	3.1342e-13	0.0263817	5	59.4	59.6			106
psme_1_1_000387_2407	G	S	contig10415	2407	isogroup01342	IM	5	1	2447	C2	0.15	1.0314e-06	0.8	1	60	60			106;101
psme_1_1_000391_23	A	W	contig10584	23	isogroup00307	IM	8	1	520	C3	0.3974	5.4701e-08	0.600001	2	60	14	0.813	0.001		2088087827	Psme_SNP_contig10584_23-0_B_R_2088087827	A	InfiniumI
psme_1_1_000391_91	A	M	contig10584	91	isogroup00307	IM	8	1	520	C3	0.49285	1.1102e-16	0.6	2	60	23.5	0.813	0.1		2087836508	Psme_SNP_contig10584_91-0_T_F_2087836508	C	InfiniumII
psme_1_1_000391_94	T	Y	contig10584	94	isogroup00307	IM	8	1	520	C3	0.398133	9.581e-10	0.400001	3	60	17			106
psme_1_1_000391_97	T	Y	contig10584	97	isogroup00307	IM	8	1	520	C3	0.4444	6.2766e-06	0.800001	1	60	9			106
psme_1_1_000391_128	T	Y	contig10584	128	isogroup00307	IM	8	1	520	C3	0.318733	2.9687e-10	0.401297	3	60	15.6667	0.965	0.01		2087953880	Psme_SNP_contig10584_128-0_T_R_2087953880	C	InfiniumII
psme_1_1_000391_183	C	S	contig10584	183	isogroup00307	IM	8	1	520	C3	0.356333	2.2204e-15	0.400006	3	60	26.6667	0.988	0.01		2087953881	Psme_SNP_contig10584_183-0_B_F_2087953881	A	InfiniumI
psme_1_1_000391_192	T	Y	contig10584	192	isogroup00307	IM	8	1	520	C3	0.352367	3.0764e-13	0.400006	3	60	26.3333			106
psme_1_1_000391_194	A	M	contig10584	194	isogroup00307	IM	8	1	520	C3	0.360567	2.0894e-13	0.400006	3	60	25.6667			106
psme_1_1_000391_213	G	S	contig10584	213	isogroup00307	IM	8	1	520	C3	0.3858	0	0.400006	3	60	30.3333			106
psme_1_1_000391_225	C	Y	contig10584	225	isogroup00307	IM	8	1	520	C3	0.3861	3.3307e-16	0.400003	3	60	32.6667	1	0.1		1994735469	Psme_SNP_contig10584_225-0_T_R_1994735469	C	InfiniumII
psme_1_1_000391_292	C	M	contig10584	292	isogroup00307	IM	8	1	520	C3	0.2205	4.4548e-05	0.60021	2	60	21.5	1	0.1		2087836509	Psme_SNP_contig10584_292-0_T_F_2087836509	C	InfiniumII
psme_1_1_000391_383	A	R	contig10584	383	isogroup00307	IM	8	1	520	C3	0.2115	3.3352e-08	0.8	1	60	52	1	0.001		2088087831	Psme_SNP_contig10584_383-0_T_F_2088087831	C	InfiniumII
psme_1_1_000391_389	T	W	contig10584	389	isogroup00307	IM	8	1	520	C3	0.389033	1.1102e-16	0.400024	3	60	28.6667			106
psme_1_1_000391_409	A	R	contig10584	409	isogroup00307	IM	8	1	520	C3	0.3661	1.1102e-16	0.401076	3	59	31			106
psme_1_1_000391_451	G	R	contig10584	451	isogroup00307	IM	8	1	520	C3	0.3518	3.1086e-15	0.401076	3	58.3333	26.6667			106
psme_1_1_000391_463	T	Y	contig10584	463	isogroup00307	IM	8	1	520	C3	0.383733	6.5503e-15	0.400056	3	58.3333	21.6667			106
psme_1_1_000391_482	G	R	contig10584	482	isogroup00307	IM	8	1	520	C3	0.373	6.1062e-15	0.400072	3	58.3333	15.6667			106;101
psme_1_1_000393_68	C	S	contig10624	68	isogroup06721	IM	2	1	644	C6	0.2628	4.6441e-05	0.600074	2	60	17.5	1	0.1		2087836510	Psme_SNP_contig10624_68-0_T_F_2087836510	B	InfiniumI
psme_1_1_000393_152	C	Y	contig10624	152	isogroup06721	IM	2	1	644	C6	0.125	3.7715e-05	0.800008	1	60	56	0.996	0.0001		2088179230	Psme_SNP_contig10624_152-0_T_R_2088179230	C	InfiniumII
psme_1_1_000393_227	A	M	contig10624	227	isogroup06721	IM	2	1	644	C6	0.186567	8.3423e-07	0.404232	3	60	34.3333	1	0.1		2087836511	Psme_SNP_contig10624_227-0_T_F_2087836511	C	InfiniumII
psme_1_1_000393_261	T	Y	contig10624	261	isogroup06721	IM	2	1	644	C6	0.1404	5.5402e-06	0.800001	1	60	57			106
psme_1_1_000393_270	C	Y	contig10624	270	isogroup06721	IM	2	1	644	C6	0.1404	5.5402e-06	0.800001	1	60	57			106
psme_1_1_000393_280	A	R	contig10624	280	isogroup06721	IM	2	1	644	C6	0.276933	0	0.406784	3	60	29.6667			106
psme_1_1_000393_290	T	W	contig10624	290	isogroup06721	IM	2	1	644	C6	0.2954	0	0.400948	3	60	27.6667			106
psme_1_1_000393_297	T	Y	contig10624	297	isogroup06721	IM	2	1	644	C6	0.1479	3.2407e-05	0.607437	2	60	36.5			106
psme_1_1_000393_298	G	R	contig10624	298	isogroup06721	IM	2	1	644	C6	0.2273	4.1043e-05	0.800008	1	60	22			106
psme_1_1_000393_320	C	M	contig10624	320	isogroup06721	IM	2	1	644	C6	0.246033	0	0.410471	3	60	30.3333			106
psme_1_1_000393_333	G	K	contig10624	333	isogroup06721	IM	2	1	644	C6	0.1667	4.2008e-07	0.8	1	60	54			106
psme_1_1_000393_334	C	M	contig10624	334	isogroup06721	IM	2	1	644	C6	0.2609	4.0192e-06	0.800001	1	60	23	0.976	0.001		2088087835	Psme_SNP_contig10624_334-0_B_R_2088087835	C	InfiniumII
psme_1_1_000393_393	A	R	contig10624	393	isogroup06721	IM	2	1	644	C6	0.2316	1.2417e-09	0.60028	2	60	26.5	1	0.001		2088087836	Psme_SNP_contig10624_393-0_T_F_2088087836	C	InfiniumII
psme_1_1_000393_420	G	S	contig10624	420	isogroup06721	IM	2	1	644	C6	0.3106	4.3526e-10	0.402138	3	57.6667	21	0.685	0.01		2087953885	Psme_SNP_contig10624_420-0_T_R_2087953885	B	InfiniumI
psme_1_1_000393_533	A	R	contig10624	533	isogroup06721	IM	2	1	644	C6	0.343067	0	0.400634	3	60	33.3333	0.996	0.1		2087836512	Psme_SNP_contig10624_533-0_T_F_2087836512	C	InfiniumII
psme_1_1_000393_563	T	Y	contig10624	563	isogroup06721	IM	2	1	644	C6	0.12745	7.812e-08	0.606602	2	60	45.5	0.824	0.1		2087836513	Psme_SNP_contig10624_563-0_T_R_2087836513	C	InfiniumII
psme_1_1_000395_71	C	Y	contig10690	71	isogroup04881	I1	1	1	1008	C2	0.27775	1.7596e-09	0.605002	2	60	18	0.899	0.1		1994735482	Psme_SNP_contig10690_71-0_T_R_1994735482	C	InfiniumII
psme_1_1_000395_398	A	R	contig10690	398	isogroup04881	I1	1	1	1008	C2	0.256233	0	0.508944	3	60	81.6667	1	0.1		2087836515	Psme_SNP_contig10690_398-0_B_R_2087836515	C	InfiniumII
psme_1_1_000395_713	T	Y	contig10690	713	isogroup04881	I1	1	1	1008	C2	0.244133	1.1102e-16	0.402065	3	60	39.6667	1	0.1		2087836517	Psme_SNP_contig10690_713-0_T_R_2087836517	C	InfiniumII
psme_1_1_000398_52	T	K	contig10782	52	isogroup02894	IM	2	1	2710	C3	0.2126	1.1102e-16	0.8	1	60	174	0.899	0.1		2087836518	Psme_SNP_contig10782_52-0_T_R_2087836518	C	InfiniumII
psme_1_1_000398_279	C	Y	contig10782	279	isogroup02894	IM	2	1	2710	C3	0.3635	0	0.200411	4	60	129.75	0.935	0.001		2088087844	Psme_SNP_contig10782_279-0_B_F_2088087844	C	InfiniumII
psme_1_1_000398_318	G	R	contig10782	318	isogroup02894	IM	2	1	2710	C3	0.3196	1.1102e-16	0.8	1	60	291			106
psme_1_1_000398_335	C	Y	contig10782	335	isogroup02894	IM	2	1	2710	C3	0.374267	0	0.4	3	60	170.667	0.765	0.1		2087836519	Psme_SNP_contig10782_335-0_T_R_2087836519	C	InfiniumII
psme_1_1_000398_453	T	Y	contig10782	453	isogroup02894	IM	2	1	2710	C3	0.0852	4.1103e-06	0.619584	2	60	140.5	0.996	0.001		2088087846	Psme_SNP_contig10782_453-0_B_F_2088087846	C	InfiniumII
psme_1_1_000398_456	T	Y	contig10782	456	isogroup02894	IM	2	1	2710	C3	0.0953	8.9166e-09	0.412807	3	60	97.6667			106
psme_1_1_000398_496	G	R	contig10782	496	isogroup02894	IM	2	1	2710	C3	0.313	1.1102e-16	0.8	1	60	246	0.9	0.1		2087836520	Psme_SNP_contig10782_496-0_B_R_2087836520	C	InfiniumII
psme_1_1_000398_570	A	R	contig10782	570	isogroup02894	IM	2	1	2710	C3	0.4215	0	0.2	4	60	119.25	1	0.1		2087836521	Psme_SNP_contig10782_570-0_T_F_2087836521	C	InfiniumII
psme_1_1_000398_654	A	M	contig10782	654	isogroup02894	IM	2	1	2710	C3	0.0785	8.0515e-06	0.800002	1	60	293	1	0.1		2087836523	Psme_SNP_contig10782_654-0_B_R_2087836523	C	InfiniumII
psme_1_1_000398_742	G	R	contig10782	742	isogroup02894	IM	2	1	2710	C3	0.1849	0	0.401996	3	60	99	1	0.1		2087836525	Psme_SNP_contig10782_742-0_B_R_2087836525	C	InfiniumII
psme_1_1_000398_873	T	W	contig10782	873	isogroup02894	IM	2	1	2710	C3	0.36815	1.1102e-16	0.6	2	60	127.5	0.915	0.1		2087836526	Psme_SNP_contig10782_873-0_B_F_2087836526	A	InfiniumI
psme_1_1_000398_912	C	M	contig10782	912	isogroup02894	IM	2	1	2710	C3	0.0887	1.6057e-05	0.800003	1	60	124	0.988	0.01		2087953898	Psme_SNP_contig10782_912-0_B_R_2087953898	C	InfiniumII
psme_1_1_000398_967	G	R	contig10782	967	isogroup02894	IM	2	1	2710	C3	0.168575	1.1102e-16	0.220118	4	59.75	120.5	1	0.01		2087953899	Psme_SNP_contig10782_967-0_T_F_2087953899	C	InfiniumII
psme_1_1_000398_985	A	R	contig10782	985	isogroup02894	IM	2	1	2710	C3	0.4214	0	0.2	4	60	109.25			106
psme_1_1_000398_1017	A	R	contig10782	1017	isogroup02894	IM	2	1	2710	C3	0.4511	0	0.2	4	60	114.5	1	0.001		2088087853	Psme_SNP_contig10782_1017-0_B_R_2088087853	C	InfiniumII
psme_1_1_000398_1200	T	Y	contig10782	1200	isogroup02894	IM	2	1	2710	C3	0.271767	0	0.4	3	60	83.3333	1	0.01		2087953900	Psme_SNP_contig10782_1200-0_B_F_2087953900	C	InfiniumII
psme_1_1_000398_1227	G	K	contig10782	1227	isogroup02894	IM	2	1	2710	C3	0.1795	8.4068e-05	0.800017	1	60	39			106
psme_1_1_000398_1257	C	S	contig10782	1257	isogroup02894	IM	2	1	2710	C3	0.251333	0	0.4	3	60	78.3333			106
psme_1_1_000398_1313	G	K	contig10782	1313	isogroup02894	IM	2	1	2710	C3	0.05395	3.1646e-06	0.696613	2	60	166.5	0.976	0.001		2088087855	Psme_SNP_contig10782_1313-0_T_R_2088087855	C	InfiniumII
psme_1_1_000398_1533	C	S	contig10782	1533	isogroup02894	IM	2	1	2710	C3	0.3471	0	0.2	4	60	75.25	1	0.1		2087836527	Psme_SNP_contig10782_1533-0_T_F_2087836527	B	InfiniumI
psme_1_1_000398_1675	T	Y	contig10782	1675	isogroup02894	IM	2	1	2710	C3	0.30675	0	0.203047	4	60	102.5			106
psme_1_1_000398_1685	C	Y	contig10782	1685	isogroup02894	IM	2	1	2710	C3	0.2664	1.1102e-16	0.8	1	60	229	1	0.0001		2088179234	Psme_SNP_contig10782_1685-0_T_R_2088179234	C	InfiniumII
psme_1_1_000398_1782	G	R	contig10782	1782	isogroup02894	IM	2	1	2710	C3	0.24505	5.5511e-16	0.6	2	60	75	1	0.1		2087836529	Psme_SNP_contig10782_1782-0_B_R_2087836529	C	InfiniumII
psme_1_1_000398_1912	C	Y	contig10782	1912	isogroup02894	IM	2	1	2710	C3	0.25298	0	0.000810767	5	60	76	1	0.1		2087836530	Psme_SNP_contig10782_1912-0_B_F_2087836530	C	InfiniumII
psme_1_1_000398_2079	C	Y	contig10782	2079	isogroup02894	IM	2	1	2710	C3	0.1071	1.3746e-07	0.8	1	60	140	1	0.01		2087953906	Psme_SNP_contig10782_2079-0_B_F_2087953906	C	InfiniumII
psme_1_1_000398_2109	G	R	contig10782	2109	isogroup02894	IM	2	1	2710	C3	0.16505	1.1102e-16	0.608364	2	60	167.5			106
psme_1_1_000398_2273	A	R	contig10782	2273	isogroup02894	IM	2	1	2710	C3	0.26984	0	0.000416393	5	60	64	1	0.1		2087836531	Psme_SNP_contig10782_2273-0_T_F_2087836531	C	InfiniumII
psme_1_1_000398_2274	A	R	contig10782	2274	isogroup02894	IM	2	1	2710	C3	0.208633	0	0.508378	3	60	94.6667	1	0.01		2087953908	Psme_SNP_contig10782_2274-0_B_R_2087953908	C	InfiniumII
psme_1_1_000398_2361	A	R	contig10782	2361	isogroup02894	IM	2	1	2710	C3	0.2727	1.7982e-05	0.800004	1	60	22	0.996	0.01		2087953909	Psme_SNP_contig10782_2361-0_T_F_2087953909	C	InfiniumII
psme_1_1_000398_2397	A	W	contig10782	2397	isogroup02894	IM	2	1	2710	C3	0.2892	5.5511e-16	0.8	1	60	83	0.9	0.1		2087836532	Psme_SNP_contig10782_2397-0_B_R_2087836532	A	InfiniumI
psme_1_1_000398_2481	T	Y	contig10782	2481	isogroup02894	IM	2	1	2710	C3	0.25	1.6411e-09	0.8	1	60	48	1	0.1		2087836534	Psme_SNP_contig10782_2481-0_T_R_2087836534	C	InfiniumII
psme_1_1_000399_33	C	S	contig10784	33	isogroup00547	IM	7	1	1559	C6	0.3923	1.1219e-06	0.600398	2	60	9			106;101
psme_1_1_000399_119	A	W	contig10784	119	isogroup00547	IM	7	1	1559	C6	0.1463	6.0439e-07	0.8	1	60	82			106
psme_1_1_000399_177	T	Y	contig10784	177	isogroup00547	IM	7	1	1559	C6	0.131	3.6446e-06	0.800001	1	60	84			106
psme_1_1_000399_197	A	W	contig10784	197	isogroup00547	IM	7	1	1559	C6	0.15405	6.884e-06	0.644353	2	60	42			106
psme_1_1_000399_202	G	R	contig10784	202	isogroup00547	IM	7	1	1559	C6	0.3158	4.2153e-07	0.8	1	60	19			106
psme_1_1_000399_218	G	K	contig10784	218	isogroup00547	IM	7	1	1559	C6	0.16095	4.2782e-06	0.600418	2	60	38			106
psme_1_1_000399_224	C	M	contig10784	224	isogroup00547	IM	7	1	1559	C6	0.4	8.3487e-08	0.8	1	60	15			106
psme_1_1_000399_268	C	Y	contig10784	268	isogroup00547	IM	7	1	1559	C6	0.1795	1.149e-05	0.800002	1	60	39			106
psme_1_1_000399_280	G	K	contig10784	280	isogroup00547	IM	7	1	1559	C6	0.3947	3.8858e-14	0.8	1	60	38			106
psme_1_1_000399_305	A	W	contig10784	305	isogroup00547	IM	7	1	1559	C6	0.3033	1.9922e-07	0.274771	4	60	16.5			106
psme_1_1_000399_314	C	S	contig10784	314	isogroup00547	IM	7	1	1559	C6	0.293375	4.2153e-07	0.280525	4	60	18			106
psme_1_1_000399_327	T	W	contig10784	327	isogroup00547	IM	7	1	1559	C6	0.2308	8.5305e-06	0.800002	1	60	26			106
psme_1_1_000399_391	C	Y	contig10784	391	isogroup00547	IM	7	1	1559	C6	0.31785	9.5092e-08	0.600817	2	60	13.5			106
psme_1_1_000399_421	A	R	contig10784	421	isogroup00547	IM	7	1	1559	C6	0.35	9.5092e-08	0.8	1	60	20			106
psme_1_1_000399_429	C	M	contig10784	429	isogroup00547	IM	7	1	1559	C6	0.4375	1.5621e-08	0.8	1	60	16			106
psme_1_1_000399_448	T	K	contig10784	448	isogroup00547	IM	7	1	1559	C6	0.3182	1.9836e-07	0.8	1	60	22			106
psme_1_1_000399_475	A	M	contig10784	475	isogroup00547	IM	7	1	1559	C6	0.3	1.3206e-08	0.8	1	60	30			106
psme_1_1_000399_523	A	R	contig10784	523	isogroup00547	IM	7	1	1559	C6	0.2791	4.3208e-10	0.8	1	60	43			106
psme_1_1_000399_627	C	Y	contig10784	627	isogroup00547	IM	7	1	1559	C6	0.1915	7.5469e-07	0.8	1	60	47	0.748	0.001		2088087856	Psme_SNP_contig10784_627-0_B_F_2088087856	C	InfiniumII
psme_1_1_000399_630	A	R	contig10784	630	isogroup00547	IM	7	1	1559	C6	0.1429	4.9844e-05	0.80001	1	60	49			106
psme_1_1_000399_634	T	Y	contig10784	634	isogroup00547	IM	7	1	1559	C6	0.221533	4.7548e-06	0.50432	3	60	20.3333
psme_1_1_000399_686	G	K	contig10784	686	isogroup00547	IM	7	1	1559	C6	0.2174	7.7648e-08	0.8	1	60	46	0.858	0.01		2087953912	Psme_SNP_contig10784_686-0_B_F_2087953912	C	InfiniumII
psme_1_1_000399_700	G	R	contig10784	700	isogroup00547	IM	7	1	1559	C6	0.361933	1.1102e-16	0.401371	3	60	20			106
psme_1_1_000399_702	A	R	contig10784	702	isogroup00547	IM	7	1	1559	C6	0.290233	8.4113e-06	0.475626	3	60	19			106
psme_1_1_000399_705	A	R	contig10784	705	isogroup00547	IM	7	1	1559	C6	0.264233	2.3911e-10	0.401758	3	60	20.3333			106
psme_1_1_000399_706	T	Y	contig10784	706	isogroup00547	IM	7	1	1559	C6	0.2051	1.3607e-06	0.8	1	60	39			106
psme_1_1_000399_741	T	Y	contig10784	741	isogroup00547	IM	7	1	1559	C6	0.3686	1.3591e-12	0.400019	3	60	27.6667			106
psme_1_1_000399_748	C	Y	contig10784	748	isogroup00547	IM	7	1	1559	C6	0.2549	3.9402e-10	0.8	1	60	51			106
psme_1_1_000399_785	C	Y	contig10784	785	isogroup00547	IM	7	1	1559	C6	0.2414	2.6194e-10	0.8	1	60	58			106
psme_1_1_000399_802	C	Y	contig10784	802	isogroup00547	IM	7	1	1559	C6	0.1176	7.4765e-05	0.800015	1	60	68			106
psme_1_1_000399_878	C	Y	contig10784	878	isogroup00547	IM	7	1	1559	C6	0.18815	1.8673e-07	0.60012	2	60	41			106
psme_1_1_000399_918	G	R	contig10784	918	isogroup00547	IM	7	1	1559	C6	0.3333	1.6787e-13	0.8	1	60	48			106
psme_1_1_000399_921	A	W	contig10784	921	isogroup00547	IM	7	1	1559	C6	0.1522	3.3483e-05	0.800007	1	60	46			106
psme_1_1_000399_1015	A	M	contig10784	1015	isogroup00547	IM	7	1	1559	C6	0.3871	2.8433e-13	0.8	1	60	31			106
psme_1_1_000399_1041	T	K	contig10784	1041	isogroup00547	IM	7	1	1559	C6	0.4444	3.8414e-14	0.8	1	60	27			106
psme_1_1_000399_1087	A	M	contig10784	1087	isogroup00547	IM	7	1	1559	C6	0.2059	4.5695e-06	0.800001	1	60	34			106
psme_1_1_000399_1088	A	R	contig10784	1088	isogroup00547	IM	7	1	1559	C6	0.3303	9.3958e-13	0.600012	2	60	24			106
psme_1_1_000399_1090	C	M	contig10784	1090	isogroup00547	IM	7	1	1559	C6	0.31515	1.4368e-11	0.600012	2	60	24			106
psme_1_1_000399_1108	G	R	contig10784	1108	isogroup00547	IM	7	1	1559	C6	0.2999	2.5336e-06	0.400159	3	60	21.6667			106
psme_1_1_000399_1114	A	R	contig10784	1114	isogroup00547	IM	7	1	1559	C6	0.323567	1.7169e-06	0.400215	3	60	22			106
psme_1_1_000399_1193	C	M	contig10784	1193	isogroup00547	IM	7	1	1559	C6	0.2449	1.4238e-07	0.60077	2	60	28			106
psme_1_1_000399_1251	T	Y	contig10784	1251	isogroup00547	IM	7	1	1559	C6	0.1915	7.5469e-07	0.8	1	60	47			106
psme_1_1_000399_1335	G	R	contig10784	1335	isogroup00547	IM	7	1	1559	C6	0.1311	3.5819e-05	0.800007	1	60	61	1	0.1		2087836536	Psme_SNP_contig10784_1335-0_B_R_2087836536	C	InfiniumII
psme_1_1_000399_1434	A	R	contig10784	1434	isogroup00547	IM	7	1	1559	C6	0.45	8.2419e-12	0.600003	2	60	14	1	0.01		2087953914	Psme_SNP_contig10784_1434-0_T_F_2087953914	C	InfiniumII
psme_1_1_000399_1447	A	R	contig10784	1447	isogroup00547	IM	7	1	1559	C6	0.30115	8.4113e-06	0.600491	2	60	14			106
psme_1_1_000399_1452	G	K	contig10784	1452	isogroup00547	IM	7	1	1559	C6	0.275	1.3778e-05	0.600571	2	60	15			106
psme_1_1_000399_1482	T	Y	contig10784	1482	isogroup00547	IM	7	1	1559	C6	0.2242	1.1102e-16	0.608483	2	60	43.5			106
psme_1_1_000399_1485	G	R	contig10784	1485	isogroup00547	IM	7	1	1559	C6	0.127	4.4676e-05	0.800009	1	60	63			106
psme_1_1_000399_1509	A	R	contig10784	1509	isogroup00547	IM	7	1	1559	C6	0.1346	7.2041e-05	0.800014	1	60	52			106
psme_1_1_000399_1524	G	R	contig10784	1524	isogroup00547	IM	7	1	1559	C6	0.2941	5.0533e-06	0.800001	1	60	17			106;101
psme_1_1_000399_1528	A	R	contig10784	1528	isogroup00547	IM	7	1	1559	C6	0.411367	1.1102e-16	0.400025	3	60	19.3333			106;101
psme_1_1_000399_1539	T	Y	contig10784	1539	isogroup00547	IM	7	1	1559	C6	0.413967	2.8311e-13	0.400072	3	60	13.6667			106;101
psme_1_1_000399_1541	G	S	contig10784	1541	isogroup00547	IM	7	1	1559	C6	0.306767	7.0293e-05	0.408539	3	60	12.6667			106;101
psme_1_1_000401_376	G	R	contig10893	376	isogroup06805	IM	2	1	4501	C1	0.468633	2.1982e-14	0.400003	3	60	14.3333	1	0.1		2087836537	Psme_SNP_contig10893_376-0_T_F_2087836537	C	InfiniumII
psme_1_1_000401_522	C	Y	contig10893	522	isogroup06805	IM	2	1	4501	C1	0.3745	0	0.400025	3	60	24.6667	1	0.1		2087836539	Psme_SNP_contig10893_522-0_B_F_2087836539	C	InfiniumII
psme_1_1_000401_525	A	W	contig10893	525	isogroup06805	IM	2	1	4501	C1	0.359533	0	0.400029	3	60	24	0.996	0.1		2087836540	Psme_SNP_contig10893_525-0_T_R_2087836540	B	InfiniumI
psme_1_1_000401_1008	C	Y	contig10893	1008	isogroup06805	IM	2	1	4501	C1	0.395233	0	0.401379	3	60	16	1	0.1		2087836541	Psme_SNP_contig10893_1008-0_B_F_2087836541	C	InfiniumII
psme_1_1_000401_1134	A	R	contig10893	1134	isogroup06805	IM	2	1	4501	C1	0.3263	1.9922e-07	0.201654	4	60	10.5	0.976	0.1		2087836543	Psme_SNP_contig10893_1134-0_B_R_2087836543	C	InfiniumII
psme_1_1_000401_1248	G	R	contig10893	1248	isogroup06805	IM	2	1	4501	C1	0.322733	3.1936e-10	0.415045	3	60	12.6667	0.996	0.1		2087836544	Psme_SNP_contig10893_1248-0_B_R_2087836544	C	InfiniumII
psme_1_1_000401_1616	G	K	contig10893	1616	isogroup06805	IM	2	1	4501	C1	0.26315	7.7488e-09	0.600106	2	60	33	0.965	0.1		2087836545	Psme_SNP_contig10893_1616-0_B_F_2087836545	C	InfiniumII
psme_1_1_000401_1734	A	R	contig10893	1734	isogroup06805	IM	2	1	4501	C1	0.2192	2.6601e-08	0.40373	3	60	34.6667			106
psme_1_1_000401_1760	T	Y	contig10893	1760	isogroup06805	IM	2	1	4501	C1	0.3245	0	0.400817	3	59	31.3333			106
psme_1_1_000401_1799	C	M	contig10893	1799	isogroup06805	IM	2	1	4501	C1	0.2432	9.2844e-08	0.8	1	60	37	1	0.1		2087836547	Psme_SNP_contig10893_1799-0_B_R_2087836547	C	InfiniumII
psme_1_1_000401_2426	C	Y	contig10893	2426	isogroup06805	IM	2	1	4501	C1	0.3384	0	0.0265266	5	60	27.4	1	0.1		2087836548	Psme_SNP_contig10893_2426-0_B_F_2087836548	C	InfiniumII
psme_1_1_000401_2558	G	R	contig10893	2558	isogroup06805	IM	2	1	4501	C1	0.437733	0	0.4	3	60	26	0.996	0.1		2087836549	Psme_SNP_contig10893_2558-0_T_F_2087836549	C	InfiniumII
psme_1_1_000401_2576	G	R	contig10893	2576	isogroup06805	IM	2	1	4501	C1	0.432033	0	0.4	3	60	24			106
psme_1_1_000401_2699	C	M	contig10893	2699	isogroup06805	IM	2	1	4501	C1	0.34425	0	0.200199	4	59.75	29.75	0.854	0.1		2087836550	Psme_SNP_contig10893_2699-0_T_F_2087836550	C	InfiniumII
psme_1_1_000401_2768	C	Y	contig10893	2768	isogroup06805	IM	2	1	4501	C1	0.26295	5.0404e-14	0.600004	2	60	39	1	0.001		2088087863	Psme_SNP_contig10893_2768-0_B_F_2088087863	C	InfiniumII
psme_1_1_000401_2906	T	W	contig10893	2906	isogroup06805	IM	2	1	4501	C1	0.406833	0	0.400012	3	60	33.6667	1	0.1		2087836552	Psme_SNP_contig10893_2906-0_T_R_2087836552	B	InfiniumI
psme_1_1_000401_3087	T	Y	contig10893	3087	isogroup06805	IM	2	1	4501	C1	0.351633	0	0.400227	3	60	41.3333	0.976	0.1		2087836554	Psme_SNP_contig10893_3087-0_T_R_2087836554	C	InfiniumII
psme_1_1_000401_3191	A	M	contig10893	3191	isogroup06805	IM	2	1	4501	C1	0.236875	0	0.219107	4	60	49.75	1	0.1		2087836555	Psme_SNP_contig10893_3191-0_T_F_2087836555	C	InfiniumII
psme_1_1_000401_3446	G	R	contig10893	3446	isogroup06805	IM	2	1	4501	C1	0.3315	0	0.400056	3	60	34.3333	0.988	0.1		2087836557	Psme_SNP_contig10893_3446-0_T_F_2087836557	C	InfiniumII
psme_1_1_000401_3798	C	Y	contig10893	3798	isogroup06805	IM	2	1	4501	C1	0.411967	0	0.4	3	60	32.3333	0.976	0.1		2087836559	Psme_SNP_contig10893_3798-0_B_F_2087836559	C	InfiniumII
psme_1_1_000401_3799	G	R	contig10893	3799	isogroup06805	IM	2	1	4501	C1	0.2692	6.8833e-07	0.8	1	60	26	0.965	0.001		2088087868	Psme_SNP_contig10893_3799-0_B_R_2088087868	C	InfiniumII
psme_1_1_000401_3895	C	Y	contig10893	3895	isogroup06805	IM	2	1	4501	C1	0.2769	4.7854e-05	0.602838	2	60	11.5	0.988	0.01		2087953923	Psme_SNP_contig10893_3895-0_B_F_2087953923	C	InfiniumII
psme_1_1_000401_3995	T	Y	contig10893	3995	isogroup06805	IM	2	1	4501	C1	0.2083	3.099e-05	0.800006	1	60	24			106
psme_1_1_000401_4076	A	W	contig10893	4076	isogroup06805	IM	2	1	4501	C1	0.371733	0	0.400012	3	60	23.6667	0.988	0.001		2088087870	Psme_SNP_contig10893_4076-0_B_F_2088087870	A	InfiniumI
psme_1_1_000401_4078	T	W	contig10893	4078	isogroup06805	IM	2	1	4501	C1	0.378533	0	0.400001	3	60	23.6667			106
psme_1_1_000401_4097	T	K	contig10893	4097	isogroup06805	IM	2	1	4501	C1	0.407167	3.1086e-15	0.400024	3	60	23.3333			106
psme_1_1_000401_4101	G	K	contig10893	4101	isogroup06805	IM	2	1	4501	C1	0.3762	2.2204e-16	0.400056	3	60	24.6667			106
psme_1_1_000401_4122	G	K	contig10893	4122	isogroup06805	IM	2	1	4501	C1	0.3971	0	0.40008	3	60	30	0.899	0.1		2087836560	Psme_SNP_contig10893_4122-0_T_R_2087836560	C	InfiniumII
psme_1_1_000401_4333	C	Y	contig10893	4333	isogroup06805	IM	2	1	4501	C1	0.385867	3.3307e-16	0.400817	3	60	23.6667	1	0.1		2087836561	Psme_SNP_contig10893_4333-0_B_F_2087836561	C	InfiniumII
psme_1_1_000401_4418	A	W	contig10893	4418	isogroup06805	IM	2	1	4501	C1	0.385633	1.1102e-16	0.400768	3	60	26.3333	0.988	0.1		2087836563	Psme_SNP_contig10893_4418-0_B_F_2087836563	A	InfiniumI
psme_1_1_000401_4481	A	R	contig10893	4481	isogroup06805	IM	2	1	4501	C1	0.3333	1.3889e-07	0.8	1	60	21	0.899	0.1		2087836565	Psme_SNP_contig10893_4481-0_T_F_2087836565	C	InfiniumII
psme_1_1_000405_15	T	Y	contig11092	15	isogroup02797	IM	2	1	395	C7	0.5	8.2011e-12	0.8	1	60	20			106;101
psme_1_1_000405_29	C	M	contig11092	29	isogroup02797	IM	2	1	395	C7	0.4516	2.0317e-14	0.8	1	60	31			106;101
psme_1_1_000405_58	G	R	contig11092	58	isogroup02797	IM	2	1	395	C7	0.3684	1.1102e-16	0.8	1	60	57			106
psme_1_1_000405_85	A	R	contig11092	85	isogroup02797	IM	2	1	395	C7	0.218867	2.9754e-14	0.42029	3	59	38.6667			106
psme_1_1_000405_95	G	S	contig11092	95	isogroup02797	IM	2	1	395	C7	0.1632	2.5843e-09	0.623796	2	60	57			106
psme_1_1_000405_116	A	W	contig11092	116	isogroup02797	IM	2	1	395	C7	0.239	5.9399e-10	0.6	2	60	50.5			106
psme_1_1_000405_127	A	W	contig11092	127	isogroup02797	IM	2	1	395	C7	0.3448	6.4392e-11	0.8	1	60	29			106
psme_1_1_000405_139	T	K	contig11092	139	isogroup02797	IM	2	1	395	C7	0.3187	1.1102e-16	0.8	1	60	91			106
psme_1_1_000405_146	C	S	contig11092	146	isogroup02797	IM	2	1	395	C7	0.12545	2.475e-06	0.73054	2	60	58.5			106
psme_1_1_000405_185	T	K	contig11092	185	isogroup02797	IM	2	1	395	C7	0.4	1.1102e-16	0.8	1	60	105			106
psme_1_1_000405_196	A	R	contig11092	196	isogroup02797	IM	2	1	395	C7	0.4112	1.1102e-16	0.8	1	60	107	1	0.1		2087836566	Psme_SNP_contig11092_196-0_B_R_2087836566	C	InfiniumII
psme_1_1_000405_277	A	R	contig11092	277	isogroup02797	IM	2	1	395	C7	0.3333	1.1102e-16	0.8	1	60	72	0.988	0.1		2087836567	Psme_SNP_contig11092_277-0_T_F_2087836567	C	InfiniumII
psme_1_1_000405_302	G	K	contig11092	302	isogroup02797	IM	2	1	395	C7	0.4074	1.1102e-16	0.8	1	60	54			106
psme_1_1_000405_353	C	Y	contig11092	353	isogroup02797	IM	2	1	395	C7	0.2963	6.8863e-08	0.8	1	60	27			106;101
psme_1_1_000405_368	G	S	contig11092	368	isogroup02797	IM	2	1	395	C7	0.375	1.4517e-09	0.8	1	60	24			106;101
psme_1_1_000406_59	G	K	contig11126	59	isogroup02899	IM	2	1	2982	C1	0.3333	9.581e-10	0.8	1	60	30	0.965	0.1		2087836568	Psme_SNP_contig11126_59-0_B_F_2087836568	C	InfiniumII
psme_1_1_000406_60	T	K	contig11126	60	isogroup02899	IM	2	1	2982	C1	0.3333	9.581e-10	0.8	1	60	30	1	0.1		2087836569	Psme_SNP_contig11126_60-0_T_R_2087836569	C	InfiniumII
psme_1_1_000406_113	G	R	contig11126	113	isogroup02899	IM	2	1	2982	C1	0.4324	1.8874e-15	0.8	1	60	37	1	0.1		2087836570	Psme_SNP_contig11126_113-0_T_F_2087836570	C	InfiniumII
psme_1_1_000406_341	C	Y	contig11126	341	isogroup02899	IM	2	1	2982	C1	0.2571	5.5976e-08	0.8	1	60	35	0.915	0.1		2087836571	Psme_SNP_contig11126_341-0_B_F_2087836571	C	InfiniumII
psme_1_1_000406_350	G	R	contig11126	350	isogroup02899	IM	2	1	2982	C1	0.4412	5.6621e-15	0.8	1	60	34			106
psme_1_1_000406_358	A	R	contig11126	358	isogroup02899	IM	2	1	2982	C1	0.4286	1.4809e-12	0.8	1	60	28	1	0.1		2087836572	Psme_SNP_contig11126_358-0_B_R_2087836572	C	InfiniumII
psme_1_1_000406_452	G	R	contig11126	452	isogroup02899	IM	2	1	2982	C1	0.14	1.3135e-06	0.611209	2	60	30.5	1	0.1		2087836574	Psme_SNP_contig11126_452-0_B_R_2087836574	C	InfiniumII
psme_1_1_000406_775	C	Y	contig11126	775	isogroup02899	IM	2	1	2982	C1	0.4118	9.3259e-14	0.8	1	60	34	1	0.1		2087836576	Psme_SNP_contig11126_775-0_T_R_2087836576	C	InfiniumII
psme_1_1_000406_1126	A	R	contig11126	1126	isogroup02899	IM	2	1	2982	C1	0.3	1.3206e-08	0.8	1	60	30	1	0.01		2087953937	Psme_SNP_contig11126_1126-0_B_R_2087953937	C	InfiniumII
psme_1_1_000406_1190	A	R	contig11126	1190	isogroup02899	IM	2	1	2982	C1	0.3243	6.4823e-11	0.8	1	60	37	1	0.1		2087836577	Psme_SNP_contig11126_1190-0_T_F_2087836577	C	InfiniumII
psme_1_1_000406_1418	T	Y	contig11126	1418	isogroup02899	IM	2	1	2982	C1	0.381	7.5002e-09	0.8	1	60	21	1	0.01		2087953940	Psme_SNP_contig11126_1418-0_B_F_2087953940	C	InfiniumII
psme_1_1_000406_1419	C	Y	contig11126	1419	isogroup02899	IM	2	1	2982	C1	0.381	7.5002e-09	0.8	1	60	21	0.996	0.01		2087953941	Psme_SNP_contig11126_1419-0_T_R_2087953941	C	InfiniumII
psme_1_1_000406_1716	G	R	contig11126	1716	isogroup02899	IM	2	1	2982	C1	0.381	7.5002e-09	0.8	1	60	21	1	0.1		2087836578	Psme_SNP_contig11126_1716-0_T_F_2087836578	C	InfiniumII
psme_1_1_000406_1939	C	Y	contig11126	1939	isogroup02899	IM	2	1	2982	C1	0.4737	1.1985e-10	0.8	1	60	19	0.748	0.1		2087836579	Psme_SNP_contig11126_1939-0_B_F_2087836579	C	InfiniumII
psme_1_1_000406_1940	G	R	contig11126	1940	isogroup02899	IM	2	1	2982	C1	0.4444	1.7596e-09	0.8	1	60	18	0.996	0.1		2087836580	Psme_SNP_contig11126_1940-0_B_R_2087836580	C	InfiniumII
psme_1_1_000406_2526	A	R	contig11126	2526	isogroup02899	IM	2	1	2982	C1	0.2967	4.6315e-05	0.60002	2	60	13.5	0.996	0.1		1994735553	Psme_SNP_contig11126_2526-0_T_F_1994735553	C	InfiniumII
psme_1_1_000406_2537	T	Y	contig11126	2537	isogroup02899	IM	2	1	2982	C1	0.4286	1.4883e-07	0.8	1	60	14	0.813	0.1		2087836581	Psme_SNP_contig11126_2537-0_T_R_2087836581	C	InfiniumII
psme_1_1_000408_46	A	M	contig11362	46	isogroup02936	IM	2	1	1508	C6	0.2121	2.5336e-06	0.626777	2	60	13			106;101
psme_1_1_000408_125	A	W	contig11362	125	isogroup02936	IM	2	1	1508	C6	0.258267	8.4113e-06	0.400536	3	59.3333	17.6667	0.935	0.01		2087953944	Psme_SNP_contig11362_125-0_T_F_2087953944	A	InfiniumI
psme_1_1_000408_174	T	Y	contig11362	174	isogroup02936	IM	2	1	1508	C6	0.2222	1.0709e-05	0.800002	1	60	27			106
psme_1_1_000408_179	A	R	contig11362	179	isogroup02936	IM	2	1	1508	C6	0.2414	1.5097e-06	0.8	1	60	29			106
psme_1_1_000408_217	C	Y	contig11362	217	isogroup02936	IM	2	1	1508	C6	0.3529	1.9922e-07	0.8	1	60	17	0.858	0.0001		2088179256	Psme_SNP_contig11362_217-0_T_R_2088179256	C	InfiniumII
psme_1_1_000408_277	C	Y	contig11362	277	isogroup02936	IM	2	1	1508	C6	0.1803	1.7146e-07	0.8	1	60	61	0.813	0.0001		2088179257	Psme_SNP_contig11362_277-0_B_F_2088179257	C	InfiniumII
psme_1_1_000408_283	G	K	contig11362	283	isogroup02936	IM	2	1	1508	C6	0.1452	7.265e-06	0.800001	1	60	62			106
psme_1_1_000408_289	T	Y	contig11362	289	isogroup02936	IM	2	1	1508	C6	0.1875	4.4148e-08	0.8	1	60	64			106
psme_1_1_000408_313	A	W	contig11362	313	isogroup02936	IM	2	1	1508	C6	0.2152	7.167e-11	0.8	1	60	79			106
psme_1_1_000408_326	G	K	contig11362	326	isogroup02936	IM	2	1	1508	C6	0.099	7.0185e-05	0.800014	1	60	101			106
psme_1_1_000408_330	C	M	contig11362	330	isogroup02936	IM	2	1	1508	C6	0.248	1.1102e-16	0.406359	3	60	59.6667			106
psme_1_1_000408_335	T	Y	contig11362	335	isogroup02936	IM	2	1	1508	C6	0.1477	5.4988e-10	0.406359	3	60	65			106
psme_1_1_000408_364	T	Y	contig11362	364	isogroup02936	IM	2	1	1508	C6	0.1852	2.2204e-16	0.400212	3	60	79	1	0.1		2087836582	Psme_SNP_contig11362_364-0_T_R_2087836582	C	InfiniumII
psme_1_1_000408_429	C	Y	contig11362	429	isogroup02936	IM	2	1	1508	C6	0.181733	0	0.401246	3	60	106.333	0.988	0.1		2087836583	Psme_SNP_contig11362_429-0_B_F_2087836583	C	InfiniumII
psme_1_1_000408_522	G	R	contig11362	522	isogroup02936	IM	2	1	1508	C6	0.0809	6.5572e-05	0.800013	1	60	173	0.787	0.1		2087836585	Psme_SNP_contig11362_522-0_T_F_2087836585	C	InfiniumII
psme_1_1_000408_561	C	S	contig11362	561	isogroup02936	IM	2	1	1508	C6	0.1164	9.7952e-07	0.600972	2	60	75	0.976	0.1		2087836586	Psme_SNP_contig11362_561-0_T_R_2087836586	A	InfiniumI
psme_1_1_000408_675	G	R	contig11362	675	isogroup02936	IM	2	1	1508	C6	0.09815	1.8771e-08	0.62551	2	60	91	0.965	0.1		2087836587	Psme_SNP_contig11362_675-0_T_F_2087836587	C	InfiniumII
psme_1_1_000408_786	T	Y	contig11362	786	isogroup02936	IM	2	1	1508	C6	0.194333	0	0.431329	3	59.6667	67.3333	0.976	0.1		2087836588	Psme_SNP_contig11362_786-0_B_F_2087836588	C	InfiniumII
psme_1_1_000408_843	C	Y	contig11362	843	isogroup02936	IM	2	1	1508	C6	0.331367	1.1102e-16	0.4	3	58.6667	60.3333	0.996	0.01		2087953950	Psme_SNP_contig11362_843-0_B_F_2087953950	C	InfiniumII
psme_1_1_000408_891	A	R	contig11362	891	isogroup02936	IM	2	1	1508	C6	0.0885	1.2284e-06	0.608962	2	58.5	81			106
psme_1_1_000408_892	T	W	contig11362	892	isogroup02936	IM	2	1	1508	C6	0.1235	1.2258e-05	0.800002	1	59	81			106
psme_1_1_000408_912	G	K	contig11362	912	isogroup02936	IM	2	1	1508	C6	0.26035	9.3687e-08	0.60005	2	60	45	1	0.001		2088087883	Psme_SNP_contig11362_912-0_T_R_2088087883	C	InfiniumII
psme_1_1_000408_973	A	R	contig11362	973	isogroup02936	IM	2	1	1508	C6	0.28815	1.1102e-16	0.6	2	60	98	0.9	0.001		2088087884	Psme_SNP_contig11362_973-0_T_F_2088087884	C	InfiniumII
psme_1_1_000408_985	G	K	contig11362	985	isogroup02936	IM	2	1	1508	C6	0.2193	7.3164e-14	0.8	1	60	114	0.976	0.1		2087836589	Psme_SNP_contig11362_985-0_T_R_2087836589	C	InfiniumII
psme_1_1_000408_1087	A	R	contig11362	1087	isogroup02936	IM	2	1	1508	C6	0.1654	1.44e-10	0.8	1	60	133	0.949	0.01		2087953952	Psme_SNP_contig11362_1087-0_T_F_2087953952	C	InfiniumII
psme_1_1_000408_1111	G	K	contig11362	1111	isogroup02936	IM	2	1	1508	C6	0.1397	1.222e-08	0.8	1	60	136	0.877	0.01		2087953953	Psme_SNP_contig11362_1111-0_T_R_2087953953	C	InfiniumII
psme_1_1_000408_1182	T	W	contig11362	1182	isogroup02936	IM	2	1	1508	C6	0.26065	1.1102e-16	0.6	2	60	122.5	1	0.01		2087953954	Psme_SNP_contig11362_1182-0_T_F_2087953954	B	InfiniumI
psme_1_1_000408_1257	T	Y	contig11362	1257	isogroup02936	IM	2	1	1508	C6	0.1321	9.7687e-09	0.60695	2	60	46	1	0.001		2088087889	Psme_SNP_contig11362_1257-0_T_R_2088087889	C	InfiniumII
psme_1_1_000408_1323	T	Y	contig11362	1323	isogroup02936	IM	2	1	1508	C6	0.1018	2.0111e-06	0.8	1	60	167	1	0.001		2088087890	Psme_SNP_contig11362_1323-0_B_F_2088087890	C	InfiniumII
psme_1_1_000413_29	T	Y	contig11506	29	isogroup02932	I1	1	1	1332	C6	0.228	1.8274e-11	0.605264	2	60	34			106;101
psme_1_1_000413_37	A	R	contig11506	37	isogroup02932	I1	1	1	1332	C6	0.1786	4.9564e-07	0.8	1	60	56			106;101
psme_1_1_000413_83	T	Y	contig11506	83	isogroup02932	I1	1	1	1332	C6	0.1798	2.3746e-09	0.8	1	60	89			106
psme_1_1_000413_101	G	R	contig11506	101	isogroup02932	I1	1	1	1332	C6	0.1052	6.3028e-06	0.47454	3	60	59.3333	0.915	0.1		2087836590	Psme_SNP_contig11506_101-0_B_R_2087836590	C	InfiniumII
psme_1_1_000413_241	G	R	contig11506	241	isogroup02932	I1	1	1	1332	C6	0.2222	1.1085e-10	0.8	1	60	72	0.988	0.1		2087836591	Psme_SNP_contig11506_241-0_T_F_2087836591	C	InfiniumII
psme_1_1_000413_301	A	R	contig11506	301	isogroup02932	I1	1	1	1332	C6	0.31605	1.1102e-16	0.600005	2	60	60.5	1	0.1		2087836594	Psme_SNP_contig11506_301-0_B_R_2087836594	C	InfiniumII
psme_1_1_000413_520	C	Y	contig11506	520	isogroup02932	I1	1	1	1332	C6	0.264	7.1003e-11	0.600108	2	60	29	1	0.001		2088087895	Psme_SNP_contig11506_520-0_B_F_2088087895	C	InfiniumII
psme_1_1_000413_521	C	M	contig11506	521	isogroup02932	I1	1	1	1332	C6	0.264	7.1003e-11	0.600108	2	60	29			106
psme_1_1_000413_547	G	K	contig11506	547	isogroup02932	I1	1	1	1332	C6	0.23205	3.0097e-08	0.215051	4	60	47			106
psme_1_1_000413_572	A	M	contig11506	572	isogroup02932	I1	1	1	1332	C6	0.2361	2.4745e-11	0.600142	2	60	37.5	0.988	0.1		2087836595	Psme_SNP_contig11506_572-0_B_R_2087836595	C	InfiniumII
psme_1_1_000413_692	T	Y	contig11506	692	isogroup02932	I1	1	1	1332	C6	0.223175	1.472e-09	0.261771	4	60	38	1	0.1		2087836596	Psme_SNP_contig11506_692-0_B_F_2087836596	C	InfiniumII
psme_1_1_000413_701	A	R	contig11506	701	isogroup02932	I1	1	1	1332	C6	0.236275	3.2152e-12	0.222559	4	60	33.75	0.79	0.1		2087836597	Psme_SNP_contig11506_701-0_B_R_2087836597	C	InfiniumII
psme_1_1_000413_853	C	S	contig11506	853	isogroup02932	I1	1	1	1332	C6	0.1458	4.3805e-05	0.800009	1	60	48	0.965	0.0001		2088179265	Psme_SNP_contig11506_853-0_B_F_2088179265	A	InfiniumI
psme_1_1_000413_866	G	R	contig11506	866	isogroup02932	I1	1	1	1332	C6	0.1887	2.9801e-07	0.8	1	60	53			106
psme_1_1_000413_892	C	S	contig11506	892	isogroup02932	I1	1	1	1332	C6	0.3605	1.1102e-16	0.600156	2	60	32			106
psme_1_1_000413_896	A	R	contig11506	896	isogroup02932	I1	1	1	1332	C6	0.2857	4.6315e-05	0.800009	1	60	14			106
psme_1_1_000413_922	T	Y	contig11506	922	isogroup02932	I1	1	1	1332	C6	0.2809	1.1102e-16	0.403294	3	60	33.3333
psme_1_1_000413_1116	C	Y	contig11506	1116	isogroup02932	I1	1	1	1332	C6	0.2157	3.3307e-16	0.600001	2	60	77	0.976	0.01		2087953958	Psme_SNP_contig11506_1116-0_B_F_2087953958	C	InfiniumII
psme_1_1_000413_1167	T	W	contig11506	1167	isogroup02932	I1	1	1	1332	C6	0.163633	7.7492e-05	0.410445	3	60	49.6667	1	0.001		2088087901	Psme_SNP_contig11506_1167-0_B_F_2088087901	A	InfiniumI
psme_1_1_000413_1201	C	M	contig11506	1201	isogroup02932	I1	1	1	1332	C6	0.25895	1.1102e-16	0.600635	2	60	55			106
psme_1_1_000413_1209	C	Y	contig11506	1209	isogroup02932	I1	1	1	1332	C6	0.2258	6.4349e-10	0.8	1	60	62			106
psme_1_1_000413_1256	G	R	contig11506	1256	isogroup02932	I1	1	1	1332	C6	0.2963	6.8863e-08	0.8	1	60	27			106
psme_1_1_000413_1266	G	S	contig11506	1266	isogroup02932	I1	1	1	1332	C6	0.3238	1.5324e-11	0.600114	2	60	21			106
psme_1_1_000413_1276	C	Y	contig11506	1276	isogroup02932	I1	1	1	1332	C6	0.22645	1.9922e-07	0.606602	2	60	18.5	0.996	0.1		2087836598	Psme_SNP_contig11506_1276-0_T_R_2087836598	C	InfiniumII
psme_1_1_000416_364	A	R	contig11600	364	isogroup01320	IM	3	1	3987	C3	0.14585	4.6441e-06	0.600111	2	60	48	1	0.1		2087836599	Psme_SNP_contig11600_364-0_T_F_2087836599	C	InfiniumII
psme_1_1_000416_903	C	Y	contig11600	903	isogroup01320	IM	3	1	3987	C3	0.1204	8.9352e-09	0.607783	2	60	64.5	0.899	0.1		2087836601	Psme_SNP_contig11600_903-0_B_F_2087836601	C	InfiniumII
psme_1_1_000416_946	G	R	contig11600	946	isogroup01320	IM	3	1	3987	C3	0.20866	2.0347e-12	0.0390129	5	60	32.8	0.965	0.1		2087836602	Psme_SNP_contig11600_946-0_B_R_2087836602	C	InfiniumII
psme_1_1_000416_1147	C	Y	contig11600	1147	isogroup01320	IM	3	1	3987	C3	0.21825	0	0.215099	4	60	40.5	1	0.1		2087836603	Psme_SNP_contig11600_1147-0_T_R_2087836603	C	InfiniumII
psme_1_1_000416_2157	C	S	contig11600	2157	isogroup01320	IM	3	1	3987	C3	0.16035	1.1135e-08	0.276324	4	60	33.25	1	0.1		2087836605	Psme_SNP_contig11600_2157-0_B_R_2087836605	B	InfiniumI
psme_1_1_000416_3027	G	R	contig11600	3027	isogroup01320	IM	3	1	3987	C3	0.4375	1.1492e-07	0.8	1	60	16	0.935	0.1		2087836606	Psme_SNP_contig11600_3027-0_T_F_2087836606	C	InfiniumII
psme_1_1_000416_3050	C	Y	contig11600	3050	isogroup01320	IM	3	1	3987	C3	0.212375	6.903e-11	0.309096	4	59.5	34.75			106
psme_1_1_000416_3055	G	R	contig11600	3055	isogroup01320	IM	3	1	3987	C3	0.2351	5.4645e-11	0.218746	4	59.25	35.75	1	0.1		2087836607	Psme_SNP_contig11600_3055-0_B_R_2087836607	C	InfiniumII
psme_1_1_000416_3485	G	R	contig11600	3485	isogroup01320	IM	3	1	3987	C3	0.1598	7.6698e-07	0.423244	3	60	32.6667	1	0.1		2087836608	Psme_SNP_contig11600_3485-0_T_F_2087836608	C	InfiniumII
psme_1_1_000416_3568	G	S	contig11600	3568	isogroup01320	IM	3	1	3987	C3	0.226267	4.3077e-14	0.402338	3	60	30	0.976	0.01		2087953966	Psme_SNP_contig11600_3568-0_B_F_2087953966	A	InfiniumI
psme_1_1_000418_70	T	W	contig11647	70	isogroup00552	IM	6	1	871	C5	0.1687	7.6557e-05	0.609678	2	55	36			106
psme_1_1_000418_82	A	R	contig11647	82	isogroup00552	IM	6	1	871	C5	0.269567	2.2204e-16	0.401151	3	55	29.3333			106
psme_1_1_000418_100	C	Y	contig11647	100	isogroup00552	IM	6	1	871	C5	0.21645	7.5002e-09	0.605192	2	56	49			106
psme_1_1_000418_112	T	K	contig11647	112	isogroup00552	IM	6	1	871	C5	0.25205	2.112e-10	0.604594	2	57	47			106
psme_1_1_000418_115	G	K	contig11647	115	isogroup00552	IM	6	1	871	C5	0.245233	3.0914e-11	0.401061	3	53.6667	34			106
psme_1_1_000418_145	C	Y	contig11647	145	isogroup00552	IM	6	1	871	C5	0.20295	7.1628e-11	0.600316	2	56	41.5			106
psme_1_1_000418_147	G	S	contig11647	147	isogroup00552	IM	6	1	871	C5	0.229	1.4883e-07	0.645688	2	56.5	41			106
psme_1_1_000418_254	A	R	contig11647	254	isogroup00552	IM	6	1	871	C5	0.21565	1.4077e-05	0.600067	2	48.5	55.5	1	0.0001		2088179269	Psme_SNP_contig11647_254-0_T_F_2088179269	C	InfiniumII
psme_1_1_000418_259	T	W	contig11647	259	isogroup00552	IM	6	1	871	C5	0.249567	6.1055e-07	0.400895	3	46	40			106
psme_1_1_000418_277	G	R	contig11647	277	isogroup00552	IM	6	1	871	C5	0.339867	1.0201e-12	0.400038	3	40.3333	40			106
psme_1_1_000418_283	A	R	contig11647	283	isogroup00552	IM	6	1	871	C5	0.3096	3.0102e-09	0.400547	3	39.3333	40.6667			106
psme_1_1_000418_285	T	Y	contig11647	285	isogroup00552	IM	6	1	871	C5	0.306567	7.1543e-09	0.400547	3	39.3333	43			106
psme_1_1_000418_329	G	K	contig11647	329	isogroup00552	IM	6	1	871	C5	0.3067	1.019e-11	0.6	2	41	53			106
psme_1_1_000418_345	C	Y	contig11647	345	isogroup00552	IM	6	1	871	C5	0.28145	2.5835e-06	0.600028	2	37.5	37	0.996	0.0001		2088179270	Psme_SNP_contig11647_345-0_T_R_2088179270	C	InfiniumII
psme_1_1_000419_134	G	R	contig11681	134	isogroup02698	IM	2	1	2019	C6	0.2294	0	0.607209	2	60	38	0.935	0.1		2087836610	Psme_SNP_contig11681_134-0_T_F_2087836610	C	InfiniumII
psme_1_1_000419_180	A	R	contig11681	180	isogroup02698	IM	2	1	2019	C6	0.289867	0	0.410075	3	60	72	1	0.1		2087836611	Psme_SNP_contig11681_180-0_B_R_2087836611	C	InfiniumII
psme_1_1_000419_261	T	W	contig11681	261	isogroup02698	IM	2	1	2019	C6	0.277333	0	0.443458	3	60	107.667	1	0.1		2087836612	Psme_SNP_contig11681_261-0_T_F_2087836612	B	InfiniumI
psme_1_1_000419_740	G	R	contig11681	740	isogroup02698	IM	2	1	2019	C6	0.4312	0	0.200051	4	58	34.75	1	0.1		2087836614	Psme_SNP_contig11681_740-0_B_R_2087836614	C	InfiniumII
psme_1_1_000419_1196	A	W	contig11681	1196	isogroup02698	IM	2	1	2019	C6	0.320233	0	0.400817	3	59	35.3333	1	0.1		2087836615	Psme_SNP_contig11681_1196-0_T_F_2087836615	B	InfiniumI
psme_1_1_000419_1217	G	K	contig11681	1217	isogroup02698	IM	2	1	2019	C6	0.36	2.1992e-09	0.8	1	60	25			106
psme_1_1_000419_1230	G	R	contig11681	1230	isogroup02698	IM	2	1	2019	C6	0.21555	3.1705e-05	0.600774	2	60	49	0.976	0.1		2087836616	Psme_SNP_contig11681_1230-0_B_R_2087836616	C	InfiniumII
psme_1_1_000419_1289	A	R	contig11681	1289	isogroup02698	IM	2	1	2019	C6	0.2728	0	0.401573	3	57.3333	24.6667	0.915	0.1		2087836618	Psme_SNP_contig11681_1289-0_B_R_2087836618	C	InfiniumII
psme_1_1_000419_1402	T	K	contig11681	1402	isogroup02698	IM	2	1	2019	C6	0.442067	0	0.400001	3	59.3333	28
psme_1_1_000419_1429	A	R	contig11681	1429	isogroup02698	IM	2	1	2019	C6	0.4266	0	0.400002	3	59.6667	27.3333	0.976	0.1		2087836619	Psme_SNP_contig11681_1429-0_B_R_2087836619	C	InfiniumII
psme_1_1_000419_1535	C	Y	contig11681	1535	isogroup02698	IM	2	1	2019	C6	0.410725	0	0.200557	4	60	23.75	1	0.01		2087953971	Psme_SNP_contig11681_1535-0_T_R_2087953971	C	InfiniumII
psme_1_1_000419_1598	C	S	contig11681	1598	isogroup02698	IM	2	1	2019	C6	0.40586	0	0.000619583	5	60	20.6	0.915	0.1		2087836620	Psme_SNP_contig11681_1598-0_T_R_2087836620	B	InfiniumI
psme_1_1_000419_1699	C	M	contig11681	1699	isogroup02698	IM	2	1	2019	C6	0.379475	0	0.201408	4	60	25.5	1	0.1		2087836621	Psme_SNP_contig11681_1699-0_B_R_2087836621	C	InfiniumII
psme_1_1_000419_1771	T	Y	contig11681	1771	isogroup02698	IM	2	1	2019	C6	0.335225	0	0.200909	4	60	30.5	1	0.1		2087836622	Psme_SNP_contig11681_1771-0_B_F_2087836622	C	InfiniumII
psme_1_1_000419_1849	A	R	contig11681	1849	isogroup02698	IM	2	1	2019	C6	0.380633	0	0.400066	3	60	24.3333	0.996	0.1		2087836624	Psme_SNP_contig11681_1849-0_T_F_2087836624	C	InfiniumII
psme_1_1_000419_1945	C	Y	contig11681	1945	isogroup02698	IM	2	1	2019	C6	0.403575	2.2204e-16	0.201105	4	59.25	18.5	0.996	0.1		2087836626	Psme_SNP_contig11681_1945-0_B_F_2087836626	C	InfiniumII
psme_1_1_000420_22	T	W	contig11683	22	isogroup01359	IM	2	1	2324	C5	0.0783	3.5074e-05	0.615537	2	59.5	89.5			106;101
psme_1_1_000420_24	G	R	contig11683	24	isogroup01359	IM	2	1	2324	C5	0.07945	2.8313e-05	0.617395	2	59.5	91			106;101
psme_1_1_000420_46	A	R	contig11683	46	isogroup01359	IM	2	1	2324	C5	0.0716	9.4531e-06	0.452331	3	59.6667	96			106;101
psme_1_1_000420_60	G	R	contig11683	60	isogroup01359	IM	2	1	2324	C5	0.08665	1.8874e-15	0.335838	4	59.75	131.5			106
psme_1_1_000420_106	A	W	contig11683	106	isogroup01359	IM	2	1	2324	C5	0.3235	1.1102e-16	0.8	1	60	204			106
psme_1_1_000420_202	T	K	contig11683	202	isogroup01359	IM	2	1	2324	C5	0.146975	1.0309e-05	0.201066	4	60	96	0.877	0.1		2087836628	Psme_SNP_contig11683_202-0_T_R_2087836628	C	InfiniumII
psme_1_1_000420_268	C	Y	contig11683	268	isogroup01359	IM	2	1	2324	C5	0.0650667	1.0523e-06	0.446941	3	60	122.333	0.976	0.1		2087836629	Psme_SNP_contig11683_268-0_B_F_2087836629	C	InfiniumII
psme_1_1_000420_280	C	Y	contig11683	280	isogroup01359	IM	2	1	2324	C5	0.15205	6.2284e-14	0.601214	2	60	121.5	0.976	0.1		2087836630	Psme_SNP_contig11683_280-0_T_R_2087836630	C	InfiniumII
psme_1_1_000420_364	C	M	contig11683	364	isogroup01359	IM	2	1	2324	C5	0.0842333	1.9981e-10	0.453172	3	60	132.333	1	0.1		2087836631	Psme_SNP_contig11683_364-0_B_R_2087836631	C	InfiniumII
psme_1_1_000420_448	C	Y	contig11683	448	isogroup01359	IM	2	1	2324	C5	0.248067	0	0.4	3	60	96	1	0.01		2087953979	Psme_SNP_contig11683_448-0_T_R_2087953979	C	InfiniumII
psme_1_1_000420_523	A	R	contig11683	523	isogroup01359	IM	2	1	2324	C5	0.1058	1.1513e-07	0.411902	3	60	72	1	0.1		2087836632	Psme_SNP_contig11683_523-0_T_F_2087836632	C	InfiniumII
psme_1_1_000420_535	G	R	contig11683	535	isogroup01359	IM	2	1	2324	C5	0.150133	3.7309e-09	0.400157	3	60	86.3333	1	0.001		2088087920	Psme_SNP_contig11683_535-0_B_R_2088087920	C	InfiniumII
psme_1_1_000420_589	C	Y	contig11683	589	isogroup01359	IM	2	1	2324	C5	0.12245	2.4303e-07	0.601592	2	60	111.5	0.8	0.001		2090651477	Psme_SNP_contig11683_589-0_B_F_2090651477	C	InfiniumII
psme_1_1_000420_631	T	K	contig11683	631	isogroup01359	IM	2	1	2324	C5	0.29518	0	0.00111215	5	60	79.4			106
psme_1_1_000420_650	C	Y	contig11683	650	isogroup01359	IM	2	1	2324	C5	0.136767	1.4874e-09	0.403574	3	59.6667	87			106
psme_1_1_000420_668	A	R	contig11683	668	isogroup01359	IM	2	1	2324	C5	0.29512	0	0.00237594	5	59.8	74.2			106
psme_1_1_000420_718	G	R	contig11683	718	isogroup01359	IM	2	1	2324	C5	0.102925	1.3578e-05	0.291112	4	60	88.75	1	0.01		2087953981	Psme_SNP_contig11683_718-0_B_R_2087953981	C	InfiniumII
psme_1_1_000420_864	G	R	contig11683	864	isogroup01359	IM	2	1	2324	C5	0.3034	1.1102e-16	0.8	1	60	145	0.935	0.1		2087836633	Psme_SNP_contig11683_864-0_B_R_2087836633	C	InfiniumII
psme_1_1_000420_1021	T	W	contig11683	1021	isogroup01359	IM	2	1	2324	C5	0.206525	3.1329e-06	0.200173	4	59.5	80	0.996	0.0001		2088179285	Psme_SNP_contig11683_1021-0_T_F_2088179285	A	InfiniumI
psme_1_1_000420_1201	G	R	contig11683	1201	isogroup01359	IM	2	1	2324	C5	0.200733	1.1102e-16	0.40075	3	60	75.6667	1	0.001		2088087926	Psme_SNP_contig11683_1201-0_B_R_2088087926	C	InfiniumII
psme_1_1_000420_1411	C	Y	contig11683	1411	isogroup01359	IM	2	1	2324	C5	0.16965	1.3307e-11	0.600411	2	60	107	1	0.1		2087836634	Psme_SNP_contig11683_1411-0_B_F_2087836634	C	InfiniumII
psme_1_1_000420_1483	T	Y	contig11683	1483	isogroup01359	IM	2	1	2324	C5	0.0769	3.1061e-05	0.800006	1	60	156	0.8	0.01		2087953984	Psme_SNP_contig11683_1483-0_T_R_2087953984	C	InfiniumII
psme_1_1_000420_1716	G	K	contig11683	1716	isogroup01359	IM	2	1	2324	C5	0.163	1.8771e-08	0.8	1	60	92	1	0.01		2087953986	Psme_SNP_contig11683_1716-0_T_R_2087953986	C	InfiniumII
psme_1_1_000420_1869	C	S	contig11683	1869	isogroup01359	IM	2	1	2324	C5	0.2602	9.0284e-12	0.400004	3	60	36	0.878	0.0001		2088179291	Psme_SNP_contig11683_1869-0_B_R_2088179291	A	InfiniumI
psme_1_1_000420_1994	G	S	contig11683	1994	isogroup01359	IM	2	1	2324	C5	0.28235	0	0.201749	4	59.75	49.25	1	0.0001		2090652761	Psme_SNP_contig11683_1994-0_B_F_2090652761	B	InfiniumI
psme_1_1_000420_2001	T	Y	contig11683	2001	isogroup01359	IM	2	1	2324	C5	0.34085	0	0.200554	4	59.75	48.75			106
psme_1_1_000420_2011	C	S	contig11683	2011	isogroup01359	IM	2	1	2324	C5	0.31854	0	0.0022955	5	60	38.8	0.868	0.001		2088087930	Psme_SNP_contig11683_2011-0_T_R_2088087930	B	InfiniumI
psme_1_1_000420_2101	C	S	contig11683	2101	isogroup01359	IM	2	1	2324	C5	0.26735	0	0.203054	4	59.5	49.75			106
psme_1_1_000420_2146	T	Y	contig11683	2146	isogroup01359	IM	2	1	2324	C5	0.15	3.6028e-07	0.606359	2	59.5	30			106
psme_1_1_000420_2209	A	W	contig11683	2209	isogroup01359	IM	2	1	2324	C5	0.3465	1.1102e-16	0.200023	4	59.75	33.25			106
psme_1_1_000420_2214	A	R	contig11683	2214	isogroup01359	IM	2	1	2324	C5	0.260625	1.1102e-16	0.200771	4	59.75	33.25			106
psme_1_1_000420_2233	G	R	contig11683	2233	isogroup01359	IM	2	1	2324	C5	0.3721	0	7.74657e-05	5	60	28.6			106
psme_1_1_000420_2238	T	W	contig11683	2238	isogroup01359	IM	2	1	2324	C5	0.28346	1.7764e-15	0.000104651	5	60	27.8			106
psme_1_1_000420_2271	A	M	contig11683	2271	isogroup01359	IM	2	1	2324	C5	0.2069	6.189e-06	0.800001	1	60	29			106
psme_1_1_000420_2274	C	Y	contig11683	2274	isogroup01359	IM	2	1	2324	C5	0.2373	6.7196e-05	0.40428	3	59.6667	16	0.781	0.01		2087953987	Psme_SNP_contig11683_2274-0_T_R_2087953987	C	InfiniumII
psme_1_1_000421_146	C	S	contig11747	146	isogroup06955	IM	2	1	1270	C7	0.32725	9.157e-07	0.6016	2	60	10.5	1	0.01		2087953988	Psme_SNP_contig11747_146-0_B_R_2087953988	A	InfiniumI
psme_1_1_000421_319	T	W	contig11747	319	isogroup06955	IM	2	1	1270	C7	0.3333	3.9343e-05	0.800008	1	60	12	1	0.1		2087836635	Psme_SNP_contig11747_319-0_B_F_2087836635	B	InfiniumI
psme_1_1_000421_326	G	S	contig11747	326	isogroup06955	IM	2	1	1270	C7	0.4249	2.9664e-08	0.400025	3	60	11			106
psme_1_1_000421_375	A	W	contig11747	375	isogroup06955	IM	2	1	1270	C7	0.3333	5.4496e-06	0.800001	1	60	15	0.988	0.0001		2088179298	Psme_SNP_contig11747_375-0_B_R_2088179298	B	InfiniumI
psme_1_1_000421_518	T	Y	contig11747	518	isogroup06955	IM	2	1	1270	C7	0.370333	1.7596e-09	0.400639	3	60	11	0.935	0.0001		2090652763	Psme_SNP_contig11747_518-0_B_F_2090652763	C	InfiniumII
psme_1_1_000421_567	A	R	contig11747	567	isogroup06955	IM	2	1	1270	C7	0.3182	1.9836e-07	0.8	1	60	22			106
psme_1_1_000421_942	G	R	contig11747	942	isogroup06955	IM	2	1	1270	C7	0.21665	2.3588e-05	0.606607	2	60	16	1	0.1		2087836636	Psme_SNP_contig11747_942-0_T_F_2087836636	C	InfiniumII
psme_1_1_000421_1038	T	Y	contig11747	1038	isogroup06955	IM	2	1	1270	C7	0.4643	4.6697e-11	0.6	2	60	18.5	1	0.1		1994735609	Psme_SNP_contig11747_1038-0_B_F_1994735609	C	InfiniumII
psme_1_1_000421_1114	G	S	contig11747	1114	isogroup06955	IM	2	1	1270	C7	0.347533	6.5525e-09	0.400603	3	60	11.6667	1	0.01		2087953992	Psme_SNP_contig11747_1114-0_B_F_2087953992	A	InfiniumI
psme_1_1_000425_471	C	Y	contig11894	471	isogroup07177	IM	2	1	1282	C1	0.3333	3.9343e-05	0.800008	1	60	12	0.858	0.1		2087836639	Psme_SNP_contig11894_471-0_B_F_2087836639	C	InfiniumII
psme_1_1_000425_593	C	S	contig11894	593	isogroup07177	IM	2	1	1282	C1	0.2033	7.4668e-06	0.601106	2	60	49	1	0.1		2087836640	Psme_SNP_contig11894_593-0_B_F_2087836640	B	InfiniumI
psme_1_1_000425_608	T	Y	contig11894	608	isogroup07177	IM	2	1	1282	C1	0.1488	8.7222e-09	0.8	1	60	121			106
psme_1_1_000425_631	A	W	contig11894	631	isogroup07177	IM	2	1	1282	C1	0.134	7.4285e-07	0.8	1	60	97			106
psme_1_1_000425_652	A	R	contig11894	652	isogroup07177	IM	2	1	1282	C1	0.1228	1.0239e-06	0.8	1	60	114	0.976	0.1		2087836641	Psme_SNP_contig11894_652-0_B_R_2087836641	C	InfiniumII
psme_1_1_000425_1078	A	R	contig11894	1078	isogroup07177	IM	2	1	1282	C1	0.2959	1.1102e-16	0.8	1	60	98	0.996	0.1		2087836643	Psme_SNP_contig11894_1078-0_B_R_2087836643	C	InfiniumII
psme_1_1_000425_1260	C	Y	contig11894	1260	isogroup07177	IM	2	1	1282	C1	0.1538	8.9035e-05	0.800018	1	60	39	1	0.1		2087836644	Psme_SNP_contig11894_1260-0_B_F_2087836644	C	InfiniumII
psme_1_1_000427_82	T	Y	contig11904	82	isogroup07073	IM	2	1	997	C3	0.2922	2.1512e-09	0.400825	3	60	17	1	0.1		2087836646	Psme_SNP_contig11904_82-0_T_R_2087836646	C	InfiniumII
psme_1_1_000427_390	T	Y	contig11904	390	isogroup07073	IM	2	1	997	C3	0.2273	4.1043e-05	0.800008	1	60	22	0.976	0.01		2087953996	Psme_SNP_contig11904_390-0_T_R_2087953996	C	InfiniumII
psme_1_1_000427_482	C	Y	contig11904	482	isogroup07073	IM	2	1	997	C3	0.45	1.2248e-09	0.6	2	60	17	0.996	0.1		2087836647	Psme_SNP_contig11904_482-0_B_F_2087836647	C	InfiniumII
psme_1_1_000427_523	C	Y	contig11904	523	isogroup07073	IM	2	1	997	C3	0.36835	3.5525e-08	0.6	2	60	18.5			106
psme_1_1_000427_538	A	W	contig11904	538	isogroup07073	IM	2	1	997	C3	0.32195	9.0514e-07	0.6	2	60	20	1	0.1		2087836648	Psme_SNP_contig11904_538-0_T_R_2087836648	B	InfiniumI
psme_1_1_000427_776	G	R	contig11904	776	isogroup07073	IM	2	1	997	C3	0.3913	9.3589e-10	0.8	1	60	23	0.988	0.1		2087836649	Psme_SNP_contig11904_776-0_T_F_2087836649	C	InfiniumII
psme_1_1_000429_104	T	W	contig12046	104	isogroup07104	IM	2	1	502	C6	0.133	7.1727e-05	0.401891	3	60	112.333	1	0.1		2087836652	Psme_SNP_contig12046_104-0_T_R_2087836652	B	InfiniumI
psme_1_1_000429_232	T	W	contig12046	232	isogroup07104	IM	2	1	502	C6	0.25205	1.1102e-16	0.600006	2	60	136	0.976	0.01		2087954002	Psme_SNP_contig12046_232-0_T_F_2087954002	A	InfiniumI
psme_1_1_000429_306	G	R	contig12046	306	isogroup07104	IM	2	1	502	C6	0.0769	2.5491e-05	0.800005	1	60	247	0.996	0.0001		2088179310	Psme_SNP_contig12046_306-0_T_F_2088179310	C	InfiniumII
psme_1_1_000429_391	T	W	contig12046	391	isogroup07104	IM	2	1	502	C6	0.0821	2.9858e-05	0.800006	1	60	195	0.688	0.1		2087836653	Psme_SNP_contig12046_391-0_T_F_2087836653	A	InfiniumI
psme_1_1_000429_409	T	K	contig12046	409	isogroup07104	IM	2	1	502	C6	0.3758	1.1102e-16	0.401076	3	59	62.6667	1	0.01		2087954004	Psme_SNP_contig12046_409-0_T_R_2087954004	C	InfiniumII
psme_1_1_000429_490	T	Y	contig12046	490	isogroup07104	IM	2	1	502	C6	0.5	5.1068e-07	0.8	1	60	10	1	0.01		2087954005	Psme_SNP_contig12046_490-0_B_F_2087954005	C	InfiniumII
psme_1_1_000432_33	G	R	contig12071	33	isogroup01734	IM	3	1	1301	C6	0.13655	3.7421e-07	0.600155	2	60	56.5	1	0.1		2087836654	Psme_SNP_contig12071_33-0_B_R_2087836654	C	InfiniumII
psme_1_1_000432_108	A	R	contig12071	108	isogroup01734	IM	3	1	1301	C6	0.1052	4.2129e-07	0.600033	2	60	116	0.976	0.1		2087836655	Psme_SNP_contig12071_108-0_T_F_2087836655	C	InfiniumII
psme_1_1_000432_871	C	M	contig12071	871	isogroup01734	IM	3	1	1301	C6	0.2292	1.1684e-09	0.8	1	60	48	1	0.1		2087836656	Psme_SNP_contig12071_871-0_T_F_2087836656	C	InfiniumII
psme_1_1_000436_25	A	M	contig12268	25	isogroup06864	IM	2	1	1209	C3	0.4286	1.4883e-07	0.8	1	60	14
psme_1_1_000436_81	C	M	contig12268	81	isogroup06864	IM	2	1	1209	C3	0.229533	5.0533e-06	0.40843	3	60	24	0.609	0.1		2087836658	Psme_SNP_contig12268_81-0_T_F_2087836658	C	InfiniumII
psme_1_1_000436_134	T	Y	contig12268	134	isogroup06864	IM	2	1	1209	C3	0.2459	7.7716e-16	0.202567	4	60	37	1	0.0001		2088179316	Psme_SNP_contig12268_134-0_B_F_2088179316	C	InfiniumII
psme_1_1_000436_149	C	M	contig12268	149	isogroup06864	IM	2	1	1209	C3	0.219367	2.5155e-08	0.40014	3	60	50.3333			106
psme_1_1_000436_176	G	S	contig12268	176	isogroup06864	IM	2	1	1209	C3	0.1765	2.558e-07	0.8	1	60	51			106
psme_1_1_000436_227	T	K	contig12268	227	isogroup06864	IM	2	1	1209	C3	0.3516	4.996e-15	0.000797789	5	60	28.8			106
psme_1_1_000436_259	T	Y	contig12268	259	isogroup06864	IM	2	1	1209	C3	0.178833	6.1764e-05	0.4143	3	60	47.3333			106
psme_1_1_000436_263	C	Y	contig12268	263	isogroup06864	IM	2	1	1209	C3	0.27316	2.4736e-07	0.0036866	5	60	33.2			106
psme_1_1_000436_293	T	K	contig12268	293	isogroup06864	IM	2	1	1209	C3	0.3086	1.1102e-16	0.400085	3	60	44	1	0.1		2087836659	Psme_SNP_contig12268_293-0_T_R_2087836659	C	InfiniumII
psme_1_1_000436_410	A	R	contig12268	410	isogroup06864	IM	2	1	1209	C3	0.2357	1.905e-05	0.600168	2	59.5	22.5	1	0.01		2087954011	Psme_SNP_contig12268_410-0_T_F_2087954011	C	InfiniumII
psme_1_1_000436_548	G	R	contig12268	548	isogroup06864	IM	2	1	1209	C3	0.30922	0	0.00094666	5	60	51.4	1	0.1		2087836660	Psme_SNP_contig12268_548-0_T_F_2087836660	C	InfiniumII
psme_1_1_000436_747	C	Y	contig12268	747	isogroup06864	IM	2	1	1209	C3	0.2783	6.4626e-12	0.201412	4	60	52.5	1	0.01		2087954014	Psme_SNP_contig12268_747-0_B_F_2087954014	C	InfiniumII
psme_1_1_000436_808	C	Y	contig12268	808	isogroup06864	IM	2	1	1209	C3	0.16265	2.0312e-11	0.600068	2	60	99	0.915	0.1		2087836663	Psme_SNP_contig12268_808-0_B_F_2087836663	C	InfiniumII
psme_1_1_000436_819	A	W	contig12268	819	isogroup06864	IM	2	1	1209	C3	0.28355	0	0.6	2	60	96.5			106
psme_1_1_000436_853	A	M	contig12268	853	isogroup06864	IM	2	1	1209	C3	0.196767	6.399e-09	0.42644	3	60	66.3333	0.737	0.01		2087954017	Psme_SNP_contig12268_853-0_B_R_2087954017	C	InfiniumII
psme_1_1_000436_929	G	R	contig12268	929	isogroup06864	IM	2	1	1209	C3	0.2134	2.1281e-05	0.403694	3	60	27	0.877	0.01		2087954018	Psme_SNP_contig12268_929-0_T_F_2087954018	C	InfiniumII
psme_1_1_000436_959	C	Y	contig12268	959	isogroup06864	IM	2	1	1209	C3	0.4706	1.1102e-16	0.8	1	60	153	0.949	0.1		2087836664	Psme_SNP_contig12268_959-0_T_R_2087836664	C	InfiniumII
psme_1_1_000436_1048	T	K	contig12268	1048	isogroup06864	IM	2	1	1209	C3	0.361467	0	0.4	3	60	80	0.915	0.1		2087836665	Psme_SNP_contig12268_1048-0_B_F_2087836665	C	InfiniumII
psme_1_1_000436_1156	C	Y	contig12268	1156	isogroup06864	IM	2	1	1209	C3	0.178875	1.5327e-06	0.212883	4	60	35.5	0.702	0.1		2087836666	Psme_SNP_contig12268_1156-0_T_R_2087836666	C	InfiniumII
psme_1_1_000437_16	A	R	contig12275	16	isogroup05448	I1	1	1	627	C1	0.3158	1.19e-06	0.8	1	60	19			106;101
psme_1_1_000437_88	T	Y	contig12275	88	isogroup05448	I1	1	1	627	C1	0.281025	0	0.215045	4	60	66.75	1	0.1		2087836667	Psme_SNP_contig12275_88-0_T_R_2087836667	C	InfiniumII
psme_1_1_000437_178	A	R	contig12275	178	isogroup05448	I1	1	1	627	C1	0.1779	6.2184e-13	0.8	1	60	163	1	0.1		2087836668	Psme_SNP_contig12275_178-0_T_F_2087836668	C	InfiniumII
psme_1_1_000437_199	G	R	contig12275	199	isogroup05448	I1	1	1	627	C1	0.3483	0	0.200073	4	60	79.5			106
psme_1_1_000437_223	T	Y	contig12275	223	isogroup05448	I1	1	1	627	C1	0.1016	9.5428e-07	0.8	1	60	187	0.988	0.1		2087836669	Psme_SNP_contig12275_223-0_T_R_2087836669	C	InfiniumII
psme_1_1_000437_307	T	Y	contig12275	307	isogroup05448	I1	1	1	627	C1	0.09495	5.2325e-13	0.635796	2	60	158.5	0.965	0.1		2087836670	Psme_SNP_contig12275_307-0_T_R_2087836670	C	InfiniumII
psme_1_1_000437_388	T	Y	contig12275	388	isogroup05448	I1	1	1	627	C1	0.37025	0	0.6	2	60	36	1	0.1		2087836671	Psme_SNP_contig12275_388-0_B_F_2087836671	C	InfiniumII
psme_1_1_000437_429	T	Y	contig12275	429	isogroup05448	I1	1	1	627	C1	0.339567	1.3591e-12	0.4	3	60	43			106
psme_1_1_000437_469	C	M	contig12275	469	isogroup05448	I1	1	1	627	C1	0.1031	5.1504e-05	0.80001	1	60	97			106
psme_1_1_000437_492	A	R	contig12275	492	isogroup05448	I1	1	1	627	C1	0.3294	1.1102e-16	0.8	1	60	85			106
psme_1_1_000437_513	T	W	contig12275	513	isogroup05448	I1	1	1	627	C1	0.4884	1.1102e-16	0.8	1	60	86			106
psme_1_1_000438_102	T	Y	contig12326	102	isogroup06899	IM	2	1	3447	C3	0.28665	6.7208e-06	0.600805	2	60	15.5	1	0.1		2087836673	Psme_SNP_contig12326_102-0_T_R_2087836673	C	InfiniumII
psme_1_1_000438_171	T	Y	contig12326	171	isogroup06899	IM	2	1	3447	C3	0.2778	1.1149e-11	0.8	1	60	54	0.996	0.1		2087836675	Psme_SNP_contig12326_171-0_T_R_2087836675	C	InfiniumII
psme_1_1_000438_257	T	Y	contig12326	257	isogroup06899	IM	2	1	3447	C3	0.125	4.9728e-05	0.80001	1	60	64	1	0.1		2087836676	Psme_SNP_contig12326_257-0_B_F_2087836676	C	InfiniumII
psme_1_1_000438_681	C	M	contig12326	681	isogroup06899	IM	2	1	3447	C3	0.2889	7.5665e-11	0.8	1	60	45	1	0.1		2087836677	Psme_SNP_contig12326_681-0_T_F_2087836677	C	InfiniumII
psme_1_1_000438_781	G	R	contig12326	781	isogroup06899	IM	2	1	3447	C3	0.2572	1.1102e-16	0.601457	2	60	50	1	0.1		2087836679	Psme_SNP_contig12326_781-0_T_F_2087836679	C	InfiniumII
psme_1_1_000438_990	A	R	contig12326	990	isogroup06899	IM	2	1	3447	C3	0.1774	2.0173e-07	0.8	1	60	62	1	0.1		2087836681	Psme_SNP_contig12326_990-0_T_F_2087836681	C	InfiniumII
psme_1_1_000438_1041	G	R	contig12326	1041	isogroup06899	IM	2	1	3447	C3	0.23075	1.1102e-16	0.609662	2	60	59.5	0.949	0.1		2087836683	Psme_SNP_contig12326_1041-0_T_F_2087836683	C	InfiniumII
psme_1_1_000438_1251	C	Y	contig12326	1251	isogroup06899	IM	2	1	3447	C3	0.2645	1.1102e-16	0.430923	3	60	49	1	0.1		2087836685	Psme_SNP_contig12326_1251-0_B_F_2087836685	C	InfiniumII
psme_1_1_000438_1683	G	R	contig12326	1683	isogroup06899	IM	2	1	3447	C3	0.26605	6.6246e-07	0.600081	2	60	39	1	0.1		2087836688	Psme_SNP_contig12326_1683-0_B_R_2087836688	C	InfiniumII
psme_1_1_000438_1814	A	R	contig12326	1814	isogroup06899	IM	2	1	3447	C3	0.2475	1.1102e-16	0.63639	2	60	67	0.988	0.1		2087836689	Psme_SNP_contig12326_1814-0_T_F_2087836689	C	InfiniumII
psme_1_1_000438_1863	A	M	contig12326	1863	isogroup06899	IM	2	1	3447	C3	0.1187	4.1615e-05	0.600092	2	60	59.5	0.858	0.1		2087836690	Psme_SNP_contig12326_1863-0_B_R_2087836690	C	InfiniumII
psme_1_1_000438_2049	T	Y	contig12326	2049	isogroup06899	IM	2	1	3447	C3	0.0929	5.1001e-07	0.601402	2	60	108	0.899	0.1		2087836691	Psme_SNP_contig12326_2049-0_B_F_2087836691	C	InfiniumII
psme_1_1_000438_2058	G	K	contig12326	2058	isogroup06899	IM	2	1	3447	C3	0.159	1.1102e-16	0.684016	2	60	105.5			106
psme_1_1_000438_2061	G	R	contig12326	2061	isogroup06899	IM	2	1	3447	C3	0.1246	2.7742e-09	0.600113	2	60	101	1	0.1		2087836692	Psme_SNP_contig12326_2061-0_B_R_2087836692	C	InfiniumII
psme_1_1_000438_2240	C	S	contig12326	2240	isogroup06899	IM	2	1	3447	C3	0.4079	1.1102e-16	0.8	1	60	76	1	0.1		2087836693	Psme_SNP_contig12326_2240-0_T_R_2087836693	B	InfiniumI
psme_1_1_000438_2424	G	K	contig12326	2424	isogroup06899	IM	2	1	3447	C3	0.1455	1.7384e-05	0.800003	1	60	55	1	0.1		2087836694	Psme_SNP_contig12326_2424-0_B_F_2087836694	C	InfiniumII
psme_1_1_000438_2425	G	S	contig12326	2425	isogroup06899	IM	2	1	3447	C3	0.1356	2.8446e-05	0.800006	1	60	59			106
psme_1_1_000438_2428	G	R	contig12326	2428	isogroup06899	IM	2	1	3447	C3	0.1538	1.8889e-06	0.8	1	60	65	0.988	0.1		2087836695	Psme_SNP_contig12326_2428-0_B_R_2087836695	C	InfiniumII
psme_1_1_000438_2896	A	R	contig12326	2896	isogroup06899	IM	2	1	3447	C3	0.174033	2.665e-07	0.401111	3	60	66.6667	1	0.1		2087836696	Psme_SNP_contig12326_2896-0_T_F_2087836696	C	InfiniumII
psme_1_1_000438_2919	C	Y	contig12326	2919	isogroup06899	IM	2	1	3447	C3	0.3333	3.9016e-06	0.800001	1	60	15	0.988	0.1		2087836697	Psme_SNP_contig12326_2919-0_T_R_2087836697	C	InfiniumII
psme_1_1_000438_3066	T	Y	contig12326	3066	isogroup06899	IM	2	1	3447	C3	0.1852	1.4577e-06	0.60001	2	60	69.5	0.988	0.1		2087836698	Psme_SNP_contig12326_3066-0_B_F_2087836698	C	InfiniumII
psme_1_1_000440_213	C	M	contig12337	213	isogroup03379	IM	2	1	603	C7	0.305433	5.0533e-06	0.401372	3	60	12	0.915	0.1		1994735673	Psme_SNP_contig12337_213-0_B_R_1994735673	C	InfiniumII
psme_1_1_000440_343	A	R	contig12337	343	isogroup03379	IM	2	1	603	C7	0.391667	8.0446e-05	0.400122	3	60	8	1	0.001		2088087952	Psme_SNP_contig12337_343-0_T_F_2088087952	C	InfiniumII
psme_1_1_000440_377	G	R	contig12337	377	isogroup03379	IM	2	1	603	C7	0.41665	4.7548e-06	0.600006	2	60	10	1	0.1		2087836700	Psme_SNP_contig12337_377-0_B_R_2087836700	C	InfiniumII
psme_1_1_000440_433	T	Y	contig12337	433	isogroup03379	IM	2	1	603	C7	0.35385	1.0307e-05	0.600013	2	60	11.5	1	0.1		2087836701	Psme_SNP_contig12337_433-0_B_F_2087836701	C	InfiniumII
psme_1_1_000440_523	C	Y	contig12337	523	isogroup03379	IM	2	1	603	C7	0.3134	4.1618e-07	0.402588	3	60	9.33333	0.949	0.001		2088087955	Psme_SNP_contig12337_523-0_T_R_2088087955	C	InfiniumII
psme_1_1_000444_689	G	K	contig12483	689	isogroup00787	IM	8	1	1609	C7	0.2407	4.5423e-11	0.600134	2	60	31.5	1	0.1		2087836703	Psme_SNP_contig12483_689-0_T_R_2087836703	C	InfiniumII
psme_1_1_000444_951	T	K	contig12483	951	isogroup00787	IM	8	1	1609	C7	0.2414	1.5097e-06	0.8	1	60	29	1	0.1		2087836705	Psme_SNP_contig12483_951-0_T_R_2087836705	C	InfiniumII
psme_1_1_000444_1113	A	R	contig12483	1113	isogroup00787	IM	8	1	1609	C7	0.3929	2.6905e-11	0.8	1	60	28	1	0.1		2087836706	Psme_SNP_contig12483_1113-0_T_F_2087836706	C	InfiniumII
psme_1_1_000444_1191	C	S	contig12483	1191	isogroup00787	IM	8	1	1609	C7	0.3812	1.259e-13	0.400073	3	60	20.6667	0.935	0.001		2088087960	Psme_SNP_contig12483_1191-0_B_F_2088087960	A	InfiniumI
psme_1_1_000444_1530	T	Y	contig12483	1530	isogroup00787	IM	8	1	1609	C7	0.2973	7.8422e-10	0.8	1	60	37	1	0.1		2087836708	Psme_SNP_contig12483_1530-0_B_F_2087836708	C	InfiniumII
psme_1_1_000454_14	T	W	contig12725	14	isogroup03124	IM	2	1	3808	C4	0.1875	2.9122e-05	0.800006	1	60	32			106;101
psme_1_1_000454_64	C	Y	contig12725	64	isogroup03124	IM	2	1	3808	C4	0.0664	1.7821e-07	0.264972	4	58.75	90.5	0.976	0.0001		2088179336	Psme_SNP_contig12725_64-0_T_R_2088179336	C	InfiniumII
psme_1_1_000454_132	C	Y	contig12725	132	isogroup03124	IM	2	1	3808	C4	0.19875	1.3481e-10	0.6	2	60	87	1	0.001		2088087962	Psme_SNP_contig12725_132-0_T_R_2088087962	C	InfiniumII
psme_1_1_000454_284	G	R	contig12725	284	isogroup03124	IM	2	1	3808	C4	0.07965	3.648e-07	0.604553	2	60	125	0.965	0.1		2087836710	Psme_SNP_contig12725_284-0_T_F_2087836710	C	InfiniumII
psme_1_1_000454_288	G	R	contig12725	288	isogroup03124	IM	2	1	3808	C4	0.176567	0	0.4	3	60	153.333	0.935	0.1		2087836711	Psme_SNP_contig12725_288-0_B_R_2087836711	C	InfiniumII
psme_1_1_000454_387	T	K	contig12725	387	isogroup03124	IM	2	1	3808	C4	0.10642	1.8022e-10	0.101123	5	60	77	0.965	0.1		2087836712	Psme_SNP_contig12725_387-0_B_F_2087836712	C	InfiniumII
psme_1_1_000454_492	C	S	contig12725	492	isogroup03124	IM	2	1	3808	C4	0.1316	0	0.275835	4	60	98	0.9	0.1		2087836713	Psme_SNP_contig12725_492-0_B_R_2087836713	A	InfiniumI
psme_1_1_000454_562	A	R	contig12725	562	isogroup03124	IM	2	1	3808	C4	0.2424	1.8617e-07	0.8	1	60	33	0.988	0.1		2087836714	Psme_SNP_contig12725_562-0_T_F_2087836714	C	InfiniumII
psme_1_1_000454_845	G	R	contig12725	845	isogroup03124	IM	2	1	3808	C4	0.1328	7.4014e-08	0.8	1	60	128	1	0.1		2087836716	Psme_SNP_contig12725_845-0_T_F_2087836716	C	InfiniumII
psme_1_1_000454_880	T	Y	contig12725	880	isogroup03124	IM	2	1	3808	C4	0.257867	0	0.4	3	60	120.667	1	0.1		2087836717	Psme_SNP_contig12725_880-0_T_R_2087836717	C	InfiniumII
psme_1_1_000454_1177	C	Y	contig12725	1177	isogroup03124	IM	2	1	3808	C4	0.070475	1.5826e-08	0.272994	4	60	88.25	1	0.1		2087836719	Psme_SNP_contig12725_1177-0_T_R_2087836719	C	InfiniumII
psme_1_1_000454_1328	C	Y	contig12725	1328	isogroup03124	IM	2	1	3808	C4	0.0951333	1.7423e-11	0.438476	3	60	78.3333	1	0.0001		2088179338	Psme_SNP_contig12725_1328-0_B_F_2088179338	C	InfiniumII
psme_1_1_000454_1372	G	R	contig12725	1372	isogroup03124	IM	2	1	3808	C4	0.3846	1.1102e-16	0.8	1	60	78	0.899	0.01		2087954043	Psme_SNP_contig12725_1372-0_B_R_2087954043	C	InfiniumII
psme_1_1_000454_1423	G	R	contig12725	1423	isogroup03124	IM	2	1	3808	C4	0.4198	1.1102e-16	0.8	1	60	81	1	0.01		2087954045	Psme_SNP_contig12725_1423-0_B_R_2087954045	C	InfiniumII
psme_1_1_000454_1518	C	Y	contig12725	1518	isogroup03124	IM	2	1	3808	C4	0.33124	0	0.000168048	5	59.8	49.4	1	0.01		2087954046	Psme_SNP_contig12725_1518-0_B_F_2087954046	C	InfiniumII
psme_1_1_000454_1532	T	Y	contig12725	1532	isogroup03124	IM	2	1	3808	C4	0.122275	1.4905e-12	0.252164	4	59.75	59.5	0.965	0.1		2087836720	Psme_SNP_contig12725_1532-0_T_R_2087836720	C	InfiniumII
psme_1_1_000454_1596	T	Y	contig12725	1596	isogroup03124	IM	2	1	3808	C4	0.219133	1.1362e-08	0.400204	3	60	70	0.935	0.1		2087836721	Psme_SNP_contig12725_1596-0_B_F_2087836721	C	InfiniumII
psme_1_1_000454_1639	A	W	contig12725	1639	isogroup03124	IM	2	1	3808	C4	0.26245	0	0.202398	4	60	60.25	1	0.1		2087836722	Psme_SNP_contig12725_1639-0_B_R_2087836722	A	InfiniumI
psme_1_1_000454_1854	A	R	contig12725	1854	isogroup03124	IM	2	1	3808	C4	0.45675	1.1102e-16	0.6	2	60	57	1	0.1		2087836723	Psme_SNP_contig12725_1854-0_T_F_2087836723	C	InfiniumII
psme_1_1_000454_1915	C	Y	contig12725	1915	isogroup03124	IM	2	1	3808	C4	0.26656	6.3305e-13	0.013495	5	60	46.6	0.988	0.1		2087836724	Psme_SNP_contig12725_1915-0_T_R_2087836724	C	InfiniumII
psme_1_1_000454_2065	G	R	contig12725	2065	isogroup03124	IM	2	1	3808	C4	0.216075	3.3307e-15	0.208187	4	59.5	54.5	1	0.01		2087954050	Psme_SNP_contig12725_2065-0_T_F_2087954050	C	InfiniumII
psme_1_1_000454_2155	G	R	contig12725	2155	isogroup03124	IM	2	1	3808	C4	0.249275	9.67e-14	0.200753	4	60	47.5	1	0.1		2087836725	Psme_SNP_contig12725_2155-0_T_F_2087836725	C	InfiniumII
psme_1_1_000454_2170	T	Y	contig12725	2170	isogroup03124	IM	2	1	3808	C4	0.25095	4.1867e-13	0.200482	4	60	45.5	1	0.1		2087836726	Psme_SNP_contig12725_2170-0_T_R_2087836726	C	InfiniumII
psme_1_1_000454_2310	G	K	contig12725	2310	isogroup03124	IM	2	1	3808	C4	0.25798	0	0.0134807	5	60	68.6	1	0.1		2087836727	Psme_SNP_contig12725_2310-0_B_F_2087836727	C	InfiniumII
psme_1_1_000454_2724	A	R	contig12725	2724	isogroup03124	IM	2	1	3808	C4	0.0978	3.1705e-05	0.800006	1	60	92	1	0.1		2087836729	Psme_SNP_contig12725_2724-0_B_R_2087836729	C	InfiniumII
psme_1_1_000454_2806	C	Y	contig12725	2806	isogroup03124	IM	2	1	3808	C4	0.223725	1.1102e-16	0.200372	4	59.75	56.5	1	0.1		2087836730	Psme_SNP_contig12725_2806-0_B_F_2087836730	C	InfiniumII
psme_1_1_000454_2914	A	R	contig12725	2914	isogroup03124	IM	2	1	3808	C4	0.200133	2.4163e-08	0.400276	3	60	39.6667	1	0.1		2087836732	Psme_SNP_contig12725_2914-0_T_F_2087836732	C	InfiniumII
psme_1_1_000454_3001	G	R	contig12725	3001	isogroup03124	IM	2	1	3808	C4	0.26225	1.3893e-08	0.600118	2	60	38.5	1	0.1		2087836733	Psme_SNP_contig12725_3001-0_B_R_2087836733	C	InfiniumII
psme_1_1_000454_3109	G	R	contig12725	3109	isogroup03124	IM	2	1	3808	C4	0.28715	1.1102e-16	0.601826	2	60	40	1	0.1		2087836734	Psme_SNP_contig12725_3109-0_T_F_2087836734	C	InfiniumII
psme_1_1_000454_3205	G	R	contig12725	3205	isogroup03124	IM	2	1	3808	C4	0.160533	7.7716e-16	0.400371	3	60	106	1	0.1		2087836736	Psme_SNP_contig12725_3205-0_T_F_2087836736	C	InfiniumII
psme_1_1_000454_3229	G	S	contig12725	3229	isogroup03124	IM	2	1	3808	C4	0.290667	1.1102e-16	0.400385	3	60	75.6667			106
psme_1_1_000454_3271	A	W	contig12725	3271	isogroup03124	IM	2	1	3808	C4	0.177633	1.0679e-10	0.446133	3	60	60	0.949	0.1		2087836737	Psme_SNP_contig12725_3271-0_B_R_2087836737	B	InfiniumI
psme_1_1_000454_3661	C	S	contig12725	3661	isogroup03124	IM	2	1	3808	C4	0.1761	7.9307e-08	0.231474	4	60	38.75
psme_1_1_000454_3691	A	R	contig12725	3691	isogroup03124	IM	2	1	3808	C4	0.490733	0	0.4	3	60	19.3333	1	0.001		2088087982	Psme_SNP_contig12725_3691-0_B_R_2088087982	C	InfiniumII
psme_1_1_000454_3749	G	R	contig12725	3749	isogroup03124	IM	2	1	3808	C4	0.4167	7.0184e-07	0.8	1	60	12	1	0.1		2087836738	Psme_SNP_contig12725_3749-0_T_F_2087836738	C	InfiniumII
psme_1_1_000454_3759	C	Y	contig12725	3759	isogroup03124	IM	2	1	3808	C4	0.5	8.0446e-05	0.800016	1	60	6			106;101
psme_1_1_000456_71	A	R	contig12847	71	isogroup05182	IM	2	1	1462	C2	0.1639	1.0755e-06	0.8	1	60	61	0.988	0.1		2087836739	Psme_SNP_contig12847_71-0_T_F_2087836739	C	InfiniumII
psme_1_1_000456_644	G	R	contig12847	644	isogroup05182	IM	2	1	1462	C2	0.3333	3.6171e-13	0.8	1	60	39	1	0.1		2087836742	Psme_SNP_contig12847_644-0_B_R_2087836742	C	InfiniumII
psme_1_1_000456_944	G	R	contig12847	944	isogroup05182	IM	2	1	1462	C2	0.371833	3.0764e-13	0.4	3	60	27.6667	0.996	0.1		2087836743	Psme_SNP_contig12847_944-0_B_R_2087836743	C	InfiniumII
psme_1_1_000456_1333	C	S	contig12847	1333	isogroup05182	IM	2	1	1462	C2	0.3095	1.8517e-08	0.600106	2	60	18.5	0.765	0.1		2087836744	Psme_SNP_contig12847_1333-0_B_F_2087836744	A	InfiniumI
psme_1_1_000456_1403	A	R	contig12847	1403	isogroup05182	IM	2	1	1462	C2	0.337567	4.3084e-12	0.400057	3	60	20	0.976	0.1		1994735751	Psme_SNP_contig12847_1403-0_B_R_1994735751	C	InfiniumII
psme_1_1_000468_472	T	W	contig13145	472	isogroup03260	IM	2	1	2230	C1	0.3279	1.6653e-15	0.8	1	60	61	1	0.1		2087836745	Psme_SNP_contig13145_472-0_T_F_2087836745	B	InfiniumI
psme_1_1_000468_613	T	Y	contig13145	613	isogroup03260	IM	2	1	2230	C1	0.1591	2.5211e-05	0.800005	1	60	44	1	0.1		2087836747	Psme_SNP_contig13145_613-0_B_F_2087836747	C	InfiniumII
psme_1_1_000468_787	A	R	contig13145	787	isogroup03260	IM	2	1	2230	C1	0.26135	1.2182e-07	0.600002	2	60	26	0.965	0.01		2087954068	Psme_SNP_contig13145_787-0_T_F_2087954068	C	InfiniumII
psme_1_1_000468_1378	C	Y	contig13145	1378	isogroup03260	IM	2	1	2230	C1	0.3863	1.7708e-13	0.6	2	60	29	0.965	0.1		2087836749	Psme_SNP_contig13145_1378-0_B_F_2087836749	C	InfiniumII
psme_1_1_000468_1395	T	W	contig13145	1395	isogroup03260	IM	2	1	2230	C1	0.2954	3.7748e-15	0.251982	4	60	37.5			106
psme_1_1_000468_1676	T	Y	contig13145	1676	isogroup03260	IM	2	1	2230	C1	0.3529	1.1102e-16	0.8	1	60	68	0.858	0.1		2087836750	Psme_SNP_contig13145_1676-0_T_R_2087836750	C	InfiniumII
psme_1_1_000468_1752	T	Y	contig13145	1752	isogroup03260	IM	2	1	2230	C1	0.3202	6.6613e-16	0.219685	4	60	26.75	0.899	0.1		1994735783	Psme_SNP_contig13145_1752-0_B_F_1994735783	C	InfiniumII
psme_1_1_000468_1781	G	R	contig13145	1781	isogroup03260	IM	2	1	2230	C1	0.355767	9.2178e-10	0.400831	3	60	19.6667	1	0.1		2087836751	Psme_SNP_contig13145_1781-0_B_R_2087836751	C	InfiniumII
psme_1_1_000468_1890	A	R	contig13145	1890	isogroup03260	IM	2	1	2230	C1	0.3175	3.2196e-15	0.8	1	60	63	0.965	0.1		2087836752	Psme_SNP_contig13145_1890-0_B_R_2087836752	C	InfiniumII
psme_1_1_000478_61	C	Y	contig13388	61	isogroup01898	IM	4	1	1590	C3	0.1766	3.3573e-05	0.649191	2	60	17.5	1	0.1		2087836753	Psme_SNP_contig13388_61-0_B_F_2087836753	C	InfiniumII
psme_1_1_000478_93	G	K	contig13388	93	isogroup01898	IM	4	1	1590	C3	0.182533	1.9144e-06	0.424179	3	60	24.6667			106
psme_1_1_000478_99	T	Y	contig13388	99	isogroup01898	IM	4	1	1590	C3	0.2316	1.9144e-06	0.400822	3	60	25			106
psme_1_1_000478_123	A	R	contig13388	123	isogroup01898	IM	4	1	1590	C3	0.272733	1.3398e-09	0.400817	3	60	27			106
psme_1_1_000478_143	G	K	contig13388	143	isogroup01898	IM	4	1	1590	C3	0.3255	2.7937e-12	0.400038	3	60	30.3333			106
psme_1_1_000478_144	T	Y	contig13388	144	isogroup01898	IM	4	1	1590	C3	0.319233	1.2612e-13	0.401076	3	60	30			106
psme_1_1_000478_146	C	Y	contig13388	146	isogroup01898	IM	4	1	1590	C3	0.3179	1.1039e-12	0.401076	3	60	29.6667	0.935	0.0001		2088179350	Psme_SNP_contig13388_146-0_T_R_2088179350	C	InfiniumII
psme_1_1_000478_204	A	M	contig13388	204	isogroup01898	IM	4	1	1590	C3	0.315275	4.4342e-13	0.200605	4	60	27	0.935	0.1		2087836754	Psme_SNP_contig13388_204-0_B_R_2087836754	C	InfiniumII
psme_1_1_000478_264	G	S	contig13388	264	isogroup01898	IM	4	1	1590	C3	0.386233	0	0.400056	3	60	47.3333	1	0.1		2087836755	Psme_SNP_contig13388_264-0_B_F_2087836755	A	InfiniumI
psme_1_1_000478_290	C	Y	contig13388	290	isogroup01898	IM	4	1	1590	C3	0.405275	0	0.200084	4	60	32.25			106
psme_1_1_000478_306	G	K	contig13388	306	isogroup01898	IM	4	1	1590	C3	0.369925	0	0.201123	4	60	32.25	0.899	0.01		2087954071	Psme_SNP_contig13388_306-0_T_R_2087954071	C	InfiniumII
psme_1_1_000478_385	C	M	contig13388	385	isogroup01898	IM	4	1	1590	C3	0.342533	1.1102e-16	0.400056	3	60	40.3333	0.809	0.1		2087836756	Psme_SNP_contig13388_385-0_T_F_2087836756	C	InfiniumII
psme_1_1_000478_396	C	M	contig13388	396	isogroup01898	IM	4	1	1590	C3	0.328867	1.1102e-16	0.400056	3	60	38			106
psme_1_1_000478_412	C	Y	contig13388	412	isogroup01898	IM	4	1	1590	C3	0.224667	1.1102e-16	0.401845	3	60	41.6667			106
psme_1_1_000478_462	C	S	contig13388	462	isogroup01898	IM	4	1	1590	C3	0.26555	9.2394e-11	0.203238	4	60	31.5			106
psme_1_1_000478_497	T	K	contig13388	497	isogroup01898	IM	4	1	1590	C3	0.1545	2.2981e-11	0.645242	2	60	55			106
psme_1_1_000478_507	A	R	contig13388	507	isogroup01898	IM	4	1	1590	C3	0.2769	3.8758e-13	0.8	1	60	65			106
psme_1_1_000478_510	T	Y	contig13388	510	isogroup01898	IM	4	1	1590	C3	0.1636	1.4367e-11	0.604092	2	60	52	0.965	0.1		2087836757	Psme_SNP_contig13388_510-0_T_R_2087836757	C	InfiniumII
psme_1_1_000478_561	A	R	contig13388	561	isogroup01898	IM	4	1	1590	C3	0.4764	0	0.400002	3	60	39.3333	0.965	0.1		2087836758	Psme_SNP_contig13388_561-0_T_F_2087836758	C	InfiniumII
psme_1_1_000478_694	G	S	contig13388	694	isogroup01898	IM	4	1	1590	C3	0.11765	9.9752e-06	0.600143	2	60	62.5	0.988	0.1		2087836760	Psme_SNP_contig13388_694-0_T_F_2087836760	B	InfiniumI
psme_1_1_000478_833	A	R	contig13388	833	isogroup01898	IM	4	1	1590	C3	0.37845	0	0.200143	4	60	29.75	1	0.1		2087836761	Psme_SNP_contig13388_833-0_B_R_2087836761	C	InfiniumII
psme_1_1_000478_969	G	R	contig13388	969	isogroup01898	IM	4	1	1590	C3	0.3903	1.1102e-16	0.400001	3	60	33.6667			106
psme_1_1_000478_982	T	W	contig13388	982	isogroup01898	IM	4	1	1590	C3	0.4012	3.1752e-14	0.400003	3	60	30.3333			106
psme_1_1_000478_1011	G	R	contig13388	1011	isogroup01898	IM	4	1	1590	C3	0.0904	4.1321e-05	0.643466	2	60	52.5			106
psme_1_1_000478_1031	C	S	contig13388	1031	isogroup01898	IM	4	1	1590	C3	0.1739	1.0854e-06	0.8	1	60	46			106
psme_1_1_000478_1050	T	Y	contig13388	1050	isogroup01898	IM	4	1	1590	C3	0.43225	0	0.6	2	60	63	0.988	0.1		2087836762	Psme_SNP_contig13388_1050-0_T_R_2087836762	C	InfiniumII
psme_1_1_000478_1310	A	R	contig13388	1310	isogroup01898	IM	4	1	1590	C3	0.3411	1.1102e-16	0.200081	4	60	28.5	0.996	0.01		2087954077	Psme_SNP_contig13388_1310-0_T_F_2087954077	C	InfiniumII
psme_1_1_000478_1427	C	Y	contig13388	1427	isogroup01898	IM	4	1	1590	C3	0.302067	3.3307e-16	0.400025	3	60	34.6667	1	0.01		2087954078	Psme_SNP_contig13388_1427-0_B_F_2087954078	C	InfiniumII
psme_1_1_000478_1433	C	M	contig13388	1433	isogroup01898	IM	4	1	1590	C3	0.365675	1.1102e-16	0.200003	4	60	29.25			106
psme_1_1_000478_1463	C	Y	contig13388	1463	isogroup01898	IM	4	1	1590	C3	0.4191	1.1102e-16	0.4	3	60	31.6667			106
psme_1_1_000478_1484	C	M	contig13388	1484	isogroup01898	IM	4	1	1590	C3	0.379875	0	0.212639	4	60	26.5			106
psme_1_1_000478_1488	C	S	contig13388	1488	isogroup01898	IM	4	1	1590	C3	0.387725	0	0.215005	4	60	25.5			106
psme_1_1_000478_1494	T	W	contig13388	1494	isogroup01898	IM	4	1	1590	C3	0.2632	1.1627e-08	0.8	1	60	38			106
psme_1_1_000478_1501	C	Y	contig13388	1501	isogroup01898	IM	4	1	1590	C3	0.3167	2.1094e-15	0.40001	3	60	29.6667	0.996	0.001		2088087994	Psme_SNP_contig13388_1501-0_T_R_2088087994	C	InfiniumII
psme_1_1_000483_96	A	R	contig13570	96	isogroup04378	IM	2	1	1222	C7	0.26525	2.9664e-08	0.612661	2	60	21	0.965	0.001		2088087995	Psme_SNP_contig13570_96-0_T_F_2088087995	C	InfiniumII
psme_1_1_000483_117	G	R	contig13570	117	isogroup04378	IM	2	1	1222	C7	0.354367	9.5551e-11	0.400039	3	60	18	0.965	0.1		2087836763	Psme_SNP_contig13570_117-0_B_R_2087836763	C	InfiniumII
psme_1_1_000483_192	G	R	contig13570	192	isogroup04378	IM	2	1	1222	C7	0.225	2.8307e-07	0.60169	2	60	21	0.899	0.1		2087836764	Psme_SNP_contig13570_192-0_B_R_2087836764	C	InfiniumII
psme_1_1_000483_323	A	R	contig13570	323	isogroup04378	IM	2	1	1222	C7	0.1787	1.3135e-06	0.600059	2	60	33.5			106
psme_1_1_000483_324	A	R	contig13570	324	isogroup04378	IM	2	1	1222	C7	0.1787	1.3135e-06	0.600059	2	60	33.5	1	0.0001		2090652764	Psme_SNP_contig13570_324-0_B_R_2090652764	C	InfiniumII
psme_1_1_000483_536	A	M	contig13570	536	isogroup04378	IM	2	1	1222	C7	0.25	1.2059e-05	0.800002	1	60	20	0.935	0.01		2087954081	Psme_SNP_contig13570_536-0_T_F_2087954081	C	InfiniumII
psme_1_1_000483_589	C	S	contig13570	589	isogroup04378	IM	2	1	1222	C7	0.25895	1.4517e-09	0.603101	2	60	19	1	0.01		2087954082	Psme_SNP_contig13570_589-0_B_R_2087954082	A	InfiniumI
psme_1_1_000483_838	A	M	contig13570	838	isogroup04378	IM	2	1	1222	C7	0.3949	5.4048e-10	0.400004	3	60	15	1	0.1		2087836765	Psme_SNP_contig13570_838-0_B_R_2087836765	C	InfiniumII
psme_1_1_000483_962	A	R	contig13570	962	isogroup04378	IM	2	1	1222	C7	0.373	1.1102e-16	0.400057	3	60	22	0.935	0.0001		2088179361	Psme_SNP_contig13570_962-0_T_F_2088179361	C	InfiniumII
psme_1_1_000483_994	C	M	contig13570	994	isogroup04378	IM	2	1	1222	C7	0.4106	1.1102e-16	0.400003	3	60	26.3333	0.996	0.1		1994735810	Psme_SNP_contig13570_994-0_B_R_1994735810	C	InfiniumII
psme_1_1_000488_52	A	R	contig13707	52	isogroup00597	IM	8	1	1188	C7	0.2857	7.6557e-05	0.800015	1	60	14	1	0.001		2088088005	Psme_SNP_contig13707_52-0_T_F_2088088005	C	InfiniumII
psme_1_1_000488_104	T	W	contig13707	104	isogroup00597	IM	8	1	1188	C7	0.3125	1.9271e-09	0.8	1	60	32	1	0.001		2088088007	Psme_SNP_contig13707_104-0_B_F_2088088007	A	InfiniumI
psme_1_1_000488_110	C	S	contig13707	110	isogroup00597	IM	8	1	1188	C7	0.3143	4.0995e-10	0.8	1	60	35			106
psme_1_1_000488_158	C	M	contig13707	158	isogroup00597	IM	8	1	1188	C7	0.186	2.8707e-06	0.800001	1	60	43			106
psme_1_1_000488_173	T	Y	contig13707	173	isogroup00597	IM	8	1	1188	C7	0.1645	1.7247e-07	0.600228	2	60	40.5			106
psme_1_1_000488_174	T	W	contig13707	174	isogroup00597	IM	8	1	1188	C7	0.16065	2.4946e-07	0.600228	2	60	41.5			106
psme_1_1_000488_176	T	W	contig13707	176	isogroup00597	IM	8	1	1188	C7	0.1645	1.7247e-07	0.600228	2	60	40.5			106
psme_1_1_000488_195	A	R	contig13707	195	isogroup00597	IM	8	1	1188	C7	0.207	2.6357e-05	0.4089	3	60	31			106
psme_1_1_000488_200	G	R	contig13707	200	isogroup00597	IM	8	1	1188	C7	0.298433	6.461e-10	0.400521	3	60	30			106
psme_1_1_000488_206	A	M	contig13707	206	isogroup00597	IM	8	1	1188	C7	0.2097	1.6061e-05	0.411324	3	60	32			106
psme_1_1_000488_207	C	M	contig13707	207	isogroup00597	IM	8	1	1188	C7	0.3	9.0594e-14	0.8	1	60	60			106
psme_1_1_000488_212	A	R	contig13707	212	isogroup00597	IM	8	1	1188	C7	0.291275	1.2879e-14	0.2016	4	60	25			106
psme_1_1_000488_220	T	Y	contig13707	220	isogroup00597	IM	8	1	1188	C7	0.20385	1.6061e-05	0.211401	4	60	25.5			106
psme_1_1_000488_252	G	K	contig13707	252	isogroup00597	IM	8	1	1188	C7	0.2241	2.0136e-09	0.8	1	60	58			106
psme_1_1_000488_254	A	R	contig13707	254	isogroup00597	IM	8	1	1188	C7	0.242833	8.9928e-15	0.401372	3	60	32.6667			106
psme_1_1_000488_257	T	W	contig13707	257	isogroup00597	IM	8	1	1188	C7	0.2167	3.0631e-09	0.8	1	60	60			106
psme_1_1_000488_270	G	K	contig13707	270	isogroup00597	IM	8	1	1188	C7	0.1826	1.5353e-07	0.401511	3	60	34.3333			106
psme_1_1_000488_287	C	S	contig13707	287	isogroup00597	IM	8	1	1188	C7	0.227475	1.427e-05	0.203735	4	60	26.75			106
psme_1_1_000488_300	G	R	contig13707	300	isogroup00597	IM	8	1	1188	C7	0.47775	1.1102e-16	0.6	2	60	42			106
psme_1_1_000488_320	A	R	contig13707	320	isogroup00597	IM	8	1	1188	C7	0.236875	2.8446e-05	0.201329	4	60	26			106
psme_1_1_000488_327	T	Y	contig13707	327	isogroup00597	IM	8	1	1188	C7	0.24145	2.5254e-05	0.201385	4	60	25.25			106
psme_1_1_000488_334	A	M	contig13707	334	isogroup00597	IM	8	1	1188	C7	0.332867	1.2879e-14	0.400073	3	60	31			106
psme_1_1_000488_392	C	M	contig13707	392	isogroup00597	IM	8	1	1188	C7	0.2727	3.2487e-08	0.8	1	60	33			106
psme_1_1_000488_402	G	R	contig13707	402	isogroup00597	IM	8	1	1188	C7	0.3723	2.9778e-10	0.400005	3	59.3333	22			106
psme_1_1_000488_414	G	S	contig13707	414	isogroup00597	IM	8	1	1188	C7	0.37775	3.1936e-10	0.201166	4	60	14.75			106
psme_1_1_000488_449	T	K	contig13707	449	isogroup00597	IM	8	1	1188	C7	0.297767	2.9357e-07	0.400678	3	60	16			106
psme_1_1_000488_453	T	Y	contig13707	453	isogroup00597	IM	8	1	1188	C7	0.3239	1.7058e-08	0.6	2	60	21.5			106
psme_1_1_000488_463	G	K	contig13707	463	isogroup00597	IM	8	1	1188	C7	0.3043	2.7768e-07	0.8	1	60	23			106
psme_1_1_000488_482	A	R	contig13707	482	isogroup00597	IM	8	1	1188	C7	0.2917	7.0605e-12	0.600135	2	60	24			106
psme_1_1_000488_484	G	K	contig13707	484	isogroup00597	IM	8	1	1188	C7	0.41305	4.5954e-11	0.6	2	60	23			106
psme_1_1_000488_497	T	Y	contig13707	497	isogroup00597	IM	8	1	1188	C7	0.33655	6.6991e-13	0.600001	2	60	25			106
psme_1_1_000488_540	T	K	contig13707	540	isogroup00597	IM	8	1	1188	C7	0.3252	1.1102e-15	0.412665	3	60	22			106
psme_1_1_000488_564	A	R	contig13707	564	isogroup00597	IM	8	1	1188	C7	0.3693	9.4849e-12	0.6	2	60	27			106
psme_1_1_000488_585	G	R	contig13707	585	isogroup00597	IM	8	1	1188	C7	0.2611	5.9161e-07	0.6	2	60	28			106
psme_1_1_000488_603	T	Y	contig13707	603	isogroup00597	IM	8	1	1188	C7	0.2374	9.0285e-07	0.216008	4	60	16.5			106
psme_1_1_000488_604	G	S	contig13707	604	isogroup00597	IM	8	1	1188	C7	0.2315	3.3744e-12	0.415462	3	60	20			106
psme_1_1_000488_643	T	Y	contig13707	643	isogroup00597	IM	8	1	1188	C7	0.2368	3.4766e-05	0.406138	3	60	20			106
psme_1_1_000488_651	T	Y	contig13707	651	isogroup00597	IM	8	1	1188	C7	0.3234	6.15e-12	0.217774	4	60	16.25			106
psme_1_1_000488_659	T	W	contig13707	659	isogroup00597	IM	8	1	1188	C7	0.332225	4.2131e-12	0.213063	4	60	16.75			106
psme_1_1_000488_668	T	Y	contig13707	668	isogroup00597	IM	8	1	1188	C7	0.1667	5.6994e-05	0.600096	2	60	30			106
psme_1_1_000488_680	T	W	contig13707	680	isogroup00597	IM	8	1	1188	C7	0.2543	6.7343e-06	0.400076	3	60	25			106
psme_1_1_000488_683	A	R	contig13707	683	isogroup00597	IM	8	1	1188	C7	0.33835	3.3307e-16	0.217774	4	60	18.5			106
psme_1_1_000488_694	C	Y	contig13707	694	isogroup00597	IM	8	1	1188	C7	0.34735	2.8374e-11	0.201454	4	60	16.5			106
psme_1_1_000488_711	T	Y	contig13707	711	isogroup00597	IM	8	1	1188	C7	0.361967	1.4011e-13	0.400521	3	60	23.6667			106
psme_1_1_000488_738	G	S	contig13707	738	isogroup00597	IM	8	1	1188	C7	0.31455	8.0602e-14	0.6	2	60	39			106
psme_1_1_000488_760	C	Y	contig13707	760	isogroup00597	IM	8	1	1188	C7	0.1667	6.5127e-06	0.800001	1	60	48			106
psme_1_1_000488_773	G	R	contig13707	773	isogroup00597	IM	8	1	1188	C7	0.3527	2.4869e-14	0.6	2	60	36.5			106
psme_1_1_000488_811	A	R	contig13707	811	isogroup00597	IM	8	1	1188	C7	0.4299	6.6613e-16	0.6	2	60	31.5			106
psme_1_1_000488_823	T	Y	contig13707	823	isogroup00597	IM	8	1	1188	C7	0.46285	2.2204e-16	0.6	2	60	30.5			106
psme_1_1_000488_832	T	Y	contig13707	832	isogroup00597	IM	8	1	1188	C7	0.4621	5.7176e-14	0.6	2	60	27.5			106
psme_1_1_000488_858	A	R	contig13707	858	isogroup00597	IM	8	1	1188	C7	0.4222	1.2288e-10	0.600001	2	60	17	0.976	0.0001		2088179363	Psme_SNP_contig13707_858-0_B_R_2088179363	C	InfiniumII
psme_1_1_000488_947	G	R	contig13707	947	isogroup00597	IM	8	1	1188	C7	0.5	5.9632e-05	0.800012	1	60	6			106
psme_1_1_000488_997	A	M	contig13707	997	isogroup00597	IM	8	1	1188	C7	0.3529	5.6988e-07	0.8	1	60	17
psme_1_1_000490_54	T	Y	contig13713	54	isogroup01058	IM	3	1	1009	C4	0.17695	4.8012e-05	0.600031	2	60	46.5	0.996	0.1		2087836766	Psme_SNP_contig13713_54-0_B_F_2087836766	C	InfiniumII
psme_1_1_000490_105	G	R	contig13713	105	isogroup01058	IM	3	1	1009	C4	0.20718	0	0.0126928	5	60	86.8	0.976	0.1		2087836768	Psme_SNP_contig13713_105-0_T_F_2087836768	C	InfiniumII
psme_1_1_000490_204	C	M	contig13713	204	isogroup01058	IM	3	1	1009	C4	0.1742	7.3897e-07	0.603555	2	60	99	0.915	0.001		2088088013	Psme_SNP_contig13713_204-0_T_F_2088088013	C	InfiniumII
psme_1_1_000490_240	G	K	contig13713	240	isogroup01058	IM	3	1	1009	C4	0.29285	0	0.235136	4	60	116.75			106
psme_1_1_000490_261	G	R	contig13713	261	isogroup01058	IM	3	1	1009	C4	0.1007	7.4241e-13	0.600641	2	60	223			106
psme_1_1_000490_268	A	R	contig13713	268	isogroup01058	IM	3	1	1009	C4	0.23096	0	0.0622048	5	60	122.4			106
psme_1_1_000490_294	A	R	contig13713	294	isogroup01058	IM	3	1	1009	C4	0.2026	0	0.0335329	5	60	139.8			106
psme_1_1_000490_318	T	K	contig13713	318	isogroup01058	IM	3	1	1009	C4	0.24252	0	0.00577316	5	60	144			106
psme_1_1_000490_327	T	Y	contig13713	327	isogroup01058	IM	3	1	1009	C4	0.24078	0	0.0121823	5	60	145.8	1	0.1		2087836769	Psme_SNP_contig13713_327-0_T_R_2087836769	C	InfiniumII
psme_1_1_000490_413	C	Y	contig13713	413	isogroup01058	IM	3	1	1009	C4	0.24904	0	0.0012984	5	59.4	147.4	1	0.01		2087954090	Psme_SNP_contig13713_413-0_B_F_2087954090	C	InfiniumII
psme_1_1_000490_517	C	S	contig13713	517	isogroup01058	IM	3	1	1009	C4	0.2287	0	0.0194459	5	59.8	165.6			106
psme_1_1_000490_580	G	R	contig13713	580	isogroup01058	IM	3	1	1009	C4	0.22884	0	0.00096134	5	60	160.6			106
psme_1_1_000490_596	T	Y	contig13713	596	isogroup01058	IM	3	1	1009	C4	0.0769	1.0358e-05	0.800002	1	60	299	0.976	0.1		2087836770	Psme_SNP_contig13713_596-0_T_R_2087836770	C	InfiniumII
psme_1_1_000490_658	G	R	contig13713	658	isogroup01058	IM	3	1	1009	C4	0.24116	0	0.00922891	5	60	133.2	1	0.1		2087836771	Psme_SNP_contig13713_658-0_T_F_2087836771	C	InfiniumII
psme_1_1_000490_769	T	Y	contig13713	769	isogroup01058	IM	3	1	1009	C4	0.235025	0	0.20002	4	60	173.75	0.988	0.1		2087836772	Psme_SNP_contig13713_769-0_B_F_2087836772	C	InfiniumII
psme_1_1_000490_798	G	S	contig13713	798	isogroup01058	IM	3	1	1009	C4	0.10708	3.9302e-14	0.0153257	5	60	148.2			106
psme_1_1_000490_806	G	S	contig13713	806	isogroup01058	IM	3	1	1009	C4	0.23372	0	0.000921903	5	60	153.8			106
psme_1_1_000490_843	A	M	contig13713	843	isogroup01058	IM	3	1	1009	C4	0.21096	0	0.00594661	5	59.8	133.8			106
psme_1_1_000490_884	G	R	contig13713	884	isogroup01058	IM	3	1	1009	C4	0.253225	0	0.20123	4	59.75	132.25	0.899	0.001		2088088016	Psme_SNP_contig13713_884-0_B_R_2088088016	C	InfiniumII
psme_1_1_000490_968	G	S	contig13713	968	isogroup01058	IM	3	1	1009	C4	0.234875	0	0.203206	4	59.25	52.5	1	0.1		2087836773	Psme_SNP_contig13713_968-0_B_F_2087836773	A	InfiniumI
psme_1_1_000490_988	G	R	contig13713	988	isogroup01058	IM	3	1	1009	C4	0.2899	0	0.200887	4	59.5	30.25			106;101
psme_1_1_000492_225	A	R	contig13801	225	isogroup06785	IM	2	1	1422	C1	0.3328	2.6905e-11	0.600108	2	60	19.5			106
psme_1_1_000492_262	C	M	contig13801	262	isogroup06785	IM	2	1	1422	C1	0.4444	8.7819e-13	0.8	1	60	27			106
psme_1_1_000492_309	C	M	contig13801	309	isogroup06785	IM	2	1	1422	C1	0.24465	1.9135e-09	0.600227	2	60	27			106
psme_1_1_000492_310	A	R	contig13801	310	isogroup06785	IM	2	1	1422	C1	0.1951	1.9991e-06	0.8	1	60	41	0.714	0.1		2087836774	Psme_SNP_contig13801_310-0_B_R_2087836774	C	InfiniumII
psme_1_1_000492_365	C	Y	contig13801	365	isogroup06785	IM	2	1	1422	C1	0.176633	4.2988e-09	0.410744	3	60	28.3333	0.842	0.1		2087836776	Psme_SNP_contig13801_365-0_T_R_2087836776	C	InfiniumII
psme_1_1_000492_448	T	Y	contig13801	448	isogroup06785	IM	2	1	1422	C1	0.2495	1.1102e-16	0.400407	3	60	43.3333	0.899	0.0001		2088179368	Psme_SNP_contig13801_448-0_B_F_2088179368	C	InfiniumII
psme_1_1_000492_462	C	S	contig13801	462	isogroup06785	IM	2	1	1422	C1	0.174533	1.1102e-16	0.405943	3	60	57	1	0.1		2087836777	Psme_SNP_contig13801_462-0_T_R_2087836777	A	InfiniumI
psme_1_1_000492_603	C	M	contig13801	603	isogroup06785	IM	2	1	1422	C1	0.1486	1.1916e-07	0.8	1	60	74	0.965	0.01		2087954099	Psme_SNP_contig13801_603-0_T_F_2087954099	C	InfiniumII
psme_1_1_000492_604	C	Y	contig13801	604	isogroup06785	IM	2	1	1422	C1	0.1486	1.1916e-07	0.8	1	60	74			106
psme_1_1_000492_649	A	R	contig13801	649	isogroup06785	IM	2	1	1422	C1	0.5	1.1102e-16	0.8	1	60	72			106
psme_1_1_000492_694	T	K	contig13801	694	isogroup06785	IM	2	1	1422	C1	0.15165	1.4433e-15	0.600328	2	60	112			106
psme_1_1_000492_703	G	S	contig13801	703	isogroup06785	IM	2	1	1422	C1	0.2356	0	0.400202	3	60	82.6667			106
psme_1_1_000492_725	A	R	contig13801	725	isogroup06785	IM	2	1	1422	C1	0.1663	1.1102e-16	0.600011	2	60	126.5			106
psme_1_1_000492_773	A	R	contig13801	773	isogroup06785	IM	2	1	1422	C1	0.1856	1.4857e-06	0.201561	4	60	60.25
psme_1_1_000492_845	A	R	contig13801	845	isogroup06785	IM	2	1	1422	C1	0.3572	0	0.600073	2	60	58.5	1	0.1		2087836779	Psme_SNP_contig13801_845-0_T_F_2087836779	C	InfiniumII
[truncated: 98,001 more rows]

## Sheet: Variable descriptions (S6)
Variable descriptions
ID	dbSNP identifier (psme_1_X_Y_Z) psme = Pseudotsuga menziesii 1 = reference transcriptome v1 X = 1 for isotig/contig Y = consecutive number of isotig/contig Z = position of the SNP in the isotig
ref	Reference nucleotide at the SNP position
SNP	SNP IUPAC code
isotig	Isotig/contig designation assigned by Newbler v2.3
pos	Position of the SNP in the isotig
isogroup	Isogroup designation assigned by Newbler v2.3
isogroup_subset	I1 = corresponding isogroup has 1 isotig; IM = corresponding isogroup has > 1 isotig
num_isotigs	Number of isotigs in the corresponding isogroup
num_contigs	Number of contigs in the isotig
length	Isotig length (nt)
WS_conf	Isotig confidence based on a comparison to white spruce: C1=highest; C2=higher; C3=higher; C4=medium; C5=lower; C6=lowest; C7=unknown
alt_freq_mn	Mean frequency of the alternative allele across 5 SNP datasets
alt_prob_min	Minimum probability of the alternative allele among 5 SNP datasets
alt_prob_mn	Mean probability of the alternate allele among 5 SNP datasets
count	Number of datasets in which the SNP was detected (out of 5 SNP datasets)
MQ_mn	Mean alignment mapping quality of covering reads across 5 SNP datasets (MQ from SamTools/BCFTools = root-mean-square mapping quality of covering reads)
qual_reads_mn	Mean number of quality reads (MQ > 20) covering the SNP position across 5 SNP datasets
final_score	SNP assay design score (Illumina)
final_score_p	The probability threshold used for detecting flanking variants. Design scores were generated from four datasets generated using flanking variant probabilities of 0.1, 0.01, 0.001, and 0.0001. Successful designs associated with the largest flanking probability are listed, as is the probability itself. Designs with larger probabilities are preferred because they are less likely to have variants loc…
failure_codes	Codes indicating why a SNP assay was not designed (Illumina). Most failures resulted because of variants that were included in the flanking sequences using one of four alternative probability thresholds for flanking variants (0.1, 0.01, 0.001, 0.00001). 101 = flanking sequence is too short 103 = low sequence complexity 106 = degenerate nucleotide(s) are in the assay design region (e.g., W, R, S, …
assay_design_ID	Assay design identification (Illumina)
Ilmn_ID	Unique assay design identifier assigned by the assay design tool (ADT) (Illumina)
normalization _bin	There are three normalization bins: Bin C assays are Infinium II designs, whereas Bin A and B assays are Infinium I designs. Infinium I assays are classified into one of these two bins (A or B) based on the sequence context (i.e., the base pair after the locus) and strand that the assay is designed against.
assay_type	Type of probe (or bead type) design. The Infinium II design uses one probe per locus to assay both alleles, and is suitable for most loci. The Infinium I design is required for A/T and C/G SNPs, and requires two probes (or bead types) per locus.
