# Supplementary material for: A SNP resource for Douglas-fir: de novo transcriptome assembly and SNP detection and validation
Source: BMC Genomics. 2013 Feb 28;14:137. doi: 10.1186/1471-2164-14-137 (PMC3673906; doi:10.1186/1471-2164-14-137)
Supplement: Additional file 4: Tables S7 and S8 — The locus summary report from Illumina’s GenomeStudio v2011.1 software and additional derived variables are found on the ‘SNP Infinium results (S7)’ worksheet. Descriptions of GenomeStudio variables (modified from, [19,80]) and other variables are found on the ‘Variable descriptions (S8)’ worksheet. [file 1471-2164-14-137-S4.xlsx]

## Sheet: SNP Infinium results (S7)
Row	SNP_ID	Locus_Name	Illumicode_Name	No_Calls	Calls	Call_Freq	A_A_Freq	A_B_Freq	B_B_Freq	Minor_Freq	Gentrain_Score	GC_Score_50	GC_Score_10	Het_Excess_Freq	ChiTest_P100	Cluster_Sep	AA_T_Mean	AA_T_Std	AB_T_Mean	AB_T_Std	BB_T_Mean	BB_T_Std	AA_R_Mean	AA_R_Std	AB_R_Mean	AB_R_Std	BB_R_Mean	BB_R_Std	A_A_count	A_B_count	B_B_count	HWE_ChiTest_exact	HWE	Success	Success_HWE
1	psme_1_1_000004_100	Psme_SNP_contig00061_100	71674300	1	259	0.996	0.479	0.417	0.104	0.313	0.8359	0.8665	0.8665	-0.03	0.7645	0.7333	0.073	0.044	0.6	0.028	0.982	0.012	1.002	0.1	1.125	0.1	1.087	0.1	124	108	27	0.664522	1	1	1
2	psme_1_1_000017_178	Psme_SNP_contig00178_178	43781389	7	253	0.973	0	0	1	0	0.5851	0.2003	0.2	0	1	0.3781	0.019	0.022	0.384	0.022	0.75	0.074	3.317	0.315	4.408	0.497	2.888	0.326	0	0	253	1	1	0	0
3	psme_1_1_000024_99	Psme_SNP_contig00244_99	26621458	20	240	0.923	0.025	0.808	0.167	0.429	0.5907	0.437	0.3247	0.6498	0	0.2494	0.015	0.019	0.517	0.177	0.988	0.012	0.803	0.1	1.122	0.128	1.017	0.1	6	194	40	1.62374e-26	0	1	0
4	psme_1_1_000029_15	Psme_SNP_contig00277_15	48739459	14	246	0.946	0.28	0.504	0.215	0.467	0.8159	0.8393	0.8393	0.0124	0.9012	0.3259	0.007	0.012	0.402	0.109	0.988	0.01	1.154	0.1	1.091	0.158	0.886	0.155	69	124	53	0.89848	1	1	1
5	psme_1_1_000032_1141	Psme_SNP_contig00304_1141	52625331	146	114	0.438	1	0	0	0	0.9236	0.5375	0.5375	0	1	1	0.031	0.016	0.503	0.022	0.976	0.022	0.309	0.1	0.361	0.1	0.361	0.1	114	0	0	1	1	0	0
6	psme_1_1_000032_403	Psme_SNP_contig00304_403	27724321	2	258	0.992	0	0	1	0	0.7207	0.3057	0.3057	0	1	0.806	0.023	0.022	0.468	0.022	0.912	0.033	2.202	0.209	2.847	0.321	1.996	0.149	0	0	258	1	1	0	0
7	psme_1_1_000038_214	Psme_SNP_contig00385_214	17708439	1	259	0.996	0.629	0.324	0.046	0.208	0.8433	0.876	0.876	-0.0173	0.8623	0.5752	0.038	0.012	0.651	0.039	0.97	0.017	0.741	0.1	0.944	0.1	1.027	0.1	163	84	12	0.850278	1	1	1
8	psme_1_1_000048_247	Psme_SNP_contig00503_247	10675311	2	258	0.992	0	0.023	0.977	0.012	0.8719	0.8565	0.8565	0.0002	0.9986	0.8366	0.031	0.022	0.618	0.031	0.986	0.013	0.721	0.1	0.919	0.104	0.883	0.1	0	6	252	1	1	1	1
9	psme_1_1_000052_160	Psme_SNP_contig00620_160	66675429	0	260	1	0.481	0.435	0.085	0.302	0.8452	0.8783	0.8783	0.031	0.7563	0.6776	0.032	0.011	0.65	0.031	0.966	0.015	0.418	0.1	0.541	0.1	0.6	0.1	125	113	22	0.661709	1	1	1
10	psme_1_1_000069_192	Psme_SNP_contig00881_192	43637365	148	112	0.431	0.107	0.598	0.295	0.406	0.3839	0.1629	0.1589	0.24	0.0164	0.1544	0.008	0.022	0.168	0.081	0.857	0.1	0.201	0.1	0.195	0.1	0.155	0.1	12	67	33	0.0180606	1	0	0
11	psme_1_1_000070_569	Psme_SNP_contig00886_569	13744389	0	260	1	0.885	0.115	0	0.058	0.8275	0.7938	0.7938	0.0598	0.5498	1	0.017	0.006	0.525	0.021	0.976	0.022	1.568	0.1	1.768	0.157	1.264	0.11	230	30	0	1	1	1	1
12	psme_1_1_000098_1625	Psme_SNP_contig01381_1625	27718410	56	204	0.785	0.593	0.368	0.039	0.223	0.4534	0.2441	0.2116	0.0608	0.5434	0.1846	0.382	0.122	0.703	0.052	0.994	0.017	1.422	0.223	1.352	0.179	1.131	0.11	121	75	8	0.543282	1	0	0
13	psme_1_1_000100_1597	Psme_SNP_contig01392_1597	42702497	0	260	1	0.865	0.135	0	0.067	0.8122	0.7697	0.7697	0.0714	0.4754	1	0.02	0.006	0.487	0.02	0.974	0.022	2.069	0.19	2.378	0.206	1.616	0.141	225	35	0	0.613913	1	1	1
14	psme_1_1_000102_311	Psme_SNP_contig01403_311	63640419	5	255	0.981	0.412	0.451	0.137	0.363	0.6909	0.6218	0.6218	-0.0245	0.8062	0.4135	0.232	0.068	0.678	0.04	0.988	0.013	0.641	0.1	0.653	0.1	0.651	0.1	105	115	35	0.685988	1	1	1
15	psme_1_1_000107_90	Psme_SNP_contig01529_90	13807318	1	259	0.996	0.293	0.56	0.147	0.427	0.8931	0.9299	0.9299	0.1443	0.149	1	0.023	0.011	0.529	0.031	0.975	0.013	0.522	0.1	0.545	0.1	0.523	0.1	76	145	38	0.0228487	1	1	1
16	psme_1_1_000112_78	Psme_SNP_contig01576_78	57622475	1	259	0.996	0.629	0.324	0.046	0.208	0.863	0.8993	0.8993	-0.0173	0.8623	0.6848	0.029	0.008	0.623	0.038	0.992	0.016	0.79	0.1	0.966	0.1	0.932	0.1	163	84	12	0.850278	1	1	1
17	psme_1_1_000137_353	Psme_SNP_contig01999_353	67734361	3	257	0.988	0.284	0.549	0.167	0.442	0.5615	0.3887	0.3887	0.1124	0.2609	0.4195	0.223	0.02	0.664	0.042	0.963	0.029	1.687	0.153	2.004	0.175	1.855	0.167	73	141	43	0.078419	1	1	1
18	psme_1_1_000140_134	Psme_SNP_contig02102_134	72709390	0	260	1	0.242	0.562	0.196	0.477	0.9036	0.9393	0.9393	0.1255	0.2096	1	0.025	0.011	0.526	0.025	0.992	0.012	0.99	0.1	1.042	0.1	0.943	0.1	63	146	51	0.0479077	1	1	1
19	psme_1_1_000141_88	Psme_SNP_contig02111_88	68672325	0	260	1	0	0.062	0.938	0.031	0.8445	0.819	0.819	0.0207	0.8361	0.6543	0.03	0.022	0.595	0.037	0.962	0.02	0.485	0.1	0.574	0.1	0.532	0.1	0	16	244	1	1	1	1
20	psme_1_1_000142_120	Psme_SNP_contig02150_120	11601372	46	214	0.823	0.285	0.612	0.103	0.409	0.503	0.2721	0.2074	0.2664	0.0077	0.1701	0.025	0.011	0.661	0.167	0.983	0.022	0.569	0.1	0.931	0.157	0.898	0.1	61	131	22	0.000123909	1	0	0
21	psme_1_1_000144_574	Psme_SNP_contig02270_574	20679500	0	260	1	1	0	0	0	0.9227	0.5363	0.5363	0	1	1	0.002	0.005	0.488	0.022	0.975	0.022	0.832	0.1	1.013	0.114	0.839	0.1	260	0	0	1	1	0	0
22	psme_1_1_000146_708	Psme_SNP_contig02341_708	53750455	1	259	0.996	0.108	0.413	0.479	0.315	0.8586	0.8944	0.8944	-0.0421	0.6734	0.6924	0.013	0.015	0.642	0.044	0.996	0.007	1.075	0.1	1.401	0.1	1.333	0.1	28	107	124	0.474953	1	1	1
23	psme_1_1_000153_320	Psme_SNP_contig02547_320	35650423	1	259	0.996	0.737	0.243	0.019	0.141	0.8523	0.887	0.887	0.0046	0.9634	0.5869	0.008	0.007	0.644	0.039	0.986	0.02	0.6	0.1	0.784	0.1	0.821	0.1	191	63	5	1	1	1	1
24	psme_1_1_000156_396	Psme_SNP_contig02646_396	38749462	1	259	0.996	0.83	0.17	0	0.085	0.7632	0.6865	0.6865	0.0925	0.355	0.3444	0.008	0.005	0.491	0.118	0.975	0.022	1.252	0.247	1.577	0.252	1.214	0.106	215	44	0	0.231667	1	1	1
25	psme_1_1_000157_936	Psme_SNP_contig02657_936	22705311	0	260	1	1	0	0	0	0.7494	0.3333	0.3333	0	1	1	0.071	0.017	0.524	0.022	0.977	0.022	3.134	0.308	4.027	0.454	2.59	0.226	260	0	0	1	1	0	0
26	psme_1_1_000158_1230	Psme_SNP_contig02660_1230	46774492	260	0	0	0	0	0	0	0.374	0	0	0	0	0.1748	0.415	0.141	0.7	0.022	0.985	0.022	3.535	0.648	4.565	0.515	2.87	0.25					0	0	0
27	psme_1_1_000159_179	Psme_SNP_contig02665_179	15642418	46	214	0.823	0.822	0.093	0.084	0.131	0.8715	0.9086	0.9086	-0.5888	0	1	0.019	0.011	0.527	0.023	0.964	0.019	0.215	0.1	0.414	0.1	0.236	0.1	176	20	18	1.00925e-12	0	0	0
28	psme_1_1_000161_578	Psme_SNP_contig02677_578	15779437	0	260	1	1	0	0	0	0.7135	0.2992	0.2992	0	1	0.9765	0.104	0.015	0.541	0.022	0.978	0.022	4.51	0.574	5.88	0.664	3.53	0.308	260	0	0	1	1	0	0
29	psme_1_1_000162_520	Psme_SNP_contig02703_520	13612305	0	260	1	0	0.115	0.885	0.058	0.8951	0.8847	0.8847	0.0598	0.5498	1	0.028	0.022	0.557	0.02	0.978	0.01	0.96	0.1	1.249	0.108	1.146	0.1	0	30	230	1	1	1	1
30	psme_1_1_000169_987	Psme_SNP_contig02902_987	28772328	1	259	0.996	0.293	0.471	0.236	0.471	0.8643	0.9008	0.9008	-0.0547	0.5841	1	0.038	0.013	0.578	0.027	0.978	0.01	1.314	0.1	1.504	0.104	1.367	0.1	76	122	61	0.384042	1	1	1
31	psme_1_1_000173_276	Psme_SNP_contig02978_276	55742509	1	259	0.996	1	0	0	0	0.8136	0.4016	0.4016	0	1	1	0.018	0.01	0.497	0.022	0.975	0.022	2.051	0.194	2.59	0.292	1.807	0.158	259	0	0	1	1	0	0
32	psme_1_1_000180_1093	Psme_SNP_contig03053_1093	58686364	3	257	0.988	0	0.237	0.763	0.119	0.5574	0.3404	0.3404	0.1346	0.1784	0.2011	0.044	0.022	0.872	0.039	0.98	0.015	0.828	0.1	1.142	0.108	1.245	0.1	0	61	196	0.0318637	1	1	1
33	psme_1_1_000181_586	Psme_SNP_contig03057_586	52769448	1	259	0.996	0	0	1	0	0.6991	0.2863	0.2863	0	1	0.6027	0.022	0.022	0.458	0.022	0.893	0.05	2.199	0.209	2.843	0.321	1.994	0.168	0	0	259	1	1	0	0
34	psme_1_1_000186_428	Psme_SNP_contig03195_428	30713496	0	260	1	0	0	1	0	0.8234	0.4128	0.4128	0	1	1	0.025	0.022	0.508	0.022	0.992	0.006	2.677	0.254	3.507	0.396	2.38	0.202	0	0	260	1	1	0	0
35	psme_1_1_000187_1728	Psme_SNP_contig03203_1728	56698343	0	260	1	1	0	0	0	0.8004	0.3868	0.3868	0	1	1	0.03	0.008	0.503	0.022	0.976	0.022	3.657	0.369	4.728	0.534	2.954	0.258	260	0	0	1	1	0	0
36	psme_1_1_000191_46	Psme_SNP_contig03262_46	35629509	0	260	1	0.988	0.012	0	0.006	0.9139	0.9051	0.9051	0	1	0.847	0.024	0.011	0.589	0.024	0.979	0.022	0.346	0.1	0.386	0.1	0.373	0.1	257	3	0	1	1	1	1
37	psme_1_1_000199_247	Psme_SNP_contig03552_247	55658317	0	260	1	0.515	0.396	0.088	0.287	0.8792	0.9166	0.9166	-0.0311	0.7558	1	0.018	0.012	0.521	0.017	0.983	0.013	1.35	0.1	1.486	0.104	1.276	0.1	134	103	23	0.649017	1	1	1
38	psme_1_1_000208_753	Psme_SNP_contig03825_753	35690331	0	260	1	0.177	0.504	0.319	0.429	0.9208	0.953	0.953	0.0285	0.7755	1	0.021	0.012	0.598	0.023	0.992	0.008	0.795	0.1	0.902	0.1	0.889	0.1	46	131	83	0.704796	1	1	1
39	psme_1_1_000210_123	Psme_SNP_contig03907_123	44630311	0	260	1	0.081	0.419	0.5	0.29	0.954	0.9752	0.9752	0.0172	0.8631	1	0.023	0.016	0.521	0.023	0.988	0.009	0.5	0.1	0.505	0.1	0.484	0.1	21	109	130	0.880631	1	1	1
40	psme_1_1_000215_604	Psme_SNP_contig04152_604	19672330	0	260	1	0.069	0.435	0.496	0.287	0.9396	0.9662	0.9662	0.063	0.5289	1	0.021	0.014	0.512	0.02	0.993	0.008	0.718	0.1	0.735	0.1	0.659	0.1	18	113	129	0.364142	1	1	1
41	psme_1_1_000224_978	Psme_SNP_contig04279_978	23808415	1	259	0.996	0.019	0.263	0.718	0.151	0.8276	0.8555	0.8555	0.0263	0.7923	0.6279	0.039	0.019	0.445	0.046	0.971	0.008	1.33	0.119	1.276	0.117	1.01	0.1	5	68	186	0.811018	1	1	1
42	psme_1_1_000226_80	Psme_SNP_contig04370_80	43797480	7	253	0.973	0	0.273	0.727	0.136	0.6272	0.4458	0.4458	0.1578	0.1145	0.2684	0.04	0.022	0.792	0.042	0.955	0.019	1.409	0.134	1.923	0.179	1.738	0.126	0	69	184	0.0065868	1	1	1
43	psme_1_1_000230_253	Psme_SNP_contig04420_253	67651460	1	259	0.996	0.514	0.417	0.069	0.278	0.8848	0.9221	0.9221	0.0388	0.6982	0.9293	0.003	0.007	0.509	0.037	0.991	0.015	1.312	0.1	1.46	0.109	1.238	0.1	133	108	18	0.642399	1	1	1
44	psme_1_1_000233_1356	Psme_SNP_contig04561_1356	32732331	260	0	0	0	0	0	0	0.3156	0	0	0	0	0.236	0.011	0.02	0.201	0.03	0.437	0.07	0.799	0.1	0.969	0.109	0.95	0.104					0	0	0
45	psme_1_1_000242_370	Psme_SNP_contig04972_370	37615498	0	260	1	0.246	0.442	0.312	0.467	0.9094	0.9441	0.9441	-0.1116	0.2645	1	0.035	0.011	0.425	0.023	0.975	0.01	1.012	0.1	0.938	0.1	0.751	0.1	64	115	81	0.0808881	1	1	1
46	psme_1_1_000243_448	Psme_SNP_contig05097_448	59713421	3	257	0.988	0.054	0.346	0.599	0.228	0.4802	0.2749	0.2749	-0.0151	0.8797	0.4891	0.467	0.02	0.707	0.029	1	0.006	1.831	0.159	1.546	0.155	1.213	0.159	14	89	154	0.858956	1	1	1
47	psme_1_1_000244_272	Psme_SNP_contig05107_272	22600381	16	244	0.938	0	0	1	0	0.652	0.2474	0.2474	0	1	0.3485	0.022	0.022	0.446	0.022	0.87	0.099	1.586	0.15	2.006	0.226	1.485	0.22	0	0	244	1	1	0	0
48	psme_1_1_000251_254	Psme_SNP_contig05468_254	38675406	0	260	1	0.888	0.112	0	0.056	0.9372	0.9274	0.9274	0.0575	0.5656	1	0.001	0.005	0.51	0.021	0.975	0.022	0.553	0.1	0.58	0.1	0.502	0.1	231	29	0	1	1	1	1
49	psme_1_1_000258_107	Psme_SNP_contig05558_107	70769478	1	259	0.996	0.019	0.344	0.637	0.191	0.7977	0.812	0.812	0.1114	0.2653	0.9745	0.015	0.019	0.502	0.031	0.994	0.006	1.535	0.136	1.676	0.108	1.353	0.1	5	89	165	0.105188	1	1	1
50	psme_1_1_000267_132	Psme_SNP_contig05839_132	34726422	17	243	0.935	0	0.004	0.996	0.002	0.5589	0.1841	0.1839	0	1	0.3104	0.018	0.022	0.368	0.022	0.718	0.09	0.816	0.1	0.988	0.111	0.817	0.1	0	1	242	1	1	1	1
51	psme_1_1_000270_1204	Psme_SNP_contig05966_1204	69654459	0	260	1	0	0	1	0	0.8293	0.4197	0.4197	0	1	1	0.025	0.022	0.511	0.022	0.997	0.005	1.76	0.167	2.242	0.253	1.631	0.1	0	0	260	1	1	0	0
52	psme_1_1_000270_1498	Psme_SNP_contig05966_1498	31682372	0	260	1	0.915	0.085	0	0.042	0.8762	0.8619	0.8619	0.0398	0.6906	0.8564	0.002	0.005	0.601	0.022	0.98	0.022	1.386	0.101	1.672	0.156	1.246	0.109	238	22	0	1	1	1	1
53	psme_1_1_000271_630	Psme_SNP_contig05968_630	35649424	1	259	0.996	0.162	0.463	0.375	0.394	0.7831	0.7888	0.7888	-0.0296	0.7672	0.8872	0.008	0.016	0.468	0.021	0.948	0.033	1.548	0.109	1.71	0.107	1.42	0.1	42	120	97	0.696004	1	1	1
54	psme_1_1_000274_1395	Psme_SNP_contig06076_1395	11660439	0	260	1	0	0	1	0	0.7207	0.3057	0.3057	0	1	0.79	0.023	0.022	0.468	0.022	0.913	0.034	2.59	0.246	3.385	0.382	2.311	0.185	0	0	260	1	1	0	0
55	psme_1_1_000287_1456	Psme_SNP_contig06495_1456	49642416	3	257	0.988	0	0.265	0.735	0.132	0.7235	0.615	0.615	0.1524	0.1275	0.4629	0.036	0.022	0.728	0.052	0.997	0.006	0.974	0.1	1.268	0.109	1.162	0.1	0	68	189	0.0113222	1	1	1
56	psme_1_1_000291_452	Psme_SNP_contig06597_452	51654360	0	260	1	0.008	0.181	0.812	0.098	0.879	0.9164	0.9164	0.0217	0.8279	1	0.029	0.021	0.605	0.02	0.98	0.008	1.271	0.119	1.525	0.122	1.397	0.1	2	47	211	1	1	1	1
57	psme_1_1_000298_891	Psme_SNP_contig06752_891	16757399	12	248	0.954	0.77	0.23	0	0.115	0.6409	0.4685	0.3688	0.1297	0.1945	0.2135	0.004	0.008	0.256	0.11	0.963	0.022	1.992	0.311	2.342	0.298	1.612	0.141	191	57	0	0.0532796	1	1	1
58	psme_1_1_000301_71	Psme_SNP_contig06937_71	35604410	1	259	0.996	0.124	0.459	0.417	0.353	0.7775	0.7796	0.7796	0.0055	0.9562	0.5477	0.1	0.044	0.602	0.048	0.963	0.014	0.254	0.1	0.279	0.1	0.29	0.1	32	119	108	1	1	1	1
59	psme_1_1_000304_676	Psme_SNP_contig07017_676	54600339	1	259	0.996	1	0	0	0	0.6792	0.2693	0.2693	0	1	0.5876	0.125	0.05	0.551	0.022	0.978	0.022	1.647	0.168	2.062	0.233	1.5	0.131	259	0	0	1	1	0	0
60	psme_1_1_000315_377	Psme_SNP_contig07606_377	37688305	1	259	0.996	0	0	1	0	0.6306	0.2313	0.2313	0	1	0.7297	0.02	0.022	0.412	0.022	0.803	0.031	4.161	0.395	5.615	0.634	3.542	0.376	0	0	259	1	1	0	0
61	psme_1_1_000325_262	Psme_SNP_contig07891_262	11653390	1	259	0.996	0.05	0.432	0.517	0.266	0.8866	0.9239	0.9239	0.1063	0.2876	1	0.017	0.016	0.571	0.028	0.994	0.007	1.111	0.1	1.271	0.1	1.158	0.1	13	112	134	0.111382	1	1	1
62	psme_1_1_000329_1131	Psme_SNP_contig08033_1131	61756461	1	259	0.996	0.332	0.51	0.158	0.413	0.8417	0.874	0.874	0.051	0.6098	0.585	0.01	0.008	0.483	0.073	0.984	0.011	1.288	0.103	1.374	0.157	1.138	0.1	86	132	41	0.444315	1	1	1
63	psme_1_1_000333_2448	Psme_SNP_contig08105_2448	63732435	0	260	1	1	0	0	0	0.9085	0.5178	0.5178	0	1	1	0.019	0.005	0.497	0.022	0.975	0.022	0.857	0.1	1.045	0.118	0.86	0.1	260	0	0	1	1	0	0
64	psme_1_1_000341_283	Psme_SNP_contig08495_283	50797449	0	260	1	1	0	0	0	0.8004	0.3868	0.3868	0	1	1	0.033	0.005	0.505	0.022	0.976	0.022	2.847	0.25	3.643	0.411	2.387	0.208	260	0	0	1	1	0	0
65	psme_1_1_000374_689	Psme_SNP_contig09578_689	27651400	0	260	1	0.523	0.404	0.073	0.275	0.8163	0.8398	0.8398	0.0128	0.8983	1	0.022	0.008	0.498	0.027	0.985	0.014	1.67	0.131	1.823	0.128	1.487	0.105	136	105	19	1	1	1	1
66	psme_1_1_000376_5483	Psme_SNP_contig09599_5483	61717339	0	260	1	0.923	0.069	0.008	0.042	0.8047	0.8228	0.8228	-0.1312	0.1894	0.8705	0.008	0.005	0.585	0.024	0.984	0.021	1.692	0.1	2.137	0.201	1.82	0.159	240	18	2	0.0669426	1	1	1
67	psme_1_1_000379_1508	Psme_SNP_contig09725_1508	30771406	1	259	0.996	0.139	0.483	0.378	0.38	0.9119	0.9461	0.9461	0.0239	0.8109	1	0.015	0.011	0.512	0.032	0.996	0.007	1.282	0.1	1.364	0.1	1.159	0.1	36	125	98	0.792133	1	1	1
68	psme_1_1_000379_338	Psme_SNP_contig09725_338	54725317	0	260	1	0.008	0.212	0.781	0.113	0.9347	0.963	0.963	0.0515	0.6068	1	0.004	0.021	0.579	0.022	0.995	0.006	0.835	0.1	0.946	0.1	0.901	0.1	2	55	203	0.548464	1	1	1
69	psme_1_1_000380_1519	Psme_SNP_contig09870_1519	48690420	1	259	0.996	0.151	0.486	0.363	0.394	0.8261	0.8535	0.8535	0.0189	0.8499	1	0.009	0.011	0.45	0.03	0.993	0.008	1.975	0.158	2.12	0.166	1.581	0.1	39	126	94	0.796003	1	1	1
70	psme_1_1_000382_946	Psme_SNP_contig10182_946	47748370	0	260	1	0.012	0.135	0.854	0.079	0.8463	0.8797	0.8797	-0.0729	0.466	1	0.012	0.02	0.491	0.019	0.996	0.007	1.481	0.136	1.602	0.132	1.281	0.1	3	35	222	0.201244	1	1	1
71	psme_1_1_000384_1538	Psme_SNP_contig10262_1538	17770351	58	202	0.777	0.401	0.564	0.035	0.317	0.5245	0.2976	0.258	0.3037	0.0024	0.1953	0.176	0.086	0.602	0.133	0.98	0.022	0.648	0.1	0.794	0.129	0.693	0.1	81	114	7	8.96372e-06	0	0	0
72	psme_1_1_000391_225	Psme_SNP_contig10584_225	25755491	0	260	1	0	0	1	0	0.5743	0.1935	0.1935	0	1	0.525	0.018	0.022	0.366	0.022	0.713	0.044	2.211	0.21	2.859	0.323	2.003	0.209	0	0	260	1	1	0	0
73	psme_1_1_000395_398	Psme_SNP_contig10690_398	53698464	208	52	0.2	0	1	0	0.5	0.5267	0.1694	0.1528	1	0	0.2677	0.021	0.022	0.429	0.13	0.971	0.022	0.054	0.1	0.056	0.1	0.077	0.1	0	52	0	3.15812e-15	0	0	0
74	psme_1_1_000395_71	Psme_SNP_contig10690_71	39759348	1	259	0.996	0.023	0.347	0.629	0.197	0.8106	0.8315	0.8315	0.0987	0.3237	0.8208	0.083	0.02	0.671	0.028	0.976	0.009	0.361	0.1	0.454	0.1	0.511	0.1	6	90	163	0.166368	1	1	1
75	psme_1_1_000398_1782	Psme_SNP_contig10782_1782	22751373	0	260	1	0.019	0.296	0.685	0.167	0.9261	0.9569	0.9569	0.0629	0.5295	1	0.006	0.019	0.514	0.02	0.997	0.006	1.117	0.103	1.172	0.1	0.994	0.1	5	77	178	0.379901	1	1	1
76	psme_1_1_000398_242	Psme_SNP_contig10782_242	64782314	1	259	0.996	0.958	0.042	0	0.021	0.7632	0.6866	0.6866	0.005	0.9605	0.4886	0.049	0.015	0.382	0.053	0.969	0.022	1.303	0.268	1.287	0.206	0.922	0.1	248	11	0	1	1	1	1
77	psme_1_1_000401_2426	Psme_SNP_contig10893_2426	40672390	6	254	0.977	0.374	0.445	0.181	0.404	0.662	0.5668	0.52	-0.0758	0.4482	0.3176	0.032	0.012	0.496	0.06	0.83	0.045	0.345	0.1	0.424	0.1	0.49	0.1	95	113	46	0.241016	1	1	1
78	psme_1_1_000406_2526	Psme_SNP_contig11126_2526	24653386	0	260	1	0.027	0.258	0.715	0.156	0.8415	0.8738	0.8738	-0.0202	0.8398	1	0.083	0.018	0.642	0.019	0.959	0.007	0.748	0.1	0.909	0.1	0.962	0.1	7	67	186	0.812507	1	1	1
79	psme_1_1_000409_392	Psme_SNP_contig11367_392	40731391	260	0	0	0	0	0	0	0.429	0	0	0	0	0.2187	0.014	0.022	0.288	0.022	0.562	0.103	2.307	0.219	2.993	0.338	2.082	0.301					0	0	0
80	psme_1_1_000421_1038	Psme_SNP_contig11747_1038	27662464	0	260	1	0.104	0.45	0.446	0.329	0.9175	0.9505	0.9505	0.0195	0.8458	0.9763	0.031	0.013	0.56	0.036	0.99	0.008	0.702	0.1	0.78	0.1	0.728	0.1	27	117	116	0.88818	1	1	1
81	psme_1_1_000427_164	Psme_SNP_contig11904_164	38798324	1	259	0.996	0.073	0.351	0.575	0.249	0.6825	0.6058	0.6058	-0.0606	0.5443	0.426	0.135	0.053	0.545	0.043	0.988	0.011	1.378	0.13	1.371	0.121	1.146	0.1	19	91	149	0.321394	1	1	1
82	psme_1_1_000436_548	Psme_SNP_contig12268_548	66778341	20	240	0.923	0.196	0.583	0.221	0.488	0.393	0.1856	0.184	0.1674	0.0941	0.2368	0.03	0.01	0.321	0.044	0.558	0.056	2.704	0.243	3.024	0.273	2.826	0.3	47	140	53	0.0138662	1	1	1
83	psme_1_1_000437_307	Psme_SNP_contig12275_307	22641416	1	259	0.996	1	0	0	0	0.8578	0.4537	0.4537	0	1	0.837	0.031	0.034	0.503	0.022	0.976	0.022	1.239	0.245	1.533	0.173	1.177	0.103	259	0	0	1	1	0	0
84	psme_1_1_000438_2896	Psme_SNP_contig12326_2896	57751350	3	257	0.988	0.868	0.125	0.008	0.07	0.358	0.158	0.158	-0.0438	0.6616	0.3913	0.572	0.033	0.778	0.02	0.988	0.021	2.533	0.185	2.326	0.205	1.95	0.171	223	32	2	0.352413	1	1	1
85	psme_1_1_000440_213	Psme_SNP_contig12337_213	33662395	16	244	0.938	0.004	0.127	0.869	0.068	0.4938	0.2919	0.2901	0.0074	0.9407	0.3287	0.013	0.022	0.352	0.034	0.606	0.043	1.508	0.143	2.032	0.207	2.087	0.16	1	31	212	1	1	1	1
86	psme_1_1_000444_689	Psme_SNP_contig12483_689	64787309	1	259	0.996	0	0.143	0.857	0.071	0.7862	0.7265	0.7265	0.0763	0.4455	0.6698	0.028	0.022	0.563	0.057	0.989	0.006	1.47	0.139	1.91	0.199	1.534	0.132	0	37	222	0.626012	1	1	1
87	psme_1_1_000449_411	Psme_SNP_contig12620_411	40773457	0	260	1	0.177	0.542	0.281	0.448	0.9322	0.9612	0.9612	0.0964	0.3348	1	0.007	0.01	0.557	0.027	0.996	0.009	0.695	0.1	0.752	0.1	0.711	0.1	46	141	73	0.134052	1	1	1
88	psme_1_1_000454_1915	Psme_SNP_contig12725_1915	17797312	0	260	1	0.081	0.419	0.5	0.29	0.8271	0.8548	0.8548	0.0172	0.8631	0.5565	0.037	0.013	0.643	0.029	0.952	0.026	0.557	0.1	0.712	0.1	0.766	0.1	21	109	130	0.880631	1	1	1
89	psme_1_1_000456_1403	Psme_SNP_contig12847_1403	31684458	1	259	0.996	0.143	0.49	0.367	0.388	0.8138	0.8362	0.8362	0.0325	0.7454	0.7691	0.054	0.02	0.542	0.037	0.954	0.017	0.839	0.1	0.901	0.1	0.829	0.1	37	127	95	0.694667	1	1	1
90	psme_1_1_000456_71	Psme_SNP_contig12847_71	69628300	0	260	1	1	0	0	0	0.8964	0.5022	0.5022	0	1	1	0.051	0.009	0.513	0.022	0.976	0.022	0.416	0.1	0.492	0.1	0.465	0.1	260	0	0	1	1	0	0
91	psme_1_1_000460_464	Psme_SNP_contig12887_464	11729501	260	0	0	0	0	0	0	0.4066	0	0	0	0	0.192	0.015	0.022	0.299	0.022	0.583	0.126	1.722	0.163	2.191	0.247	1.6	0.249					0	0	0
92	psme_1_1_000463_877	Psme_SNP_contig12932_877	11646354	260	0	0	0	0	0	0	0.4485	0	0	0	0	0.1721	0.129	0.07	0.471	0.129	0.974	0.022	0.03	0.1	0.034	0.1	0.053	0.1					0	0	0
93	psme_1_1_000466_197	Psme_SNP_contig13093_197	53644416	0	260	1	0.215	0.515	0.269	0.473	0.8869	0.9241	0.9241	0.0338	0.7356	0.8411	0.02	0.011	0.594	0.038	0.993	0.009	0.749	0.104	0.927	0.1	0.914	0.1	56	134	70	0.620601	1	1	1
94	psme_1_1_000468_1752	Psme_SNP_contig13145_1752	17754370	3	257	0.988	1	0	0	0	0.6512	0.2468	0.2468	0	1	0.4123	0.141	0.079	0.56	0.022	0.979	0.022	1.821	0.262	2.289	0.258	1.633	0.142	257	0	0	1	1	0	0
95	psme_1_1_000478_833	Psme_SNP_contig13388_833	60679312	260	0	0	0	0	0	0	0.4476	0	0	0	0	0.5301	0.013	0.022	0.275	0.022	0.538	0.027	1.425	0.135	1.79	0.202	1.349	0.1					0	0	0
96	psme_1_1_000480_1036	Psme_SNP_contig13444_1036	32699378	0	260	1	0.408	0.458	0.135	0.363	0.9371	0.9646	0.9646	-0.0109	0.9136	0.9925	0.028	0.011	0.572	0.029	0.992	0.013	0.551	0.1	0.595	0.1	0.586	0.1	106	119	35	0.89344	1	1	1
97	psme_1_1_000483_994	Psme_SNP_contig13570_994	30784320	4	256	0.985	0.211	0.539	0.25	0.48	0.8012	0.8174	0.7914	0.0798	0.425	0.3802	0.004	0.009	0.413	0.098	0.985	0.009	1.032	0.155	1.054	0.197	0.78	0.1	54	138	64	0.259364	1	1	1
98	psme_1_1_000484_716	Psme_SNP_contig13572_716	40648388	13	247	0.95	0	0	1	0	0.5354	0.1707	0.1707	0	1	0.3973	0.016	0.022	0.332	0.022	0.649	0.057	1.924	0.183	2.465	0.278	1.768	0.248	0	0	247	1	1	0	0
99	psme_1_1_000487_449	Psme_SNP_contig13700_449	63669501	1	259	0.996	0	0.089	0.911	0.044	0.8618	0.8433	0.8433	0.0428	0.6689	0.7512	0.033	0.022	0.667	0.037	0.989	0.006	0.554	0.1	0.716	0.1	0.771	0.1	0	23	236	1	1	1	1
100	psme_1_1_000490_105	Psme_SNP_contig13713_105	60677427	11	249	0.958	1	0	0	0	0.5593	0.1844	0.1844	0	1	0.443	0.309	0.054	0.646	0.022	0.983	0.022	2.44	0.294	3.104	0.35	2.094	0.183	249	0	0	1	1	0	0
101	psme_1_1_000492_365	Psme_SNP_contig13801_365	14660465	0	260	1	0	0.096	0.904	0.048	0.8368	0.8078	0.8078	0.0477	0.6332	0.6885	0.037	0.022	0.733	0.029	0.987	0.008	0.374	0.1	0.476	0.1	0.558	0.1	0	25	235	1	1	1	1
102	psme_1_1_000494_187	Psme_SNP_contig13918_187	39725508	38	222	0.854	0.014	0.293	0.694	0.16	0.4854	0.2813	0.2555	0.0897	0.3695	0.2143	0.02	0.02	0.388	0.077	0.668	0.054	0.447	0.1	0.476	0.1	0.496	0.1	3	65	154	0.312927	1	1	1
103	psme_1_1_000505_73	Psme_SNP_contig14225_73	70652450	37	223	0.858	0	0	1	0	0.5273	0.1663	0.1639	0	1	0.2287	0.017	0.022	0.348	0.022	0.679	0.122	1.889	0.179	2.418	0.273	1.739	0.331	0	0	223	1	1	0	0
104	psme_1_1_000512_553	Psme_SNP_contig14505_553	18709455	8	252	0.969	1	0	0	0	0.6512	0.2468	0.2468	0	1	0.4021	0.14	0.082	0.559	0.022	0.979	0.022	2.073	0.358	2.62	0.296	1.823	0.159	252	0	0	1	1	0	0
105	psme_1_1_000522_1431	Psme_SNP_contig14789_1431	61707356	8	252	0.969	0	0	1	0	0.5694	0.1904	0.1904	0	1	0.3993	0.018	0.022	0.37	0.022	0.722	0.066	2.679	0.254	3.509	0.396	2.382	0.337	0	0	252	1	1	0	0
106	psme_1_1_000524_660	Psme_SNP_contig14836_660	10774481	9	251	0.965	0	0.295	0.705	0.147	0.6292	0.449	0.449	0.1729	0.0839	0.2946	0.043	0.022	0.856	0.043	0.999	0.006	1.646	0.156	2.239	0.233	1.915	0.18	0	74	177	0.00393805	1	1	1
107	psme_1_1_000525_489	Psme_SNP_contig14843_489	49749388	1	259	0.996	0.081	0.444	0.475	0.303	0.7308	0.6973	0.6973	0.051	0.6097	0.6392	0.069	0.024	0.469	0.039	0.989	0.008	2.267	0.196	2.403	0.226	1.771	0.113	21	115	123	0.46417	1	1	1
108	psme_1_1_000526_339	Psme_SNP_contig14852_339	13807324	0	260	1	0.123	0.481	0.396	0.363	0.8944	0.9311	0.9311	0.039	0.6964	1	0.029	0.012	0.603	0.022	0.983	0.008	0.892	0.1	1.053	0.1	1.049	0.1	32	125	103	0.592754	1	1	1
109	psme_1_1_000527_890	Psme_SNP_contig14931_890	40683342	0	260	1	0.858	0.135	0.008	0.075	0.8375	0.8686	0.8686	-0.0296	0.7672	1	0.002	0.006	0.45	0.026	0.993	0.021	1.68	0.127	1.806	0.169	1.322	0.113	223	35	2	0.642424	1	1	1
110	psme_1_1_000528_963	Psme_SNP_contig14945_963	32772337	1	259	0.996	0.097	0.367	0.537	0.28	0.9078	0.9427	0.9427	-0.0901	0.3674	0.7696	0.021	0.014	0.616	0.041	0.992	0.008	0.468	0.1	0.556	0.1	0.578	0.1	25	95	139	0.164541	1	1	1
111	psme_1_1_000529_681	Psme_SNP_contig15052_681	26654378	0	260	1	1	0	0	0	0.766	0.3501	0.3501	0	1	0.748	0.046	0.04	0.511	0.022	0.976	0.022	2.283	0.214	2.896	0.327	1.979	0.173	260	0	0	1	1	0	0
112	psme_1_1_000535_829	Psme_SNP_contig15217_829	23759382	1	259	0.996	0.12	0.309	0.571	0.274	0.8292	0.8578	0.8578	-0.2239	0.0252	0.4478	0.027	0.016	0.291	0.043	0.979	0.014	0.623	0.1	0.476	0.1	0.273	0.1	31	80	148	0.000503175	1	1	1
113	psme_1_1_000536_625	Psme_SNP_contig15289_625	56634390	7	253	0.973	0.158	0.478	0.364	0.397	0.8684	0.9053	0.9053	-0.0013	0.9897	0.4809	0.033	0.02	0.478	0.073	0.984	0.009	0.733	0.1	0.7	0.1	0.6	0.1	40	121	92	1	1	1	1
114	psme_1_1_000538_272	Psme_SNP_contig15311_272	72609307	0	260	1	0	0.012	0.988	0.006	0.78	0.7159	0.7159	0	1	0.7003	0.028	0.022	0.554	0.051	0.983	0.01	1.445	0.137	1.909	0.219	1.596	0.129	0	3	257	1	1	1	1
115	psme_1_1_000541_2029	Psme_SNP_contig15334_2029	22773480	1	259	0.996	0.498	0.425	0.077	0.29	0.8153	0.8384	0.8384	0.0322	0.7471	0.4612	0.018	0.007	0.284	0.051	0.964	0.015	0.807	0.1	0.613	0.1	0.377	0.1	129	110	20	0.65331	1	1	1
116	psme_1_1_000547_202	Psme_SNP_contig15588_202	16604456	0	260	1	0.088	0.427	0.485	0.302	0.9237	0.9552	0.9552	0.0128	0.8982	0.9111	0.021	0.013	0.45	0.034	0.981	0.01	0.59	0.1	0.558	0.1	0.482	0.1	23	111	126	0.884076	1	1	1
117	psme_1_1_000549_155	Psme_SNP_contig15626_155	11645302	1	259	0.996	0.131	0.541	0.328	0.402	0.8614	0.8976	0.8976	0.1247	0.2124	0.5999	0.003	0.012	0.592	0.059	0.994	0.008	0.797	0.1	0.935	0.1	0.914	0.1	34	140	85	0.052915	1	1	1
118	psme_1_1_000552_103	Psme_SNP_contig15683_103	72785375	0	260	1	0.619	0.323	0.058	0.219	0.9071	0.9422	0.9422	-0.0563	0.5737	1	0.058	0.007	0.564	0.026	0.991	0.015	0.695	0.1	0.734	0.1	0.673	0.1	161	84	15	0.366	1	1	1
119	psme_1_1_000559_1205	Psme_SNP_contig15941_1205	17810356	0	260	1	0.1	0.388	0.512	0.294	0.9313	0.9606	0.9606	-0.0647	0.5179	0.8829	0.01	0.014	0.582	0.038	0.989	0.008	0.566	0.1	0.626	0.1	0.635	0.1	26	101	133	0.297539	1	1	1
120	psme_1_1_000561_360	Psme_SNP_contig15956_360	13748307	1	259	0.996	0.077	0.429	0.494	0.292	0.898	0.9344	0.9344	0.0376	0.7073	0.7836	0.016	0.014	0.618	0.04	0.994	0.008	0.372	0.1	0.435	0.1	0.469	0.1	20	111	128	0.651815	1	1	1
121	psme_1_1_000562_1808	Psme_SNP_contig16008_1808	39654423	0	260	1	0	0.073	0.927	0.037	0.8681	0.8515	0.8515	0.0309	0.7574	1	0.032	0.022	0.634	0.03	0.997	0.005	0.713	0.1	0.871	0.1	0.765	0.1	0	19	241	1	1	1	1
122	psme_1_1_000564_1979	Psme_SNP_contig16074_1979	51625429	0	260	1	0.388	0.454	0.158	0.385	0.921	0.9532	0.9532	-0.0412	0.68	1	0.032	0.008	0.571	0.022	0.979	0.014	0.821	0.1	0.913	0.1	0.887	0.1	101	118	41	0.513522	1	1	1
123	psme_1_1_000565_604	Psme_SNP_contig16093_604	12642380	13	247	0.95	0.846	0.15	0.004	0.079	0.6734	0.5247	0.5178	0.0299	0.7651	0.3065	0.184	0.074	0.59	0.059	0.98	0.022	1.222	0.166	1.245	0.133	0.911	0.1	209	37	1	1	1	1	1
124	psme_1_1_000578_19	Psme_SNP_contig16326_19	25729368	1	259	0.996	0.023	0.201	0.776	0.124	0.8464	0.8799	0.8799	-0.0729	0.4659	0.8685	0.013	0.02	0.515	0.038	0.997	0.005	1.467	0.13	1.547	0.128	1.266	0.1	6	52	201	0.246607	1	1	1
125	psme_1_1_000585_885	Psme_SNP_contig16439_885	74679302	1	259	0.996	0.116	0.429	0.456	0.33	0.818	0.8422	0.8422	-0.031	0.7566	0.8367	0.002	0.012	0.453	0.042	0.976	0.013	1.558	0.128	1.637	0.142	1.301	0.1	30	111	118	0.67314	1	1	1
126	psme_1_1_000586_255	Psme_SNP_contig16456_255	23628301	1	259	0.996	0.297	0.506	0.197	0.45	0.9078	0.9428	0.9428	0.0219	0.8268	0.7262	0.008	0.012	0.563	0.045	0.986	0.013	0.731	0.1	0.832	0.1	0.793	0.1	77	131	51	0.801936	1	1	1
127	psme_1_1_000587_236	Psme_SNP_contig16457_236	45731463	0	260	1	0.2	0.504	0.296	0.452	0.9022	0.938	0.938	0.0171	0.8643	0.9009	0.034	0.019	0.596	0.034	0.991	0.009	0.652	0.1	0.738	0.1	0.727	0.1	52	131	77	0.900309	1	1	1
128	psme_1_1_000598_525	Psme_SNP_contig16638_525	63698508	0	260	1	0.738	0.242	0.019	0.14	0.7593	0.7486	0.7486	0.004	0.9685	0.5319	0.001	0.005	0.426	0.045	0.864	0.037	1.198	0.111	1.299	0.133	1.17	0.103	192	63	5	1	1	1	1
129	psme_1_1_000602_1573	Psme_SNP_contig16697_1573	74618427	3	257	0.988	0.167	0.366	0.467	0.35	0.8313	0.8606	0.8606	-0.1963	0.0496	0.6121	0.071	0.051	0.593	0.034	0.991	0.008	0.684	0.134	0.911	0.1	0.827	0.1	43	94	120	0.00240908	1	1	1
130	psme_1_1_000603_1064	Psme_SNP_contig16700_1064	27715473	0	260	1	1	0	0	0	0.8825	0.4845	0.4845	0	1	1	0.043	0.007	0.51	0.022	0.976	0.022	0.871	0.1	1.063	0.12	0.872	0.1	260	0	0	1	1	0	0
131	psme_1_1_000606_106	Psme_SNP_contig16761_106	57602504	260	0	0	0	0	0	0	0.5313	0	0	0	0	0.3118	0.022	0.022	0.432	0.109	0.972	0.022	0.028	0.1	0.028	0.1	0.044	0.1					0	0	0
132	psme_1_1_000610_389	Psme_SNP_contig16910_389	28658416	2	258	0.992	0.481	0.426	0.093	0.306	0.5533	0.3759	0.3759	0.0035	0.9724	0.5212	0.007	0.008	0.382	0.025	0.625	0.021	0.81	0.1	1.092	0.103	1.212	0.103	124	110	24	1	1	1	1
133	psme_1_1_000611_12	Psme_SNP_contig16976_12	72660481	0	260	1	0	0	1	0	0.5976	0.2084	0.2084	0	1	0.5826	0.019	0.022	0.383	0.022	0.746	0.04	2.062	0.196	2.655	0.3	1.882	0.165	0	0	260	1	1	0	0
134	psme_1_1_000616_1546	Psme_SNP_contig17082_1546	65746463	0	260	1	0.112	0.427	0.462	0.325	0.8952	0.9318	0.9318	-0.027	0.7875	1	0.036	0.014	0.599	0.023	0.962	0.01	0.52	0.1	0.626	0.1	0.658	0.1	29	111	120	0.672281	1	1	1
135	psme_1_1_000618_58	Psme_SNP_contig17191_58	65682458	1	259	0.996	0.514	0.386	0.1	0.293	0.7752	0.7758	0.7758	-0.0689	0.4909	0.6858	0.051	0.009	0.325	0.031	0.873	0.033	0.896	0.1	0.725	0.1	0.589	0.1	133	100	26	0.293633	1	1	1
136	psme_1_1_000618_884	Psme_SNP_contig17191_884	15703392	0	260	1	0	0	1	0	0.923	0.5366	0.5366	0	1	1	0.025	0.022	0.506	0.022	0.988	0.006	0.622	0.1	0.739	0.1	0.639	0.1	0	0	260	1	1	0	0
137	psme_1_1_000622_2384	Psme_SNP_contig17249_2384	61719475	1	259	0.996	0	0	1	0	0.5908	0.204	0.204	0	1	0.5599	0.018	0.022	0.375	0.022	0.731	0.041	4.339	0.412	5.871	0.663	3.678	0.362	0	0	259	1	1	0	0
138	psme_1_1_000632_715	Psme_SNP_contig17425_715	41634384	0	260	1	0.027	0.235	0.738	0.144	0.8239	0.8505	0.8505	-0.0496	0.6201	0.6845	0.06	0.019	0.75	0.026	0.989	0.009	0.232	0.1	0.367	0.1	0.458	0.1	7	61	192	0.447785	1	1	1
139	psme_1_1_000636_309	Psme_SNP_contig17478_309	20673509	0	260	1	0	0	1	0	0.9066	0.5153	0.5153	0	1	1	0.024	0.022	0.501	0.022	0.978	0.006	1.141	0.108	1.412	0.159	1.104	0.1	0	0	260	1	1	0	0
140	psme_1_1_000639_849	Psme_SNP_contig17543_849	27785504	1	259	0.996	0.737	0.239	0.023	0.143	0.8139	0.8363	0.8363	-0.0225	0.8219	0.5309	0.031	0.007	0.708	0.034	0.988	0.018	0.765	0.1	1.087	0.1	1.153	0.1	191	62	6	0.619571	1	1	1
141	psme_1_1_000645_633	Psme_SNP_contig17690_633	64653328	0	260	1	1	0	0	0	0.8004	0.3868	0.3868	0	1	1	0.032	0.011	0.504	0.022	0.976	0.022	3.604	0.362	4.657	0.526	2.917	0.255	260	0	0	1	1	0	0
142	psme_1_1_000654_1783	Psme_SNP_contig17851_1783	25638471	0	260	1	0.231	0.469	0.3	0.465	0.9232	0.9548	0.9548	-0.057	0.5686	1	0.009	0.009	0.468	0.019	0.975	0.015	1.21	0.1	1.258	0.1	1.049	0.1	60	122	78	0.383057	1	1	1
143	psme_1_1_000656_60	Psme_SNP_contig17888_60	30757486	97	163	0.627	0.196	0.061	0.742	0.227	0.8211	0.8466	0.8466	-0.8252	0	0.7829	0.014	0.015	0.696	0.031	0.997	0.008	0.385	0.1	0.873	0.1	0.631	0.1	32	10	121	7.44842e-24	0	0	0
144	psme_1_1_000660_63	Psme_SNP_contig17968_63	45767349	1	259	0.996	0.344	0.456	0.201	0.429	0.7678	0.7632	0.7632	-0.0698	0.4851	0.6853	0.044	0.011	0.494	0.055	0.984	0.01	1.774	0.218	1.872	0.19	1.491	0.1	89	118	52	0.255998	1	1	1
145	psme_1_1_000686_354	Psme_SNP_contig18252_354	21608373	1	259	0.996	0.201	0.483	0.317	0.442	0.8648	0.9014	0.9014	-0.0216	0.8288	1	0.002	0.009	0.367	0.026	0.991	0.01	1.344	0.1	1.245	0.1	0.901	0.1	52	125	82	0.707433	1	1	1
146	psme_1_1_000690_90	Psme_SNP_contig18296_90	47628439	43	217	0.835	0.576	0.419	0.005	0.214	0.5306	0.3052	0.2829	0.2453	0.0141	0.2158	0.182	0.055	0.524	0.103	0.976	0.022	1.589	0.191	1.547	0.184	1.061	0.1	125	91	1	7.99404e-05	1	0	0
147	psme_1_1_000696_59	Psme_SNP_contig18360_59	29768377	14	246	0.946	0.175	0.52	0.305	0.435	0.7364	0.7076	0.6912	0.0586	0.5581	0.2783	0.11	0.032	0.732	0.085	0.991	0.009	0.411	0.1	0.635	0.1	0.685	0.1	43	128	75	0.436112	1	1	1
148	psme_1_1_000697_21	Psme_SNP_contig18366_21	22768470	0	260	1	1	0	0	0	0.7739	0.3583	0.3583	0	1	1	0.053	0.018	0.514	0.022	0.976	0.022	2.682	0.387	3.425	0.386	2.27	0.198	260	0	0	1	1	0	0
149	psme_1_1_000712_126	Psme_SNP_contig18473_126	45772352	0	260	1	0.054	0.358	0.588	0.233	0.8626	0.899	0.899	0.0017	0.9866	0.729	0.028	0.017	0.683	0.032	0.99	0.01	0.223	0.1	0.312	0.1	0.373	0.1	14	93	153	1	1	1	1
150	psme_1_1_000714_471	Psme_SNP_contig18493_471	26703410	15	245	0.942	0.147	0.514	0.339	0.404	0.7171	0.6684	0.3406	0.0679	0.4973	0.2929	0.127	0.037	0.71	0.048	0.927	0.026	0.066	0.1	0.097	0.1	0.124	0.1	36	126	83	0.352844	1	1	1
151	psme_1_1_000730_232	Psme_SNP_contig18669_232	10689388	5	255	0.981	0.039	0.384	0.576	0.231	0.3977	0.1897	0.1897	0.0805	0.4208	0.3142	0.544	0.043	0.777	0.031	0.998	0.009	1.603	0.147	1.479	0.124	1.299	0.102	10	98	147	0.289017	1	1	1
152	psme_1_1_000743_378	Psme_SNP_contig18842_378	70774452	1	259	0.996	0.305	0.506	0.189	0.442	0.8331	0.8629	0.8619	0.0253	0.8	0.4833	0.029	0.01	0.34	0.055	0.978	0.014	1.136	0.101	0.926	0.1	0.57	0.1	79	131	49	0.800965	1	1	1
153	psme_1_1_000744_251	Psme_SNP_contig18856_251	40787396	1	259	0.996	0.019	0.205	0.776	0.122	0.827	0.8548	0.8548	-0.0422	0.6729	0.6827	0.034	0.019	0.424	0.038	0.942	0.01	1.088	0.1	1.1	0.1	0.843	0.1	5	53	201	0.555675	1	1	1
154	psme_1_1_000744_73	Psme_SNP_contig18856_73	12736488	1	259	0.996	0.776	0.205	0.019	0.122	0.6411	0.5274	0.5274	-0.0422	0.6729	0.4014	0.17	0.018	0.354	0.028	0.957	0.019	3.514	0.433	3.107	0.328	1.661	0.154	201	53	5	0.555675	1	1	1
155	psme_1_1_000745_412	Psme_SNP_contig18860_412	14619410	0	260	1	0.488	0.4	0.112	0.312	0.9097	0.9443	0.9443	-0.0675	0.4995	1	0.032	0.008	0.538	0.021	0.975	0.013	0.909	0.1	0.982	0.1	0.893	0.1	127	104	29	0.3108	1	1	1
156	psme_1_1_000756_547	Psme_SNP_contig18986_547	55672434	1	259	0.996	0.027	0.722	0.251	0.388	0.5999	0.4023	0.2655	0.5203	0	0.2634	0.024	0.022	0.481	0.151	0.986	0.009	1.363	0.129	1.572	0.262	1	0.1	7	187	65	9.97912e-19	0	1	0
157	psme_1_1_000771_64	Psme_SNP_contig19132_64	19761332	0	260	1	0.062	0.377	0.562	0.25	0.8585	0.8942	0.8942	0.0051	0.9591	0.7547	0.012	0.014	0.567	0.029	0.954	0.022	1.206	0.105	1.453	0.11	1.336	0.1	16	98	146	1	1	1	1
158	psme_1_1_000777_1097	Psme_SNP_contig19158_1097	50615357	2	258	0.992	0.167	0.481	0.353	0.407	0.9161	0.9494	0.9494	-0.0043	0.9657	0.7734	0.011	0.011	0.57	0.046	0.989	0.008	0.83	0.1	0.928	0.1	0.892	0.1	43	124	91	1	1	1	1
159	psme_1_1_000794_113	Psme_SNP_contig19327_113	51768323	0	260	1	0.665	0.315	0.019	0.177	0.8049	0.823	0.823	0.0829	0.4072	1	0.017	0.007	0.511	0.028	0.991	0.019	1.672	0.123	1.875	0.16	1.528	0.125	173	82	5	0.283774	1	1	1
160	psme_1_1_000804_164	Psme_SNP_contig19435_164	25682450	1	259	0.996	0	0	1	0	0.9118	0.522	0.522	0	1	1	0.024	0.022	0.496	0.022	0.968	0.013	0.501	0.1	0.586	0.1	0.525	0.1	0	0	259	1	1	0	0
161	psme_1_1_000804_95	Psme_SNP_contig19435_95	37631323	0	260	1	1	0	0	0	0.898	0.5041	0.5041	0	1	1	0.03	0.006	0.503	0.022	0.976	0.022	0.772	0.1	0.937	0.106	0.787	0.1	260	0	0	1	1	0	0
162	psme_1_1_000810_316	Psme_SNP_contig19475_316	71613307	0	260	1	0.758	0.219	0.023	0.133	0.9081	0.943	0.943	-0.0475	0.6347	0.9308	0.003	0.006	0.431	0.04	0.982	0.019	1.186	0.1	1.2	0.1	0.875	0.1	197	57	6	0.419405	1	1	1
163	psme_1_1_000810_810	Psme_SNP_contig19475_810	18623492	0	260	1	0	0.012	0.988	0.006	0.7812	0.718	0.718	0	1	0.8073	0.019	0.022	0.38	0.022	0.987	0.006	1.216	0.115	1.467	0.162	1.067	0.1	0	3	257	1	1	1	1
164	psme_1_1_000811_110	Psme_SNP_contig19480_110	23800470	26	234	0.9	0	0	1	0	0.6026	0.2118	0.2082	0	1	0.2761	0.02	0.022	0.416	0.022	0.811	0.121	1.987	0.188	2.551	0.288	1.82	0.214	0	0	234	1	1	0	0
165	psme_1_1_000813_753	Psme_SNP_contig19507_753	24724471	0	260	1	0.477	0.419	0.104	0.313	0.5143	0.3189	0.3189	-0.026	0.7951	0.5511	0.424	0.016	0.718	0.037	0.989	0.012	1.654	0.164	1.539	0.168	1.363	0.112	124	109	27	0.667012	1	1	1
166	psme_1_1_000827_39	Psme_SNP_contig19648_39	16636340	1	259	0.996	0.023	0.313	0.664	0.18	0.8759	0.9132	0.9132	0.0616	0.5382	0.9544	0.015	0.018	0.649	0.03	0.998	0.006	0.736	0.1	0.897	0.1	0.916	0.1	6	81	172	0.402399	1	1	1
167	psme_1_1_000835_548	Psme_SNP_contig19719_548	28752351	0	260	1	0.869	0.131	0	0.065	0.8133	0.7716	0.7716	0.0691	0.4897	0.9007	0.014	0.006	0.577	0.022	0.979	0.022	0.97	0.1	1.136	0.1	0.903	0.1	226	34	0	0.610317	1	1	1
168	psme_1_1_000836_44	Psme_SNP_contig19730_44	66616388	260	0	0	0	0	0	0	0.2836	0	0	0	0	0.1662	0.012	0.022	0.244	0.022	0.476	0.117	3.109	0.295	4.114	0.464	2.724	0.318					0	0	0
169	psme_1_1_000842_802	Psme_SNP_contig19792_802	31810434	0	260	1	0.023	0.254	0.723	0.15	0.9394	0.9661	0.9661	-0.0045	0.9639	1	0.007	0.018	0.529	0.019	0.993	0.006	1.125	0.1	1.253	0.1	1.09	0.1	6	66	188	1	1	1	1
170	psme_1_1_000844_94	Psme_SNP_contig19841_94	49802382	0	260	1	0.831	0.165	0.004	0.087	0.9159	0.9493	0.9493	0.0459	0.646	0.9097	0.04	0.01	0.583	0.022	0.983	0.022	0.503	0.1	0.558	0.1	0.544	0.1	216	43	1	0.703662	1	1	1
171	psme_1_1_000859_138	Psme_SNP_contig19997_138	24616431	59	201	0.773	0.159	0.607	0.234	0.463	0.4475	0.2378	0.1887	0.2207	0.0273	0.1413	0.013	0.013	0.676	0.212	0.995	0.013	0.29	0.1	0.527	0.1	0.692	0.1	32	122	47	0.00276926	1	0	0
172	psme_1_1_000870_53	Psme_SNP_contig20114_53	47796380	25	235	0.904	0	0.026	0.974	0.013	0.5709	0.1914	0.1911	0.0003	0.9976	0.2458	0.019	0.022	0.393	0.022	0.766	0.13	0.789	0.1	0.952	0.107	0.791	0.139	0	6	229	1	1	1	1
173	psme_1_1_000874_425	Psme_SNP_contig20170_425	52691415	3	257	0.988	0.588	0.37	0.043	0.228	0.477	0.2711	0.2711	0.0513	0.6082	0.4272	0.006	0.006	0.267	0.03	0.554	0.038	1.207	0.102	1.273	0.124	1.245	0.1	151	95	11	0.481053	1	1	1
174	psme_1_1_000877_1132	Psme_SNP_contig20179_1132	47771509	19	241	0.927	1	0	0	0	0.7626	0.3465	0.2831	0	1	0.5108	0.102	0.063	0.54	0.022	0.978	0.022	0.156	0.1	0.177	0.1	0.202	0.1	241	0	0	1	1	0	0
175	psme_1_1_000892_209	Psme_SNP_contig20303_209	19658492	0	260	1	0.358	0.477	0.165	0.404	0.7975	0.8117	0.8117	-0.0095	0.9241	0.56	0.027	0.009	0.386	0.039	0.921	0.057	0.951	0.1	0.858	0.1	0.695	0.1	93	124	43	0.897683	1	1	1
176	psme_1_1_000903_473	Psme_SNP_contig20393_473	55707480	0	260	1	0	0	1	0	0.7253	0.31	0.31	0	1	0.9855	0.023	0.022	0.463	0.022	0.904	0.016	3.081	0.292	4.075	0.46	2.702	0.218	0	0	260	1	1	0	0
177	psme_1_1_000913_662	Psme_SNP_contig20494_662	54725500	0	260	1	0	0	1	0	0.9326	0.5493	0.5493	0	1	1	0.025	0.022	0.504	0.022	0.984	0.01	0.479	0.1	0.56	0.1	0.505	0.1	0	0	260	1	1	0	0
178	psme_1_1_000916_390	Psme_SNP_contig20516_390	21660315	5	255	0.981	0.753	0.247	0	0.124	0.7612	0.683	0.683	0.1409	0.159	0.3202	0.054	0.008	0.331	0.078	0.967	0.022	0.717	0.115	0.71	0.1	0.574	0.1	192	63	0	0.0189267	1	1	1
179	psme_1_1_000920_753	Psme_SNP_contig20555_753	35642426	0	260	1	1	0	0	0	0.911	0.521	0.521	0	1	1	0.005	0.005	0.49	0.022	0.975	0.022	0.956	0.1	1.171	0.132	0.944	0.1	260	0	0	1	1	0	0
180	psme_1_1_000925_93	Psme_SNP_contig20616_93	36662369	0	260	1	1	0	0	0	0.8848	0.4874	0.4874	0	1	1	0.04	0.006	0.508	0.022	0.976	0.022	0.871	0.1	1.063	0.12	0.872	0.1	260	0	0	1	1	0	0
181	psme_1_1_000930_72	Psme_SNP_contig20637_72	11610426	0	260	1	0.023	0.273	0.704	0.16	0.7903	0.8004	0.8004	0.0179	0.858	0.6261	0.012	0.018	0.505	0.06	0.989	0.006	1.556	0.143	1.783	0.22	1.465	0.167	6	71	183	1	1	1	1
182	psme_1_1_000936_225	Psme_SNP_contig20669_225	24806496	0	260	1	0.823	0.165	0.012	0.094	0.7932	0.805	0.805	-0.0311	0.7559	0.7076	0.059	0.009	0.377	0.036	0.901	0.02	0.705	0.1	0.649	0.1	0.504	0.1	214	43	3	0.482734	1	1	1
183	psme_1_1_000941_2255	Psme_SNP_contig20702_2255	16677452	0	260	1	0.619	0.315	0.065	0.223	0.5798	0.4184	0.4184	-0.0901	0.3674	0.6321	0.369	0.042	0.735	0.016	0.992	0.014	1.425	0.118	1.463	0.106	1.361	0.1	161	82	17	0.152448	1	1	1
184	psme_1_1_000945_121	Psme_SNP_contig20735_121	32651355	61	199	0.765	0.136	0.181	0.683	0.226	0.7738	0.7735	0.7735	-0.4831	0	0.4716	0.025	0.014	0.611	0.068	0.975	0.01	0.714	0.103	1.514	0.188	1.15	0.2	27	36	136	1.66622e-10	0	0	0
185	psme_1_1_000962_325	Psme_SNP_contig20845_325	39617475	16	244	0.938	0.07	0.369	0.561	0.254	0.5534	0.3761	0.3334	-0.0269	0.7876	0.2854	0.309	0.059	0.623	0.051	0.948	0.037	1.314	0.159	1.184	0.145	1.002	0.106	17	90	137	0.735109	1	1	1
186	psme_1_1_000970_84	Psme_SNP_contig20936_84	29734380	36	224	0.862	0	0.545	0.455	0.272	0.471	0.2377	0.2311	0.3742	0.0002	0.2273	0.027	0.022	0.536	0.083	0.788	0.027	1.654	0.157	2.304	0.217	2.071	0.17	0	122	102	1.174e-10	0	1	0
187	psme_1_1_000973_131	Psme_SNP_contig20959_131	15643401	5	255	0.981	0.478	0.416	0.106	0.314	0.8623	0.8986	0.8986	-0.0346	0.729	0.5496	0.014	0.008	0.615	0.056	0.988	0.012	0.733	0.1	0.923	0.1	0.913	0.1	122	106	27	0.563298	1	1	1
188	psme_1_1_000989_320	Psme_SNP_contig21109_320	29640416	0	260	1	0.058	0.338	0.604	0.227	0.9093	0.944	0.944	-0.0353	0.7239	0.6814	0.01	0.015	0.416	0.044	0.979	0.012	0.471	0.1	0.411	0.1	0.346	0.1	15	88	157	0.595611	1	1	1
189	psme_1_1_000990_257	Psme_SNP_contig21127_257	30714364	260	0	0	0	0	0	0	0.4258	0	0	0	0	0.1698	0.014	0.022	0.287	0.138	0.964	0.022	0.019	0.1	0.019	0.1	0.031	0.1					0	0	0
190	psme_1_1_001003_211	Psme_SNP_contig21245_211	28633348	1	259	0.996	0.178	0.525	0.297	0.44	0.8881	0.9253	0.9253	0.0655	0.5127	0.8926	0.041	0.014	0.618	0.033	0.993	0.009	0.454	0.1	0.527	0.1	0.54	0.1	46	136	77	0.315772	1	1	1
191	psme_1_1_001005_329	Psme_SNP_contig21273_329	11610352	0	260	1	0.2	0.527	0.273	0.463	0.7763	0.7777	0.7777	0.0595	0.5518	0.7522	0.018	0.013	0.609	0.041	0.986	0.009	1.766	0.131	2.169	0.184	1.851	0.157	52	137	71	0.383443	1	1	1
192	psme_1_1_001013_74	Psme_SNP_contig21355_74	38804475	78	182	0.7	0.368	0.308	0.324	0.478	0.7516	0.7351	0.7351	-0.3834	0.0001	0.3343	0.02	0.014	0.592	0.095	0.967	0.017	0.231	0.1	0.484	0.1	0.284	0.1	67	56	59	1.76896e-07	0	0	0
193	psme_1_1_001018_473	Psme_SNP_contig21402_473	27756466	0	260	1	0.119	0.462	0.419	0.35	0.911	0.9453	0.9453	0.0144	0.8857	0.9684	0.015	0.012	0.522	0.041	0.992	0.008	1.205	0.1	1.32	0.102	1.137	0.1	31	120	109	0.891876	1	1	1
194	psme_1_1_001019_55	Psme_SNP_contig21403_55	26728488	9	251	0.965	0.406	0.594	0	0.297	0.5635	0.3488	0.3384	0.4221	0	0.295	0.001	0.007	0.146	0.042	0.957	0.022	2.589	0.311	2.985	0.361	1.94	0.169	102	149	0	1.22172e-14	0	1	0
195	psme_1_1_001033_81	Psme_SNP_contig21583_81	45673498	1	259	0.996	0.263	0.483	0.255	0.496	0.8818	0.9192	0.9192	-0.0347	0.7287	0.8206	0.044	0.01	0.631	0.035	0.992	0.009	0.65	0.1	0.792	0.1	0.805	0.1	68	125	66	0.619028	1	1	1
196	psme_1_1_001035_571	Psme_SNP_contig21613_571	47619470	0	260	1	0.512	0.404	0.085	0.287	0.888	0.9252	0.9252	-0.0123	0.9022	1	0.023	0.012	0.656	0.019	0.992	0.013	0.451	0.1	0.572	0.1	0.629	0.1	133	105	22	0.879427	1	1	1
197	psme_1_1_001039_152	Psme_SNP_contig21672_152	18647454	0	260	1	1	0	0	0	0.9126	0.5231	0.5231	0	1	1	0.041	0.01	0.509	0.022	0.976	0.022	0.346	0.1	0.406	0.1	0.398	0.1	260	0	0	1	1	0	0
198	psme_1_1_001039_99	Psme_SNP_contig21672_99	68636480	0	260	1	1	0	0	0	0.8869	0.49	0.49	0	1	1	0.055	0.02	0.516	0.022	0.976	0.022	0.186	0.1	0.214	0.1	0.235	0.1	260	0	0	1	1	0	0
199	psme_1_1_001049_339	Psme_SNP_contig21797_339	71747393	0	260	1	0	0.035	0.965	0.017	0.9102	0.9012	0.9012	0.0017	0.9864	1	0.03	0.022	0.594	0.02	0.994	0.005	1.118	0.106	1.473	0.148	1.324	0.1	0	9	251	1	1	1	1
200	psme_1_1_001057_655	Psme_SNP_contig21839_655	32713485	0	260	1	1	0	0	0	0.7457	0.3296	0.3296	0	1	0.8313	0.12	0.029	0.549	0.022	0.978	0.022	0.16	0.1	0.182	0.1	0.206	0.1	260	0	0	1	1	0	0
201	psme_1_1_001060_2330	Psme_SNP_contig21864_2330	23740370	0	260	1	0.465	0.419	0.115	0.325	0.8791	0.9164	0.9164	-0.0445	0.6564	0.8592	0.046	0.016	0.575	0.036	0.991	0.013	0.852	0.1	0.939	0.1	0.808	0.1	121	109	30	0.48076	1	1	1
202	psme_1_1_001060_585	Psme_SNP_contig21864_585	45640490	3	257	0.988	0.117	0.409	0.475	0.321	0.8034	0.8208	0.806	-0.0628	0.5302	0.4207	0.031	0.017	0.593	0.047	0.919	0.031	0.129	0.1	0.169	0.1	0.191	0.1	30	105	122	0.317876	1	1	1
203	psme_1_1_001093_228	Psme_SNP_contig22213_228	51603507	0	260	1	0.331	0.488	0.181	0.425	0.927	0.9576	0.9576	-0.0006	0.9953	0.9395	0.022	0.012	0.552	0.032	0.975	0.013	0.331	0.1	0.357	0.1	0.375	0.1	86	127	47	1	1	1	1
204	psme_1_1_001102_153	Psme_SNP_contig22263_153	18699391	1	259	0.996	0	0.058	0.942	0.029	0.8967	0.8865	0.8865	0.0173	0.8625	0.7549	0.028	0.022	0.557	0.048	0.995	0.006	0.676	0.1	0.841	0.1	0.782	0.1	0	15	244	1	1	1	1
205	psme_1_1_001103_53	Psme_SNP_contig22272_53	13639323	15	245	0.942	0	0	1	0	0.6371	0.2361	0.2338	0	1	0.304	0.021	0.022	0.44	0.022	0.859	0.115	1.966	0.187	2.524	0.285	1.803	0.313	0	0	245	1	1	0	0
206	psme_1_1_001107_1479	Psme_SNP_contig22311_1479	32725438	2	258	0.992	0.116	0.419	0.465	0.326	0.856	0.8913	0.8913	-0.0468	0.6398	0.8387	0.006	0.012	0.705	0.027	0.993	0.007	0.496	0.1	0.725	0.1	0.808	0.1	30	108	120	0.478499	1	1	1
207	psme_1_1_001108_57	Psme_SNP_contig22339_57	48612472	22	238	0.915	0.16	0.286	0.555	0.303	0.4325	0.2223	0.2223	-0.323	0.0012	0.2766	0.033	0.018	0.257	0.028	0.547	0.077	0.862	0.1	1.498	0.131	1.212	0.334	38	68	132	1.16616e-06	0	1	0
208	psme_1_1_001113_294	Psme_SNP_contig22410_294	74648427	3	257	0.988	0.556	0.377	0.066	0.255	0.8324	0.862	0.862	-0.0063	0.9499	0.3958	0.029	0.01	0.608	0.051	0.952	0.036	0.463	0.1	0.549	0.1	0.615	0.1	143	97	17	0.870929	1	1	1
209	psme_1_1_001114_17	Psme_SNP_contig22418_17	51627328	0	260	1	0	0	1	0	0.8071	0.3943	0.3943	0	1	0.9883	0.023	0.022	0.465	0.022	0.907	0.015	0.54	0.1	0.635	0.1	0.562	0.1	0	0	260	1	1	0	0
210	psme_1_1_001114_804	Psme_SNP_contig22418_804	41693395	2	258	0.992	0.895	0.105	0	0.052	0.8199	0.7819	0.7819	0.0532	0.5949	0.4324	0.034	0.011	0.716	0.04	0.986	0.022	0.347	0.1	0.522	0.1	0.545	0.1	231	27	0	1	1	1	1
211	psme_1_1_001124_286	Psme_SNP_contig22517_286	10646348	0	260	1	0	0	1	0	0.5547	0.1817	0.1817	0	1	0.7288	0.017	0.022	0.343	0.022	0.669	0.021	2.615	0.248	3.421	0.386	2.331	0.142	0	0	260	1	1	0	0
212	psme_1_1_001134_728	Psme_SNP_contig22624_728	10796328	4	256	0.985	0.012	0.219	0.77	0.121	0.7914	0.8023	0.8023	0.0277	0.7821	0.4203	0.069	0.024	0.631	0.083	0.999	0.005	1.003	0.1	1.149	0.1	1.057	0.1	3	56	197	1	1	1	1
213	psme_1_1_001160_61	Psme_SNP_contig22904_61	49667499	10	250	0.962	0	0.392	0.608	0.196	0.7133	0.5965	0.5965	0.2438	0.0148	0.362	0.031	0.022	0.618	0.091	0.98	0.009	1.127	0.107	1.378	0.166	1.056	0.17	0	98	152	9.98088e-06	1	1	1
214	psme_1_1_001173_1423	Psme_SNP_contig23068_1423	32798451	1	259	0.996	0.17	0.444	0.386	0.392	0.8358	0.8664	0.8664	-0.0684	0.4939	1	0.007	0.011	0.472	0.032	0.995	0.01	1.784	0.122	1.945	0.138	1.49	0.1	44	115	100	0.296725	1	1	1
215	psme_1_1_001180_324	Psme_SNP_contig23130_324	37680429	0	260	1	1	0	0	0	0.6734	0.2644	0.2644	0	1	0.9376	0.14	0.011	0.559	0.022	0.978	0.022	4.836	0.673	6.324	0.714	3.746	0.327	260	0	0	1	1	0	0
216	psme_1_1_001186_988	Psme_SNP_contig23178_988	36644300	0	260	1	1	0	0	0	0.577	0.1952	0.1952	0	1	0.681	0.295	0.028	0.638	0.022	0.982	0.022	3.222	0.26	4.144	0.468	2.652	0.231	260	0	0	1	1	0	0
217	psme_1_1_001190_370	Psme_SNP_contig23215_370	26671384	0	260	1	0.842	0.146	0.012	0.085	0.9213	0.9534	0.9534	-0.0563	0.5732	0.9637	0.021	0.008	0.581	0.022	0.993	0.02	0.9	0.1	1.013	0.1	0.971	0.1	219	38	3	0.4067	1	1	1
218	psme_1_1_001191_1365	Psme_SNP_contig23229_1365	65696354	1	259	0.996	0.649	0.282	0.069	0.21	0.8834	0.9208	0.9208	-0.1518	0.1291	0.8292	0.036	0.008	0.591	0.034	0.992	0.014	0.978	0.1	1.141	0.1	1.071	0.1	168	73	18	0.0230684	1	1	1
219	psme_1_1_001219_1194	Psme_SNP_contig23533_1194	57622344	234	26	0.1	0	1	0	0.5	0.4831	0.1742	0.1562	1	0	0.2173	0.04	0.022	0.802	0.064	0.99	0.022	0.049	0.1	0.051	0.1	0.071	0.1	0	26	0	1.56295e-07	0	0	0
220	psme_1_1_001219_156	Psme_SNP_contig23533_156	45689396	0	260	1	0.004	0.15	0.846	0.079	0.9028	0.9385	0.9385	0.0325	0.7454	1	0.023	0.022	0.642	0.023	0.988	0.008	0.392	0.1	0.507	0.1	0.558	0.1	1	39	220	1	1	1	1
221	psme_1_1_001220_409	Psme_SNP_contig23544_409	67621432	1	259	0.996	0.027	0.243	0.73	0.149	0.7618	0.753	0.753	-0.039	0.6969	0.5892	0.012	0.02	0.362	0.039	0.992	0.007	1.739	0.151	1.655	0.12	1.126	0.1	7	63	189	0.46854	1	1	1
222	psme_1_1_001223_1830	Psme_SNP_contig23554_1830	21765329	22	238	0.915	0.252	0.508	0.239	0.494	0.6229	0.4938	0.4753	0.017	0.8653	0.2984	0.009	0.01	0.399	0.07	0.816	0.07	1.08	0.173	1.174	0.194	1.057	0.1	60	121	57	0.896809	1	1	1
223	psme_1_1_001263_57	Psme_SNP_contig23863_57	63758351	0	260	1	0.523	0.4	0.077	0.277	0.946	0.9703	0.9703	-0.0012	0.9906	1	0.007	0.007	0.47	0.018	0.992	0.014	0.999	0.1	0.994	0.1	0.829	0.1	136	104	20	1	1	1	1
224	psme_1_1_001267_104	Psme_SNP_contig23891_104	67622502	0	260	1	0	0.073	0.927	0.037	0.8192	0.7809	0.7809	0.0309	0.7574	0.7454	0.036	0.022	0.722	0.028	0.979	0.006	0.786	0.1	1.068	0.104	1.144	0.1	0	19	241	1	1	1	1
225	psme_1_1_001288_927	Psme_SNP_contig24061_927	18764315	3	257	0.988	0	0	1	0	0.7021	0.2889	0.2889	0	1	0.4779	0.023	0.022	0.463	0.022	0.903	0.07	2.484	0.236	3.238	0.365	2.225	0.257	0	0	257	1	1	0	0
226	psme_1_1_001297_128	Psme_SNP_contig24158_128	16617393	5	255	0.981	0	0	1	0	0.654	0.249	0.249	0	1	0.443	0.021	0.022	0.44	0.022	0.859	0.072	2.577	0.244	3.367	0.38	2.3	0.348	0	0	255	1	1	0	0
227	psme_1_1_001299_153	Psme_SNP_contig24196_153	15731366	0	260	1	0.962	0.038	0	0.019	0.901	0.8914	0.8914	0.003	0.9761	1	0.006	0.005	0.497	0.024	0.975	0.022	1.395	0.1	1.524	0.155	1.106	0.1	250	10	0	1	1	1	1
228	psme_1_1_001299_259	Psme_SNP_contig24196_259	64764477	0	260	1	0.481	0.412	0.108	0.313	0.926	0.9568	0.9568	-0.0438	0.6611	1	0.005	0.009	0.552	0.03	0.987	0.012	0.763	0.1	0.869	0.1	0.778	0.1	125	107	28	0.473315	1	1	1
229	psme_1_1_001302_238	Psme_SNP_contig24234_238	30771430	34	226	0.869	0	0.544	0.456	0.272	0.5499	0.3301	0.2516	0.3739	0.0002	0.2137	0.035	0.022	0.692	0.084	0.946	0.035	1.754	0.166	2.394	0.23	2.024	0.155	0	123	103	1.20918e-10	0	1	0
230	psme_1_1_001313_295	Psme_SNP_contig24358_295	51701333	0	260	1	0.296	0.508	0.196	0.45	0.9168	0.95	0.95	0.0256	0.7976	1	0.022	0.011	0.548	0.031	0.987	0.01	0.93	0.1	1.019	0.1	0.942	0.1	77	132	51	0.708828	1	1	1
231	psme_1_1_001329_349	Psme_SNP_contig24550_349	72712507	18	242	0.931	1	0	0	0	0.523	0.164	0.164	0	1	0.3679	0.369	0.061	0.677	0.022	0.984	0.022	4.254	0.501	5.534	0.625	3.359	0.293	242	0	0	1	1	0	0
232	psme_1_1_001332_120	Psme_SNP_contig24579_120	42645380	0	260	1	0	0	1	0	0.7368	0.3209	0.3209	0	1	1	0.023	0.022	0.472	0.022	0.921	0.017	3.547	0.337	4.736	0.534	3.068	0.27	0	0	260	1	1	0	0
233	psme_1_1_001334_80	Psme_SNP_contig24587_80	63641421	1	259	0.996	0.463	0.421	0.116	0.326	0.9174	0.9505	0.9505	-0.0427	0.6693	0.7253	0.014	0.011	0.597	0.04	0.988	0.014	0.228	0.1	0.259	0.1	0.282	0.1	120	109	30	0.482112	1	1	1
234	psme_1_1_001337_56	Psme_SNP_contig24622_56	12788477	1	259	0.996	0.618	0.324	0.058	0.22	0.7564	0.7435	0.7435	-0.0552	0.5807	0.9552	0.031	0.007	0.512	0.024	0.939	0.021	1.706	0.105	1.937	0.141	1.679	0.126	160	84	15	0.367383	1	1	1
235	psme_1_1_001344_206	Psme_SNP_contig24717_206	16638484	0	260	1	0.142	0.454	0.404	0.369	0.8942	0.931	0.931	-0.0257	0.7975	0.5529	0.018	0.011	0.503	0.076	0.995	0.01	0.702	0.1	0.692	0.1	0.596	0.1	37	118	105	0.690252	1	1	1
236	psme_1_1_001358_116	Psme_SNP_contig24907_116	44612424	260	0	0	0	0	0	0	0.4904	0	0	0	0	0.5896	0.459	0.016	0.723	0.022	0.986	0.022	1.551	0.1	1.936	0.218	1.424	0.124					0	0	0
237	psme_1_1_001374_70	Psme_SNP_contig25067_70	44748453	0	260	1	0.062	0.388	0.55	0.256	0.9215	0.9536	0.9536	0.0204	0.8385	1	0.034	0.016	0.623	0.022	0.998	0.006	0.591	0.1	0.67	0.1	0.684	0.1	16	101	143	0.870687	1	1	1
238	psme_1_1_001393_51	Psme_SNP_contig25270_51	63784445	260	0	0	0	0	0	0	0.2949	0	0	0	0	0.2435	0	0.009	0.19	0.036	0.387	0.045	1.271	0.131	1.411	0.138	1.436	0.137					0	0	0
239	psme_1_1_001401_145	Psme_SNP_contig25359_145	46628351	3	257	0.988	0	0.206	0.794	0.103	0.6521	0.4877	0.4877	0.1148	0.2509	0.3347	0.043	0.022	0.855	0.035	0.995	0.006	0.935	0.1	1.217	0.203	1.128	0.222	0	53	204	0.0869527	1	1	1
240	psme_1_1_001409_27	Psme_SNP_contig25479_27	66691426	0	260	1	1	0	0	0	0.5902	0.2035	0.2035	0	1	0.7843	0.281	0.013	0.631	0.022	0.982	0.022	4.461	0.471	5.814	0.656	3.497	0.305	260	0	0	1	1	0	0
241	psme_1_1_001411_1174	Psme_SNP_contig25490_1174	54773360	0	260	1	0.585	0.358	0.058	0.237	0.9348	0.963	0.963	-0.0096	0.9232	0.959	0.021	0.008	0.586	0.028	0.995	0.015	0.634	0.1	0.72	0.1	0.711	0.1	152	93	15	0.864211	1	1	1
242	psme_1_1_001422_48	Psme_SNP_contig25564_48	36710445	0	260	1	0.635	0.335	0.031	0.198	0.8324	0.862	0.862	0.0533	0.5941	1	0.002	0.006	0.488	0.016	0.993	0.017	1.523	0.1	1.674	0.115	1.342	0.106	165	87	8	0.556715	1	1	1
243	psme_1_1_001453_88	Psme_SNP_contig25888_88	71649507	12	248	0.954	0	0	1	0	0.5884	0.2024	0.202	0	1	0.3324	0.019	0.022	0.398	0.022	0.777	0.092	3.421	0.325	4.556	0.514	2.969	0.457	0	0	248	1	1	0	0
244	psme_1_1_001455_49	Psme_SNP_contig25892_49	60658470	260	0	0	0	0	0	0	0.3852	0	0	0	0	0.1595	0.012	0.022	0.245	0.124	0.962	0.022	0.02	0.1	0.02	0.1	0.033	0.1					0	0	0
245	psme_1_1_001470_636	Psme_SNP_contig25983_636	42727484	0	260	1	0	0	1	0	0.6804	0.2703	0.2703	0	1	0.5746	0.022	0.022	0.45	0.022	0.877	0.052	2.33	0.221	3.024	0.341	2.101	0.192	0	0	260	1	1	0	0
246	psme_1_1_001476_52	Psme_SNP_contig26070_52	65786458	2	258	0.992	1	0	0	0	0.5622	0.1861	0.1861	0	1	0.2796	0.272	0.105	0.627	0.022	0.982	0.022	2.767	0.329	3.537	0.399	2.33	0.203	258	0	0	1	1	0	0
247	psme_1_1_001488_141	Psme_SNP_contig26127_141	53796307	1	259	0.996	0.405	0.459	0.135	0.365	0.904	0.9396	0.9396	-0.0087	0.9309	0.9493	0.016	0.012	0.543	0.031	0.968	0.013	0.907	0.1	1.019	0.1	0.969	0.1	105	119	35	0.893674	1	1	1
248	psme_1_1_001489_966	Psme_SNP_contig26133_966	12778378	0	260	1	0	0	1	0	0.7782	0.3628	0.3628	0	1	0.785	0.024	0.022	0.492	0.022	0.961	0.037	1.816	0.172	2.318	0.262	1.678	0.167	0	0	260	1	1	0	0
249	psme_1_1_001498_620	Psme_SNP_contig26166_620	58710323	14	246	0.946	0	0	1	0	0.6493	0.2453	0.2436	0	1	0.3311	0.022	0.022	0.444	0.022	0.867	0.105	2.509	0.238	3.273	0.369	2.246	0.384	0	0	246	1	1	0	0
250	psme_1_1_001502_574	Psme_SNP_contig26191_574	19659337	4	256	0.985	0	0	1	0	0.6101	0.2168	0.2168	0	1	0.4365	0.02	0.022	0.402	0.022	0.785	0.065	2.933	0.278	3.867	0.436	2.585	0.263	0	0	256	1	1	0	0
251	psme_1_1_001507_182	Psme_SNP_contig26241_182	22640313	0	260	1	0.123	0.442	0.435	0.344	0.9035	0.9391	0.9391	-0.0203	0.8391	0.783	0.013	0.013	0.538	0.048	0.989	0.01	0.93	0.1	1.018	0.1	0.923	0.1	32	115	113	0.783511	1	1	1
252	psme_1_1_001508_308	Psme_SNP_contig26242_308	42771424	0	260	1	0.312	0.496	0.192	0.44	0.7964	0.81	0.81	0.0066	0.9472	0.9796	0.017	0.008	0.415	0.033	0.979	0.013	1.547	0.131	1.535	0.117	1.152	0.1	81	129	50	1	1	1	1
253	psme_1_1_001523_402	Psme_SNP_contig26471_402	25708431	0	260	1	0.008	0.135	0.858	0.075	0.9388	0.9657	0.9657	-0.0296	0.7672	1	0.015	0.021	0.582	0.02	0.988	0.006	0.597	0.1	0.73	0.1	0.718	0.1	2	35	223	0.642424	1	1	1
254	psme_1_1_001529_553	Psme_SNP_contig26567_553	28714419	0	260	1	0.035	0.304	0.662	0.187	0.3513	0.1531	0.1531	0.0012	0.9905	0.4868	0.588	0.022	0.78	0.018	0.982	0.009	2.556	0.219	2.409	0.186	2.081	0.134	9	79	172	1	1	1	1
255	psme_1_1_001533_468	Psme_SNP_contig26648_468	32794381	2	258	0.992	0.19	0.473	0.337	0.426	0.8393	0.871	0.871	-0.0333	0.7392	0.6071	0.069	0.011	0.634	0.047	0.978	0.01	0.583	0.1	0.686	0.1	0.703	0.1	49	122	87	0.611228	1	1	1
256	psme_1_1_001535_64	Psme_SNP_contig26672_64	26802366	6	254	0.977	0.047	0.354	0.598	0.224	0.7045	0.6479	0.5733	0.0179	0.8579	0.3256	0.038	0.016	0.529	0.052	0.888	0.058	0.795	0.1	0.884	0.1	0.908	0.1	12	90	152	0.858466	1	1	1
257	psme_1_1_001545_292	Psme_SNP_contig26745_292	50766479	0	260	1	0	0.085	0.915	0.042	0.9226	0.9138	0.9138	0.0398	0.6906	1	0.027	0.022	0.531	0.02	0.995	0.005	1.008	0.1	1.28	0.115	1.099	0.1	0	22	238	1	1	1	1
258	psme_1_1_001556_79	Psme_SNP_contig26821_79	62668411	1	259	0.996	0.413	0.448	0.139	0.363	0.8879	0.9251	0.9251	-0.0315	0.753	1	0.003	0.007	0.509	0.033	0.993	0.012	1.363	0.1	1.483	0.108	1.244	0.1	107	116	36	0.593486	1	1	1
259	psme_1_1_001557_490	Psme_SNP_contig26822_490	70690457	3	257	0.988	0.132	0.498	0.37	0.381	0.7646	0.7578	0.7578	0.0556	0.5784	0.5437	0.076	0.015	0.479	0.059	0.953	0.026	1.048	0.1	1.065	0.209	0.855	0.1	34	128	95	0.428351	1	1	1
260	psme_1_1_001559_152	Psme_SNP_contig26850_152	18673378	4	256	0.985	0.578	0.363	0.059	0.24	0.6866	0.6137	0.6062	-0.0048	0.9615	0.3295	0.032	0.007	0.496	0.061	0.853	0.047	0.699	0.1	0.826	0.1	0.872	0.1	148	93	15	1	1	1	1
261	psme_1_1_001565_72	Psme_SNP_contig26910_72	52633441	23	237	0.912	0.089	0.025	0.886	0.101	0.535	0.3107	0.3107	-0.8596	0	0.1993	0.034	0.017	0.397	0.022	0.759	0.16	0.669	0.1	1.164	0.131	1.409	0.337	21	6	210	2.61354e-24	0	1	0
262	psme_1_1_001580_222	Psme_SNP_contig27105_222	74719391	1	259	0.996	0.328	0.498	0.174	0.423	0.9081	0.943	0.943	0.0205	0.8377	0.8551	0.025	0.009	0.583	0.036	0.979	0.011	0.561	0.1	0.635	0.1	0.647	0.1	85	129	45	0.799613	1	1	1
263	psme_1_1_001588_1176	Psme_SNP_contig27160_1176	65707494	260	0	0	0	0	0	0	0.3469	0	0	0	0	0.4494	0.019	0.011	0.2	0.019	0.424	0.031	1.5	0.133	1.525	0.128	1.452	0.111					0	0	0
264	psme_1_1_001592_147	Psme_SNP_contig27245_147	24751498	0	260	1	0.188	0.519	0.292	0.448	0.8865	0.9238	0.9238	0.0498	0.6186	0.997	0.014	0.01	0.584	0.031	0.987	0.009	1.21	0.102	1.441	0.1	1.319	0.1	49	135	76	0.454067	1	1	1
265	psme_1_1_001600_51	Psme_SNP_contig27331_51	59677359	1	259	0.996	1	0	0	0	0.608	0.2154	0.2154	0	1	0.7422	0.235	0.028	0.608	0.022	0.981	0.022	3.289	0.361	4.234	0.478	2.699	0.236	259	0	0	1	1	0	0
266	psme_1_1_001607_374	Psme_SNP_contig27390_374	37793363	0	260	1	1	0	0	0	0.7092	0.2952	0.2952	0	1	0.8713	0.105	0.028	0.542	0.022	0.978	0.022	3.521	0.427	4.545	0.513	2.86	0.25	260	0	0	1	1	0	0
267	psme_1_1_001613_968	Psme_SNP_contig27490_968	54701312	0	260	1	1	0	0	0	0.7704	0.3546	0.3546	0	1	1	0.055	0.022	0.516	0.022	0.976	0.022	3.415	0.422	4.403	0.497	2.786	0.243	260	0	0	1	1	0	0
268	psme_1_1_001617_19	Psme_SNP_contig27587_19	17788325	9	251	0.965	0	0	1	0	0.6291	0.2302	0.2291	0	1	0.3354	0.021	0.022	0.428	0.022	0.834	0.099	1.551	0.147	1.959	0.221	1.456	0.224	0	0	251	1	1	0	0
269	psme_1_1_001623_1514	Psme_SNP_contig27641_1514	23678365	1	259	0.996	0.707	0.263	0.031	0.162	0.9017	0.9376	0.9376	-0.0338	0.7354	0.8654	0.023	0.007	0.562	0.032	0.991	0.018	1.194	0.1	1.358	0.108	1.258	0.1	183	68	8	0.645529	1	1	1
270	psme_1_1_001630_717	Psme_SNP_contig27741_717	56687487	0	260	1	0.308	0.488	0.204	0.448	0.6501	0.5441	0.5441	-0.0124	0.9011	0.6382	0.175	0.036	0.555	0.024	0.978	0.011	2.012	0.173	1.962	0.152	1.576	0.117	80	127	53	0.900168	1	1	1
271	psme_1_1_001633_224	Psme_SNP_contig27758_224	14692394	260	0	0	0	0	0	0	0.2789	0	0	0	0	0.2002	0.585	0.079	0.787	0.022	0.99	0.022	0.119	0.1	0.134	0.1	0.161	0.1					0	0	0
272	psme_1_1_001651_36	Psme_SNP_contig28005_36	20740380	1	259	0.996	0.819	0.181	0	0.091	0.824	0.7884	0.7884	0.0995	0.3196	0.6515	0.006	0.006	0.363	0.049	0.968	0.022	0.702	0.1	0.865	0.1	0.743	0.1	212	47	0	0.242668	1	1	1
273	psme_1_1_001669_63	Psme_SNP_contig28192_63	21634306	2	258	0.992	0.05	0.407	0.543	0.254	0.8101	0.8307	0.8306	0.0743	0.4578	0.423	0.039	0.02	0.677	0.055	0.984	0.018	0.372	0.1	0.544	0.1	0.592	0.1	13	105	140	0.322855	1	1	1
274	psme_1_1_001687_651	Psme_SNP_contig28448_651	26716413	1	259	0.996	0.019	0.259	0.722	0.149	0.8086	0.8286	0.8286	0.0221	0.8255	0.8292	0.006	0.02	0.503	0.04	0.99	0.007	1.739	0.157	1.932	0.186	1.508	0.1	5	67	187	1	1	1	1
275	psme_1_1_001706_343	Psme_SNP_contig28630_343	65797365	260	0	0	0	0	0	0	0.4802	0	0	0	0	0.23	0.406	0.103	0.696	0.022	0.985	0.022	2.018	0.267	2.547	0.287	1.782	0.156					0	0	0
276	psme_1_1_001716_781	Psme_SNP_contig28856_781	30611401	0	260	1	1	0	0	0	0.7914	0.3769	0.3769	0	1	0.9077	0.032	0.03	0.504	0.022	0.976	0.022	2.563	0.303	3.266	0.369	2.183	0.191	260	0	0	1	1	0	0
277	psme_1_1_001720_104	Psme_SNP_contig28906_104	61682436	5	255	0.981	1	0	0	0	0.5303	0.1679	0.1679	0	1	0.5796	0.367	0.031	0.676	0.022	0.984	0.022	2.272	0.163	2.881	0.325	1.97	0.172	255	0	0	1	1	0	0
278	psme_1_1_001722_909	Psme_SNP_contig28919_909	54725310	7	253	0.973	0.613	0.387	0	0.194	0.6559	0.4941	0.4941	0.2402	0.0163	0.397	0.001	0.006	0.231	0.052	0.962	0.022	2.303	0.255	2.557	0.26	1.684	0.147	155	98	0	1.05936e-05	1	1	1
279	psme_1_1_001724_127	Psme_SNP_contig28937_127	21670362	3	257	0.988	0.65	0.296	0.054	0.202	0.8202	0.8453	0.8453	-0.0839	0.4017	0.4659	0.021	0.012	0.601	0.06	0.981	0.021	0.546	0.1	0.714	0.1	0.602	0.1	167	76	14	0.177697	1	1	1
280	psme_1_1_001740_182	Psme_SNP_contig29102_182	73660470	14	246	0.946	0.35	0.65	0	0.325	0.5913	0.3892	0.3738	0.4819	0	0.3053	0.007	0.012	0.322	0.092	0.966	0.022	1.696	0.196	2.083	0.274	1.498	0.131	86	160	0	9.57262e-18	0	1	0
281	psme_1_1_001746_1721	Psme_SNP_contig29162_1721	49647457	0	260	1	0.938	0.062	0	0.031	0.8506	0.8278	0.8278	0.0207	0.8361	0.8549	0.006	0.006	0.607	0.021	0.98	0.022	0.559	0.1	0.672	0.1	0.601	0.1	244	16	0	1	1	1	1
282	psme_1_1_001751_180	Psme_SNP_contig29215_180	19661439	3	257	0.988	1	0	0	0	0.6717	0.263	0.263	0	1	0.5695	0.135	0.052	0.557	0.022	0.978	0.022	1.529	0.199	1.909	0.215	1.408	0.123	257	0	0	1	1	0	0
283	psme_1_1_001767_1885	Psme_SNP_contig29410_1885	10651313	1	259	0.996	0.135	0.44	0.425	0.355	0.9174	0.9504	0.9504	-0.0391	0.6957	0.748	0.018	0.014	0.587	0.047	0.996	0.007	0.619	0.1	0.713	0.1	0.708	0.1	35	114	110	0.58706	1	1	1
284	psme_1_1_001774_1541	Psme_SNP_contig29496_1541	66727485	0	260	1	0.635	0.323	0.042	0.204	0.8382	0.8695	0.8695	-0.0046	0.9629	1	0.007	0.006	0.445	0.032	0.986	0.016	1.435	0.1	1.508	0.123	1.178	0.1	165	84	11	1	1	1	1
285	psme_1_1_001774_696	Psme_SNP_contig29496_696	61618504	0	260	1	0.065	0.427	0.508	0.279	0.9269	0.9575	0.9575	0.0615	0.5384	0.9504	0.017	0.018	0.519	0.035	0.992	0.007	0.82	0.1	0.842	0.1	0.762	0.1	17	111	132	0.358586	1	1	1
286	psme_1_1_001775_290	Psme_SNP_contig29502_290	62771443	1	259	0.996	0.124	0.541	0.336	0.394	0.7929	0.8046	0.8046	0.1321	0.1864	0.62	0.034	0.016	0.652	0.034	0.949	0.014	0.571	0.1	0.798	0.1	0.878	0.1	32	140	87	0.0380614	1	1	1
287	psme_1_1_001776_32	Psme_SNP_contig29505_32	62653318	6	254	0.977	0.102	0.268	0.63	0.236	0.805	0.8232	0.8232	-0.2581	0.0099	0.5832	0.079	0.027	0.615	0.057	0.992	0.008	0.395	0.1	0.631	0.1	0.591	0.125	26	68	160	8.8753e-05	1	1	1
288	psme_1_1_001794_292	Psme_SNP_contig29685_292	48611323	3	257	0.988	0.288	0.459	0.253	0.482	0.7961	0.8095	0.8095	-0.0806	0.4203	0.5998	0.008	0.015	0.528	0.066	0.995	0.012	1.563	0.146	1.726	0.196	1.457	0.1	74	118	65	0.211691	1	1	1
289	psme_1_1_001799_372	Psme_SNP_contig29800_372	19607447	0	260	1	0.008	0.173	0.819	0.094	0.9146	0.9482	0.9482	0.0139	0.8896	0.8922	0.033	0.021	0.571	0.039	0.988	0.007	0.533	0.1	0.623	0.1	0.624	0.1	2	45	213	1	1	1	1
290	psme_1_1_001816_251	Psme_SNP_contig29984_251	40685373	0	260	1	0.138	0.458	0.404	0.367	0.9164	0.9497	0.9497	-0.0153	0.8787	0.7172	0.012	0.011	0.598	0.047	0.994	0.008	0.62	0.1	0.74	0.1	0.767	0.1	36	119	105	0.790739	1	1	1
291	psme_1_1_001823_292	Psme_SNP_contig30057_292	43650301	0	260	1	0.065	0.412	0.523	0.271	0.9011	0.9371	0.9371	0.0412	0.6804	1	0.024	0.015	0.63	0.025	0.998	0.006	0.671	0.1	0.802	0.1	0.817	0.1	17	107	136	0.637438	1	1	1
292	psme_1_1_001828_96	Psme_SNP_contig30098_96	74739324	3	257	0.988	0	0	1	0	0.6448	0.2419	0.2419	0	1	0.5429	0.021	0.022	0.43	0.022	0.84	0.053	2.838	0.269	3.733	0.421	2.51	0.249	0	0	257	1	1	0	0
293	psme_1_1_001831_101	Psme_SNP_contig30149_101	56608339	2	258	0.992	0.426	0.43	0.143	0.359	0.7453	0.7238	0.7113	-0.0647	0.5179	0.6391	0.039	0.009	0.389	0.045	0.976	0.019	1.663	0.114	1.585	0.142	1.042	0.147	110	111	37	0.342794	1	1	1
294	psme_1_1_001835_77	Psme_SNP_contig30204_77	70748510	4	256	0.985	0.184	0.492	0.324	0.43	0.5494	0.3699	0.3699	0.0042	0.9662	0.5113	0.431	0.019	0.732	0.039	0.998	0.008	0.68	0.1	0.608	0.1	0.531	0.1	47	126	83	1	1	1	1
295	psme_1_1_001837_383	Psme_SNP_contig30214_383	39614389	19	241	0.927	0	0.162	0.838	0.081	0.583	0.3768	0.3415	0.0876	0.3808	0.203	0.042	0.022	0.834	0.048	0.98	0.024	0.762	0.1	0.977	0.233	0.933	0.242	0	39	202	0.377818	1	1	1
296	psme_1_1_001847_447	Psme_SNP_contig30338_447	42673491	1	259	0.996	0.015	0.32	0.664	0.176	0.7034	0.6458	0.6458	0.1065	0.2871	0.5122	0.172	0.03	0.75	0.038	0.983	0.008	0.735	0.1	1.024	0.105	1.021	0.1	4	83	172	0.129732	1	1	1
297	psme_1_1_001850_148	Psme_SNP_contig30379_148	28776331	0	260	1	0	0.004	0.996	0.002	0.8716	0.8561	0.8561	0	1	1	0.033	0.022	0.659	0.022	1	0.004	1.119	0.106	1.477	0.167	1.334	0.1	0	1	259	1	1	1	1
298	psme_1_1_001851_99	Psme_SNP_contig30383_99	25654329	260	0	0	0	0	0	0	0.4038	0	0	0	0	0.2595	0.013	0.022	0.263	0.022	0.513	0.074	1.848	0.175	2.362	0.266	1.705	0.204					0	0	0
299	psme_1_1_001852_765	Psme_SNP_contig30393_765	33657498	3	257	0.988	0.673	0.292	0.035	0.181	0.6249	0.4973	0.4973	-0.0154	0.8776	0.3968	0.008	0.006	0.377	0.037	0.79	0.067	1.508	0.118	1.665	0.136	1.463	0.158	173	75	9	0.83292	1	1	1
300	psme_1_1_001862_373	Psme_SNP_contig30480_373	11797464	34	226	0.869	0.434	0.394	0.173	0.369	0.5188	0.3252	0.2342	-0.1548	0.1217	0.2115	0.063	0.028	0.511	0.073	0.761	0.045	0.093	0.1	0.126	0.1	0.151	0.1	98	89	39	0.0221904	1	1	1
301	psme_1_1_001865_311	Psme_SNP_contig30544_311	72782469	9	251	0.965	0.004	0.315	0.681	0.161	0.6735	0.5887	0.5887	0.1629	0.1032	0.2203	0.065	0.022	0.75	0.097	0.978	0.006	0.77	0.1	1.45	0.178	1.44	0.131	1	79	171	0.00853264	1	1	1
302	psme_1_1_001866_429	Psme_SNP_contig30563_429	65624308	260	0	0	0	0	0	0	0.2889	0	0	0	0	0.1855	0.491	0.101	0.721	0.022	0.95	0.022	3.089	0.745	3.227	0.364	1.72	0.175					0	0	0
303	psme_1_1_001879_499	Psme_SNP_contig30761_499	25657383	3	257	0.988	1	0	0	0	0.4979	0.1512	0.1512	0	1	0.6382	0.415	0.017	0.7	0.022	0.985	0.022	3.768	0.344	4.878	0.55	3.03	0.264	257	0	0	1	1	0	0
304	psme_1_1_001891_169	Psme_SNP_contig30900_169	46762338	0	260	1	0	0	1	0	0.7059	0.2923	0.2923	0	1	0.5263	0.023	0.022	0.463	0.022	0.903	0.061	2.197	0.208	2.84	0.32	1.992	0.183	0	0	260	1	1	0	0
305	psme_1_1_001898_172	Psme_SNP_contig30930_172	57714364	260	0	0	0	0	0	0	0.3347	0	0	0	0	0.2251	0.557	0.044	0.777	0.054	0.994	0.008	1.344	0.12	1.15	0.1	0.946	0.1					0	0	0
306	psme_1_1_001908_755	Psme_SNP_contig31007_755	22790416	0	260	1	0.308	0.515	0.177	0.435	0.8743	0.9115	0.9115	0.0487	0.6262	0.8928	0.012	0.011	0.519	0.037	0.968	0.013	0.982	0.1	1.079	0.1	0.974	0.1	80	134	46	0.527737	1	1	1
307	psme_1_1_001912_196	Psme_SNP_contig31033_196	10754311	0	260	1	1	0	0	0	0.8234	0.4128	0.4128	0	1	1	0.011	0.005	0.493	0.022	0.975	0.022	1.548	0.1	1.932	0.218	1.422	0.124	260	0	0	1	1	0	0
308	psme_1_1_001915_30	Psme_SNP_contig31059_30	14603421	3	257	0.988	0.677	0.296	0.027	0.175	0.8124	0.8341	0.8341	0.0237	0.8128	0.3711	0.004	0.007	0.473	0.12	0.989	0.018	0.577	0.102	0.628	0.102	0.528	0.1	174	76	7	0.83085	1	1	1
309	psme_1_1_001926_234	Psme_SNP_contig31196_234	34779416	0	260	1	0	0	1	0	0.5846	0.1999	0.1999	0	1	0.4321	0.019	0.022	0.38	0.022	0.741	0.061	3.811	0.362	5.113	0.577	3.273	0.378	0	0	260	1	1	0	0
310	psme_1_1_001926_451	Psme_SNP_contig31196_451	74758310	27	233	0.896	0	0.004	0.996	0.002	0.559	0.1842	0.1842	0	1	0.2832	0.018	0.022	0.37	0.022	0.721	0.102	3.378	0.32	4.495	0.507	2.935	0.486	0	1	232	1	1	1	1
311	psme_1_1_001948_2013	Psme_SNP_contig31384_2013	53691505	2	258	0.992	0.752	0.24	0.008	0.128	0.7265	0.6893	0.6893	0.0771	0.4405	0.6415	0.115	0.035	0.573	0.034	0.931	0.022	0.425	0.1	0.46	0.1	0.435	0.1	194	62	2	0.39636	1	1	1
312	psme_1_1_001949_211	Psme_SNP_contig31425_211	74794372	2	258	0.992	0.066	0.279	0.655	0.205	0.7065	0.6516	0.6516	-0.1451	0.1467	0.5679	0.087	0.02	0.494	0.049	0.902	0.023	0.544	0.1	0.868	0.1	0.687	0.118	17	72	169	0.0222298	1	1	1
313	psme_1_1_001949_321	Psme_SNP_contig31425_321	44723446	65	195	0.75	0.149	0.082	0.769	0.19	0.8044	0.8224	0.5153	-0.7331	0	0.9928	0.095	0.031	0.651	0.025	0.992	0.008	0.461	0.1	0.984	0.1	0.725	0.101	29	16	150	1.61962e-20	0	0	0
314	psme_1_1_001956_304	Psme_SNP_contig31501_304	10646490	0	260	1	0	0.138	0.862	0.069	0.7776	0.7119	0.7119	0.0737	0.4613	0.8871	0.019	0.022	0.377	0.018	0.994	0.005	2.194	0.208	2.755	0.276	1.817	0.12	0	36	224	0.619017	1	1	1
315	psme_1_1_001965_559	Psme_SNP_contig31584_559	45754314	1	259	0.996	0.147	0.498	0.355	0.396	0.8937	0.9305	0.9305	0.0414	0.6788	1	0.042	0.012	0.583	0.029	0.977	0.009	0.546	0.1	0.594	0.1	0.605	0.1	38	129	92	0.603053	1	1	1
316	psme_1_1_001976_144	Psme_SNP_contig31674_144	63704465	1	259	0.996	0.046	0.228	0.726	0.16	0.8121	0.8337	0.8337	-0.1535	0.1248	0.496	0.012	0.018	0.645	0.063	0.987	0.007	0.973	0.1	1.263	0.138	1.156	0.1	12	59	188	0.0189832	1	1	1
317	psme_1_1_001976_259	Psme_SNP_contig31674_259	33778395	0	260	1	0.723	0.231	0.046	0.162	0.8349	0.8652	0.8652	-0.1481	0.1387	0.4672	0.032	0.007	0.517	0.083	0.983	0.017	0.713	0.1	0.877	0.107	0.778	0.1	188	60	12	0.0213072	1	1	1
318	psme_1_1_001982_476	Psme_SNP_contig31719_476	72779503	2	258	0.992	0.829	0.171	0	0.085	0.6744	0.5266	0.5266	0.0929	0.3529	0.3753	0.011	0.006	0.176	0.038	0.959	0.022	1.173	0.167	1.267	0.161	0.949	0.1	214	44	0	0.231624	1	1	1
319	psme_1_1_001988_120	Psme_SNP_contig31775_120	55752505	11	249	0.958	0.044	0.498	0.458	0.293	0.6731	0.5879	0.5879	0.2016	0.0438	0.3708	0.05	0.018	0.585	0.101	0.99	0.008	1.415	0.124	1.755	0.261	1.472	0.167	11	124	114	0.00132042	1	1	1
320	psme_1_1_002006_790	Psme_SNP_contig31963_790	48619355	1	259	0.996	0.363	0.483	0.154	0.396	0.8979	0.9343	0.9343	0.0091	0.9274	0.9154	0.038	0.011	0.572	0.033	0.978	0.012	0.491	0.1	0.529	0.1	0.529	0.1	94	125	40	1	1	1	1
321	psme_1_1_002008_188	Psme_SNP_contig31977_188	51739480	0	260	1	0.912	0.088	0	0.044	0.7446	0.6534	0.6534	0.0425	0.6707	0.9934	0.025	0.005	0.324	0.025	0.966	0.022	1.274	0.1	1.427	0.129	1.062	0.1	237	23	0	1	1	1	1
322	psme_1_1_002009_233	Psme_SNP_contig31988_233	13773332	48	212	0.815	0	0.005	0.995	0.002	0.524	0.1645	0.1645	0	1	0.2179	0.017	0.022	0.35	0.022	0.683	0.13	2.364	0.224	3.071	0.347	2.128	0.44	0	1	211	1	1	0	0
323	psme_1_1_002020_251	Psme_SNP_contig32120_251	30616349	0	260	1	0.042	0.35	0.608	0.217	0.8917	0.9286	0.9286	0.0289	0.7726	0.8358	0.004	0.016	0.367	0.027	0.983	0.009	0.782	0.1	0.683	0.1	0.518	0.1	11	91	158	0.718524	1	1	1
324	psme_1_1_002020_607	Psme_SNP_contig32120_607	70725326	0	260	1	0	0.096	0.904	0.048	0.9192	0.9104	0.9104	0.0477	0.6332	1	0.029	0.022	0.572	0.02	0.997	0.006	0.861	0.1	1.109	0.1	1.032	0.1	0	25	235	1	1	1	1
325	psme_1_1_002024_194	Psme_SNP_contig32166_194	70622455	1	259	0.996	0.78	0.212	0.008	0.114	0.8998	0.9359	0.9359	0.052	0.6032	0.7486	0.026	0.008	0.602	0.031	0.992	0.021	0.477	0.1	0.544	0.1	0.582	0.1	202	55	2	0.548111	1	1	1
326	psme_1_1_002042_264	Psme_SNP_contig32411_264	53687432	1	259	0.996	0.208	0.506	0.286	0.461	0.919	0.9517	0.9517	0.0177	0.8599	1	0.01	0.014	0.5	0.035	0.98	0.01	0.773	0.1	0.801	0.1	0.721	0.1	54	131	74	0.803882	1	1	1
327	psme_1_1_002063_205	Psme_SNP_contig32789_205	22789374	1	259	0.996	0.753	0.232	0.015	0.131	0.8245	0.8514	0.8514	0.0157	0.8754	0.3873	0.003	0.006	0.554	0.091	0.984	0.02	1.069	0.261	1.174	0.176	1.011	0.1	195	60	4	1	1	1	1
328	psme_1_1_002064_804	Psme_SNP_contig32823_804	39642475	104	156	0.6	0.635	0.09	0.276	0.321	0.8902	0.9272	0.9272	-0.794	0	0.8999	0.028	0.008	0.483	0.042	0.987	0.011	0.831	0.1	1.539	0.167	0.842	0.1	99	14	43	5.28823e-24	0	0	0
329	psme_1_1_002081_170	Psme_SNP_contig32997_170	60669504	7	253	0.973	0.557	0.34	0.103	0.273	0.8513	0.8858	0.8858	-0.1431	0.1524	0.4019	0.023	0.011	0.563	0.09	0.979	0.014	0.332	0.1	0.363	0.1	0.38	0.1	141	86	26	0.0261102	1	1	1
330	psme_1_1_002092_284	Psme_SNP_contig33092_284	60721306	0	260	1	0.008	0.15	0.842	0.083	0.7874	0.7959	0.7959	-0.0112	0.9107	0.9158	0.049	0.022	0.441	0.021	0.995	0.005	2.631	0.249	2.928	0.275	2.15	0.147	2	39	219	0.68824	1	1	1
331	psme_1_1_002096_43	Psme_SNP_contig33156_43	62733466	260	0	0	0	0	0	0	0.4079	0	0	0	0	0.3266	0.013	0.022	0.258	0.022	0.503	0.053	1.84	0.175	2.35	0.265	1.698	0.152					0	0	0
332	psme_1_1_002103_64	Psme_SNP_contig33228_64	48707300	22	238	0.915	0.563	0.408	0.029	0.233	0.4847	0.2519	0.2347	0.1396	0.1626	0.2313	0.339	0.097	0.75	0.08	0.987	0.022	0.907	0.103	0.964	0.134	0.757	0.1	134	97	7	0.0444141	1	1	1
333	psme_1_1_002113_59	Psme_SNP_contig33306_59	61773386	0	260	1	0.35	0.465	0.185	0.417	0.9388	0.9657	0.9657	-0.0431	0.6668	0.8619	0.008	0.009	0.515	0.045	0.991	0.011	0.798	0.1	0.851	0.1	0.766	0.1	91	121	48	0.523659	1	1	1
334	psme_1_1_002129_483	Psme_SNP_contig33505_483	67635447	39	221	0.85	0	0.014	0.986	0.007	0.568	0.1896	0.1896	0	0.9999	0.227	0.019	0.022	0.392	0.022	0.766	0.142	2.463	0.234	3.209	0.362	2.209	0.418	0	3	218	1	1	0	0
335	psme_1_1_002134_1486	Psme_SNP_contig33562_1486	48772327	0	260	1	0.815	0.173	0.012	0.098	0.9437	0.9688	0.9688	-0.0217	0.8285	0.9072	0.011	0.005	0.441	0.04	0.994	0.021	0.837	0.1	0.831	0.1	0.707	0.1	212	45	3	0.721613	1	1	1
336	psme_1_1_002134_1542	Psme_SNP_contig33562_1542	36742432	14	246	0.946	0.02	0.163	0.817	0.102	0.4814	0.2764	0.2764	-0.1093	0.2742	0.3513	0.106	0.03	0.383	0.029	0.663	0.05	1.686	0.153	2.152	0.268	1.957	0.213	5	40	201	0.0861066	1	1	1
337	psme_1_1_002147_215	Psme_SNP_contig33771_215	46675400	0	260	1	0.142	0.496	0.362	0.39	0.7282	0.6925	0.6925	0.0424	0.6715	0.7516	0.071	0.024	0.505	0.034	0.973	0.009	1.873	0.368	2.137	0.212	1.714	0.104	37	129	94	0.601937	1	1	1
338	psme_1_1_002162_96	Psme_SNP_contig33970_96	11759327	260	0	0	0	0	0	0	0.4224	0	0	0	0	0.2339	0.013	0.022	0.273	0.022	0.533	0.089	1.043	0.1	1.283	0.145	1.018	0.121					0	0	0
339	psme_1_1_002166_95	Psme_SNP_contig34065_95	56803487	0	260	1	0.342	0.469	0.188	0.423	0.8432	0.8759	0.8759	-0.0388	0.6981	1	0.009	0.008	0.489	0.017	0.995	0.011	1.666	0.111	1.829	0.121	1.46	0.1	89	122	49	0.52715	1	1	1
340	psme_1_1_002169_238	Psme_SNP_contig34096_238	57720371	0	260	1	0.042	0.227	0.731	0.156	0.9423	0.9679	0.9679	-0.1372	0.1701	1	0.02	0.017	0.57	0.03	0.996	0.006	0.825	0.1	0.92	0.1	0.886	0.1	11	59	190	0.0326693	1	1	1
341	psme_1_1_002177_117	Psme_SNP_contig34191_117	66743477	2	258	0.992	0.205	0.446	0.349	0.428	0.8357	0.8663	0.8663	-0.0898	0.3691	0.4031	0.023	0.012	0.676	0.065	0.979	0.011	0.349	0.1	0.497	0.1	0.571	0.1	53	115	90	0.161939	1	1	1
342	psme_1_1_002180_69	Psme_SNP_contig34217_69	56635303	8	252	0.969	0	0.214	0.786	0.107	0.6345	0.4578	0.4578	0.1199	0.2307	0.2979	0.043	0.022	0.853	0.037	0.992	0.01	1.301	0.123	1.547	0.199	1.068	0.288	0	54	198	0.0892383	1	1	1
343	psme_1_1_002182_721	Psme_SNP_contig34233_721	69600492	1	259	0.996	0.873	0.12	0.008	0.068	0.9061	0.9414	0.9414	-0.0496	0.6201	0.7221	0.005	0.005	0.506	0.045	0.988	0.021	1.242	0.1	1.372	0.129	1.201	0.103	226	31	2	0.322354	1	1	1
344	psme_1_1_002182_775	Psme_SNP_contig34233_775	39756362	0	260	1	0	0	1	0	0.9206	0.5336	0.5336	0	1	1	0.025	0.022	0.506	0.022	0.988	0.006	0.649	0.1	0.773	0.1	0.664	0.1	0	0	260	1	1	0	0
345	psme_1_1_002185_772	Psme_SNP_contig34291_772	21604463	1	259	0.996	0.131	0.452	0.417	0.357	0.9286	0.9587	0.9587	-0.0162	0.8712	0.9041	0.014	0.011	0.481	0.04	0.977	0.012	0.716	0.1	0.729	0.1	0.644	0.1	34	117	108	0.787596	1	1	1
346	psme_1_1_002187_849	Psme_SNP_contig34322_849	50713319	1	259	0.996	0.143	0.448	0.409	0.367	0.9552	0.9758	0.9758	-0.0358	0.7202	1	0.006	0.011	0.463	0.033	0.983	0.009	0.641	0.1	0.619	0.1	0.539	0.1	37	116	106	0.592776	1	1	1
347	psme_1_1_002199_111	Psme_SNP_contig34502_111	74808383	0	260	1	0.981	0.019	0	0.01	0.6099	0.4178	0.4178	0.0001	0.9996	0.3069	0.01	0.007	0.098	0.021	0.955	0.022	1.901	0.146	1.948	0.21	1.306	0.114	255	5	0	1	1	1	1
348	psme_1_1_002218_443	Psme_SNP_contig34692_443	66630349	4	256	0.985	0	0	1	0	0.6114	0.2178	0.2178	0	1	0.5656	0.019	0.022	0.382	0.022	0.745	0.042	0.527	0.1	0.62	0.1	0.551	0.1	0	0	256	1	1	0	0
349	psme_1_1_002222_104	Psme_SNP_contig34746_104	56760472	66	194	0.746	1	0	0	0	0.5012	0.1528	0.1528	0	1	0.2458	0.395	0.098	0.69	0.022	0.985	0.022	1.571	0.275	1.963	0.222	1.44	0.126	194	0	0	1	1	0	0
350	psme_1_1_002235_43	Psme_SNP_contig35076_43	27675356	1	259	0.996	0.185	0.448	0.367	0.409	0.9271	0.9577	0.9577	-0.0737	0.4608	1	0.012	0.012	0.52	0.03	0.972	0.012	0.714	0.1	0.76	0.1	0.705	0.1	48	116	95	0.247862	1	1	1
351	psme_1_1_002241_102	Psme_SNP_contig35181_102	25776416	2	258	0.992	0.209	0.508	0.283	0.463	0.8455	0.8787	0.8787	0.021	0.8333	0.5357	0.006	0.01	0.635	0.058	0.994	0.009	1.106	0.1	1.486	0.158	1.402	0.102	54	131	73	0.802625	1	1	1
352	psme_1_1_002256_155	Psme_SNP_contig35300_155	37623368	0	260	1	0	0	1	0	0.5602	0.1849	0.1849	0	1	0.5808	0.017	0.022	0.351	0.022	0.685	0.035	0.933	0.1	1.139	0.129	0.921	0.1	0	0	260	1	1	0	0
353	psme_1_1_002282_40	Psme_SNP_contig35741_40	19753471	0	260	1	0.435	0.45	0.115	0.34	0.8703	0.9074	0.9074	0.0021	0.983	1	0.044	0.007	0.5	0.024	0.984	0.017	1.314	0.1	1.337	0.1	1.104	0.1	113	117	30	1	1	1	1
354	psme_1_1_002283_432	Psme_SNP_contig35742_432	39736331	0	260	1	0.342	0.535	0.123	0.39	0.8255	0.8527	0.8527	0.1232	0.2179	0.7064	0.008	0.007	0.492	0.032	0.938	0.031	1.138	0.1	1.284	0.1	1.169	0.1	89	139	32	0.051961	1	1	1
355	psme_1_1_002285_65	Psme_SNP_contig35754_65	18742332	1	259	0.996	0.236	0.533	0.232	0.498	0.7949	0.8076	0.8076	0.0657	0.5115	0.6762	0.057	0.011	0.675	0.035	0.976	0.01	0.864	0.1	1.152	0.1	1.193	0.1	61	138	60	0.321752	1	1	1
356	psme_1_1_002286_199	Psme_SNP_contig35769_199	44638322	1	259	0.996	0.869	0.124	0.008	0.069	0.8842	0.9215	0.9215	-0.0443	0.6578	0.6137	0.013	0.008	0.603	0.043	0.998	0.021	0.791	0.1	0.94	0.1	0.913	0.1	225	32	2	0.348716	1	1	1
357	psme_1_1_002287_720	Psme_SNP_contig35847_720	57776474	5	255	0.981	0.149	0.424	0.427	0.361	0.8334	0.8633	0.8633	-0.0818	0.4136	0.5986	0.055	0.021	0.678	0.042	0.979	0.008	0.587	0.1	0.81	0.1	0.89	0.1	38	108	109	0.221039	1	1	1
358	psme_1_1_002292_1177	Psme_SNP_contig35928_1177	69803329	260	0	0	0	0	0	0	0.4908	0	0	0	0	0.2194	0.009	0.022	0.572	0.163	0.979	0.022	0.009	0.1	0.02	0.1	0.049	0.1					0	0	0
359	psme_1_1_002312_1017	Psme_SNP_contig36238_1017	58617498	0	260	1	0	0	1	0	0.7322	0.3166	0.3166	0	1	0.5575	0.023	0.022	0.477	0.022	0.931	0.059	2.163	0.205	2.794	0.315	1.965	0.174	0	0	260	1	1	0	0
360	psme_1_1_002333_230	Psme_SNP_contig36536_230	31803346	1	259	0.996	0.29	0.51	0.201	0.456	0.9174	0.9505	0.9505	0.0274	0.784	0.9206	0.008	0.012	0.537	0.04	0.995	0.009	1.12	0.1	1.236	0.1	1.111	0.1	75	132	52	0.708063	1	1	1
361	psme_1_1_002336_1467	Psme_SNP_contig36596_1467	32739360	1	259	0.996	0.042	0.297	0.66	0.191	0.8969	0.9334	0.9334	-0.0384	0.7006	1	0.033	0.016	0.627	0.027	0.983	0.008	0.466	0.1	0.557	0.1	0.591	0.1	11	77	171	0.546361	1	1	1
362	psme_1_1_002338_79	Psme_SNP_contig36627_79	31609457	0	260	1	0.073	0.292	0.635	0.219	0.9405	0.9668	0.9668	-0.1461	0.1439	1	0.007	0.015	0.584	0.025	0.992	0.007	0.764	0.1	0.883	0.1	0.878	0.1	19	76	165	0.0279892	1	1	1
363	psme_1_1_002342_338	Psme_SNP_contig36687_338	16601485	0	260	1	0.123	0.388	0.488	0.317	0.8902	0.9272	0.9272	-0.1034	0.3013	0.7917	0.017	0.013	0.595	0.044	0.997	0.006	1.186	0.1	1.399	0.121	1.335	0.1	32	101	127	0.114383	1	1	1
364	psme_1_1_002347_633	Psme_SNP_contig36832_633	34750343	1	259	0.996	0.425	0.459	0.116	0.346	0.8433	0.876	0.876	0.0158	0.8742	0.6619	0.016	0.01	0.72	0.03	0.993	0.012	0.432	0.1	0.65	0.1	0.757	0.1	110	119	30	0.890862	1	1	1
365	psme_1_1_002348_146	Psme_SNP_contig36833_146	50743374	0	260	1	0.25	0.531	0.219	0.485	0.7586	0.7475	0.6836	0.0625	0.5317	0.3573	0.011	0.011	0.499	0.116	0.971	0.016	0.988	0.121	1.139	0.178	0.928	0.1	65	138	57	0.384452	1	1	1
366	psme_1_1_002356_83	Psme_SNP_contig36947_83	36694300	0	260	1	0	0	1	0	0.6921	0.2802	0.2802	0	1	0.9571	0.022	0.022	0.45	0.022	0.878	0.02	3.044	0.289	4.022	0.454	2.673	0.199	0	0	260	1	1	0	0
367	psme_1_1_002378_1166	Psme_SNP_contig37453_1166	64750448	193	67	0.258	0	1	0	0.5	0.5191	0.1819	0.1578	1	0	0.2249	0.039	0.022	0.777	0.072	0.989	0.022	0.053	0.1	0.055	0.1	0.076	0.1	0	67	0	9.84947e-20	0	0	0
368	psme_1_1_002379_286	Psme_SNP_contig37462_286	32758356	0	260	1	1	0	0	0	0.6181	0.2224	0.2224	0	1	0.8589	0.212	0.01	0.596	0.022	0.98	0.022	4.757	0.586	6.216	0.701	3.694	0.322	260	0	0	1	1	0	0
369	psme_1_1_002380_164	Psme_SNP_contig37481_164	31685375	2	258	0.992	0.415	0.484	0.101	0.343	0.8261	0.8535	0.8535	0.0749	0.4536	0.708	0.031	0.013	0.635	0.037	0.985	0.012	1	0.1	1.224	0.1	1.179	0.1	107	125	26	0.269867	1	1	1
370	psme_1_1_002382_399	Psme_SNP_contig37483_399	67659490	0	260	1	0.1	0.481	0.419	0.34	0.8371	0.8682	0.8682	0.0706	0.4799	1	0.037	0.014	0.675	0.018	0.994	0.008	0.78	0.1	1.045	0.1	1.069	0.1	26	125	109	0.332984	1	1	1
371	psme_1_1_002383_313	Psme_SNP_contig37492_313	16612378	0	260	1	0.277	0.546	0.177	0.45	0.8977	0.9341	0.9341	0.1033	0.3014	1	0.01	0.009	0.605	0.023	0.993	0.01	0.702	0.1	0.835	0.1	0.843	0.1	72	142	46	0.105269	1	1	1
372	psme_1_1_002390_605	Psme_SNP_contig37675_605	44770448	1	259	0.996	0.344	0.467	0.189	0.423	0.8193	0.844	0.844	-0.0428	0.6686	0.9707	0.008	0.008	0.487	0.035	0.983	0.016	1.706	0.123	1.89	0.161	1.485	0.109	89	121	49	0.524425	1	1	1
373	psme_1_1_002393_170	Psme_SNP_contig37697_170	43605365	1	259	0.996	0.093	0.386	0.521	0.286	0.7748	0.7752	0.7752	-0.0541	0.5888	0.9611	0.058	0.016	0.502	0.031	0.983	0.008	1.8	0.147	1.906	0.14	1.508	0.1	24	100	135	0.365063	1	1	1
374	psme_1_1_002413_157	Psme_SNP_contig38103_157	13629364	0	260	1	0.365	0.531	0.104	0.369	0.552	0.3738	0.3738	0.1395	0.1631	0.585	0.02	0.008	0.389	0.026	0.723	0.031	1.77	0.152	2.014	0.199	1.854	0.18	95	138	27	0.0327493	1	1	1
375	psme_1_1_002433_186	Psme_SNP_contig38358_186	36699393	1	259	0.996	0.162	0.471	0.367	0.398	0.9091	0.9439	0.9439	-0.0167	0.867	0.9232	0.025	0.013	0.632	0.031	0.995	0.008	0.415	0.1	0.506	0.1	0.56	0.1	42	122	95	0.795864	1	1	1
376	psme_1_1_002450_633	Psme_SNP_contig38633_633	26636342	0	260	1	0	0	1	0	0.6054	0.2136	0.2136	0	1	0.5778	0.019	0.022	0.393	0.022	0.767	0.042	3.112	0.295	4.118	0.465	2.726	0.248	0	0	260	1	1	0	0
377	psme_1_1_002451_100	Psme_SNP_contig38656_100	30785407	195	65	0.25	0.831	0.169	0	0.085	0.9189	0.5313	0.1918	0.0921	0.357	1	0.022	0.011	0.499	0.022	0.976	0.022	0.535	0.1	0.64	0.1	0.576	0.1	54	11	0	1	1	0	0
378	psme_1_1_002458_1996	Psme_SNP_contig38761_1996	61666417	0	260	1	0.054	0.285	0.662	0.196	0.8243	0.851	0.851	-0.0975	0.3297	0.9581	0.013	0.015	0.488	0.035	0.986	0.007	1.595	0.131	1.751	0.156	1.384	0.1	14	74	172	0.116903	1	1	1
379	psme_1_1_002474_338	Psme_SNP_contig38912_338	63606408	2	258	0.992	0.147	0.45	0.403	0.372	0.8896	0.9267	0.9267	-0.0378	0.7054	0.5467	0.009	0.011	0.611	0.061	0.992	0.008	0.393	0.1	0.475	0.1	0.516	0.1	38	116	104	0.59382	1	1	1
380	psme_1_1_002485_159	Psme_SNP_contig39093_159	74666412	1	259	0.996	0.448	0.452	0.1	0.326	0.8648	0.9013	0.9013	0.0276	0.7829	0.6635	0.053	0.013	0.619	0.044	0.991	0.012	0.644	0.1	0.726	0.1	0.733	0.1	116	117	26	0.777302	1	1	1
381	psme_1_1_002486_269	Psme_SNP_contig39126_269	26624338	0	260	1	0.388	0.446	0.165	0.388	0.8581	0.8938	0.8936	-0.061	0.5421	0.4107	0.006	0.007	0.419	0.093	0.982	0.014	1.127	0.187	1.045	0.177	0.838	0.1	101	116	43	0.360497	1	1	1
382	psme_1_1_002490_957	Psme_SNP_contig39190_957	71774420	0	260	1	0.635	0.335	0.031	0.198	0.8159	0.8392	0.8392	0.0533	0.5941	0.6386	0.081	0.031	0.512	0.036	0.979	0.019	0.886	0.1	0.846	0.1	0.749	0.1	165	87	8	0.556715	1	1	1
383	psme_1_1_002503_1019	Psme_SNP_contig39386_1019	44678414	1	259	0.996	0.413	0.429	0.158	0.373	0.8728	0.9099	0.9099	-0.0833	0.4047	0.971	0.036	0.009	0.542	0.03	0.967	0.014	1.188	0.1	1.324	0.1	1.188	0.1	107	111	41	0.18474	1	1	1
384	psme_1_1_002511_447	Psme_SNP_contig39585_447	45627458	1	259	0.996	0.201	0.49	0.309	0.446	0.8958	0.9324	0.9324	-0.0077	0.9386	0.7165	0.017	0.014	0.583	0.042	0.974	0.013	0.354	0.1	0.418	0.1	0.457	0.1	52	127	80	0.900316	1	1	1
385	psme_1_1_002513_147	Psme_SNP_contig39658_147	55709485	5	255	0.981	0.247	0.525	0.227	0.49	0.6701	0.5821	0.5821	0.0514	0.6074	0.4401	0.004	0.009	0.227	0.042	0.891	0.063	1.787	0.2	1.568	0.187	0.917	0.1	63	134	58	0.453565	1	1	1
386	psme_1_1_002524_7	Psme_SNP_contig39838_7	10658322	0	260	1	0.604	0.362	0.035	0.215	0.7455	0.7241	0.7241	0.0697	0.486	0.5827	0.023	0.007	0.425	0.062	0.977	0.018	3.136	0.365	3.483	0.422	2.346	0.186	157	94	9	0.357708	1	1	1
387	psme_1_1_002528_218	Psme_SNP_contig39897_218	63709317	18	242	0.931	0	0	1	0	0.5487	0.1782	0.1782	0	1	0.2458	0.018	0.022	0.366	0.022	0.715	0.119	2.496	0.237	3.255	0.367	2.235	0.338	0	0	242	1	1	0	0
388	psme_1_1_002537_84	Psme_SNP_contig40148_84	34727510	0	260	1	1	0	0	0	0.783	0.3679	0.3679	0	1	0.9624	0.041	0.026	0.509	0.022	0.976	0.022	3.023	0.449	3.879	0.438	2.512	0.219	260	0	0	1	1	0	0
389	psme_1_1_002538_87	Psme_SNP_contig40151_87	21668477	1	259	0.996	0.143	0.502	0.355	0.394	0.8954	0.932	0.932	0.0513	0.6082	0.8323	0.017	0.013	0.613	0.038	0.996	0.008	0.648	0.1	0.765	0.1	0.774	0.1	37	130	92	0.437834	1	1	1
390	psme_1_1_002551_124	Psme_SNP_contig40464_124	55739300	9	251	0.965	0.227	0.486	0.287	0.47	0.6634	0.5694	0.5692	-0.0244	0.8072	0.3818	0.227	0.095	0.769	0.044	0.977	0.01	0.504	0.1	0.701	0.1	0.822	0.103	57	122	72	0.704782	1	1	1
391	psme_1_1_002552_1151	Psme_SNP_contig40474_1151	30803312	1	259	0.996	0.139	0.483	0.378	0.38	0.7606	0.7509	0.7509	0.0239	0.8109	1	0.069	0.012	0.521	0.026	0.983	0.008	1.787	0.151	1.902	0.146	1.526	0.1	36	125	98	0.792133	1	1	1
392	psme_1_1_002552_659	Psme_SNP_contig40474_659	32683424	1	259	0.996	0.174	0.537	0.29	0.442	0.9266	0.9573	0.9573	0.088	0.3791	1	0.003	0.01	0.538	0.032	0.997	0.008	0.867	0.1	0.938	0.1	0.866	0.1	45	139	75	0.207243	1	1	1
393	psme_1_1_002559_75	Psme_SNP_contig40560_75	17704439	5	255	0.981	0.671	0.329	0	0.165	0.6649	0.5097	0.5094	0.1972	0.0487	0.3055	0.007	0.006	0.256	0.076	0.963	0.022	1.8	0.35	1.941	0.318	1.333	0.116	171	84	0	0.000399936	1	1	1
394	psme_1_1_002561_210	Psme_SNP_contig40569_210	56758502	247	13	0.05	0	1	0	0.5	0.5082	0.1837	0.1531	1	0	0.2363	0.018	0.022	0.353	0.12	0.968	0.022	0.038	0.1	0.038	0.1	0.056	0.1	0	13	0	0.000787647	1	0	0
395	psme_1_1_002572_256	Psme_SNP_contig40754_256	56726457	260	0	0	0	0	0	0	0.3262	0	0	0	0	0.1457	0.053	0.019	0.385	0.022	0.718	0.206	1.18	0.104	1.63	0.184	1.401	0.222					0	0	0
396	psme_1_1_002573_241	Psme_SNP_contig40755_241	74710472	7	253	0.973	0.996	0.004	0	0.002	0.5933	0.2055	0.2011	0	1	0.319	0.218	0.097	0.599	0.022	0.98	0.022	2.242	0.375	2.842	0.321	1.949	0.17	252	1	0	1	1	1	1
397	psme_1_1_002574_622	Psme_SNP_contig40764_622	50600458	0	260	1	0	0	1	0	0.783	0.3679	0.3679	0	1	0.9689	0.024	0.022	0.492	0.022	0.96	0.026	2.054	0.195	2.644	0.298	1.875	0.141	0	0	260	1	1	0	0
398	psme_1_1_002591_54	Psme_SNP_contig40937_54	32685422	1	259	0.996	0.039	0.336	0.625	0.207	0.7353	0.7055	0.7055	0.0248	0.8044	0.444	0.006	0.016	0.346	0.06	0.995	0.006	1.902	0.16	1.703	0.155	1.118	0.1	10	87	162	0.849691	1	1	1
399	psme_1_1_002596_333	Psme_SNP_contig41059_333	45638423	3	257	0.988	0.187	0.416	0.397	0.395	0.7031	0.6452	0.6452	-0.1289	0.1976	0.492	0.01	0.011	0.391	0.046	0.837	0.045	0.598	0.1	0.651	0.1	0.606	0.1	48	107	102	0.0377309	1	1	1
400	psme_1_1_002613_1193	Psme_SNP_contig41299_1193	52726480	260	0	0	0	0	0	0	0.2807	0	0	0	0	0.3992	0.744	0.022	0.893	0.015	0.994	0.008	1.275	0.1	1.305	0.1	1.328	0.1					0	0	0
401	psme_1_1_002618_95	Psme_SNP_contig41446_95	35802486	1	259	0.996	0.104	0.436	0.459	0.322	0.9303	0.9599	0.9599	-0.0014	0.9887	1	0.022	0.013	0.589	0.03	0.988	0.009	0.548	0.1	0.62	0.1	0.615	0.1	27	113	119	1	1	1	1
402	psme_1_1_002649_297	Psme_SNP_contig41866_297	23626356	0	260	1	0.004	0.138	0.858	0.073	0.7347	0.6354	0.6354	0.0219	0.8267	0.4512	0.025	0.022	0.494	0.082	0.922	0.013	0.853	0.1	1.042	0.121	0.868	0.1	1	36	223	1	1	1	1
403	psme_1_1_002649_350	Psme_SNP_contig41866_350	37623309	8	252	0.969	0.111	0.56	0.329	0.391	0.609	0.4688	0.4323	0.175	0.0801	0.3624	0.058	0.014	0.483	0.077	0.853	0.025	1.23	0.102	1.606	0.197	1.411	0.138	28	141	83	0.00791079	1	1	1
404	psme_1_1_002651_1453	Psme_SNP_contig41900_1453	41792358	0	260	1	0.877	0.123	0	0.062	0.8555	0.8346	0.8346	0.0645	0.5192	0.7445	0.012	0.005	0.393	0.046	0.97	0.022	1.115	0.137	1.29	0.156	0.994	0.1	228	32	0	0.607944	1	1	1
405	psme_1_1_002669_175	Psme_SNP_contig42177_175	70690413	0	260	1	0	0	1	0	0.8943	0.4995	0.4995	0	1	1	0.025	0.022	0.509	0.022	0.993	0.006	1.224	0.116	1.522	0.172	1.176	0.1	0	0	260	1	1	0	0
406	psme_1_1_002689_172	Psme_SNP_contig42416_172	57733324	0	260	1	0.362	0.492	0.146	0.392	0.9129	0.9469	0.9469	0.0325	0.7451	0.7941	0.001	0.009	0.473	0.05	0.994	0.011	1.111	0.1	1.141	0.1	0.935	0.1	94	128	38	0.696316	1	1	1
407	psme_1_1_002691_21	Psme_SNP_contig42437_21	28762431	260	0	0	0	0	0	0	0.3942	0	0	0	0	0.1568	0.018	0.022	0.374	0.022	0.73	0.204	0.499	0.1	0.584	0.1	0.524	0.1					0	0	0
408	psme_1_1_002716_56	Psme_SNP_contig42800_56	73808455	18	242	0.931	0.376	0.45	0.174	0.399	0.6359	0.5176	0.4873	-0.0607	0.5441	0.2791	0.013	0.011	0.451	0.066	0.819	0.066	0.721	0.1	0.837	0.1	0.855	0.1	91	109	42	0.349535	1	1	1
409	psme_1_1_002727_309	Psme_SNP_contig42998_309	45726332	61	199	0.765	0	0.432	0.568	0.216	0.6401	0.4671	0.365	0.2756	0.0058	0.2658	0.018	0.022	0.361	0.107	0.979	0.009	2.428	0.23	2.731	0.537	1.378	0.354	0	86	113	1.10159e-05	1	0	0
410	psme_1_1_002733_217	Psme_SNP_contig43035_217	15603487	0	260	1	0.019	0.181	0.8	0.11	0.8125	0.8343	0.8343	-0.0739	0.4602	0.8277	0.116	0.024	0.597	0.034	0.986	0.007	0.699	0.1	0.738	0.1	0.669	0.1	5	47	208	0.208698	1	1	1
411	psme_1_1_002739_134	Psme_SNP_contig43069_134	31656483	2	258	0.992	0	0	1	0	0.6235	0.2262	0.2262	0	1	0.4823	0.02	0.022	0.413	0.022	0.805	0.059	2.385	0.226	3.1	0.35	2.145	0.207	0	0	258	1	1	0	0
412	psme_1_1_002741_145	Psme_SNP_contig43079_145	45760500	3	257	0.988	0	0	1	0	0.6406	0.2387	0.2387	0	1	0.6226	0.021	0.022	0.421	0.022	0.822	0.042	3.041	0.289	4.019	0.453	2.671	0.229	0	0	257	1	1	0	0
413	psme_1_1_002742_93	Psme_SNP_contig43110_93	65707404	7	253	0.973	0.099	0.415	0.486	0.306	0.7954	0.8085	0.8085	-0.0234	0.8147	0.2994	0.026	0.021	0.711	0.086	0.991	0.007	0.669	0.1	0.99	0.13	1.07	0.1	25	105	123	0.767115	1	1	1
414	psme_1_1_002760_170	Psme_SNP_contig43270_170	28766394	4	256	0.985	0.285	0.496	0.219	0.467	0.8578	0.8934	0.8934	-0.0034	0.9727	0.5662	0.01	0.009	0.423	0.063	0.987	0.01	1.019	0.1	1.007	0.177	0.755	0.1	73	127	56	1	1	1	1
415	psme_1_1_002762_902	Psme_SNP_contig43299_902	50611380	0	260	1	0	0	1	0	0.6804	0.2703	0.2703	0	1	0.898	0.022	0.022	0.446	0.022	0.871	0.025	2.832	0.269	3.724	0.42	2.504	0.214	0	0	260	1	1	0	0
416	psme_1_1_002774_226	Psme_SNP_contig43418_226	43793312	4	256	0.985	0	0	1	0	0.7201	0.3051	0.3051	0	1	0.5344	0.023	0.022	0.471	0.022	0.919	0.061	2.111	0.2	2.722	0.307	1.922	0.24	0	0	256	1	1	0	0
417	psme_1_1_002787_1663	Psme_SNP_contig43464_1663	50734395	1	259	0.996	0.405	0.459	0.135	0.365	0.9633	0.9804	0.9804	-0.0087	0.9309	0.9757	0.005	0.008	0.522	0.036	0.99	0.012	0.471	0.1	0.494	0.1	0.48	0.1	105	119	35	0.893674	1	1	1
418	psme_1_1_002823_351	Psme_SNP_contig43801_351	59713484	0	260	1	1	0	0	0	0.5617	0.1858	0.1858	0	1	0.5121	0.308	0.044	0.645	0.022	0.983	0.022	3.321	0.379	4.278	0.483	2.722	0.238	260	0	0	1	1	0	0
419	psme_1_1_002830_813	Psme_SNP_contig43867_813	17791325	0	260	1	0.196	0.538	0.265	0.465	0.8109	0.8319	0.8312	0.0821	0.4116	0.4852	0.004	0.011	0.496	0.087	0.984	0.013	0.831	0.1	0.933	0.12	0.782	0.1	51	140	69	0.21352	1	1	1
420	psme_1_1_002833_60	Psme_SNP_contig43914_60	45618475	34	226	0.869	0.252	0.217	0.531	0.361	0.8818	0.9191	0.9191	-0.5298	0	0.8402	0.021	0.011	0.494	0.045	0.981	0.008	0.965	0.1	1.666	0.157	1.116	0.206	57	49	120	1.41536e-15	0	1	0
421	psme_1_1_002835_349	Psme_SNP_contig43930_349	40713479	2	258	0.992	0	0	1	0	0.5385	0.1724	0.1724	0	1	0.3906	0.017	0.022	0.34	0.022	0.663	0.06	2.984	0.283	3.938	0.444	2.625	0.369	0	0	258	1	1	0	0
422	psme_1_1_002835_721	Psme_SNP_contig43930_721	32765324	0	260	1	1	0	0	0	0.8105	0.3982	0.3982	0	1	1	0.021	0.014	0.498	0.022	0.976	0.022	3.995	0.515	5.184	0.585	3.184	0.278	260	0	0	1	1	0	0
423	psme_1_1_002850_138	Psme_SNP_contig44049_138	35692498	115	145	0.558	0.586	0.041	0.372	0.393	0.8173	0.8412	0.8412	-0.9133	0	0.7313	0.024	0.017	0.646	0.024	0.966	0.02	0.169	0.1	0.395	0.1	0.301	0.1	85	6	54	9.19518e-33	0	0	0
424	psme_1_1_002852_97	Psme_SNP_contig44063_97	63675468	0	260	1	0.896	0.1	0.004	0.054	0.9212	0.9533	0.9533	-0.018	0.8573	0.8867	0.007	0.006	0.561	0.024	0.968	0.022	0.521	0.1	0.605	0.1	0.598	0.1	233	26	1	0.536019	1	1	1
425	psme_1_1_002860_142	Psme_SNP_contig44126_142	42601392	0	260	1	1	0	0	0	0.6032	0.2122	0.2122	0	1	0.8232	0.245	0.013	0.613	0.022	0.981	0.022	5.166	0.639	6.774	0.764	3.962	0.346	260	0	0	1	1	0	0
426	psme_1_1_002876_8	Psme_SNP_contig44233_8	14657376	1	259	0.996	0.332	0.459	0.208	0.438	0.9097	0.9443	0.9443	-0.0668	0.5039	0.8049	0.036	0.013	0.586	0.04	0.992	0.01	0.499	0.1	0.542	0.1	0.545	0.1	86	119	54	0.312374	1	1	1
427	psme_1_1_002878_1861	Psme_SNP_contig44241_1861	74765382	0	260	1	0	0	1	0	0.5475	0.1775	0.1775	0	1	0.7264	0.017	0.022	0.342	0.022	0.666	0.017	1.18	0.112	1.463	0.165	1.138	0.1	0	0	260	1	1	0	0
428	psme_1_1_002882_141	Psme_SNP_contig44276_141	27733453	0	260	1	0.888	0.104	0.008	0.06	0.9331	0.9618	0.9618	-0.0724	0.4693	0.9485	0.003	0.005	0.586	0.022	0.994	0.021	0.695	0.1	0.825	0.1	0.812	0.1	231	27	2	0.222752	1	1	1
429	psme_1_1_002915_116	Psme_SNP_contig44595_116	13753487	38	222	0.854	0.838	0.162	0	0.081	0.6492	0.4826	0.3451	0.0878	0.3797	0.2097	0.169	0.113	0.594	0.09	0.98	0.022	0.747	0.12	0.895	0.112	0.754	0.1	186	36	0	0.3721	1	1	1
430	psme_1_1_002932_25	Psme_SNP_contig44833_25	32655381	38	222	0.854	0.707	0.293	0	0.146	0.5845	0.3789	0.3104	0.1715	0.0864	0.2382	0.148	0.061	0.545	0.105	0.977	0.022	0.386	0.1	0.533	0.1	0.532	0.1	157	65	0	0.0060081	1	1	1
431	psme_1_1_002932_83	Psme_SNP_contig44833_83	70718392	12	248	0.954	0	0.516	0.484	0.258	0.6033	0.4075	0.3365	0.3478	0.0005	0.2822	0.021	0.022	0.429	0.122	0.956	0.018	0.627	0.1	0.583	0.1	0.298	0.1	0	128	120	2.3481e-10	0	1	0
432	psme_1_1_002968_80	Psme_SNP_contig45109_80	46673320	0	260	1	1	0	0	0	0.6191	0.2231	0.2231	0	1	0.8545	0.216	0.013	0.598	0.022	0.98	0.022	3.742	0.424	4.842	0.546	3.012	0.263	260	0	0	1	1	0	0
433	psme_1_1_002985_174	Psme_SNP_contig45262_174	34797425	1	259	0.996	0.842	0.158	0	0.079	0.8284	0.7952	0.7952	0.0855	0.3924	0.7621	0.016	0.008	0.543	0.035	0.977	0.022	1.484	0.1	1.759	0.139	1.288	0.112	218	41	0	0.382069	1	1	1
434	psme_1_1_002991_112	Psme_SNP_contig45305_112	66655310	23	237	0.912	0.662	0.338	0	0.169	0.5577	0.3407	0.3407	0.203	0.0423	0.2211	0.055	0.02	0.188	0.04	0.959	0.022	2.686	0.399	2.995	0.375	1.915	0.167	157	80	0	0.000682287	1	1	1
435	psme_1_1_003012_185	Psme_SNP_contig45468_185	74808395	1	259	0.996	0	0.205	0.795	0.102	0.734	0.6341	0.6341	0.1138	0.255	0.5843	0.038	0.022	0.768	0.033	0.995	0.006	1.416	0.134	1.884	0.169	1.612	0.124	0	53	206	0.087008	1	1	1
436	psme_1_1_003019_461	Psme_SNP_contig45505_461	50751337	260	0	0	0	0	0	0	0.1811	0	0	0	0	0.1205	0.012	0.022	0.249	0.022	0.486	0.174	3.391	0.322	4.514	0.509	2.946	0.509					0	0	0
437	psme_1_1_003055_126	Psme_SNP_contig45960_126	39701365	260	0	0	0	0	0	0	0.2902	0	0	0	0	0.2606	0.319	0.04	0.583	0.035	0.777	0.04	1.396	0.145	1.441	0.113	1.241	0.126					0	0	0
438	psme_1_1_003066_874	Psme_SNP_contig45988_874	54701453	2	258	0.992	0	0	1	0	0.8095	0.3969	0.3969	0	1	0.8862	0.025	0.022	0.505	0.022	0.985	0.032	1.509	0.143	1.902	0.215	1.42	0.185	0	0	258	1	1	0	0
439	psme_1_1_003108_498	Psme_SNP_contig46478_498	30694342	0	260	1	0.358	0.492	0.15	0.396	0.9291	0.9591	0.9591	0.029	0.7718	1	0.007	0.009	0.507	0.036	0.991	0.012	1.012	0.1	1.063	0.1	0.941	0.1	93	128	39	0.698238	1	1	1
440	psme_1_1_003150_634	Psme_SNP_contig46948_634	30710436	3	257	0.988	0	0.233	0.767	0.117	0.6568	0.4957	0.4957	0.1321	0.1866	0.4022	0.043	0.022	0.853	0.028	0.993	0.007	1.163	0.11	1.543	0.134	1.392	0.1	0	60	197	0.0317051	1	1	1
441	psme_1_1_003177_205	Psme_SNP_contig47187_205	45646314	0	260	1	0.781	0.204	0.015	0.117	0.7818	0.7867	0.7867	-0.0157	0.8755	1	0.004	0.005	0.348	0.022	0.975	0.022	2.638	0.226	2.721	0.251	1.719	0.143	203	53	4	0.763806	1	1	1
442	psme_1_1_003183_74	Psme_SNP_contig47242_74	38722323	0	260	1	1	0	0	0	0.7541	0.3379	0.3379	0	1	0.7448	0.059	0.039	0.518	0.022	0.976	0.022	3.489	0.494	4.502	0.508	2.838	0.248	260	0	0	1	1	0	0
443	psme_1_1_003220_229	Psme_SNP_contig47484_229	42793405	5	255	0.981	0	0.259	0.741	0.129	0.61	0.4179	0.4179	0.1486	0.1373	0.2911	0.044	0.022	0.874	0.033	0.99	0.007	1.097	0.104	1.461	0.135	1.355	0.12	0	66	189	0.0112967	1	1	1
444	psme_1_1_003222_25	Psme_SNP_contig47500_25	19808380	25	235	0.904	0.834	0.132	0.034	0.1	0.7152	0.6681	0.5892	-0.2667	0.0076	0.4284	0.021	0.02	0.493	0.084	0.938	0.02	0.164	0.1	0.246	0.1	0.129	0.1	196	31	8	0.000560708	1	1	1
445	psme_1_1_003232_84	Psme_SNP_contig47547_84	74746455	0	260	1	0.992	0	0.008	0.008	0.6549	0.4924	0.4924	-0.0019	0.9851	0.8964	0.037	0.01	0.432	0.022	0.826	0.022	0.375	0.1	0.573	0.1	0.702	0.1	258	0	2	1.11806e-05	1	1	1
446	psme_1_1_003239_634	Psme_SNP_contig47598_634	73738444	259	1	0.004	0	1	0	0.5	0.535	0.1554	0.1554	1	0	0.2089	0.034	0.022	0.676	0.125	0.984	0.022	0.037	0.1	0.038	0.1	0.056	0.1	0	1	0	1	1	0	0
447	psme_1_1_003251_238	Psme_SNP_contig47734_238	42803323	4	256	0.985	1	0	0	0	0.6992	0.2863	0.2863	0	1	0.4484	0.101	0.075	0.539	0.022	0.978	0.022	1.41	0.171	1.754	0.198	1.314	0.115	256	0	0	1	1	0	0
448	psme_1_1_003252_685	Psme_SNP_contig47741_685	66743379	0	260	1	0.058	0.358	0.585	0.237	0.9024	0.9382	0.9382	-0.0096	0.9232	0.5571	0.007	0.015	0.484	0.071	0.99	0.007	0.887	0.1	0.914	0.1	0.827	0.1	15	93	152	0.864211	1	1	1
449	psme_1_1_003282_156	Psme_SNP_contig48060_156	62744315	0	260	1	0	0	1	0	0.7631	0.3471	0.3471	0	1	0.7522	0.024	0.022	0.485	0.022	0.946	0.039	2.707	0.257	3.549	0.4	2.404	0.235	0	0	260	1	1	0	0
450	psme_1_1_003307_61	Psme_SNP_contig48240_61	42667452	3	257	0.988	0.004	0.128	0.868	0.068	0.7994	0.8146	0.8146	0.0116	0.9074	0.5234	0.025	0.022	0.461	0.061	0.974	0.009	0.595	0.1	0.93	0.1	0.773	0.1	1	33	223	1	1	1	1
451	psme_1_1_003334_90	Psme_SNP_contig48412_90	42652414	1	259	0.996	0.355	0.494	0.151	0.398	0.784	0.7903	0.7903	0.0316	0.7519	0.7054	0.112	0.012	0.55	0.044	0.97	0.016	0.919	0.1	0.928	0.1	0.863	0.1	92	128	39	0.697278	1	1	1
452	psme_1_1_003356_238	Psme_SNP_contig48507_238	67705342	1	259	0.996	0.042	0.324	0.633	0.205	0.9497	0.9726	0.9726	-0.0037	0.9708	0.7947	0.002	0.016	0.468	0.043	0.982	0.009	0.519	0.1	0.51	0.1	0.46	0.1	11	84	164	1	1	1	1
453	psme_1_1_003360_193	Psme_SNP_contig48546_193	42761388	0	260	1	0.531	0.392	0.077	0.273	0.9202	0.9525	0.9525	-0.0118	0.9057	0.7442	0.014	0.009	0.503	0.046	0.969	0.017	0.336	0.1	0.342	0.1	0.338	0.1	138	102	20	0.875913	1	1	1
454	psme_1_1_003374_84	Psme_SNP_contig48695_84	61689498	0	260	1	0.204	0.546	0.25	0.477	0.8817	0.919	0.919	0.0946	0.3439	1	0.008	0.01	0.517	0.019	0.976	0.01	1.274	0.1	1.442	0.1	1.252	0.1	53	142	65	0.138139	1	1	1
455	psme_1_1_003379_185	Psme_SNP_contig48759_185	60688471	1	259	0.996	0.008	0.232	0.761	0.124	0.8105	0.8314	0.8314	0.0696	0.4863	0.6561	0.076	0.021	0.695	0.036	0.977	0.007	0.574	0.1	0.768	0.1	0.85	0.1	2	60	197	0.390713	1	1	1
456	psme_1_1_003400_277	Psme_SNP_contig48949_277	46753430	1	259	0.996	0.529	0.402	0.069	0.27	0.8967	0.9332	0.9332	0.018	0.8572	0.7341	0.003	0.008	0.564	0.043	0.987	0.014	1.029	0.1	1.22	0.1	1.131	0.1	137	104	18	0.875161	1	1	1
457	psme_1_1_003471_55	Psme_SNP_contig49640_55	24614362	4	256	0.985	0.668	0.297	0.035	0.184	0.7081	0.6548	0.6548	-0.0097	0.923	0.4369	0.015	0.007	0.495	0.054	0.887	0.035	1.067	0.114	1.213	0.142	1.098	0.1	171	76	9	0.835974	1	1	1
458	psme_1_1_003474_54	Psme_SNP_contig49677_54	50621417	0	260	1	0.481	0.415	0.104	0.312	0.91	0.9445	0.9445	-0.0317	0.7516	1	0.008	0.009	0.552	0.026	0.957	0.014	0.674	0.1	0.78	0.1	0.773	0.1	125	108	27	0.664184	1	1	1
459	psme_1_1_003481_105	Psme_SNP_contig49727_105	15729355	2	258	0.992	0.271	0.574	0.155	0.442	0.798	0.8126	0.8126	0.163	0.1031	0.4855	0.035	0.013	0.598	0.049	0.953	0.025	0.534	0.1	0.648	0.1	0.707	0.1	70	148	40	0.0115005	1	1	1
460	psme_1_1_003495_386	Psme_SNP_contig49881_386	55608349	2	258	0.992	1	0	0	0	0.6641	0.257	0.257	0	1	0.3621	0.208	0.084	0.594	0.022	0.98	0.022	0.714	0.1	0.865	0.1	0.737	0.1	258	0	0	1	1	0	0
461	psme_1_1_003515_110	Psme_SNP_contig50020_110	42641388	112	148	0.569	0	1	0	0.5	0.5821	0.2127	0.1596	1	0	0.3131	0.03	0.022	0.595	0.101	0.98	0.022	0.059	0.1	0.062	0.1	0.084	0.1	0	148	0	6.44431e-44	0	0	0
462	psme_1_1_003515_38	Psme_SNP_contig50020_38	19793390	21	239	0.919	0.498	0.502	0	0.251	0.5619	0.3465	0.3277	0.3352	0.0008	0.2559	0.043	0.012	0.22	0.057	0.961	0.022	1.576	0.321	1.909	0.311	1.388	0.121	119	120	0	1.98143e-09	0	1	0
463	psme_1_1_003556_129	Psme_SNP_contig50321_129	39744315	0	260	1	0.708	0.265	0.027	0.16	0.8558	0.8912	0.8912	-0.0108	0.9142	0.822	0.018	0.007	0.636	0.025	0.985	0.018	0.907	0.1	1.15	0.1	1.119	0.1	184	69	7	0.818185	1	1	1
464	psme_1_1_003590_110	Psme_SNP_contig50512_110	61786488	0	260	1	1	0	0	0	0.6711	0.2626	0.2626	0	1	0.4737	0.184	0.062	0.582	0.022	0.98	0.022	1.172	0.126	1.447	0.163	1.123	0.1	260	0	0	1	1	0	0
465	psme_1_1_003625_57	Psme_SNP_contig50789_57	37786479	2	258	0.992	0.86	0.14	0	0.07	0.5859	0.381	0.381	0.0743	0.4574	0.2432	0.005	0.008	0.096	0.03	0.955	0.022	2.601	0.204	2.795	0.243	1.781	0.155	222	36	0	0.61975	1	1	1
466	psme_1_1_003640_93	Psme_SNP_contig50873_93	20766479	0	260	1	0.969	0.031	0	0.015	0.7979	0.7464	0.7464	0.0009	0.993	0.6521	0.003	0.005	0.58	0.039	0.979	0.022	1.018	0.141	1.224	0.132	0.97	0.1	252	8	0	1	1	1	1
467	psme_1_1_003642_270	Psme_SNP_contig50894_270	42644393	1	259	0.996	0.112	0.479	0.409	0.351	0.8844	0.9217	0.9217	0.0504	0.6145	0.688	0.014	0.012	0.59	0.049	0.986	0.008	0.684	0.1	0.796	0.1	0.803	0.1	29	124	106	0.495532	1	1	1
468	psme_1_1_003662_236	Psme_SNP_contig51034_236	24722301	6	254	0.977	0	0	1	0	0.6906	0.2788	0.2788	0	1	0.4664	0.023	0.022	0.461	0.022	0.9	0.072	2.332	0.221	3.028	0.342	2.103	0.325	0	0	254	1	1	0	0
469	psme_1_1_003695_697	Psme_SNP_contig51314_697	22750405	27	233	0.896	1	0	0	0	0.5168	0.1607	0.1607	0	1	0.2645	0.35	0.097	0.667	0.022	0.984	0.022	2.487	0.317	3.166	0.357	2.128	0.186	233	0	0	1	1	0	0
470	psme_1_1_003712_443	Psme_SNP_contig51433_443	28800395	1	259	0.996	0	0.004	0.996	0.002	0.7602	0.3441	0.3441	0	1	0.5759	0.023	0.022	0.466	0.022	0.91	0.055	0.764	0.1	0.92	0.104	0.769	0.154	0	1	258	1	1	1	1
471	psme_1_1_003740_174	Psme_SNP_contig51699_174	72738370	1	259	0.996	0	0	1	0	0.685	0.2741	0.2741	0	1	0.5088	0.022	0.022	0.453	0.022	0.884	0.062	2.855	0.271	3.757	0.424	2.523	0.334	0	0	259	1	1	0	0
472	psme_1_1_003760_97	Psme_SNP_contig51875_97	23757304	0	260	1	0	0.05	0.95	0.025	0.8746	0.8599	0.8599	0.0103	0.9183	0.8323	0.028	0.022	0.552	0.029	0.947	0.018	0.195	0.1	0.219	0.1	0.239	0.1	0	13	247	1	1	1	1
473	psme_1_1_003761_55	Psme_SNP_contig51887_55	22747368	0	260	1	0.227	0.438	0.335	0.446	0.7935	0.8056	0.8056	-0.1128	0.2594	0.7968	0.027	0.009	0.487	0.048	0.982	0.011	1.718	0.123	1.852	0.173	1.478	0.118	59	114	87	0.0785808	1	1	1
474	psme_1_1_003766_223	Psme_SNP_contig51919_223	41622315	4	256	0.985	0	0.27	0.73	0.135	0.6377	0.4632	0.4632	0.1557	0.1195	0.3876	0.043	0.022	0.87	0.026	0.994	0.006	1.739	0.165	2.408	0.215	2.105	0.17	0	69	187	0.00674073	1	1	1
475	psme_1_1_003783_691	Psme_SNP_contig52219_691	34614456	1	259	0.996	0.548	0.398	0.054	0.253	0.864	0.9005	0.9005	0.0524	0.6002	0.7655	0.024	0.008	0.617	0.032	0.975	0.015	0.702	0.1	0.858	0.1	0.893	0.1	142	103	14	0.510239	1	1	1
476	psme_1_1_003790_58	Psme_SNP_contig52264_58	53665324	0	260	1	0.735	0.235	0.031	0.148	0.8299	0.8586	0.8586	-0.0701	0.4834	0.8361	0.029	0.007	0.573	0.022	0.966	0.025	0.661	0.1	0.735	0.1	0.618	0.1	191	61	8	0.320538	1	1	1
477	psme_1_1_003802_113	Psme_SNP_contig52370_113	40714428	0	260	1	0.335	0.508	0.158	0.412	0.8958	0.9324	0.9324	0.0482	0.6298	0.6517	0.004	0.009	0.525	0.061	0.994	0.011	1.025	0.124	1.126	0.12	1.006	0.1	87	132	41	0.521819	1	1	1
478	psme_1_1_003831_173	Psme_SNP_contig52642_173	67716396	1	259	0.996	0.27	0.541	0.189	0.459	0.8432	0.8759	0.8759	0.0882	0.3776	0.5128	0.012	0.012	0.642	0.057	0.989	0.011	0.376	0.1	0.458	0.1	0.507	0.1	70	140	49	0.170955	1	1	1
479	psme_1_1_003835_80	Psme_SNP_contig52657_80	45736425	16	244	0.938	0.656	0.27	0.074	0.209	0.4989	0.2984	0.2931	-0.1819	0.0688	0.2679	0.023	0.013	0.28	0.066	0.632	0.066	0.53	0.137	0.839	0.14	0.563	0.101	160	66	18	0.00620795	1	1	1
480	psme_1_1_003852_12	Psme_SNP_contig52733_12	58664451	1	259	0.996	0.12	0.498	0.382	0.369	0.7741	0.774	0.774	0.0699	0.4846	1	0.066	0.016	0.497	0.027	0.973	0.008	1.416	0.109	1.413	0.1	1.162	0.1	31	129	99	0.288061	1	1	1
481	psme_1_1_003921_109	Psme_SNP_contig53136_109	63785395	0	260	1	0.942	0.058	0	0.029	0.7051	0.5816	0.5816	0.0171	0.8642	0.6086	0.019	0.006	0.217	0.027	0.961	0.022	3.37	0.516	3.847	0.452	2.365	0.206	245	15	0	1	1	1	1
482	psme_1_1_003944_89	Psme_SNP_contig53279_89	13660310	71	189	0.727	0.026	0.259	0.714	0.156	0.6247	0.497	0.4913	-0.0159	0.8738	0.2049	0.047	0.021	0.698	0.125	0.984	0.014	0.392	0.1	1.197	0.368	0.924	0.277	5	49	135	0.783625	1	0	0
483	psme_1_1_003954_37	Psme_SNP_contig53339_37	16620302	2	258	0.992	0.112	0.496	0.391	0.36	0.9257	0.9566	0.9566	0.0761	0.447	0.9616	0.009	0.018	0.549	0.038	0.991	0.008	0.512	0.1	0.559	0.1	0.554	0.1	29	128	101	0.279586	1	1	1
484	psme_1_1_003970_133	Psme_SNP_contig53444_133	30602400	260	0	0	0	0	0	0	0.426	0	0	0	0	0.5512	0.013	0.022	0.265	0.022	0.518	0.023	1.784	0.169	2.275	0.257	1.652	0.1					0	0	0
485	psme_1_1_004075_40	Psme_SNP_contig54355_40	70658509	1	259	0.996	0.494	0.432	0.073	0.29	0.8634	0.8998	0.8998	0.051	0.61	0.7271	0.013	0.008	0.632	0.033	0.98	0.014	0.587	0.1	0.75	0.1	0.817	0.1	128	112	19	0.45374	1	1	1
486	psme_1_1_004080_235	Psme_SNP_contig54392_235	73797426	182	78	0.3	0	1	0	0.5	0.5332	0.1939	0.1615	1	0	0.2986	0.021	0.022	0.423	0.112	0.971	0.022	0.055	0.1	0.057	0.1	0.078	0.1	0	78	0	5.65492e-23	0	0	0
487	psme_1_1_004168_606	Psme_SNP_isotig00015_606	44674394	1	259	0.996	0.475	0.444	0.081	0.303	0.7812	0.7858	0.7858	0.051	0.6097	1	0.041	0.017	0.561	0.027	0.983	0.014	1.656	0.11	1.89	0.125	1.602	0.125	123	115	21	0.46417	1	1	1
488	psme_1_1_004171_2210	Psme_SNP_isotig00018_2210	43789370	9	251	0.965	0	0	1	0	0.5783	0.1959	0.1958	0	1	0.3332	0.019	0.022	0.388	0.022	0.758	0.089	3.763	0.357	5.043	0.569	3.235	0.442	0	0	251	1	1	0	0
489	psme_1_1_004295_1719	Psme_SNP_isotig00164_1719	16734481	0	260	1	0	0.131	0.869	0.065	0.8225	0.786	0.786	0.0691	0.4897	1	0.024	0.022	0.489	0.022	0.992	0.005	1.808	0.172	2.366	0.213	1.81	0.115	0	34	226	0.610317	1	1	1
490	psme_1_1_004444_277	Psme_SNP_isotig00343_277	74673300	34	226	0.869	0.004	0.04	0.956	0.024	0.4263	0.1961	0.1952	-0.0595	0.5521	0.1906	0.085	0.022	0.383	0.022	0.682	0.134	0.462	0.1	1.007	0.114	1.634	0.414	1	9	216	0.117138	1	1	1
491	psme_1_1_004482_191	Psme_SNP_isotig00390_191	69768359	0	260	1	0	0	1	0	0.9209	0.5339	0.5339	0	1	1	0.025	0.022	0.508	0.022	0.991	0.006	0.702	0.1	0.841	0.1	0.713	0.1	0	0	260	1	1	0	0
492	psme_1_1_004487_795	Psme_SNP_isotig00395_795	21606346	176	84	0.323	0	0	1	0	0.7636	0.2266	0.1595	0	1	0.3531	0.022	0.022	0.452	0.022	0.882	0.099	0.038	0.1	0.038	0.1	0.052	0.1	0	0	84	1	1	0	0
493	psme_1_1_004514_89	Psme_SNP_isotig00431_89	66736341	260	0	0	0	0	0	0	0.4735	0	0	0	0	0.2435	0.428	0.092	0.707	0.022	0.986	0.022	2.112	0.361	2.671	0.301	1.852	0.162					0	0	0
494	psme_1_1_004571_4027	Psme_SNP_isotig00504_4027	49607316	0	260	1	0.069	0.373	0.558	0.256	0.7982	0.8129	0.8129	-0.02	0.8412	1	0.016	0.014	0.395	0.023	0.993	0.008	2.08	0.192	2.082	0.181	1.433	0.1	18	97	145	0.745318	1	1	1
495	psme_1_1_004688_1893	Psme_SNP_isotig00633_1893	63613502	0	260	1	0.85	0.138	0.012	0.081	0.9124	0.9465	0.9465	-0.0672	0.5013	0.906	0.033	0.009	0.592	0.024	0.992	0.02	0.657	0.1	0.746	0.1	0.697	0.1	221	36	3	0.223022	1	1	1
496	psme_1_1_004715_1020	Psme_SNP_isotig00664_1020	49754510	260	0	0	0	0	0	0	0.469	0	0	0	0	0.6083	0.442	0.018	0.714	0.022	0.986	0.022	4.548	0.496	5.933	0.669	3.555	0.31					0	0	0
497	psme_1_1_004718_181	Psme_SNP_isotig00667_181	10631429	55	205	0.788	1	0	0	0	0.948	0.5697	0.5697	0	1	1	0.013	0.013	0.494	0.022	0.975	0.022	0.178	0.1	0.204	0.1	0.226	0.1	205	0	0	1	1	0	0
498	psme_1_1_004738_722	Psme_SNP_isotig00688_722	40683308	1	259	0.996	0.023	0.201	0.776	0.124	0.9057	0.941	0.941	-0.0729	0.4659	0.7496	0.007	0.019	0.616	0.04	0.987	0.009	0.349	0.1	0.411	0.1	0.445	0.1	6	52	201	0.246607	1	1	1
499	psme_1_1_004797_1190	Psme_SNP_isotig00771_1190	63613431	260	0	0	0	0	0	0	0.1474	0	0	0	0	0.083	0.002	0.022	0.036	0.019	0.416	0.109	0.398	0.1	0.597	0.1	0.979	0.12					0	0	0
500	psme_1_1_004949_377	Psme_SNP_isotig00937_377	69758398	35	225	0.865	0.409	0.431	0.16	0.376	0.4861	0.2821	0.2796	-0.0808	0.4189	0.2409	0.479	0.053	0.739	0.055	0.997	0.011	1.068	0.104	0.977	0.101	0.823	0.1	92	97	36	0.254925	1	1	1
501	psme_1_1_005009_1107	Psme_SNP_isotig01009_1107	27804352	260	0	0	0	0	0	0	0.4061	0	0	0	0	0.1664	0.014	0.022	0.279	0.137	0.964	0.022	0.019	0.1	0.018	0.1	0.03	0.1					0	0	0
502	psme_1_1_005173_208	Psme_SNP_isotig01199_208	22675322	260	0	0	0	0	0	0	0.4034	0	0	0	0	0.2582	0.013	0.022	0.258	0.022	0.504	0.073	3.294	0.313	4.376	0.494	2.87	0.357					0	0	0
503	psme_1_1_005633_83	Psme_SNP_isotig01785_83	48752313	4	256	0.985	0.152	0.582	0.266	0.443	0.6896	0.6195	0.4603	0.1792	0.0731	0.3002	0.019	0.012	0.534	0.14	0.989	0.012	0.957	0.266	1.145	0.201	0.834	0.121	39	149	68	0.00530662	1	1	1
504	psme_1_1_005706_1399	Psme_SNP_isotig01881_1399	71761339	0	260	1	0	0.019	0.981	0.01	0.8162	0.7761	0.7761	0.0001	0.9996	0.944	0.022	0.022	0.446	0.023	0.997	0.005	1.761	0.167	2.212	0.235	1.564	0.1	0	5	255	1	1	1	1
505	psme_1_1_005707_408	Psme_SNP_isotig01883_408	17668382	259	1	0.004	0	1	0	0.5	0.3634	0.1534	0.1534	1	0	0.1875	0.337	0.064	0.633	0.067	0.847	0.047	0.05	0.1	0.054	0.1	0.057	0.1	0	1	0	1	1	0	0
506	psme_1_1_005716_2006	Psme_SNP_isotig01892_2006	61721354	1	259	0.996	0.641	0.313	0.046	0.203	0.88	0.9174	0.9174	-0.0324	0.7456	0.8188	0.003	0.008	0.622	0.031	0.999	0.015	1.176	0.1	1.518	0.122	1.413	0.106	166	81	12	0.567392	1	1	1
507	psme_1_1_005782_851	Psme_SNP_isotig01998_851	27809318	0	260	1	1	0	0	0	0.8105	0.3982	0.3982	0	1	1	0.017	0.013	0.496	0.022	0.975	0.022	3.191	0.315	4.103	0.463	2.631	0.23	260	0	0	1	1	0	0
508	psme_1_1_005872_71	Psme_SNP_isotig02106_71	10675451	0	260	1	1	0	0	0	0.6444	0.2416	0.2416	0	1	0.8091	0.174	0.027	0.577	0.022	0.979	0.022	4.986	0.728	6.528	0.737	3.844	0.335	260	0	0	1	1	0	0
509	psme_1_1_006215_495	Psme_SNP_isotig02535_495	20643368	0	260	1	1	0	0	0	0.7522	0.336	0.336	0	1	1	0.069	0.008	0.523	0.022	0.977	0.022	4.32	0.519	5.623	0.635	3.403	0.297	260	0	0	1	1	0	0
510	psme_1_1_006217_149	Psme_SNP_isotig02537_149	54628503	0	260	1	0	0	1	0	0.5868	0.2014	0.2014	0	1	0.5905	0.018	0.022	0.369	0.022	0.719	0.037	3.917	0.372	5.264	0.594	3.354	0.307	0	0	260	1	1	0	0
511	psme_1_1_006290_403	Psme_SNP_isotig02634_403	33795418	260	0	0	0	0	0	0	0.2423	0	0	0	0	0.1246	0.015	0.022	0.309	0.022	0.603	0.214	1.689	0.16	2.145	0.242	1.572	0.294					0	0	0
512	psme_1_1_006401_237	Psme_SNP_isotig02756_237	17707487	223	37	0.142	0	0.135	0.865	0.068	0.7605	0.6818	0.6818	0.0717	0.4735	0.9844	0.033	0.022	0.67	0.022	0.997	0.011	2.842	0.27	2.538	0.272	0.745	0.1	0	5	32	1	1	0	0
513	psme_1_1_006413_110	Psme_SNP_isotig02768_110	23632473	206	54	0.208	0.981	0	0.019	0.019	0.7156	0.6007	0.6007	-0.1302	0.1929	0.9804	0.037	0.012	0.475	0.022	0.914	0.022	0.484	0.1	1.205	0.136	2.188	0.191	53	0	1	0.00934579	1	0	0
514	psme_1_1_006413_161	Psme_SNP_isotig02768_161	41635454	245	15	0.058	0.4	0	0.6	0.4	0.8236	0.7878	0.2016	-1	0	1	0.038	0.022	0.511	0.022	0.983	0.018	0.362	0.1	0.602	0.1	0.804	0.1	6	0	9	5.78658e-05	1	0	0
515	psme_1_1_006414_209	Psme_SNP_isotig02769_209	11711435	212	48	0.185	0	0.021	0.979	0.01	0.679	0.5346	0.5346	0.0001	0.9993	0.4521	0.042	0.022	0.846	0.022	0.996	0.011	4.203	0.399	2.752	0.311	0.368	0.1	0	1	47	1	1	0	0
516	psme_1_1_006452_481	Psme_SNP_isotig02818_481	23687320	0	260	1	1	0	0	0	0.5985	0.209	0.209	0	1	0.813	0.254	0.013	0.618	0.022	0.981	0.022	4.772	0.517	6.237	0.704	3.703	0.323	260	0	0	1	1	0	0
517	psme_1_1_006455_716	Psme_SNP_isotig02821_716	63725453	0	260	1	0	0	1	0	0.5945	0.2064	0.2064	0	1	0.6324	0.018	0.022	0.375	0.022	0.732	0.034	4.063	0.385	5.473	0.618	3.467	0.344	0	0	260	1	1	0	0
518	psme_1_1_006477_594	Psme_SNP_isotig02853_594	35777494	0	260	1	1	0	0	0	0.5842	0.1997	0.1997	0	1	0.7774	0.287	0.012	0.635	0.022	0.982	0.022	4.012	0.413	5.206	0.587	3.195	0.279	260	0	0	1	1	0	0
519	psme_1_1_006602_793	Psme_SNP_isotig02994_793	61761464	4	256	0.985	0	0	1	0	0.6787	0.2688	0.2688	0	1	0.4384	0.022	0.022	0.452	0.022	0.882	0.076	1.809	0.172	2.309	0.261	1.673	0.31	0	0	256	1	1	0	0
520	psme_1_1_006637_69	Psme_SNP_isotig03029_69	17732403	1	259	0.996	0.78	0.216	0.004	0.112	0.8186	0.7799	0.7799	0.0872	0.3833	0.4418	0.021	0.011	0.634	0.056	0.982	0.022	0.446	0.1	0.549	0.1	0.517	0.1	202	56	1	0.219659	1	1	1
521	psme_1_1_006756_926	Psme_SNP_isotig03178_926	37672504	0	260	1	0.204	0.554	0.242	0.481	0.911	0.9454	0.9454	0.1093	0.2742	0.9005	0.018	0.01	0.522	0.041	0.989	0.011	0.769	0.1	0.787	0.1	0.72	0.1	53	144	63	0.105834	1	1	1
522	psme_1_1_006768_160	Psme_SNP_isotig03190_160	11766387	260	0	0	0	0	0	0	0.3336	0	0	0	0	0.3285	0.582	0.03	0.824	0.043	1	0.006	0.949	0.1	0.868	0.1	0.83	0.1					0	0	0
523	psme_1_1_006787_714	Psme_SNP_isotig03211_714	58753309	0	260	1	1	0	0	0	0.9176	0.5296	0.5296	0	1	1	0.013	0.006	0.494	0.022	0.975	0.022	0.713	0.1	0.863	0.1	0.736	0.1	260	0	0	1	1	0	0
524	psme_1_1_006791_502	Psme_SNP_isotig03215_502	63756331	260	0	0	0	0	0	0	0.366	0	0	0	0	0.131	0.038	0.022	0.759	0.152	0.988	0.022	0.022	0.1	0.021	0.1	0.035	0.1					0	0	0
525	psme_1_1_006887_814	Psme_SNP_isotig03336_814	42781429	0	260	1	0	0	1	0	0.732	0.3164	0.3164	0	1	0.8773	0.023	0.022	0.469	0.022	0.916	0.029	3.055	0.29	4.038	0.456	2.682	0.222	0	0	260	1	1	0	0
526	psme_1_1_006913_355	Psme_SNP_isotig03366_355	73804446	0	260	1	1	0	0	0	0.6816	0.2713	0.2713	0	1	0.9497	0.129	0.015	0.553	0.022	0.978	0.022	2.777	0.234	3.551	0.401	2.338	0.204	260	0	0	1	1	0	0
527	psme_1_1_006931_816	Psme_SNP_isotig03385_816	61605419	3	257	0.988	0	0.023	0.977	0.012	0.6597	0.5007	0.5007	0.0002	0.9986	0.2882	0.042	0.022	0.834	0.05	0.995	0.006	1.535	0.146	2.046	0.241	1.712	0.217	0	6	251	1	1	1	1
528	psme_1_1_006986_546	Psme_SNP_isotig03446_546	68678484	0	260	1	0.265	0.492	0.242	0.488	0.9236	0.9551	0.9551	-0.0149	0.8819	1	0.025	0.009	0.509	0.034	0.991	0.01	0.939	0.1	0.973	0.1	0.847	0.1	69	128	63	0.80484	1	1	1
529	psme_1_1_006988_546	Psme_SNP_isotig03448_546	48660496	1	259	0.996	0.266	0.49	0.243	0.488	0.9363	0.964	0.964	-0.0188	0.851	1	0.026	0.009	0.513	0.034	0.991	0.011	0.866	0.1	0.89	0.1	0.786	0.1	69	127	63	0.803631	1	1	1
530	psme_1_1_007041_217	Psme_SNP_isotig03503_217	35668459	0	260	1	0.004	0.046	0.95	0.027	0.8024	0.8193	0.8193	-0.0585	0.5587	1	0.137	0.022	0.665	0.024	0.997	0.009	1.11	0.105	1.237	0.123	1.051	0.1	1	12	247	0.164467	1	1	1
531	psme_1_1_007086_424	Psme_SNP_isotig03550_424	60650429	0	260	1	0	0	1	0	0.6804	0.2703	0.2703	0	1	0.9425	0.022	0.022	0.443	0.022	0.865	0.019	1.935	0.184	2.48	0.28	1.777	0.136	0	0	260	1	1	0	0
532	psme_1_1_007278_465	Psme_SNP_isotig03767_465	48655310	3	257	0.988	0.654	0.346	0	0.173	0.6705	0.5196	0.5196	0.2094	0.0363	0.3971	0.035	0.009	0.363	0.073	0.968	0.022	1.696	0.327	2.184	0.256	1.59	0.139	168	89	0	0.000127676	1	1	1
533	psme_1_1_007368_374	Psme_SNP_isotig03892_374	63736306	1	259	0.996	0.355	0.475	0.17	0.407	0.8366	0.8675	0.8675	-0.0164	0.8697	0.5602	0.03	0.012	0.717	0.035	0.98	0.012	0.378	0.1	0.569	0.1	0.696	0.1	92	123	44	0.797479	1	1	1
534	psme_1_1_007380_213	Psme_SNP_isotig03904_213	57767374	2	258	0.992	0	0	1	0	0.5709	0.1914	0.1914	0	1	0.7545	0.017	0.022	0.355	0.022	0.692	0.016	4.001	0.38	5.384	0.608	3.419	0.29	0	0	258	1	1	0	0
535	psme_1_1_007424_167	Psme_SNP_isotig03954_167	55803417	8	252	0.969	0.071	0.361	0.567	0.252	0.678	0.5972	0.5788	-0.0421	0.6739	0.3012	0.201	0.092	0.693	0.071	0.985	0.008	0.527	0.1	0.595	0.1	0.602	0.1	18	91	143	0.505078	1	1	1
536	psme_1_1_007425_223	Psme_SNP_isotig03955_223	10777454	11	249	0.958	0.542	0.398	0.06	0.259	0.6479	0.5401	0.4455	0.0357	0.7208	0.2692	0.024	0.01	0.463	0.082	0.834	0.056	0.401	0.1	0.456	0.1	0.483	0.1	135	99	15	0.624428	1	1	1
537	psme_1_1_007578_1053	Psme_SNP_isotig04130_1053	61644441	260	0	0	0	0	0	0	0.406	0	0	0	0	0.4081	0.513	0.036	0.75	0.022	0.988	0.022	0.107	0.1	0.12	0.1	0.147	0.1					0	0	0
538	psme_1_1_007580_305	Psme_SNP_isotig04132_305	37638340	0	260	1	1	0	0	0	0.6534	0.2485	0.2485	0	1	0.9095	0.166	0.01	0.572	0.022	0.979	0.022	4.696	0.522	6.133	0.692	3.653	0.319	260	0	0	1	1	0	0
539	psme_1_1_007582_242	Psme_SNP_isotig04134_242	22600382	0	260	1	1	0	0	0	0.5412	0.1739	0.1739	0	1	0.708	0.35	0.014	0.667	0.022	0.984	0.022	4.438	0.504	5.783	0.653	3.482	0.304	260	0	0	1	1	0	0
540	psme_1_1_007582_430	Psme_SNP_isotig04134_430	41649385	0	260	1	0	0	1	0	0.6186	0.2228	0.2228	0	1	0.78	0.02	0.022	0.4	0.022	0.78	0.026	3.041	0.289	4.018	0.453	2.67	0.258	0	0	260	1	1	0	0
541	psme_1_1_007614_1455	Psme_SNP_isotig04173_1455	41677389	1	259	0.996	0.158	0.514	0.328	0.415	0.9367	0.9643	0.9643	0.0575	0.565	1	0.007	0.011	0.553	0.031	0.986	0.009	0.522	0.1	0.575	0.1	0.566	0.1	41	133	85	0.44219	1	1	1
542	psme_1_1_007641_1023	Psme_SNP_isotig04209_1023	30679378	0	260	1	0	0	1	0	0.8234	0.4128	0.4128	0	1	1	0.025	0.022	0.508	0.022	0.991	0.005	2.458	0.233	3.202	0.361	2.204	0.172	0	0	260	1	1	0	0
543	psme_1_1_007642_226	Psme_SNP_isotig04210_226	55602335	3	257	0.988	0	0	1	0	0.6367	0.2358	0.2344	0	1	0.359	0.021	0.022	0.432	0.022	0.844	0.092	2.779	0.264	3.649	0.412	2.462	0.384	0	0	257	1	1	0	0
544	psme_1_1_007709_553	Psme_SNP_isotig04285_553	73663407	0	260	1	0.542	0.392	0.065	0.262	0.9602	0.9787	0.9787	0.0156	0.8758	1	0.015	0.008	0.51	0.02	0.995	0.014	0.739	0.1	0.766	0.1	0.674	0.1	141	102	17	0.873434	1	1	1
545	psme_1_1_007755_344	Psme_SNP_isotig04342_344	56677492	1	259	0.996	0	0	1	0	0.8004	0.3868	0.3868	0	1	1	0.024	0.022	0.494	0.022	0.965	0.01	2.144	0.203	2.767	0.312	1.949	0.423	0	0	259	1	1	0	0
546	psme_1_1_008041_237	Psme_SNP_isotig04662_237	62732367	0	260	1	1	0	0	0	0.9157	0.527	0.527	0	1	1	0.006	0.005	0.491	0.022	0.975	0.022	0.874	0.1	1.066	0.12	0.875	0.1	260	0	0	1	1	0	0
547	psme_1_1_008089_381	Psme_SNP_isotig04710_381	18721322	0	260	1	0	0	1	0	0.9206	0.5335	0.5335	0	1	1	0.025	0.022	0.508	0.022	0.991	0.006	1.065	0.101	1.311	0.148	1.037	0.1	0	0	260	1	1	0	0
548	psme_1_1_008107_1075	Psme_SNP_isotig04728_1075	16745467	0	260	1	1	0	0	0	0.6148	0.2201	0.2201	0	1	0.8444	0.225	0.02	0.603	0.022	0.981	0.022	3.284	0.281	4.227	0.477	2.695	0.235	260	0	0	1	1	0	0
549	psme_1_1_008188_1095	Psme_SNP_isotig04814_1095	70759427	31	229	0.881	0.336	0.437	0.227	0.445	0.4614	0.253	0.2402	-0.1161	0.2456	0.2771	0.222	0.046	0.478	0.047	0.747	0.046	0.416	0.1	0.399	0.1	0.378	0.1	77	100	52	0.0825081	1	1	1
550	psme_1_1_008211_1654	Psme_SNP_isotig04839_1654	70755335	2	258	0.992	0.101	0.407	0.492	0.304	0.5481	0.3679	0.3679	-0.0387	0.6985	0.4959	0.024	0.013	0.369	0.024	0.677	0.038	1.636	0.123	1.849	0.143	1.766	0.115	26	105	127	0.556632	1	1	1
551	psme_1_1_008219_829	Psme_SNP_isotig04847_829	19619310	0	260	1	0.035	0.335	0.631	0.202	0.8269	0.8546	0.8546	0.0382	0.7024	1	0.016	0.017	0.448	0.019	0.996	0.006	1.479	0.134	1.519	0.112	1.157	0.1	9	87	164	0.699955	1	1	1
552	psme_1_1_008267_398	Psme_SNP_isotig04910_398	14774432	1	259	0.996	0.046	0.386	0.568	0.239	0.8543	0.8893	0.8893	0.0603	0.5468	1	0.029	0.017	0.61	0.028	0.988	0.006	1.257	0.106	1.535	0.101	1.42	0.1	12	100	147	0.395687	1	1	1
553	psme_1_1_008292_657	Psme_SNP_isotig04939_657	59738335	0	260	1	1	0	0	0	0.8884	0.4919	0.4919	0	1	1	0.025	0.005	0.5	0.022	0.976	0.022	1.227	0.1	1.517	0.171	1.167	0.102	260	0	0	1	1	0	0
554	psme_1_1_008292_807	Psme_SNP_isotig04939_807	11704336	0	260	1	0	0	1	0	0.8136	0.4016	0.4016	0	1	1	0.025	0.022	0.502	0.022	0.98	0.005	1.718	0.163	2.185	0.247	1.597	0.103	0	0	260	1	1	0	0
555	psme_1_1_008327_196	Psme_SNP_isotig04980_196	38764483	11	249	0.958	0.514	0.486	0	0.243	0.6253	0.4426	0.4402	0.3209	0.0013	0.2825	0.009	0.007	0.339	0.11	0.967	0.022	1.982	0.313	2.311	0.407	1.589	0.139	128	121	0	5.00312e-09	0	1	0
556	psme_1_1_008339_293	Psme_SNP_isotig04992_293	43788380	260	0	0	0	0	0	0	0.3376	0	0	0	0	0.3106	0.611	0.044	0.834	0.028	0.989	0.01	0.86	0.1	0.836	0.1	0.78	0.1					0	0	0
557	psme_1_1_008349_224	Psme_SNP_isotig05005_224	21789326	16	244	0.938	0.049	0.557	0.393	0.328	0.6677	0.5775	0.4939	0.2646	0.0081	0.2241	0.024	0.017	0.696	0.125	0.993	0.008	1	0.117	1.381	0.261	1.264	0.209	12	136	96	3.74839e-05	1	1	1
558	psme_1_1_008350_199	Psme_SNP_isotig05006_199	57641451	17	243	0.935	0	0.733	0.267	0.366	0.5854	0.3803	0.3249	0.5779	0	0.3497	0.025	0.022	0.498	0.113	0.991	0.013	1.106	0.105	1.157	0.18	0.638	0.1	0	178	65	3.91585e-24	0	1	0
559	psme_1_1_008397_1953	Psme_SNP_isotig05061_1953	17790368	0	260	1	0.431	0.462	0.108	0.338	0.6476	0.5394	0.5394	0.0307	0.7592	0.4616	0.025	0.007	0.412	0.042	0.799	0.042	0.755	0.1	0.799	0.1	0.789	0.1	112	120	28	0.67916	1	1	1
560	psme_1_1_008397_276	Psme_SNP_isotig05061_276	48691433	0	260	1	0.373	0.504	0.123	0.375	0.9293	0.9592	0.9592	0.0749	0.454	1	0.004	0.008	0.563	0.02	0.994	0.012	0.781	0.1	0.881	0.1	0.826	0.1	97	131	32	0.289328	1	1	1
561	psme_1_1_008470_254	Psme_SNP_isotig05151_254	66722399	0	260	1	0.112	0.415	0.473	0.319	0.8422	0.8746	0.8746	-0.0443	0.6577	1	0.012	0.012	0.504	0.015	0.997	0.007	1.651	0.119	1.83	0.121	1.454	0.1	29	108	123	0.476991	1	1	1
562	psme_1_1_008530_501	Psme_SNP_isotig05213_501	56684381	0	260	1	1	0	0	0	0.783	0.3679	0.3679	0	1	0.992	0.038	0.025	0.507	0.022	0.976	0.022	3.745	0.426	4.846	0.547	3.014	0.263	260	0	0	1	1	0	0
563	psme_1_1_008606_1088	Psme_SNP_isotig05293_1088	61619372	1	259	0.996	0.12	0.448	0.432	0.344	0.9453	0.9698	0.9698	-0.0071	0.9431	0.9873	0.008	0.013	0.465	0.034	0.999	0.007	1.084	0.1	1.056	0.1	0.858	0.1	31	116	112	0.891079	1	1	1
564	psme_1_1_008734_763	Psme_SNP_isotig05430_763	73780365	27	233	0.896	0	0	1	0	0.9011	0.5081	0.5081	0	1	0.9094	0.024	0.022	0.491	0.022	0.958	0.029	0.206	0.1	0.227	0.1	0.236	0.1	0	0	233	1	1	0	0
565	psme_1_1_008762_1993	Psme_SNP_isotig05471_1993	60703335	2	258	0.992	0.043	0.38	0.578	0.233	0.5507	0.3718	0.3718	0.0641	0.5213	0.4352	0.355	0.048	0.676	0.026	0.988	0.007	1.668	0.147	1.53	0.121	1.333	0.1	11	98	149	0.383433	1	1	1
566	psme_1_1_008762_813	Psme_SNP_isotig05471_813	62646382	1	259	0.996	0.317	0.525	0.158	0.421	0.7845	0.7912	0.7912	0.0772	0.4402	1	0.037	0.009	0.481	0.026	0.979	0.011	1.92	0.147	2.055	0.163	1.588	0.107	82	136	41	0.251746	1	1	1
567	psme_1_1_008792_185	Psme_SNP_isotig05505_185	37754498	17	243	0.935	0.481	0.519	0	0.259	0.6138	0.424	0.424	0.35	0.0005	0.2949	0.002	0.007	0.232	0.071	0.962	0.022	2.023	0.17	2.349	0.237	1.607	0.14	117	126	0	2.38348e-10	0	1	0
568	psme_1_1_008799_268	Psme_SNP_isotig05514_268	67759368	6	254	0.977	0.13	0.453	0.417	0.356	0.8122	0.8339	0.8339	-0.013	0.8969	0.351	0.051	0.019	0.463	0.098	0.994	0.008	0.886	0.1	0.842	0.136	0.666	0.125	33	115	106	0.891141	1	1	1
569	psme_1_1_008923_560	Psme_SNP_isotig05646_560	10713322	0	260	1	0.304	0.462	0.235	0.465	0.8284	0.8566	0.8566	-0.0725	0.4686	1	0.052	0.011	0.546	0.015	0.963	0.012	1.36	0.1	1.538	0.1	1.345	0.1	79	120	61	0.261998	1	1	1
570	psme_1_1_008969_406	Psme_SNP_isotig05696_406	26708464	0	260	1	0	0	1	0	0.9282	0.5436	0.5436	0	1	1	0.025	0.022	0.505	0.022	0.986	0.006	0.575	0.1	0.679	0.1	0.595	0.1	0	0	260	1	1	0	0
571	psme_1_1_008999_1020	Psme_SNP_isotig05727_1020	34669385	2	258	0.992	0.895	0.093	0.012	0.058	0.8396	0.8031	0.34	-0.1473	0.1409	0.6056	0.063	0.033	0.62	0.037	0.972	0.021	0.088	0.1	0.112	0.1	0.125	0.1	231	24	3	0.0435539	1	1	1
572	psme_1_1_009007_2171	Psme_SNP_isotig05735_2171	55618481	0	260	1	0.9	0.088	0.012	0.056	0.8204	0.8456	0.8456	-0.1557	0.1195	0.7823	0.008	0.006	0.522	0.038	0.985	0.022	0.619	0.1	0.604	0.1	0.334	0.1	234	23	3	0.0353495	1	1	1
573	psme_1_1_009008_518	Psme_SNP_isotig05736_518	33729398	260	0	0	0	0	0	0	0.4872	0	0	0	0	0.2684	0.015	0.022	0.305	0.022	0.595	0.086	2.07	0.196	2.666	0.301	1.888	0.238					0	0	0
574	psme_1_1_009025_3237	Psme_SNP_isotig05754_3237	58765320	260	0	0	0	0	0	0	0.4437	0	0	0	0	0.1803	0.014	0.022	0.282	0.126	0.964	0.022	0.021	0.1	0.021	0.1	0.034	0.1					0	0	0
575	psme_1_1_009088_806	Psme_SNP_isotig05822_806	26707379	0	260	1	0.873	0.127	0	0.063	0.9261	0.9172	0.9172	0.0668	0.5043	1	0.003	0.005	0.479	0.021	0.974	0.022	1.198	0.1	1.256	0.104	0.929	0.1	227	33	0	0.608307	1	1	1
576	psme_1_1_009109_2803	Psme_SNP_isotig05844_2803	44743319	9	251	0.965	0.024	0.295	0.681	0.171	0.5985	0.4503	0.3403	0.0383	0.7014	0.3254	0.156	0.028	0.575	0.04	0.844	0.043	0.095	0.1	0.108	0.1	0.125	0.1	6	74	171	0.660254	1	1	1
577	psme_1_1_009223_1054	Psme_SNP_isotig05967_1054	56651331	260	0	0	0	0	0	0	0.4628	0	0	0	0	0.2239	0.46	0.095	0.723	0.022	0.987	0.022	0.832	0.1	1.013	0.114	0.839	0.1					0	0	0
578	psme_1_1_009247_461	Psme_SNP_isotig05992_461	63804361	0	260	1	0.215	0.492	0.292	0.462	0.8414	0.8737	0.8737	-0.0095	0.9241	0.8629	0.029	0.02	0.532	0.039	0.99	0.009	1.412	0.118	1.571	0.156	1.269	0.111	56	128	76	0.900842	1	1	1
579	psme_1_1_009330_1299	Psme_SNP_isotig06083_1299	22650413	0	260	1	0	0	1	0	0.6426	0.2403	0.2403	0	1	0.6709	0.021	0.022	0.422	0.022	0.823	0.037	2.619	0.249	3.427	0.387	2.334	0.171	0	0	260	1	1	0	0
580	psme_1_1_009351_617	Psme_SNP_isotig06111_617	23731380	5	255	0.981	0.192	0.525	0.282	0.455	0.7075	0.6535	0.6535	0.0596	0.5512	0.4946	0.072	0.043	0.465	0.036	0.983	0.022	2.096	0.249	2.211	0.221	1.617	0.125	49	134	72	0.378259	1	1	1
581	psme_1_1_009416_1951	Psme_SNP_isotig06184_1951	26615503	0	260	1	0.935	0.065	0	0.033	0.902	0.8924	0.8924	0.0242	0.8086	0.8994	0.017	0.008	0.559	0.024	0.978	0.022	0.546	0.1	0.594	0.1	0.52	0.1	243	17	0	1	1	1	1
582	psme_1_1_009424_104	Psme_SNP_isotig06192_104	56793484	6	254	0.977	0.157	0.386	0.457	0.35	0.8509	0.8853	0.8853	-0.1525	0.1273	0.7532	0.022	0.016	0.689	0.034	0.999	0.007	0.446	0.1	0.689	0.1	0.752	0.1	40	98	116	0.0186819	1	1	1
583	psme_1_1_009432_451	Psme_SNP_isotig06200_451	52733406	0	260	1	0.915	0.081	0.004	0.044	0.7468	0.7264	0.7264	-0.0411	0.6812	0.8955	0.057	0.012	0.468	0.026	0.897	0.022	1.086	0.1	1.078	0.102	0.881	0.1	238	21	1	0.398733	1	1	1
584	psme_1_1_009432_849	Psme_SNP_isotig06200_849	64626336	2	258	0.992	0.919	0.081	0	0.041	0.7242	0.6164	0.6164	0.0374	0.7082	0.4657	0.037	0.021	0.361	0.048	0.968	0.022	1.916	0.293	2.277	0.284	1.585	0.138	237	21	0	1	1	1	1
585	psme_1_1_009442_679	Psme_SNP_isotig06212_679	38654302	0	260	1	0.312	0.473	0.215	0.452	0.8371	0.8681	0.8681	-0.045	0.6526	1	0.01	0.008	0.51	0.017	0.989	0.011	1.556	0.102	1.737	0.114	1.447	0.1	81	123	56	0.455344	1	1	1
586	psme_1_1_009456_167	Psme_SNP_isotig06226_167	61689403	10	250	0.962	0	0.288	0.712	0.144	0.5948	0.3944	0.3941	0.1682	0.0926	0.2447	0.037	0.022	0.744	0.055	0.926	0.02	1.367	0.13	1.779	0.228	1.466	0.21	0	72	178	0.00375859	1	1	1
587	psme_1_1_009471_249	Psme_SNP_isotig06243_249	29763427	4	256	0.985	0	0.363	0.637	0.182	0.6172	0.4295	0.4295	0.2219	0.0265	0.3413	0.044	0.022	0.871	0.031	0.998	0.006	1.295	0.123	1.762	0.221	1.625	0.215	0	93	163	6.94364e-05	1	1	1
588	psme_1_1_009471_337	Psme_SNP_isotig06243_337	48724384	23	237	0.912	0	0.004	0.996	0.002	0.5791	0.1965	0.194	0	1	0.277	0.019	0.022	0.396	0.022	0.773	0.114	1.692	0.161	2.149	0.243	1.574	0.213	0	1	236	1	1	1	1
589	psme_1_1_009473_535	Psme_SNP_isotig06245_535	34603301	0	260	1	0.877	0.119	0.004	0.063	0.8248	0.8517	0.8517	0.003	0.976	0.4969	0.018	0.01	0.763	0.021	0.979	0.022	0.246	0.1	0.444	0.1	0.562	0.1	228	31	1	1	1	1	1
590	psme_1_1_009581_958	Psme_SNP_isotig06364_958	53718354	260	0	0	0	0	0	0	0.4948	0	0	0	0	0.2352	0.014	0.022	0.29	0.095	0.964	0.022	0.035	0.1	0.035	0.1	0.052	0.1					0	0	0
591	psme_1_1_009611_1031	Psme_SNP_isotig06398_1031	33761350	0	260	1	1	0	0	0	0.8312	0.4219	0.4219	0	1	1	0	0.004	0.488	0.022	0.975	0.022	1.929	0.272	2.431	0.274	1.715	0.15	260	0	0	1	1	0	0
592	psme_1_1_009611_56	Psme_SNP_isotig06398_56	20770356	260	0	0	0	0	0	0	0.3118	0	0	0	0	0.3954	0.021	0.005	0.161	0.023	0.339	0.022	1.608	0.233	1.77	0.193	1.15	0.1					0	0	0
593	psme_1_1_009641_709	Psme_SNP_isotig06429_709	52784435	0	260	1	1	0	0	0	0.8994	0.506	0.506	0	1	1	0.038	0.019	0.507	0.022	0.976	0.022	0.483	0.106	0.575	0.1	0.529	0.1	260	0	0	1	1	0	0
594	psme_1_1_009656_1895	Psme_SNP_isotig06447_1895	29689443	259	1	0.004	0	1	0	0.5	0.5716	0.1576	0.1576	1	0	0.2491	0.033	0.022	0.653	0.11	0.983	0.022	0.03	0.1	0.03	0.1	0.046	0.1	0	1	0	1	1	0	0
595	psme_1_1_009700_1843	Psme_SNP_isotig06494_1843	38611320	0	260	1	1	0	0	0	0.8105	0.3982	0.3982	0	1	1	0.016	0.012	0.496	0.022	0.975	0.022	3.913	0.452	5.073	0.572	3.129	0.273	260	0	0	1	1	0	0
596	psme_1_1_009786_2248	Psme_SNP_isotig06587_2248	52636316	18	242	0.931	1	0	0	0	0.512	0.1583	0.1583	0	1	0.3794	0.419	0.052	0.702	0.022	0.985	0.022	1.69	0.144	2.117	0.239	1.532	0.134	242	0	0	1	1	0	0
597	psme_1_1_009825_701	Psme_SNP_isotig06632_701	54771359	2	258	0.992	1	0	0	0	0.6206	0.2242	0.2242	0	1	0.6015	0.208	0.042	0.594	0.022	0.98	0.022	3.332	0.418	4.292	0.484	2.729	0.238	258	0	0	1	1	0	0
598	psme_1_1_009826_1204	Psme_SNP_isotig06633_1204	37705354	0	260	1	0.208	0.542	0.25	0.479	0.7007	0.6406	0.6406	0.0866	0.3867	0.6234	0.018	0.01	0.462	0.03	0.847	0.032	0.549	0.1	0.623	0.1	0.64	0.1	54	141	65	0.213504	1	1	1
599	psme_1_1_009827_242	Psme_SNP_isotig06634_242	54641478	18	242	0.931	0.091	0.186	0.723	0.184	0.7915	0.8024	0.8024	-0.3804	0.0001	0.7558	0.037	0.021	0.72	0.028	0.994	0.008	0.13	0.1	0.361	0.1	0.352	0.1	22	45	175	6.51816e-08	0	1	0
600	psme_1_1_009885_1085	Psme_SNP_isotig06701_1085	73641346	0	260	1	1	0	0	0	0.7463	0.3302	0.3302	0	1	1	0.068	0.021	0.522	0.022	0.977	0.022	3.125	0.241	4.015	0.453	2.584	0.226	260	0	0	1	1	0	0
601	psme_1_1_009920_448	Psme_SNP_isotig06746_448	17702503	0	260	1	0	0.073	0.927	0.037	0.6422	0.4707	0.4707	0.0309	0.7574	0.3025	0.044	0.022	0.884	0.021	0.99	0.014	0.67	0.1	0.853	0.1	0.838	0.139	0	19	241	1	1	1	1
602	psme_1_1_009942_1539	Psme_SNP_isotig06768_1539	38645464	0	260	1	0.412	0.458	0.131	0.36	0.8152	0.8383	0.8383	-0.0063	0.9499	1	0.039	0.01	0.507	0.021	0.99	0.012	1.889	0.138	2.034	0.142	1.611	0.107	107	119	34	0.893652	1	1	1
603	psme_1_1_009953_577	Psme_SNP_isotig06780_577	26600441	6	254	0.977	0.543	0.457	0	0.228	0.6265	0.4446	0.4446	0.2959	0.0031	0.3623	0.005	0.006	0.187	0.044	0.959	0.022	2.456	0.299	2.806	0.326	1.839	0.16	138	116	0	4.84553e-08	0	1	0
604	psme_1_1_009954_943	Psme_SNP_isotig06781_943	53618322	33	227	0.873	0.176	0.295	0.529	0.324	0.4553	0.2462	0.2373	-0.326	0.0011	0.2211	0.379	0.061	0.638	0.056	0.949	0.014	1.3	0.166	1.296	0.142	1.034	0.19	40	67	120	1.64225e-06	0	1	0
605	psme_1_1_009956_2314	Psme_SNP_isotig06783_2314	53749338	18	242	0.931	1	0	0	0	0.5493	0.1786	0.1786	0	1	0.3334	0.306	0.079	0.644	0.022	0.983	0.022	3.19	0.577	4.101	0.463	2.63	0.229	242	0	0	1	1	0	0
606	psme_1_1_009982_585	Psme_SNP_isotig06815_585	62691314	260	0	0	0	0	0	0	0.4118	0	0	0	0	0.2036	0.014	0.022	0.285	0.022	0.557	0.111	2.838	0.269	3.732	0.421	2.509	0.396					0	0	0
607	psme_1_1_010036_108	Psme_SNP_isotig06875_108	66711327	0	260	1	0.992	0.008	0	0.004	0.944	0.9333	0.9333	0	1	0.9521	0.012	0.01	0.546	0.023	0.977	0.022	0.199	0.1	0.198	0.1	0.208	0.1	258	2	0	1	1	1	1
608	psme_1_1_010037_169	Psme_SNP_isotig06876_169	41685377	2	258	0.992	0.14	0.488	0.372	0.384	0.8113	0.8325	0.8325	0.0326	0.7445	0.8574	0.008	0.013	0.489	0.043	0.996	0.008	1.767	0.129	2.004	0.146	1.505	0.1	36	126	96	0.692928	1	1	1
609	psme_1_1_010058_2089	Psme_SNP_isotig06901_2089	14744326	0	260	1	0	0	1	0	0.7684	0.3526	0.3526	0	1	0.9058	0.024	0.022	0.487	0.022	0.95	0.029	1.508	0.143	1.901	0.215	1.419	0.27	0	0	260	1	1	0	0
610	psme_1_1_010058_312	Psme_SNP_isotig06901_312	20639413	0	260	1	0.996	0.004	0	0.002	0.8585	0.8388	0.8388	0	1	1	0.009	0.005	0.528	0.022	0.976	0.022	1.086	0.1	1.118	0.126	0.84	0.1	259	1	0	1	1	1	1
611	psme_1_1_010103_110	Psme_SNP_isotig06947_110	58754413	19	241	0.927	0.12	0.506	0.373	0.373	0.527	0.3367	0.2718	0.0818	0.4136	0.29	0.176	0.073	0.523	0.046	0.858	0.063	1.932	0.304	2.03	0.259	1.741	0.225	29	122	90	0.270123	1	1	1
612	psme_1_1_010124_612	Psme_SNP_isotig06970_612	17684379	1	259	0.996	0.124	0.525	0.351	0.386	0.8939	0.9307	0.9307	0.1077	0.2816	1	0.019	0.016	0.575	0.031	0.988	0.008	0.73	0.1	0.826	0.1	0.792	0.1	32	136	91	0.115057	1	1	1
613	psme_1_1_010197_1384	Psme_SNP_isotig07056_1384	74799318	16	244	0.938	0.992	0.008	0	0.004	0.5493	0.1786	0.1786	0	1	0.3247	0.311	0.081	0.647	0.022	0.983	0.022	2.892	0.454	3.704	0.418	2.42	0.211	242	2	0	1	1	1	1
614	psme_1_1_010201_1289	Psme_SNP_isotig07060_1289	42719505	1	259	0.996	0.147	0.475	0.378	0.384	0.813	0.835	0.835	0.0037	0.9707	0.8166	0.007	0.011	0.488	0.048	0.983	0.008	2.048	0.171	2.284	0.188	1.776	0.114	38	123	98	1	1	1	1
615	psme_1_1_010216_36	Psme_SNP_isotig07077_36	69724450	0	260	1	0.096	0.427	0.477	0.31	0.9706	0.9843	0.9843	-0.0014	0.9891	1	0.003	0.012	0.539	0.021	0.99	0.009	0.592	0.1	0.633	0.1	0.614	0.1	25	111	124	1	1	1	1
616	psme_1_1_010228_58	Psme_SNP_isotig07091_58	64625471	1	259	0.996	0.807	0.174	0.019	0.106	0.7109	0.66	0.66	-0.0845	0.398	0.5293	0.073	0.013	0.281	0.027	0.833	0.023	0.589	0.1	0.463	0.1	0.279	0.1	209	45	5	0.182168	1	1	1
617	psme_1_1_010228_639	Psme_SNP_isotig07091_639	30650489	0	260	1	0.804	0.177	0.019	0.108	0.9062	0.9414	0.9414	-0.0793	0.4275	0.9912	0.026	0.006	0.501	0.029	0.977	0.019	1.055	0.1	1.125	0.1	0.964	0.1	209	46	5	0.193936	1	1	1
618	psme_1_1_010229_58	Psme_SNP_isotig07092_58	67685430	0	260	1	0.177	0.492	0.331	0.423	0.9533	0.9747	0.9747	0.0085	0.9324	1	0.01	0.012	0.549	0.026	0.98	0.01	0.394	0.1	0.431	0.1	0.437	0.1	46	128	86	1	1	1	1
619	psme_1_1_010230_1587	Psme_SNP_isotig07093_1587	68642392	0	260	1	0.935	0.065	0	0.033	0.7074	0.5858	0.5858	0.0242	0.8086	0.7198	0.005	0.005	0.185	0.02	0.959	0.022	1.313	0.118	1.394	0.134	1.016	0.1	243	17	0	1	1	1	1
620	psme_1_1_010263_462	Psme_SNP_isotig07130_462	33678399	0	260	1	0	0	1	0	0.9105	0.5203	0.5203	0	1	1	0.025	0.022	0.506	0.022	0.987	0.005	1.175	0.112	1.457	0.164	1.134	0.1	0	0	260	1	1	0	0
621	psme_1_1_010268_156	Psme_SNP_isotig07137_156	47734317	0	260	1	0.9	0.1	0	0.05	0.8833	0.8707	0.8707	0.0502	0.6156	0.6346	0.008	0.005	0.472	0.057	0.974	0.022	1.089	0.1	1.254	0.174	0.969	0.1	234	26	0	1	1	1	1
622	psme_1_1_010291_220	Psme_SNP_isotig07163_220	64729334	0	260	1	0.623	0.331	0.046	0.212	0.7461	0.7253	0.7253	-0.0084	0.9329	0.6466	0.028	0.007	0.475	0.038	0.877	0.024	0.593	0.1	0.666	0.1	0.656	0.1	162	86	12	0.85362	1	1	1
623	psme_1_1_010299_34	Psme_SNP_isotig07171_34	53614368	6	254	0.977	0	0	1	0	0.72	0.3051	0.3051	0	1	0.4483	0.023	0.022	0.474	0.022	0.926	0.078	1.572	0.149	1.987	0.224	1.473	0.436	0	0	254	1	1	0	0
624	psme_1_1_010307_1198	Psme_SNP_isotig07179_1198	30732359	1	259	0.996	0.347	0.467	0.185	0.419	0.8836	0.9209	0.9209	-0.0404	0.6862	0.7981	0.005	0.01	0.489	0.032	0.953	0.026	1.16	0.1	1.263	0.102	1.122	0.1	90	121	48	0.524407	1	1	1
625	psme_1_1_010307_586	Psme_SNP_isotig07179_586	21723436	0	260	1	0.985	0.015	0	0.008	0.9361	0.9264	0.9264	0	0.9999	1	0.018	0.007	0.454	0.022	0.973	0.022	0.455	0.1	0.391	0.1	0.333	0.1	256	4	0	1	1	1	1
626	psme_1_1_010308_646	Psme_SNP_isotig07180_646	30715493	260	0	0	0	0	0	0	0.5521	0	0	0	0	0.2853	0.026	0.022	0.512	0.14	0.976	0.022	0.031	0.1	0.031	0.1	0.047	0.1					0	0	0
627	psme_1_1_010417_1126	Psme_SNP_isotig07300_1126	50673438	0	260	1	0	0	1	0	0.6622	0.2554	0.2554	0	1	0.9258	0.021	0.022	0.435	0.022	0.849	0.021	3.694	0.35	4.945	0.558	3.182	0.262	0	0	260	1	1	0	0
628	psme_1_1_010456_446	Psme_SNP_isotig07345_446	28803438	0	260	1	0	0.046	0.954	0.023	0.8436	0.8178	0.8178	0.0073	0.9418	0.9147	0.034	0.022	0.683	0.022	0.968	0.009	0.307	0.1	0.374	0.1	0.425	0.1	0	12	248	1	1	1	1
629	psme_1_1_010517_163	Psme_SNP_isotig07417_163	11687391	26	234	0.9	0.397	0.603	0	0.301	0.5178	0.2895	0.2857	0.4312	0	0.2298	0.003	0.012	0.133	0.045	0.957	0.022	2.963	0.286	3.202	0.289	1.991	0.174	93	141	0	3.40168e-14	0	1	0
630	psme_1_1_010519_657	Psme_SNP_isotig07419_657	38705340	32	228	0.877	1	0	0	0	0.5673	0.1892	0.1771	0	1	0.2444	0.245	0.128	0.613	0.022	0.981	0.022	2.459	0.223	3.128	0.353	2.108	0.184	228	0	0	1	1	0	0
631	psme_1_1_010546_895	Psme_SNP_isotig07450_895	64691301	18	242	0.931	0	0	1	0	0.5611	0.1855	0.1855	0	1	0.3308	0.018	0.022	0.367	0.022	0.716	0.083	2.097	0.199	2.703	0.305	1.911	0.253	0	0	242	1	1	0	0
632	psme_1_1_010604_1741	Psme_SNP_isotig07511_1741	55782372	12	248	0.954	0.988	0.012	0	0.006	0.8875	0.4908	0.4908	0	1	0.9665	0.042	0.026	0.509	0.022	0.976	0.022	0.527	0.107	0.629	0.1	0.569	0.1	245	3	0	1	1	1	1
633	psme_1_1_010616_2722	Psme_SNP_isotig07523_2722	17690430	2	258	0.992	0	0	1	0	0.5433	0.1752	0.1752	0	1	0.6517	0.016	0.022	0.332	0.022	0.647	0.026	4.737	0.449	6.448	0.728	3.981	0.441	0	0	258	1	1	0	0
634	psme_1_1_010673_222	Psme_SNP_isotig07584_222	17628389	130	130	0.5	0.115	0.592	0.292	0.412	0.5801	0.3668	0.187	0.2229	0.0258	0.1838	0.101	0.031	0.693	0.104	0.943	0.032	0.353	0.1	0.315	0.1	0.53	0.155	15	77	38	0.0179426	1	0	0
635	psme_1_1_010680_914	Psme_SNP_isotig07591_914	13702434	260	0	0	0	0	0	0	0.3211	0	0	0	0	0.1514	0.475	0.147	0.731	0.022	0.987	0.022	0.173	0.1	0.198	0.1	0.221	0.1					0	0	0
636	psme_1_1_010726_1324	Psme_SNP_isotig07642_1324	43728389	1	259	0.996	0.432	0.436	0.131	0.349	0.9306	0.9601	0.9601	-0.0404	0.6864	1	0.016	0.009	0.507	0.032	0.99	0.011	0.921	0.1	0.969	0.1	0.848	0.1	112	113	34	0.497473	1	1	1
637	psme_1_1_010727_2745	Psme_SNP_isotig07643_2745	48810480	0	260	1	0	0.027	0.973	0.013	0.9193	0.9105	0.9105	0.0004	0.9968	1	0.027	0.022	0.536	0.024	0.998	0.005	1.11	0.105	1.429	0.149	1.228	0.1	0	7	253	1	1	1	1
638	psme_1_1_010739_514	Psme_SNP_isotig07655_514	66645301	0	260	1	0.081	0.473	0.446	0.317	0.8667	0.9034	0.9034	0.0919	0.3579	0.5725	0.006	0.014	0.486	0.07	0.981	0.01	0.748	0.108	0.725	0.1	0.634	0.1	21	123	116	0.154738	1	1	1
639	psme_1_1_010752_1187	Psme_SNP_isotig07668_1187	37712463	0	260	1	0.923	0.073	0.004	0.04	0.8402	0.8722	0.8722	-0.0502	0.6156	1	0.001	0.005	0.479	0.025	0.997	0.022	1.578	0.117	1.744	0.177	1.409	0.123	240	19	1	0.343307	1	1	1
640	psme_1_1_010765_1142	Psme_SNP_isotig07681_1142	51754370	0	260	1	0	0	1	0	0.951	0.5737	0.5737	0	1	1	0.025	0.022	0.507	0.022	0.988	0.009	0.299	0.1	0.338	0.1	0.33	0.1	0	0	260	1	1	0	0
641	psme_1_1_010775_245	Psme_SNP_isotig07691_245	73740442	4	256	0.985	0	0.234	0.766	0.117	0.6427	0.4716	0.4716	0.1326	0.1847	0.3301	0.041	0.022	0.824	0.028	0.971	0.017	1.681	0.16	2.302	0.189	1.984	0.147	0	60	196	0.0316387	1	1	1
642	psme_1_1_010787_155	Psme_SNP_isotig07703_155	38653370	4	256	0.985	1	0	0	0	0.5593	0.1844	0.1844	0	1	0.4497	0.312	0.052	0.647	0.022	0.983	0.022	3.894	0.699	5.047	0.57	3.116	0.272	256	0	0	1	1	0	0
643	psme_1_1_010872_487	Psme_SNP_isotig07792_487	20685378	2	258	0.992	0.194	0.484	0.322	0.436	0.7358	0.7066	0.6204	-0.0149	0.8816	0.3561	0.006	0.013	0.409	0.053	0.862	0.074	1.135	0.109	1.209	0.121	1.103	0.111	50	125	83	0.801126	1	1	1
644	psme_1_1_010974_1002	Psme_SNP_isotig07905_1002	69623412	0	260	1	1	0	0	0	0.9426	0.5625	0.5625	0	1	1	0.016	0.008	0.496	0.022	0.975	0.022	0.301	0.1	0.352	0.1	0.354	0.1	260	0	0	1	1	0	0
645	psme_1_1_010993_2159	Psme_SNP_isotig07924_2159	31729429	1	259	0.996	0.019	0.224	0.757	0.131	0.9199	0.9523	0.9523	-0.0182	0.8559	0.7995	0.013	0.019	0.531	0.046	0.998	0.005	1.195	0.106	1.303	0.1	1.134	0.1	5	58	196	0.783831	1	1	1
646	psme_1_1_011023_243	Psme_SNP_isotig07956_243	62702331	1	259	0.996	0.166	0.471	0.363	0.402	0.4966	0.2954	0.2954	-0.0199	0.8422	0.6493	0.013	0.01	0.244	0.025	0.588	0.026	2.467	0.196	2.503	0.189	2.052	0.131	43	122	94	0.795917	1	1	1
647	psme_1_1_011024_364	Psme_SNP_isotig07957_364	57672453	15	245	0.942	0	0.4	0.6	0.2	0.6133	0.4233	0.4233	0.25	0.0124	0.2903	0.041	0.022	0.826	0.052	0.995	0.006	0.835	0.1	1.015	0.1	0.841	0.1	0	98	147	9.77638e-06	1	1	1
648	psme_1_1_011095_1356	Psme_SNP_isotig08029_1356	53668469	0	260	1	0.746	0.227	0.027	0.14	0.8662	0.9029	0.9029	-0.0598	0.55	0.8075	0.047	0.012	0.66	0.022	0.983	0.018	0.261	0.1	0.329	0.1	0.386	0.1	194	59	7	0.307857	1	1	1
649	psme_1_1_011098_730	Psme_SNP_isotig08033_730	65710313	1	259	0.996	0.757	0.232	0.012	0.127	0.8899	0.927	0.927	0.0418	0.6758	0.7072	0.043	0.011	0.588	0.037	0.997	0.021	0.505	0.1	0.551	0.1	0.5	0.1	196	60	3	0.77831	1	1	1
650	psme_1_1_011121_50	Psme_SNP_isotig08057_50	68754356	1	259	0.996	1	0	0	0	0.6299	0.2308	0.2308	0	1	0.4137	0.178	0.074	0.579	0.022	0.979	0.022	2.08	0.25	2.628	0.297	1.828	0.16	259	0	0	1	1	0	0
651	psme_1_1_011128_961	Psme_SNP_isotig08066_961	29663333	0	260	1	0	0	1	0	0.8234	0.4128	0.4128	0	1	1	0.025	0.022	0.508	0.022	0.99	0.005	2.368	0.225	3.078	0.347	2.132	0.13	0	0	260	1	1	0	0
652	psme_1_1_011182_488	Psme_SNP_isotig08123_488	25751422	4	256	0.985	0	0	1	0	0.6689	0.2608	0.2608	0	1	0.5433	0.022	0.022	0.444	0.022	0.865	0.055	1.871	0.177	2.393	0.27	1.724	0.12	0	0	256	1	1	0	0
653	psme_1_1_011183_937	Psme_SNP_isotig08124_937	47613482	6	254	0.977	1	0	0	0	0.6158	0.2208	0.2205	0	1	0.3403	0.183	0.095	0.581	0.022	0.98	0.022	1.999	0.245	2.522	0.285	1.767	0.154	254	0	0	1	1	0	0
654	psme_1_1_011202_104	Psme_SNP_isotig08143_104	22738448	12	248	0.954	1	0	0	0	0.5275	0.1664	0.1664	0	1	0.3728	0.363	0.061	0.673	0.022	0.984	0.022	2.313	0.298	2.936	0.331	2.001	0.175	248	0	0	1	1	0	0
655	psme_1_1_011226_2130	Psme_SNP_isotig08167_2130	43666414	28	232	0.892	0	0.621	0.379	0.31	0.5801	0.3725	0.2736	0.45	0	0.2516	0.032	0.022	0.633	0.128	0.991	0.014	1.716	0.163	2.232	0.311	1.711	0.14	0	144	88	4.19553e-15	0	1	0
656	psme_1_1_011244_1751	Psme_SNP_isotig08185_1751	67601345	0	260	1	0.015	0.277	0.708	0.154	0.883	0.9203	0.9203	0.0636	0.5246	1	0.011	0.02	0.553	0.017	0.997	0.006	1.315	0.121	1.549	0.132	1.317	0.1	4	72	184	0.472115	1	1	1
657	psme_1_1_011261_900	Psme_SNP_isotig08206_900	24707501	0	260	1	1	0	0	0	0.6689	0.2608	0.2608	0	1	0.5431	0.138	0.055	0.558	0.022	0.978	0.022	3.411	0.405	4.398	0.496	2.784	0.243	260	0	0	1	1	0	0
658	psme_1_1_011304_438	Psme_SNP_isotig08250_438	24706410	0	260	1	0.335	0.458	0.208	0.437	0.9123	0.9464	0.9464	-0.0696	0.4863	1	0.016	0.01	0.53	0.034	0.982	0.01	1.082	0.1	1.205	0.1	1.074	0.1	87	119	54	0.258668	1	1	1
659	psme_1_1_011309_3002	Psme_SNP_isotig08255_3002	57645382	0	260	1	0.677	0.265	0.058	0.19	0.8702	0.9072	0.9072	-0.1391	0.1641	1	0.008	0.007	0.503	0.018	0.979	0.015	1.379	0.1	1.514	0.104	1.289	0.1	176	69	15	0.0274283	1	1	1
660	psme_1_1_011333_289	Psme_SNP_isotig08281_289	22804439	5	255	0.981	0.094	0.337	0.569	0.263	0.5337	0.3465	0.3465	-0.1295	0.1954	0.2981	0.433	0.073	0.748	0.032	0.996	0.006	1.612	0.184	1.561	0.162	1.387	0.132	24	86	145	0.0510392	1	1	1
661	psme_1_1_011351_150	Psme_SNP_isotig08299_150	49685424	1	259	0.996	0.108	0.452	0.44	0.334	0.9144	0.9481	0.9481	0.0154	0.8774	0.8272	0.008	0.013	0.528	0.049	0.999	0.008	1.101	0.1	1.206	0.1	1.062	0.1	28	117	114	0.889152	1	1	1
662	psme_1_1_011358_697	Psme_SNP_isotig08306_697	15788398	90	170	0.654	0.029	0.065	0.906	0.062	0.3992	0.191	0.1897	-0.4344	0	0.2078	0.353	0.048	0.615	0.059	0.872	0.065	0.096	0.1	0.079	0.1	0.186	0.1	5	11	154	6.85171e-05	1	0	0
663	psme_1_1_011434_1218	Psme_SNP_isotig08386_1218	73809372	0	260	1	0.7	0.296	0.004	0.152	0.755	0.672	0.672	0.1493	0.1356	0.5157	0.015	0.008	0.597	0.052	0.98	0.022	0.728	0.1	0.835	0.1	0.699	0.1	182	77	1	0.0142953	1	1	1
664	psme_1_1_011435_859	Psme_SNP_isotig08387_859	67612304	1	259	0.996	0.089	0.432	0.479	0.305	0.9112	0.9455	0.9455	0.02	0.8417	0.9334	0.045	0.016	0.603	0.035	0.997	0.007	0.511	0.1	0.558	0.1	0.568	0.1	23	112	124	0.883395	1	1	1
665	psme_1_1_011451_3034	Psme_SNP_isotig08403_3034	56634324	0	260	1	0.554	0.346	0.1	0.273	0.9083	0.9432	0.9432	-0.1281	0.2002	1	0.045	0.009	0.604	0.022	0.985	0.014	0.485	0.1	0.548	0.1	0.56	0.1	144	90	26	0.0421991	1	1	1
666	psme_1_1_011452_3096	Psme_SNP_isotig08404_3096	65727478	0	260	1	0	0.104	0.896	0.052	0.7914	0.7354	0.7354	0.0527	0.5984	0.5492	0.032	0.022	0.631	0.028	0.912	0.023	0.173	0.1	0.204	0.1	0.26	0.1	0	27	233	1	1	1	1
667	psme_1_1_011476_2208	Psme_SNP_isotig08432_2208	30637306	2	258	0.992	0.271	0.512	0.217	0.473	0.6163	0.4818	0.4818	0.0263	0.7927	0.4686	0.001	0.008	0.391	0.031	0.79	0.054	1.775	0.163	1.956	0.176	1.794	0.161	70	132	56	0.709381	1	1	1
668	psme_1_1_011498_2577	Psme_SNP_isotig08456_2577	49628451	3	257	0.988	0.319	0.463	0.218	0.449	0.83	0.8588	0.8588	-0.0644	0.5199	0.6728	0.022	0.017	0.661	0.031	0.967	0.014	0.722	0.1	1.013	0.1	1.091	0.1	82	119	56	0.313992	1	1	1
669	psme_1_1_011523_393	Psme_SNP_isotig08481_393	64754491	1	259	0.996	0.046	0.328	0.625	0.21	0.87	0.907	0.907	-0.0124	0.9016	0.5887	0.03	0.016	0.628	0.053	0.983	0.007	0.514	0.1	0.61	0.1	0.658	0.1	12	85	162	0.851764	1	1	1
670	psme_1_1_011659_94	Psme_SNP_isotig08619_94	74763365	4	256	0.985	0	0	1	0	0.5378	0.1721	0.1721	0	1	0.4627	0.016	0.022	0.329	0.022	0.641	0.045	3.481	0.33	4.641	0.524	3.016	0.287	0	0	256	1	1	0	0
671	psme_1_1_011698_99	Psme_SNP_isotig08658_99	11711322	260	0	0	0	0	0	0	0.349	0	0	0	0	0.1494	0.007	0.022	0.144	0.069	0.957	0.022	0.035	0.1	0.035	0.1	0.053	0.1					0	0	0
672	psme_1_1_011710_5192	Psme_SNP_isotig08671_5192	10625312	83	177	0.681	0.994	0.006	0	0.003	0.5654	0.188	0.1715	0	1	0.2269	0.284	0.131	0.633	0.022	0.982	0.022	0.105	0.1	0.117	0.1	0.144	0.1	176	1	0	1	1	0	0
673	psme_1_1_011855_742	Psme_SNP_isotig08817_742	11763489	0	260	1	0.042	0.246	0.712	0.165	0.9075	0.9425	0.9425	-0.1083	0.2787	1	0.017	0.017	0.479	0.024	0.952	0.023	0.566	0.1	0.566	0.1	0.535	0.1	11	64	185	0.11116	1	1	1
674	psme_1_1_011910_1519	Psme_SNP_isotig08873_1519	49738420	0	260	1	0.562	0.388	0.05	0.244	0.9255	0.9565	0.9565	0.0523	0.6012	1	0.03	0.013	0.559	0.022	0.993	0.015	0.777	0.1	0.826	0.1	0.768	0.1	146	101	13	0.501549	1	1	1
675	psme_1_1_011910_3877	Psme_SNP_isotig08873_3877	63772392	0	260	1	0.008	0.123	0.869	0.069	0.8923	0.9292	0.9292	-0.0446	0.6558	0.9419	0.028	0.021	0.645	0.031	0.991	0.006	0.553	0.1	0.696	0.1	0.739	0.1	2	32	226	0.346887	1	1	1
676	psme_1_1_011931_764	Psme_SNP_isotig08894_764	10721431	0	260	1	0.138	0.504	0.358	0.39	0.9169	0.95	0.95	0.0586	0.5581	1	0.025	0.014	0.563	0.029	0.982	0.009	0.528	0.1	0.582	0.1	0.576	0.1	36	131	93	0.433892	1	1	1
677	psme_1_1_011969_1920	Psme_SNP_isotig08933_1920	48673466	0	260	1	1	0	0	0	0.7914	0.3769	0.3769	0	1	0.9555	0.029	0.027	0.502	0.022	0.976	0.022	1.572	0.265	1.964	0.222	1.441	0.126	260	0	0	1	1	0	0
678	psme_1_1_011969_3095	Psme_SNP_isotig08933_3095	43605431	0	260	1	0.996	0.004	0	0.002	0.7778	0.7122	0.7122	0	1	1	0.013	0.006	0.364	0.022	0.968	0.022	1.321	0.223	1.497	0.169	1.109	0.1	259	1	0	1	1	1	1
679	psme_1_1_011974_2196	Psme_SNP_isotig08938_2196	67757378	19	241	0.927	0.452	0.548	0	0.274	0.5369	0.3132	0.3052	0.3771	0.0002	0.237	0.029	0.011	0.167	0.048	0.958	0.022	1.276	0.148	1.383	0.16	1.02	0.1	109	132	0	1.67298e-11	0	1	0
680	psme_1_1_011985_461	Psme_SNP_isotig08949_461	42651478	0	260	1	0	0	1	0	0.9293	0.545	0.545	0	1	1	0.025	0.022	0.512	0.022	1	0.004	0.925	0.1	1.129	0.127	0.914	0.1	0	0	260	1	1	0	0
681	psme_1_1_011985_52	Psme_SNP_isotig08949_52	59643346	14	246	0.946	0.126	0.415	0.459	0.333	0.5084	0.3109	0.2737	-0.0671	0.5024	0.2588	0.006	0.012	0.31	0.038	0.616	0.08	1.611	0.166	1.791	0.195	1.758	0.219	31	102	113	0.315186	1	1	1
682	psme_1_1_012009_41	Psme_SNP_isotig08973_41	36766487	1	259	0.996	0.012	0.228	0.761	0.125	0.8755	0.9128	0.9128	0.0379	0.7046	0.7962	0.005	0.02	0.647	0.039	0.999	0.005	0.689	0.1	0.846	0.1	0.859	0.1	3	59	197	0.77714	1	1	1
683	psme_1_1_012123_225	Psme_SNP_isotig09091_225	31720301	7	253	0.973	1	0	0	0	0.5176	0.1612	0.1612	0	1	0.5637	0.387	0.031	0.686	0.022	0.985	0.022	2.105	0.148	2.662	0.3	1.847	0.161	253	0	0	1	1	0	0
684	psme_1_1_012143_1268	Psme_SNP_isotig09111_1268	49730307	3	257	0.988	0	0.198	0.802	0.099	0.606	0.4118	0.4118	0.11	0.2715	0.2556	0.044	0.022	0.886	0.031	0.991	0.009	0.925	0.1	1.213	0.119	1.147	0.1	0	51	206	0.148942	1	1	1
685	psme_1_1_012146_1041	Psme_SNP_isotig09114_1041	43616363	0	260	1	0.712	0.281	0.008	0.148	0.7512	0.7343	0.7343	0.1128	0.2593	1	0.067	0.008	0.498	0.018	0.978	0.021	1.528	0.101	1.55	0.117	1.245	0.106	185	73	2	0.0848257	1	1	1
686	psme_1_1_012146_1314	Psme_SNP_isotig09114_1314	38791362	0	260	1	0.277	0.538	0.185	0.454	0.9121	0.9462	0.9462	0.0862	0.3888	1	0.016	0.014	0.56	0.016	0.992	0.01	0.942	0.1	1.06	0.1	0.973	0.1	72	140	48	0.210466	1	1	1
687	psme_1_1_012173_694	Psme_SNP_isotig09141_694	64753432	0	260	1	1	0	0	0	0.9452	0.566	0.566	0	1	1	0.011	0.007	0.493	0.022	0.975	0.022	0.423	0.1	0.501	0.1	0.472	0.1	260	0	0	1	1	0	0
688	psme_1_1_012182_164	Psme_SNP_isotig09150_164	58680430	3	257	0.988	0.856	0.14	0.004	0.074	0.5135	0.2843	0.2832	0.0228	0.8193	0.2787	0.446	0.059	0.725	0.041	0.986	0.022	1.819	0.161	1.643	0.149	1.076	0.1	220	36	1	1	1	1	1
689	psme_1_1_012235_364	Psme_SNP_isotig09203_364	36765313	0	260	1	1	0	0	0	0.5475	0.1775	0.1775	0	1	0.7181	0.341	0.016	0.662	0.022	0.984	0.022	5.009	0.571	6.56	0.74	3.859	0.337	260	0	0	1	1	0	0
690	psme_1_1_012259_1865	Psme_SNP_isotig09228_1865	13641376	12	248	0.954	0.851	0.149	0	0.075	0.6833	0.5425	0.5205	0.0801	0.4233	0.3431	0.231	0.068	0.624	0.046	0.981	0.022	0.622	0.1	0.621	0.1	0.518	0.1	211	37	0	0.374817	1	1	1
691	psme_1_1_012273_614	Psme_SNP_isotig09242_614	43645476	4	256	0.985	0.277	0.48	0.242	0.482	0.8429	0.8755	0.8465	-0.0379	0.7049	0.4341	0.03	0.012	0.553	0.084	0.975	0.013	0.371	0.1	0.439	0.1	0.403	0.1	71	123	62	0.533783	1	1	1
692	psme_1_1_012284_1101	Psme_SNP_isotig09253_1101	12718426	260	0	0	0	0	0	0	0.4949	0	0	0	0	0.1943	0.038	0.022	0.77	0.09	0.988	0.022	0.032	0.1	0.032	0.1	0.049	0.1					0	0	0
693	psme_1_1_012285_2874	Psme_SNP_isotig09254_2874	39722481	0	260	1	1	0	0	0	0.9161	0.5277	0.5277	0	1	1	0.012	0.006	0.493	0.022	0.975	0.022	0.819	0.105	0.997	0.113	0.828	0.1	260	0	0	1	1	0	0
694	psme_1_1_012285_7230	Psme_SNP_isotig09254_7230	17659452	1	259	0.996	1	0	0	0	0.8405	0.4329	0.4329	0	1	0.7011	0.076	0.042	0.527	0.022	0.977	0.022	0.546	0.1	0.654	0.1	0.587	0.1	259	0	0	1	1	0	0
695	psme_1_1_012342_946	Psme_SNP_isotig09315_946	74766429	3	257	0.988	0	0.296	0.704	0.148	0.6511	0.4858	0.4858	0.1735	0.0828	0.3953	0.042	0.022	0.847	0.033	0.998	0.005	1.154	0.11	1.515	0.112	1.34	0.1	0	76	181	0.00221007	1	1	1
696	psme_1_1_012352_1633	Psme_SNP_isotig09325_1633	14667300	0	260	1	0	0.012	0.988	0.006	0.8025	0.754	0.754	0	1	0.6407	0.04	0.022	0.792	0.022	0.987	0.008	0.404	0.1	0.592	0.1	0.918	0.168	0	3	257	1	1	1	1
697	psme_1_1_012404_1954	Psme_SNP_isotig09378_1954	72786508	260	0	0	0	0	0	0	0.565	0	0	0	0	0.3425	0.025	0.022	0.505	0.115	0.975	0.022	0.028	0.1	0.028	0.1	0.044	0.1					0	0	0
698	psme_1_1_012413_1049	Psme_SNP_isotig09387_1049	10619455	1	259	0.996	0.417	0.494	0.089	0.336	0.835	0.8654	0.8654	0.1077	0.2814	1	0.02	0.007	0.542	0.024	0.987	0.013	1.35	0.1	1.544	0.1	1.346	0.1	108	128	23	0.0957528	1	1	1
699	psme_1_1_012491_1066	Psme_SNP_isotig09471_1066	16674342	9	251	0.965	0.1	0.502	0.398	0.351	0.5874	0.4312	0.4312	0.1024	0.3058	0.4281	0.194	0.025	0.544	0.057	0.982	0.01	2.491	0.205	2.429	0.238	1.856	0.139	25	126	100	0.127549	1	1	1
700	psme_1_1_012492_1451	Psme_SNP_isotig09472_1451	73638416	4	256	0.985	0.582	0.348	0.07	0.244	0.8773	0.9147	0.9147	-0.058	0.5617	0.6157	0.038	0.009	0.617	0.047	0.995	0.014	0.637	0.1	0.749	0.1	0.744	0.1	149	89	18	0.395986	1	1	1
701	psme_1_1_012559_1183	Psme_SNP_isotig09544_1183	12730414	260	0	0	0	0	0	0	0.4121	0	0	0	0	0.1596	0.249	0.207	0.615	0.022	0.981	0.022	2.088	0.569	2.639	0.298	1.834	0.16					0	0	0
702	psme_1_1_012585_176	Psme_SNP_isotig09570_176	56643509	0	260	1	0	0.004	0.996	0.002	0.7808	0.3656	0.3656	0	1	0.8233	0.024	0.022	0.494	0.022	0.964	0.035	1.973	0.187	2.532	0.286	1.808	0.12	0	1	259	1	1	1	1
703	psme_1_1_012606_1646	Psme_SNP_isotig09593_1646	11640361	0	260	1	0.712	0.258	0.031	0.16	0.8968	0.9333	0.9333	-0.0394	0.6932	1	0.006	0.006	0.586	0.021	0.985	0.018	0.834	0.1	1.005	0.1	0.941	0.1	185	67	8	0.490864	1	1	1
704	psme_1_1_012620_1916	Psme_SNP_isotig09607_1916	13744358	1	259	0.996	0.147	0.456	0.398	0.375	0.694	0.6278	0.6278	-0.0276	0.7829	0.4776	0.151	0.028	0.516	0.049	0.962	0.015	1.291	0.115	1.199	0.102	0.957	0.1	38	118	103	0.690813	1	1	1
705	psme_1_1_012671_1389	Psme_SNP_isotig09658_1389	43645423	0	260	1	0	0.096	0.904	0.048	0.8663	0.8492	0.8492	0.0477	0.6332	0.9996	0.035	0.022	0.693	0.023	0.987	0.006	0.426	0.1	0.548	0.1	0.632	0.1	0	25	235	1	1	1	1
706	psme_1_1_012672_67	Psme_SNP_isotig09659_67	58745427	0	260	1	0	0	1	0	0.602	0.2113	0.2113	0	1	0.6941	0.019	0.022	0.38	0.022	0.74	0.03	1.481	0.141	1.865	0.21	1.396	0.208	0	0	260	1	1	0	0
707	psme_1_1_012689_1468	Psme_SNP_isotig09676_1468	21605300	0	260	1	0.408	0.431	0.162	0.377	0.8266	0.8541	0.8541	-0.0829	0.4071	1	0.019	0.009	0.468	0.021	0.987	0.011	1.588	0.1	1.694	0.108	1.34	0.1	106	112	42	0.187474	1	1	1
708	psme_1_1_012694_1813	Psme_SNP_isotig09682_1813	44696351	1	259	0.996	0.062	0.382	0.556	0.253	0.9254	0.9564	0.9564	0.0115	0.9081	1	0.011	0.014	0.548	0.032	0.994	0.007	1.195	0.1	1.369	0.1	1.199	0.1	16	99	144	1	1	1	1
709	psme_1_1_012703_1151	Psme_SNP_isotig09693_1151	60708355	0	260	1	0.608	0.35	0.042	0.217	0.8873	0.9245	0.9245	0.0289	0.7726	0.7321	0.004	0.006	0.522	0.049	0.994	0.016	1.265	0.145	1.443	0.153	1.258	0.103	158	91	11	0.718524	1	1	1
710	psme_1_1_012715_357	Psme_SNP_isotig09706_357	10712447	0	260	1	0.75	0.215	0.035	0.142	0.8787	0.916	0.916	-0.1176	0.2394	0.6065	0.018	0.007	0.59	0.042	0.972	0.021	0.561	0.1	0.685	0.1	0.702	0.1	195	56	9	0.0709931	1	1	1
711	psme_1_1_012725_2607	Psme_SNP_isotig09720_2607	15633368	1	259	0.996	0.131	0.429	0.44	0.346	0.8834	0.9207	0.9207	-0.0525	0.5999	0.9184	0.046	0.013	0.646	0.029	0.991	0.009	0.424	0.1	0.487	0.1	0.533	0.1	34	111	114	0.410554	1	1	1
712	psme_1_1_012732_237	Psme_SNP_isotig09728_237	35704314	38	222	0.854	0.023	0.329	0.649	0.187	0.5467	0.326	0.3043	0.0817	0.4138	0.1951	0.024	0.022	0.473	0.146	0.9	0.073	1.748	0.166	2.335	0.341	1.886	0.257	5	73	144	0.275078	1	1	1
713	psme_1_1_012734_452	Psme_SNP_isotig09730_452	57625394	15	245	0.942	0.188	0.812	0	0.406	0.5515	0.3323	0.2978	0.6838	0	0.2806	0.007	0.011	0.351	0.112	0.968	0.022	1.602	0.225	2.07	0.355	1.526	0.133	46	199	0	8.62725e-33	0	1	0
714	psme_1_1_012738_365	Psme_SNP_isotig09736_365	57623359	2	258	0.992	0.159	0.504	0.337	0.411	0.851	0.8855	0.8855	0.0408	0.683	0.5224	0.013	0.012	0.628	0.053	0.975	0.013	0.331	0.1	0.415	0.1	0.468	0.1	41	130	87	0.606766	1	1	1
715	psme_1_1_012745_451	Psme_SNP_isotig09743_451	19710386	1	259	0.996	0.039	0.378	0.583	0.228	0.8643	0.9008	0.9008	0.0755	0.4502	0.7627	0.051	0.026	0.589	0.045	0.988	0.008	0.479	0.1	0.533	0.1	0.549	0.1	10	98	151	0.289211	1	1	1
716	psme_1_1_012749_149	Psme_SNP_isotig09748_149	42703457	5	255	0.981	0	0	1	0	0.6192	0.2232	0.2232	0	1	0.3714	0.02	0.022	0.417	0.022	0.814	0.085	2.09	0.198	2.693	0.304	1.904	0.221	0	0	255	1	1	0	0
717	psme_1_1_012755_409	Psme_SNP_isotig09756_409	26805471	0	260	1	0	0.062	0.938	0.031	0.8754	0.861	0.861	0.0207	0.8361	0.8448	0.02	0.022	0.403	0.023	0.972	0.008	1.088	0.103	1.291	0.137	0.936	0.1	0	16	244	1	1	1	1
718	psme_1_1_012756_954	Psme_SNP_isotig09757_954	65746354	1	259	0.996	0	0	1	0	0.6705	0.2621	0.2621	0	1	0.4431	0.022	0.022	0.447	0.022	0.872	0.074	2.052	0.195	2.641	0.298	1.874	0.187	0	0	259	1	1	0	0
719	psme_1_1_012759_1361	Psme_SNP_isotig09762_1361	58650471	1	259	0.996	0.664	0.293	0.042	0.189	0.8156	0.8387	0.8387	-0.0435	0.6633	0.6724	0.103	0.013	0.636	0.032	0.964	0.016	0.769	0.1	0.895	0.1	0.902	0.1	172	76	11	0.541746	1	1	1
720	psme_1_1_012761_246	Psme_SNP_isotig09765_246	69784309	0	260	1	0.1	0.415	0.485	0.308	0.933	0.9618	0.9618	-0.025	0.8026	0.907	0.005	0.012	0.409	0.032	0.975	0.011	0.497	0.1	0.458	0.1	0.384	0.1	26	108	126	0.664536	1	1	1
721	psme_1_1_012772_1758	Psme_SNP_isotig09777_1758	21661484	0	260	1	0	0	1	0	0.8663	0.4642	0.4642	0	1	1	0.024	0.022	0.486	0.022	0.948	0.01	1.07	0.102	1.318	0.149	1.042	0.1	0	0	260	1	1	0	0
722	psme_1_1_012772_2571	Psme_SNP_isotig09777_2571	31638415	0	260	1	0	0	1	0	0.9206	0.5335	0.5335	0	1	1	0.025	0.022	0.509	0.022	0.993	0.006	0.886	0.1	1.078	0.122	0.879	0.1	0	0	260	1	1	0	0
723	psme_1_1_012789_379	Psme_SNP_isotig09795_379	65735371	0	260	1	0.281	0.5	0.219	0.469	0.8344	0.8646	0.8646	0.0038	0.9697	1	0.004	0.009	0.501	0.03	0.992	0.01	1.786	0.126	1.966	0.154	1.621	0.121	73	130	57	1	1	1	1
724	psme_1_1_012800_783	Psme_SNP_isotig09808_783	70650353	0	260	1	0.992	0.008	0	0.004	0.8083	0.7634	0.7634	0	1	1	0.02	0.005	0.435	0.025	0.972	0.022	1.518	0.159	1.624	0.187	1.153	0.101	258	2	0	1	1	1	1
725	psme_1_1_012811_424	Psme_SNP_isotig09820_424	48669412	0	260	1	0.131	0.435	0.435	0.348	0.797	0.8109	0.8109	-0.0424	0.6719	0.8326	0.035	0.024	0.45	0.026	0.986	0.008	2.651	0.28	2.914	0.209	2.094	0.145	34	113	113	0.495926	1	1	1
726	psme_1_1_012812_1182	Psme_SNP_isotig09822_1182	64727456	37	223	0.858	0.623	0.17	0.206	0.291	0.8183	0.8426	0.8426	-0.5874	0	1	0.035	0.016	0.57	0.026	0.973	0.013	0.606	0.13	0.963	0.1	0.608	0.1	139	38	46	8.13601e-18	0	1	0
727	psme_1_1_012827_992	Psme_SNP_isotig09837_992	17725437	0	260	1	0.6	0.35	0.05	0.225	0.8213	0.8469	0.8469	0.0036	0.9714	1	0.015	0.007	0.49	0.024	0.981	0.015	1.637	0.122	1.816	0.145	1.484	0.121	156	91	13	1	1	1	1
728	psme_1_1_012831_1157	Psme_SNP_isotig09843_1157	10634377	16	244	0.938	0.07	0.455	0.475	0.297	0.6174	0.4838	0.4521	0.0891	0.3728	0.3226	0.039	0.015	0.401	0.098	0.89	0.044	1.498	0.15	1.55	0.238	1.216	0.195	17	111	116	0.219212	1	1	1
729	psme_1_1_012844_1609	Psme_SNP_isotig09856_1609	21751498	260	0	0	0	0	0	0	0.5072	0	0	0	0	0.2361	0.018	0.022	0.358	0.122	0.968	0.022	0.024	0.1	0.024	0.1	0.038	0.1					0	0	0
730	psme_1_1_012856_554	Psme_SNP_isotig09869_554	61729394	0	260	1	0.508	0.392	0.1	0.296	0.9567	0.9767	0.9767	-0.059	0.5554	0.9905	0.015	0.012	0.57	0.031	0.999	0.012	0.357	0.1	0.38	0.1	0.378	0.1	132	102	26	0.371643	1	1	1
731	psme_1_1_012856_623	Psme_SNP_isotig09869_623	11755420	260	0	0	0	0	0	0	0.5037	0	0	0	0	0.1864	0.033	0.022	0.665	0.148	0.983	0.022	0.022	0.1	0.022	0.1	0.036	0.1					0	0	0
732	psme_1_1_012873_698	Psme_SNP_isotig09887_698	38662339	0	260	1	0.023	0.188	0.788	0.117	0.9377	0.965	0.965	-0.0899	0.3686	1	0.022	0.018	0.59	0.023	0.994	0.006	0.865	0.1	0.962	0.1	0.921	0.1	6	49	205	0.138288	1	1	1
733	psme_1_1_012874_1405	Psme_SNP_isotig09888_1405	30696390	0	260	1	1	0	0	0	0.5613	0.1856	0.1856	0	1	0.4175	0.3	0.059	0.641	0.022	0.982	0.022	2.42	0.177	3.077	0.347	2.079	0.181	260	0	0	1	1	0	0
734	psme_1_1_012876_578	Psme_SNP_isotig09890_578	60764457	0	260	1	1	0	0	0	0.8949	0.5002	0.5002	0	1	1	0.032	0.006	0.504	0.022	0.976	0.022	1.062	0.1	1.306	0.147	1.032	0.1	260	0	0	1	1	0	0
735	psme_1_1_012884_440	Psme_SNP_isotig09900_440	61790418	0	260	1	1	0	0	0	0.8234	0.4128	0.4128	0	1	1	0.009	0.005	0.492	0.022	0.975	0.022	1.808	0.126	2.272	0.256	1.623	0.142	260	0	0	1	1	0	0
736	psme_1_1_012905_646	Psme_SNP_isotig09921_646	42748310	260	0	0	0	0	0	0	0.4358	0	0	0	0	0.4744	0.013	0.022	0.27	0.022	0.526	0.032	5.369	0.509	7.37	0.832	4.457	0.492					0	0	0
737	psme_1_1_012906_2414	Psme_SNP_isotig09923_2414	47736320	8	252	0.969	0	0.147	0.853	0.073	0.6108	0.4193	0.3576	0.0787	0.4315	0.2344	0.037	0.022	0.737	0.04	0.925	0.04	2.415	0.229	3.492	0.363	3.021	0.351	0	37	215	0.375704	1	1	1
738	psme_1_1_012926_823	Psme_SNP_isotig09944_823	56698385	59	201	0.773	0	0.005	0.995	0.002	0.5378	0.1721	0.1704	0	1	0.2058	0.018	0.022	0.373	0.022	0.728	0.15	2.166	0.206	2.798	0.316	1.967	0.332	0	1	200	1	1	0	0
739	psme_1_1_012930_4840	Psme_SNP_isotig09949_4840	59774497	16	244	0.938	0.258	0.742	0	0.371	0.501	0.2699	0.2532	0.5896	0	0.2509	0.025	0.009	0.151	0.042	0.958	0.022	2.498	0.266	2.747	0.274	1.776	0.155	63	181	0	3.88445e-25	0	1	0
740	psme_1_1_012956_1361	Psme_SNP_isotig09978_1361	73729374	1	259	0.996	0.228	0.664	0.108	0.44	0.6782	0.5977	0.4643	0.3475	0.0005	0.2989	0.009	0.01	0.493	0.152	0.992	0.012	0.996	0.214	1.228	0.24	0.884	0.1	59	172	28	2.25631e-08	0	1	0
741	psme_1_1_012965_606	Psme_SNP_isotig09988_606	39729418	260	0	0	0	0	0	0	0.4973	0	0	0	0	0.1935	0.295	0.13	0.745	0.103	0.994	0.017	0.018	0.1	0.016	0.1	0.01	0.1					0	0	0
742	psme_1_1_012968_2167	Psme_SNP_isotig09991_2167	42712403	15	245	0.942	1	0	0	0	0.5735	0.193	0.1913	0	1	0.2965	0.249	0.101	0.615	0.022	0.981	0.022	2.13	0.279	2.694	0.304	1.865	0.163	245	0	0	1	1	0	0
743	psme_1_1_012972_1458	Psme_SNP_isotig09995_1458	36670377	1	259	0.996	0.042	0.347	0.61	0.216	0.7836	0.7896	0.7896	0.0252	0.8007	0.6104	0.02	0.022	0.418	0.031	0.909	0.05	0.929	0.108	0.918	0.1	0.81	0.1	11	90	158	0.854379	1	1	1
744	psme_1_1_012973_115	Psme_SNP_isotig09996_115	30636463	1	259	0.996	0.707	0.259	0.035	0.164	0.9341	0.9626	0.9626	-0.057	0.5685	0.9857	0.005	0.007	0.54	0.03	0.999	0.017	1.033	0.1	1.168	0.1	1.028	0.1	183	67	9	0.364018	1	1	1
745	psme_1_1_012983_883	Psme_SNP_isotig10006_883	63659359	1	259	0.996	0.127	0.432	0.44	0.344	0.8952	0.9318	0.9318	-0.0414	0.6791	0.7332	0.015	0.013	0.593	0.048	0.997	0.007	1.178	0.1	1.402	0.104	1.292	0.1	33	112	114	0.493519	1	1	1
746	psme_1_1_012993_1116	Psme_SNP_isotig10016_1116	69705358	260	0	0	0	0	0	0	0.168	0	0	0	0	0.1098	0.012	0.022	0.243	0.022	0.473	0.188	0.52	0.1	0.61	0.1	0.543	0.13					0	0	0
747	psme_1_1_013013_393	Psme_SNP_isotig10037_393	48722472	6	254	0.977	0.693	0.307	0	0.154	0.6281	0.4471	0.4471	0.1814	0.0697	0.3086	0	0.005	0.14	0.04	0.957	0.022	2.098	0.19	2.154	0.206	1.416	0.124	176	78	0	0.00126808	1	1	1
748	psme_1_1_013019_702	Psme_SNP_isotig10044_702	54681432	8	252	0.969	0.31	0.69	0	0.345	0.4988	0.2674	0.2674	0.5273	0	0.2724	0.017	0.008	0.125	0.032	0.956	0.022	3.391	0.391	3.8	0.437	2.322	0.203	78	174	0	1.6741e-21	0	1	0
749	psme_1_1_013022_228	Psme_SNP_isotig10047_228	53619307	0	260	1	0	0.235	0.765	0.117	0.6172	0.4296	0.4296	0.1328	0.1842	0.4222	0.045	0.022	0.903	0.016	0.995	0.005	1.357	0.129	1.828	0.153	1.625	0.118	0	61	199	0.0318411	1	1	1
750	psme_1_1_013025_1131	Psme_SNP_isotig10050_1131	53791453	0	260	1	0.008	0.142	0.85	0.079	0.878	0.9153	0.9153	-0.0202	0.8398	1	0.063	0.021	0.631	0.029	0.991	0.007	0.624	0.1	0.775	0.1	0.788	0.1	2	37	221	0.663656	1	1	1
751	psme_1_1_013029_315	Psme_SNP_isotig10055_315	11781464	1	259	0.996	0.042	0.351	0.606	0.218	0.8619	0.8981	0.8981	0.03	0.7642	0.7341	0.056	0.017	0.628	0.039	0.985	0.01	0.323	0.1	0.368	0.1	0.396	0.1	11	91	157	0.718007	1	1	1
752	psme_1_1_013037_141	Psme_SNP_isotig10063_141	53745378	6	254	0.977	0	0	1	0	0.5071	0.1558	0.1558	0	1	0.5576	0.015	0.022	0.309	0.022	0.604	0.03	3.339	0.317	4.439	0.501	2.905	0.195	0	0	254	1	1	0	0
753	psme_1_1_013081_2429	Psme_SNP_isotig10110_2429	50671433	0	260	1	1	0	0	0	0.7534	0.3373	0.3373	0	1	0.8815	0.066	0.029	0.522	0.022	0.977	0.022	3.173	0.354	4.079	0.46	2.618	0.228	260	0	0	1	1	0	0
754	psme_1_1_013081_610	Psme_SNP_isotig10110_610	60664389	0	260	1	0	0	1	0	0.8739	0.4736	0.4736	0	1	1	0.025	0.022	0.51	0.022	0.996	0.005	1.272	0.121	1.585	0.179	1.217	0.1	0	0	260	1	1	0	0
755	psme_1_1_013084_446	Psme_SNP_isotig10113_446	44736301	1	259	0.996	0	0.201	0.799	0.1	0.8634	0.8453	0.8453	0.1114	0.2652	0.8137	0.031	0.022	0.614	0.041	0.993	0.006	0.905	0.1	1.172	0.108	1.085	0.1	0	52	207	0.0874992	1	1	1
756	psme_1_1_013084_709	Psme_SNP_isotig10113_709	58617484	1	259	0.996	0.019	0.429	0.552	0.234	0.8331	0.863	0.863	0.1969	0.0489	0.8409	0.015	0.021	0.609	0.039	0.993	0.007	0.83	0.1	0.968	0.1	0.93	0.1	5	111	143	0.00148413	1	1	1
757	psme_1_1_013105_419	Psme_SNP_isotig10134_419	45678374	0	260	1	0.488	0.385	0.127	0.319	0.7753	0.776	0.776	-0.1151	0.2497	0.6268	0.019	0.009	0.42	0.032	0.886	0.042	1.131	0.1	1.177	0.1	1.023	0.1	127	100	33	0.0643966	1	1	1
758	psme_1_1_013108_106	Psme_SNP_isotig10137_106	40661401	0	260	1	0.1	0.381	0.519	0.29	0.848	0.8818	0.8818	-0.0761	0.4468	1	0.008	0.014	0.535	0.02	0.996	0.007	1.486	0.11	1.69	0.116	1.421	0.1	26	99	135	0.229093	1	1	1
759	psme_1_1_013118_1013	Psme_SNP_isotig10148_1013	56798352	0	260	1	1	0	0	0	0.6136	0.2193	0.2193	0	1	0.8454	0.224	0.014	0.603	0.022	0.981	0.022	4.326	0.463	5.631	0.635	3.407	0.297	260	0	0	1	1	0	0
760	psme_1_1_013122_484	Psme_SNP_isotig10153_484	54708333	0	260	1	0.904	0.088	0.008	0.052	0.8374	0.8685	0.8685	-0.0976	0.3291	1	0.002	0.005	0.419	0.019	0.997	0.021	1.609	0.1	1.65	0.142	1.267	0.108	235	23	2	0.140987	1	1	1
761	psme_1_1_013125_277	Psme_SNP_isotig10156_277	61734380	0	260	1	0.019	0.219	0.762	0.129	0.6032	0.4585	0.4585	-0.0234	0.8149	0.5522	0	0.02	0.319	0.026	0.759	0.054	1.695	0.152	1.78	0.157	1.517	0.111	5	57	198	0.780265	1	1	1
762	psme_1_1_013128_500	Psme_SNP_isotig10159_500	43789417	0	260	1	0.219	0.469	0.312	0.454	0.8329	0.8627	0.8627	-0.0535	0.5928	0.6045	0.05	0.016	0.639	0.035	0.949	0.016	0.178	0.1	0.243	0.1	0.292	0.1	57	122	81	0.383465	1	1	1
763	psme_1_1_013132_442	Psme_SNP_isotig10163_442	42806421	1	259	0.996	0.506	0.425	0.069	0.282	0.9338	0.9623	0.9623	0.0491	0.6233	0.8009	0.011	0.008	0.52	0.044	0.988	0.014	0.543	0.1	0.565	0.1	0.563	0.1	131	110	18	0.538834	1	1	1
764	psme_1_1_013132_7	Psme_SNP_isotig10163_7	39719400	1	259	0.996	0.506	0.425	0.069	0.282	0.8797	0.917	0.917	0.0491	0.6233	0.6355	0.014	0.008	0.608	0.045	0.985	0.014	0.401	0.1	0.481	0.1	0.528	0.1	131	110	18	0.538834	1	1	1
765	psme_1_1_013133_798	Psme_SNP_isotig10165_798	21661445	0	260	1	0.004	0.112	0.885	0.06	0.9201	0.9525	0.9525	-0.0051	0.9593	1	0.03	0.022	0.532	0.019	0.97	0.017	0.781	0.1	0.795	0.1	0.74	0.1	1	29	230	1	1	1	1
766	psme_1_1_013162_1807	Psme_SNP_isotig10197_1807	21617487	1	259	0.996	0.154	0.502	0.344	0.405	0.8743	0.9116	0.9116	0.0411	0.6809	0.8656	0.041	0.017	0.654	0.032	0.997	0.008	0.446	0.1	0.536	0.1	0.582	0.1	40	130	89	0.605939	1	1	1
767	psme_1_1_013173_1649	Psme_SNP_isotig10210_1649	71760325	0	260	1	1	0	0	0	0.7808	0.3656	0.3656	0	1	0.8063	0.039	0.036	0.508	0.022	0.976	0.022	2.432	0.298	3.092	0.349	2.088	0.182	260	0	0	1	1	0	0
768	psme_1_1_013198_295	Psme_SNP_isotig10238_295	34768431	0	260	1	0.046	0.327	0.627	0.21	0.8134	0.8356	0.8356	-0.0134	0.8936	0.7213	0.009	0.016	0.482	0.05	0.995	0.006	1.791	0.152	1.933	0.152	1.53	0.1	12	85	163	0.851451	1	1	1
769	psme_1_1_013199_322	Psme_SNP_isotig10239_322	51762338	0	260	1	0	0	1	0	0.8156	0.4038	0.4038	0	1	1	0.025	0.022	0.504	0.022	0.982	0.005	1.419	0.135	1.782	0.201	1.344	0.1	0	0	260	1	1	0	0
770	psme_1_1_013199_921	Psme_SNP_isotig10239_921	48750440	260	0	0	0	0	0	0	0.3226	0	0	0	0	0.1489	0.019	0.022	0.635	0.211	0.982	0.022	0.006	0.1	0.013	0.1	0.035	0.1					0	0	0
771	psme_1_1_013201_570	Psme_SNP_isotig10241_570	72617411	87	173	0.665	0.988	0	0.012	0.012	0.7463	0.6563	0.6563	-0.0141	0.8879	1	0.039	0.02	0.491	0.022	0.943	0.022	0.524	0.1	1.333	0.15	2.42	0.211	171	0	2	2.53518e-05	1	0	0
772	psme_1_1_013205_1014	Psme_SNP_isotig10245_1014	37669442	0	260	1	1	0	0	0	0.766	0.3501	0.3501	0	1	0.8014	0.053	0.035	0.515	0.022	0.976	0.022	3.421	0.444	4.412	0.498	2.791	0.244	260	0	0	1	1	0	0
773	psme_1_1_013205_2400	Psme_SNP_isotig10245_2400	74749495	0	260	1	0.927	0.073	0	0.037	0.8924	0.8816	0.8816	0.0309	0.7574	0.7933	0.002	0.005	0.577	0.028	0.979	0.022	1.252	0.107	1.477	0.14	1.118	0.1	241	19	0	1	1	1	1
774	psme_1_1_013217_156	Psme_SNP_isotig10258_156	55635446	2	258	0.992	0.016	0.217	0.767	0.124	0.8649	0.9015	0.9015	-0.0011	0.9912	0.4809	0.013	0.02	0.501	0.082	0.994	0.006	0.981	0.1	1.036	0.107	0.901	0.1	4	56	198	1	1	1	1
775	psme_1_1_013230_1195	Psme_SNP_isotig10271_1195	17685421	260	0	0	0	0	0	0	0.5527	0	0	0	0	0.2555	0.027	0.022	0.55	0.145	0.977	0.022	0.028	0.1	0.028	0.1	0.044	0.1					0	0	0
776	psme_1_1_013231_1361	Psme_SNP_isotig10273_1361	62691451	0	260	1	0.162	0.458	0.381	0.39	0.9578	0.9774	0.9774	-0.0384	0.701	1	0.008	0.011	0.502	0.027	0.981	0.01	0.629	0.1	0.642	0.1	0.594	0.1	42	119	99	0.517689	1	1	1
777	psme_1_1_013279_525	Psme_SNP_isotig10325_525	34671460	1	259	0.996	0.29	0.502	0.208	0.459	0.9363	0.964	0.964	0.0105	0.9163	1	0.006	0.01	0.593	0.029	0.995	0.011	0.596	0.1	0.682	0.1	0.698	0.1	75	130	54	0.901014	1	1	1
778	psme_1_1_013285_1602	Psme_SNP_isotig10331_1602	28762328	0	260	1	0.004	0.154	0.842	0.081	0.8905	0.9275	0.9275	0.0359	0.7196	0.8585	0.038	0.022	0.637	0.034	0.99	0.007	0.483	0.1	0.633	0.1	0.689	0.1	1	40	219	1	1	1	1
779	psme_1_1_013286_1771	Psme_SNP_isotig10332_1771	41663401	1	259	0.996	0.154	0.479	0.367	0.394	0.8521	0.8868	0.8868	0.0027	0.9781	0.5281	0.023	0.012	0.636	0.051	0.975	0.013	0.644	0.1	0.824	0.1	0.881	0.1	40	124	95	1	1	1	1
780	psme_1_1_013287_195	Psme_SNP_isotig10333_195	18708400	0	260	1	0.973	0.027	0	0.013	0.8293	0.7965	0.7965	0.0004	0.9968	1	0.001	0.004	0.454	0.023	0.973	0.022	2.003	0.152	2.203	0.245	1.489	0.13	253	7	0	1	1	1	1
781	psme_1_1_013287_838	Psme_SNP_isotig10333_838	14728423	1	259	0.996	0.185	0.51	0.305	0.44	0.7789	0.782	0.782	0.0341	0.733	1	0.034	0.012	0.448	0.024	0.972	0.013	1.751	0.133	1.854	0.168	1.488	0.103	48	132	79	0.61607	1	1	1
782	psme_1_1_013288_2557	Psme_SNP_isotig10334_2557	12674449	0	260	1	0	0.004	0.996	0.002	0.679	0.5347	0.5347	0	1	0.4472	0.044	0.022	0.87	0.022	0.998	0.006	0.555	0.1	0.563	0.1	0.36	0.1	0	1	259	1	1	1	1
783	psme_1_1_013289_809	Psme_SNP_isotig10335_809	67784417	58	202	0.777	0	0.005	0.995	0.002	0.5054	0.1549	0.1549	0	1	0.2357	0.016	0.022	0.329	0.022	0.642	0.11	2.139	0.203	2.76	0.311	1.945	0.213	0	1	201	1	1	0	0
784	psme_1_1_013292_1346	Psme_SNP_isotig10339_1346	66620374	0	260	1	0.681	0.292	0.027	0.173	0.9321	0.9612	0.9612	0.0212	0.8322	1	0.002	0.006	0.548	0.017	0.994	0.018	0.994	0.1	1.134	0.1	1.024	0.1	177	76	7	0.831575	1	1	1
785	psme_1_1_013294_830	Psme_SNP_isotig10342_830	16754372	5	255	0.981	0.667	0.333	0	0.167	0.684	0.5436	0.5436	0.2	0.0455	0.364	0.002	0.006	0.351	0.09	0.968	0.022	0.704	0.1	1.034	0.111	0.93	0.1	170	85	0	0.000403304	1	1	1
786	psme_1_1_013297_1649	Psme_SNP_isotig10346_1649	32683413	3	257	0.988	0.195	0.416	0.389	0.403	0.8308	0.8598	0.8598	-0.1346	0.1784	0.4831	0.01	0.01	0.516	0.046	0.934	0.041	0.726	0.1	0.811	0.1	0.799	0.1	50	107	100	0.037561	1	1	1
787	psme_1_1_013324_951	Psme_SNP_isotig10375_951	46692336	0	260	1	1	0	0	0	0.765	0.349	0.349	0	1	1	0.063	0.006	0.52	0.022	0.977	0.022	1.8	0.154	2.262	0.255	1.617	0.141	260	0	0	1	1	0	0
788	psme_1_1_013335_372	Psme_SNP_isotig10388_372	61769370	0	260	1	0.754	0.235	0.012	0.129	0.9066	0.9418	0.9418	0.0451	0.6521	1	0.022	0.007	0.545	0.022	0.977	0.021	0.78	0.1	0.851	0.1	0.789	0.1	196	61	3	0.590383	1	1	1
789	psme_1_1_013336_604	Psme_SNP_isotig10389_604	27769495	0	260	1	0.242	0.458	0.3	0.471	0.8963	0.9328	0.9328	-0.0816	0.4147	0.6833	0.021	0.013	0.528	0.059	0.991	0.009	1.007	0.1	1.079	0.103	0.959	0.1	63	119	78	0.212909	1	1	1
790	psme_1_1_013338_55	Psme_SNP_isotig10391_55	16803489	11	249	0.958	0	0.004	0.996	0.002	0.7005	0.2875	0.2784	0	1	0.3201	0.022	0.022	0.442	0.022	0.863	0.109	1.161	0.11	1.438	0.162	1.121	0.1	0	1	248	1	1	1	1
791	psme_1_1_013341_1149	Psme_SNP_isotig10396_1149	38725437	1	259	0.996	0.861	0.135	0.004	0.071	0.9076	0.9426	0.9426	0.0186	0.8528	0.6963	0.007	0.006	0.569	0.038	0.99	0.022	0.742	0.1	0.845	0.1	0.77	0.1	223	35	1	1	1	1	1
792	psme_1_1_013344_764	Psme_SNP_isotig10399_764	57705441	25	235	0.904	0.332	0.626	0.043	0.355	0.6444	0.5336	0.2792	0.3654	0.0003	0.2125	0.024	0.01	0.601	0.165	0.995	0.021	0.561	0.1	0.717	0.1	0.74	0.1	78	147	10	7.50303e-09	0	1	0
793	psme_1_1_013345_3175	Psme_SNP_isotig10400_3175	35732378	260	0	0	0	0	0	0	0.4026	0	0	0	0	0.5326	0.013	0.022	0.256	0.022	0.5	0.023	1.759	0.167	2.241	0.253	1.631	0.1					0	0	0
794	psme_1_1_013363_1138	Psme_SNP_isotig10419_1138	68757310	0	260	1	0.285	0.508	0.208	0.462	0.8984	0.9347	0.9347	0.0214	0.8303	1	0.008	0.008	0.537	0.024	0.997	0.009	1.34	0.1	1.497	0.1	1.277	0.1	74	132	54	0.803164	1	1	1
795	psme_1_1_013393_1178	Psme_SNP_isotig10451_1178	33731476	0	260	1	0.012	0.092	0.896	0.058	0.8683	0.9052	0.9052	-0.1475	0.1402	1	0.02	0.021	0.529	0.018	0.984	0.006	1.355	0.125	1.534	0.134	1.315	0.1	3	24	233	0.0426915	1	1	1
796	psme_1_1_013394_2241	Psme_SNP_isotig10453_2241	23748360	0	260	1	0	0.046	0.954	0.023	0.8707	0.8549	0.8549	0.0073	0.9418	0.7339	0.03	0.022	0.596	0.049	0.995	0.005	1.219	0.116	1.547	0.19	1.251	0.148	0	12	248	1	1	1	1
797	psme_1_1_013394_879	Psme_SNP_isotig10453_879	53609355	4	256	0.985	0	0.121	0.879	0.061	0.5892	0.386	0.386	0.0633	0.5269	0.2675	0.045	0.022	0.907	0.024	0.998	0.01	1.014	0.1	1.344	0.141	1.262	0.143	0	31	225	0.608599	1	1	1
798	psme_1_1_013427_2131	Psme_SNP_isotig10486_2131	72761418	6	254	0.977	0.024	0.22	0.756	0.134	0.5785	0.4163	0.4163	-0.0492	0.6229	0.3314	0.233	0.065	0.596	0.045	0.98	0.017	2.242	0.222	2.186	0.228	1.836	0.181	6	56	192	0.416444	1	1	1
799	psme_1_1_013430_65	Psme_SNP_isotig10489_65	26615480	4	256	0.985	0.695	0.262	0.043	0.174	0.7441	0.7216	0.7216	-0.0888	0.3746	0.4313	0.013	0.008	0.431	0.062	0.893	0.045	0.762	0.1	0.79	0.1	0.704	0.1	178	67	11	0.18776	1	1	1
800	psme_1_1_013434_219	Psme_SNP_isotig10494_219	51690349	0	260	1	0.408	0.488	0.104	0.348	0.9359	0.9637	0.9637	0.0763	0.4455	1	0.005	0.007	0.523	0.02	0.983	0.013	0.761	0.1	0.81	0.1	0.759	0.1	106	127	27	0.27393	1	1	1
801	psme_1_1_013447_341	Psme_SNP_isotig10507_341	41794441	260	0	0	0	0	0	0	0.4582	0	0	0	0	0.45	0.014	0.022	0.281	0.022	0.548	0.037	1.067	0.101	1.314	0.148	1.039	0.1					0	0	0
802	psme_1_1_013465_895	Psme_SNP_isotig10527_895	38681301	1	259	0.996	0.618	0.34	0.042	0.212	0.8842	0.9216	0.9216	0.0157	0.8754	0.5913	0.004	0.007	0.533	0.061	0.99	0.016	1.143	0.113	1.305	0.16	1.181	0.1	160	88	11	1	1	1	1
803	psme_1_1_013468_1617	Psme_SNP_isotig10531_1617	50710453	0	260	1	1	0	0	0	0.6767	0.2672	0.2672	0	1	0.5215	0.128	0.059	0.553	0.022	0.978	0.022	1.499	0.191	1.869	0.211	1.384	0.121	260	0	0	1	1	0	0
804	psme_1_1_013475_184	Psme_SNP_isotig10539_184	13771436	32	228	0.877	0.175	0.228	0.596	0.289	0.8856	0.9229	0.9229	-0.4456	0	0.7559	0.021	0.013	0.501	0.05	0.996	0.008	0.327	0.1	0.57	0.1	0.398	0.1	40	52	136	5.41615e-11	0	1	0
805	psme_1_1_013475_651	Psme_SNP_isotig10539_651	63723463	1	259	0.996	0.44	0.436	0.124	0.342	0.9076	0.9426	0.9426	-0.0302	0.7626	0.8618	0.012	0.008	0.541	0.039	0.978	0.012	1.036	0.1	1.168	0.1	1.073	0.1	114	113	32	0.678402	1	1	1
806	psme_1_1_013485_403	Psme_SNP_isotig10550_403	11632305	0	260	1	0.077	0.312	0.612	0.233	0.9306	0.9602	0.9602	-0.1276	0.2021	1	0.021	0.014	0.581	0.034	0.997	0.006	0.732	0.1	0.834	0.1	0.794	0.1	20	81	159	0.0542367	1	1	1
807	psme_1_1_013487_301	Psme_SNP_isotig10552_301	45697311	0	260	1	0.265	0.508	0.227	0.481	0.7864	0.7942	0.7942	0.0169	0.8659	1	0.037	0.01	0.425	0.028	0.981	0.01	2.287	0.204	2.4	0.191	1.723	0.109	69	132	59	0.901082	1	1	1
808	psme_1_1_013489_804	Psme_SNP_isotig10554_804	72677316	260	0	0	0	0	0	0	0.4902	0	0	0	0	0.2193	0.016	0.022	0.312	0.113	0.966	0.022	0.025	0.1	0.025	0.1	0.04	0.1					0	0	0
809	psme_1_1_013491_445	Psme_SNP_isotig10557_445	22746510	0	260	1	0.354	0.488	0.158	0.402	0.8263	0.8538	0.8538	0.016	0.8728	1	0.007	0.009	0.417	0.024	0.991	0.011	1.513	0.1	1.503	0.1	1.1	0.1	92	127	41	0.897353	1	1	1
810	psme_1_1_013495_72	Psme_SNP_isotig10561_72	72638438	0	260	1	0	0	1	0	0.919	0.5314	0.5314	0	1	1	0.025	0.022	0.506	0.022	0.987	0.006	0.675	0.1	0.806	0.1	0.688	0.1	0	0	260	1	1	0	0
811	psme_1_1_013496_1278	Psme_SNP_isotig10562_1278	14614342	0	260	1	0.158	0.842	0	0.421	0.5555	0.3378	0.3378	0.7276	0	0.3851	0.004	0.011	0.491	0.103	0.975	0.022	0.454	0.1	0.783	0.1	0.802	0.1	41	219	0	8.43985e-39	0	1	0
812	psme_1_1_013511_137	Psme_SNP_isotig10579_137	43704318	2	258	0.992	1	0	0	0	0.6448	0.2419	0.2419	0	1	0.5216	0.164	0.056	0.572	0.022	0.979	0.022	1.637	0.346	2.049	0.231	1.492	0.13	258	0	0	1	1	0	0
813	psme_1_1_013512_506	Psme_SNP_isotig10581_506	14698470	0	260	1	0.981	0.019	0	0.01	0.9058	0.8966	0.8966	0.0001	0.9996	1	0.017	0.005	0.434	0.022	0.972	0.022	1.075	0.112	1.262	0.134	0.983	0.1	255	5	0	1	1	1	1
814	psme_1_1_013512_566	Psme_SNP_isotig10581_566	37750506	0	260	1	1	0	0	0	0.8944	0.4995	0.4995	0	1	1	0.031	0.006	0.503	0.022	0.976	0.022	0.919	0.1	1.123	0.127	0.913	0.1	260	0	0	1	1	0	0
815	psme_1_1_013514_260	Psme_SNP_isotig10583_260	72658372	0	260	1	0.696	0.288	0.015	0.16	0.836	0.8668	0.8668	0.0752	0.4519	0.9593	0.002	0.005	0.516	0.031	0.998	0.02	1.449	0.1	1.598	0.157	1.302	0.147	181	75	4	0.351854	1	1	1
816	psme_1_1_013515_1134	Psme_SNP_isotig10584_1134	61707509	3	257	0.988	0.117	0.42	0.463	0.327	0.3774	0.1728	0.1728	-0.045	0.6527	0.3541	0.609	0.038	0.826	0.023	0.99	0.007	1.556	0.148	1.487	0.145	1.359	0.125	30	108	119	0.479438	1	1	1
817	psme_1_1_013525_388	Psme_SNP_isotig10595_388	28724364	0	260	1	0.573	0.358	0.069	0.248	0.8925	0.9294	0.9294	-0.0412	0.6802	0.7281	0.012	0.011	0.632	0.036	0.995	0.014	0.614	0.1	0.753	0.1	0.787	0.1	149	93	18	0.50723	1	1	1
818	psme_1_1_013529_448	Psme_SNP_isotig10600_448	36784326	9	251	0.965	0.052	0.323	0.625	0.213	0.5259	0.3351	0.3323	-0.0379	0.7045	0.2757	0.376	0.049	0.654	0.052	0.993	0.007	1.376	0.134	1.205	0.13	1.005	0.1	13	81	157	0.571982	1	1	1
819	psme_1_1_013531_255	Psme_SNP_isotig10602_255	45629471	0	260	1	0.015	0.312	0.673	0.171	0.4275	0.2173	0.2173	0.098	0.3269	0.4732	0.509	0.032	0.754	0.02	0.995	0.006	1.475	0.134	1.344	0.1	1.2	0.1	4	81	175	0.185578	1	1	1
820	psme_1_1_013541_471	Psme_SNP_isotig10613_471	54713338	6	254	0.977	0.319	0.398	0.283	0.482	0.8191	0.8438	0.8438	-0.2037	0.0416	0.3643	0.018	0.009	0.578	0.105	0.993	0.009	1.005	0.189	1.424	0.223	1.285	0.19	81	101	72	0.00111671	1	1	1
821	psme_1_1_013558_315	Psme_SNP_isotig10630_315	24803462	0	260	1	0.688	0.277	0.035	0.173	0.8489	0.8829	0.8829	-0.0326	0.7448	0.619	0.049	0.015	0.671	0.034	0.985	0.017	0.37	0.1	0.463	0.1	0.527	0.1	179	72	9	0.663268	1	1	1
822	psme_1_1_013565_1999	Psme_SNP_isotig10638_1999	44749471	0	260	1	0	0	1	0	0.7569	0.3407	0.3407	0	1	0.8765	0.023	0.022	0.481	0.022	0.939	0.03	2.326	0.221	3.019	0.341	2.098	0.266	0	0	260	1	1	0	0
823	psme_1_1_013566_355	Psme_SNP_isotig10639_355	14752397	1	259	0.996	0.463	0.405	0.131	0.334	0.8973	0.9338	0.9338	-0.0887	0.375	0.7492	0.003	0.007	0.629	0.036	0.99	0.012	0.414	0.1	0.517	0.1	0.57	0.1	120	105	34	0.16268	1	1	1
824	psme_1_1_013595_1253	Psme_SNP_isotig10669_1253	44810414	0	260	1	0.938	0.062	0	0.031	0.8497	0.8266	0.8266	0.0207	0.8361	0.7318	0.016	0.006	0.6	0.03	0.98	0.022	0.514	0.1	0.565	0.1	0.502	0.1	244	16	0	1	1	1	1
825	psme_1_1_013613_3437	Psme_SNP_isotig10691_3437	18752327	0	260	1	0.75	0.235	0.015	0.133	0.6623	0.5672	0.5672	0.0193	0.8469	0.68	0.016	0.006	0.391	0.037	0.847	0.03	1.601	0.141	1.714	0.202	1.358	0.118	195	61	4	1	1	1	1
826	psme_1_1_013624_1113	Psme_SNP_isotig10704_1113	70634510	0	260	1	0.004	0.154	0.842	0.081	0.9239	0.9553	0.9553	0.0359	0.7196	1	0.018	0.022	0.585	0.023	0.996	0.005	0.837	0.1	0.999	0.1	0.959	0.1	1	40	219	1	1	1	1
827	psme_1_1_013629_1428	Psme_SNP_isotig10710_1428	55672403	260	0	0	0	0	0	0	0.3173	0	0	0	0	0.2185	0.569	0.064	0.789	0.037	0.989	0.015	1.768	0.19	1.669	0.151	1.472	0.142					0	0	0
828	psme_1_1_013655_1460	Psme_SNP_isotig10738_1460	17707335	1	259	0.996	0.1	0.452	0.448	0.326	0.9187	0.9515	0.9515	0.0276	0.7829	1	0.035	0.013	0.601	0.028	0.998	0.007	0.694	0.1	0.789	0.1	0.78	0.1	26	117	116	0.777302	1	1	1
829	psme_1_1_013656_1028	Psme_SNP_isotig10739_1028	33780340	260	0	0	0	0	0	0	0.5549	0	0	0	0	0.2528	0.028	0.022	0.558	0.144	0.978	0.022	0.025	0.1	0.025	0.1	0.039	0.1					0	0	0
830	psme_1_1_013656_1959	Psme_SNP_isotig10739_1959	32710348	36	224	0.862	0.272	0.558	0.17	0.449	0.6893	0.6189	0.5822	0.128	0.2007	0.2385	0.015	0.01	0.525	0.185	0.992	0.011	0.679	0.1	0.886	0.1	0.836	0.1	61	125	38	0.0785492	1	1	1
831	psme_1_1_013667_676	Psme_SNP_isotig10752_676	22628300	0	260	1	0.538	0.377	0.085	0.273	0.95	0.9728	0.9728	-0.0506	0.6129	1	0.008	0.008	0.477	0.025	0.972	0.015	0.563	0.1	0.565	0.1	0.517	0.1	140	98	22	0.434834	1	1	1
832	psme_1_1_013668_1217	Psme_SNP_isotig10754_1217	23732341	1	259	0.996	0	0	1	0	0.8647	0.4623	0.4623	0	1	0.8771	0.024	0.022	0.492	0.022	0.959	0.031	1.198	0.114	1.487	0.168	1.153	0.199	0	0	259	1	1	0	0
833	psme_1_1_013671_386	Psme_SNP_isotig10759_386	38651386	2	258	0.992	0	0	1	0	0.8463	0.4398	0.2979	0	1	0.7082	0.023	0.022	0.471	0.022	0.918	0.041	0.088	0.1	0.092	0.1	0.11	0.1	0	0	258	1	1	0	0
834	psme_1_1_013689_976	Psme_SNP_isotig10780_976	62682387	7	253	0.973	0.996	0.004	0	0.002	0.6338	0.2337	0.2295	0	1	0.33	0.192	0.097	0.586	0.022	0.98	0.022	1.231	0.153	1.522	0.172	1.17	0.102	252	1	0	1	1	1	1
835	psme_1_1_013692_1635	Psme_SNP_isotig10784_1635	57761465	1	259	0.996	0.819	0.17	0.012	0.097	0.6817	0.6043	0.6043	-0.0259	0.7954	0.7129	0.093	0.016	0.417	0.03	0.833	0.022	0.423	0.1	0.386	0.1	0.355	0.1	212	44	3	0.716096	1	1	1
836	psme_1_1_013692_786	Psme_SNP_isotig10784_786	54737343	260	0	0	0	0	0	0	0.3713	0	0	0	0	0.3508	0.542	0.041	0.765	0.022	0.989	0.022	0.153	0.1	0.174	0.1	0.199	0.1					0	0	0
837	psme_1_1_013694_1104	Psme_SNP_isotig10786_1104	26610483	260	0	0	0	0	0	0	0.3034	0	0	0	0	0.2687	0.009	0.008	0.193	0.03	0.381	0.04	1.391	0.125	1.514	0.159	1.526	0.123					0	0	0
838	psme_1_1_013694_786	Psme_SNP_isotig10786_786	51621352	13	247	0.95	0.514	0.486	0	0.243	0.5721	0.3609	0.3609	0.3208	0.0013	0.284	0.016	0.007	0.159	0.043	0.958	0.022	2.391	0.265	2.652	0.304	1.734	0.151	127	120	0	4.98715e-09	0	1	0
839	psme_1_1_013695_1136	Psme_SNP_isotig10788_1136	58770337	0	260	1	0.996	0.004	0	0.002	0.7001	0.5727	0.5727	0	1	0.6251	0.025	0.005	0.199	0.022	0.96	0.022	1.913	0.204	1.722	0.194	1.115	0.1	259	1	0	1	1	1	1
840	psme_1_1_013695_511	Psme_SNP_isotig10788_511	43629462	46	214	0.823	0.042	0.355	0.603	0.22	0.3476	0.1505	0.1505	0.0361	0.7184	0.2892	0.392	0.031	0.629	0.036	0.841	0.038	1.568	0.137	1.571	0.126	1.464	0.1	9	76	129	0.693098	1	0	0
841	psme_1_1_013708_1163	Psme_SNP_isotig10801_1163	24626394	0	260	1	1	0	0	0	0.7522	0.336	0.336	0	1	1	0.068	0.01	0.522	0.022	0.977	0.022	1.804	0.17	2.267	0.256	1.62	0.141	260	0	0	1	1	0	0
842	psme_1_1_013708_392	Psme_SNP_isotig10801_392	55719310	49	211	0.812	0.209	0.645	0.147	0.469	0.6337	0.5135	0.5135	0.294	0.0033	0.2058	0.034	0.024	0.477	0.192	0.986	0.012	1.066	0.102	1.077	0.117	0.823	0.1	44	136	31	2.97751e-05	1	0	0
843	psme_1_1_013722_1976	Psme_SNP_isotig10819_1976	33624499	0	260	1	0	0	1	0	0.7009	0.2878	0.2878	0	1	0.556	0.022	0.022	0.461	0.022	0.9	0.057	2.253	0.214	2.918	0.329	2.038	0.171	0	0	260	1	1	0	0
844	psme_1_1_013731_324	Psme_SNP_isotig10828_324	23610483	0	260	1	0.377	0.477	0.146	0.385	0.9194	0.9519	0.9519	0.0075	0.9402	1	0.002	0.008	0.466	0.027	0.99	0.011	1.292	0.1	1.362	0.102	1.087	0.1	98	124	38	1	1	1	1
845	psme_1_1_013734_682	Psme_SNP_isotig10832_682	17705376	0	260	1	0	0	1	0	0.6939	0.2817	0.2817	0	1	0.6597	0.022	0.022	0.453	0.022	0.885	0.043	2.396	0.227	3.116	0.352	2.154	0.235	0	0	260	1	1	0	0
846	psme_1_1_013739_1428	Psme_SNP_isotig10837_1428	30748318	1	259	0.996	0.506	0.405	0.089	0.292	0.9378	0.965	0.965	-0.0185	0.853	1	0.018	0.008	0.499	0.032	0.984	0.014	0.765	0.1	0.795	0.1	0.703	0.1	131	105	23	0.764306	1	1	1
847	psme_1_1_013740_610	Psme_SNP_isotig10839_610	10647341	145	115	0.442	0	0.983	0.017	0.491	0.4936	0.1886	0.1588	0.9658	0	0.1777	0.035	0.022	0.705	0.135	0.985	0.022	0.068	0.1	0.071	0.1	0.094	0.1	0	113	2	7.81138e-31	0	0	0
848	psme_1_1_013740_88	Psme_SNP_isotig10839_88	36664474	1	259	0.996	0	0	1	0	0.7126	0.2983	0.2983	0	1	0.6276	0.023	0.022	0.467	0.022	0.912	0.048	1.62	0.154	2.052	0.232	1.514	0.161	0	0	259	1	1	0	0
849	psme_1_1_013745_2492	Psme_SNP_isotig10845_2492	61724383	22	238	0.915	0	0.004	0.996	0.002	0.6172	0.2218	0.2171	0	1	0.2678	0.02	0.022	0.405	0.022	0.79	0.122	1.341	0.127	1.678	0.189	1.277	0.173	0	1	237	1	1	1	1
850	psme_1_1_013756_1061	Psme_SNP_isotig10858_1061	49772388	0	260	1	0.085	0.408	0.508	0.288	0.9492	0.9723	0.9723	-0.0068	0.9454	1	0.018	0.014	0.552	0.019	0.996	0.007	0.749	0.1	0.806	0.1	0.743	0.1	22	106	132	0.880836	1	1	1
851	psme_1_1_013759_1093	Psme_SNP_isotig10862_1093	19620404	0	260	1	0.05	0.327	0.623	0.213	0.9406	0.9669	0.9669	-0.0264	0.7917	1	0.014	0.02	0.461	0.024	0.995	0.007	1.076	0.1	1.079	0.1	0.9	0.1	13	85	162	0.711312	1	1	1
852	psme_1_1_013773_302	Psme_SNP_isotig10878_302	13645462	2	258	0.992	0.252	0.442	0.306	0.473	0.8633	0.8996	0.8996	-0.1137	0.2557	1	0.034	0.01	0.537	0.031	0.98	0.01	1.326	0.1	1.474	0.108	1.279	0.1	65	114	79	0.079941	1	1	1
853	psme_1_1_013784_1051	Psme_SNP_isotig10890_1051	20677457	1	259	0.996	0.297	0.49	0.212	0.458	0.9569	0.9768	0.9768	-0.0122	0.9031	1	0.006	0.008	0.525	0.029	0.98	0.012	0.729	0.1	0.779	0.1	0.754	0.1	77	127	55	0.900343	1	1	1
854	psme_1_1_013785_3127	Psme_SNP_isotig10892_3127	28647310	0	260	1	0.123	0.473	0.404	0.36	0.8099	0.8305	0.8305	0.0271	0.7862	1	0.038	0.016	0.481	0.015	0.991	0.009	1.979	0.16	2.139	0.155	1.621	0.1	32	123	105	0.787538	1	1	1
855	psme_1_1_013792_1554	Psme_SNP_isotig10899_1554	52642353	0	260	1	0.373	0.481	0.146	0.387	0.9279	0.9582	0.9582	0.0137	0.8907	1	0.013	0.008	0.548	0.017	0.989	0.011	1.122	0.1	1.242	0.1	1.109	0.1	97	125	38	0.896196	1	1	1
856	psme_1_1_013837_1276	Psme_SNP_isotig10947_1276	38765469	1	259	0.996	0.259	0.502	0.239	0.49	0.8824	0.9197	0.9197	0.0042	0.9662	0.7276	0.013	0.01	0.524	0.051	0.973	0.01	1.125	0.105	1.209	0.103	1.079	0.1	67	130	62	1	1	1	1
857	psme_1_1_013847_120	Psme_SNP_isotig10957_120	42787300	0	260	1	0.992	0.008	0	0.004	0.7374	0.6403	0.6403	0	1	0.7097	0.032	0.01	0.262	0.022	0.963	0.022	0.417	0.1	0.484	0.1	0.455	0.1	258	2	0	1	1	1	1
858	psme_1_1_013847_172	Psme_SNP_isotig10957_172	32748352	33	227	0.873	0.802	0.181	0.018	0.108	0.3498	0.152	0.152	-0.062	0.5355	0.2797	0.181	0.04	0.396	0.037	0.624	0.02	0.97	0.11	0.991	0.1	0.98	0.1	182	41	4	0.30543	1	1	1
859	psme_1_1_013849_1030	Psme_SNP_isotig10960_1030	50784329	260	0	0	0	0	0	0	0.4332	0	0	0	0	0.3456	0.013	0.022	0.269	0.022	0.524	0.052	1.944	0.184	2.493	0.281	1.784	0.135					0	0	0
860	psme_1_1_013850_109	Psme_SNP_isotig10962_109	45796493	0	260	1	0	0	1	0	0.9176	0.5296	0.5296	0	1	1	0.025	0.022	0.506	0.022	0.988	0.006	0.816	0.1	0.987	0.111	0.816	0.1	0	0	260	1	1	0	0
861	psme_1_1_013850_543	Psme_SNP_isotig10962_543	66637313	0	260	1	1	0	0	0	0.8136	0.4016	0.4016	0	1	1	0.017	0.005	0.496	0.022	0.975	0.022	1.589	0.184	1.987	0.224	1.454	0.127	260	0	0	1	1	0	0
862	psme_1_1_013853_923	Psme_SNP_isotig10965_923	74733445	0	260	1	0.019	0.196	0.785	0.117	0.9612	0.9792	0.9792	-0.0528	0.5976	1	0.007	0.02	0.535	0.033	0.987	0.008	0.449	0.1	0.471	0.1	0.482	0.1	5	51	204	0.368463	1	1	1
863	psme_1_1_013860_2155	Psme_SNP_isotig10972_2155	11743469	27	233	0.896	0.245	0.678	0.077	0.416	0.6055	0.4627	0.4429	0.3953	0.0001	0.2697	0.015	0.011	0.409	0.135	0.987	0.015	2.247	0.305	2.414	0.384	1.537	0.113	57	158	18	1.58432e-09	0	1	0
864	psme_1_1_013863_1050	Psme_SNP_isotig10975_1050	53801449	0	260	1	0.985	0.015	0	0.008	0.7246	0.617	0.617	0	0.9999	0.6941	0.015	0.006	0.239	0.027	0.962	0.022	0.95	0.166	1.019	0.134	0.795	0.1	256	4	0	1	1	1	1
865	psme_1_1_013863_49	Psme_SNP_isotig10975_49	28723445	0	260	1	1	0	0	0	0.8902	0.4942	0.4942	0	1	1	0.056	0.015	0.516	0.022	0.976	0.022	0.186	0.1	0.214	0.1	0.235	0.1	260	0	0	1	1	0	0
866	psme_1_1_013865_1025	Psme_SNP_isotig10977_1025	53694336	260	0	0	0	0	0	0	0.325	0	0	0	0	0.1379	0.032	0.022	0.632	0.231	0.982	0.022	0.012	0.1	0.011	0.1	0.021	0.1					0	0	0
867	psme_1_1_013871_2088	Psme_SNP_isotig10984_2088	45808414	211	49	0.188	1	0	0	0	0.7263	0.2057	0.1589	0	1	0.469	0.104	0.071	0.541	0.022	0.978	0.022	0.046	0.1	0.049	0.1	0.071	0.1	49	0	0	1	1	0	0
868	psme_1_1_013872_990	Psme_SNP_isotig10986_990	36707301	0	260	1	0.196	0.538	0.265	0.465	0.8069	0.826	0.826	0.0821	0.4116	1	0.014	0.01	0.421	0.018	0.998	0.008	1.503	0.107	1.502	0.101	1.128	0.1	51	140	69	0.21352	1	1	1
869	psme_1_1_013889_157	Psme_SNP_isotig11006_157	27798483	1	259	0.996	0.382	0.448	0.17	0.394	0.9084	0.9433	0.9433	-0.0619	0.5356	0.6074	0.006	0.014	0.578	0.06	1	0.01	0.728	0.1	0.836	0.1	0.811	0.1	99	116	44	0.361797	1	1	1
870	psme_1_1_013894_1196	Psme_SNP_isotig11011_1196	70617405	0	260	1	0	0.112	0.888	0.056	0.9369	0.9271	0.9271	0.0575	0.5656	1	0.029	0.022	0.574	0.025	0.997	0.006	0.528	0.1	0.65	0.1	0.64	0.1	0	29	231	1	1	1	1
871	psme_1_1_013912_83	Psme_SNP_isotig11030_83	50616359	3	257	0.988	0.296	0.514	0.191	0.447	0.8241	0.8507	0.8507	0.0387	0.6987	0.5156	0.023	0.017	0.727	0.034	0.988	0.016	0.144	0.1	0.22	0.1	0.289	0.1	76	132	49	0.613903	1	1	1
872	psme_1_1_013959_1295	Psme_SNP_isotig11083_1295	38654355	2	258	0.992	0.229	0.457	0.314	0.457	0.9008	0.9368	0.9368	-0.0786	0.432	0.5308	0.007	0.01	0.578	0.067	0.989	0.01	0.339	0.1	0.4	0.1	0.426	0.1	59	118	81	0.210891	1	1	1
873	psme_1_1_013964_287	Psme_SNP_isotig11088_287	28642319	260	0	0	0	0	0	0	0.4996	0	0	0	0	0.2869	0.03	0.022	0.528	0.134	0.976	0.022	0.011	0.1	0.033	0.1	0.084	0.1					0	0	0
874	psme_1_1_013964_658	Psme_SNP_isotig11088_658	51686481	0	260	1	0	0.108	0.892	0.054	0.9176	0.9088	0.9088	0.0551	0.5818	0.9383	0.023	0.022	0.458	0.024	0.995	0.006	0.842	0.1	1.02	0.1	0.837	0.1	0	28	232	1	1	1	1
875	psme_1_1_013973_129	Psme_SNP_isotig11098_129	67635499	2	258	0.992	0.031	0.36	0.609	0.211	0.7246	0.6857	0.6857	0.0817	0.4139	0.4383	0.008	0.017	0.366	0.064	0.993	0.008	1.802	0.158	1.759	0.186	1.172	0.104	8	93	157	0.260952	1	1	1
876	psme_1_1_013974_1004	Psme_SNP_isotig11099_1004	15637321	0	260	1	0.027	0.254	0.719	0.154	0.7327	0.7007	0.7007	-0.025	0.8026	0.713	0.082	0.021	0.535	0.042	0.983	0.006	2.046	0.184	2.199	0.184	1.745	0.124	7	66	187	0.636492	1	1	1
877	psme_1_1_013977_1462	Psme_SNP_isotig11102_1462	27806364	256	4	0.015	0	1	0	0.5	0.5837	0.1596	0.1519	1	0	0.3803	0.027	0.022	0.532	0.095	0.977	0.022	0.036	0.1	0.037	0.1	0.055	0.1	0	4	0	0.314286	1	0	0
878	psme_1_1_013980_383	Psme_SNP_isotig11106_383	11690475	8	252	0.969	0	0	1	0	0.735	0.3192	0.3192	0	1	0.4618	0.023	0.022	0.465	0.022	0.907	0.073	0.893	0.1	1.087	0.123	0.885	0.262	0	0	252	1	1	0	0
879	psme_1_1_013993_476	Psme_SNP_isotig11119_476	20804383	0	260	1	0	0	1	0	0.9304	0.5464	0.5464	0	1	1	0.025	0.022	0.504	0.022	0.983	0.008	0.498	0.1	0.583	0.1	0.523	0.1	0	0	260	1	1	0	0
880	psme_1_1_013993_703	Psme_SNP_isotig11119_703	39764342	0	260	1	0	0.015	0.985	0.008	0.9376	0.9277	0.9277	0	0.9999	1	0.028	0.022	0.555	0.022	0.979	0.013	0.314	0.1	0.366	0.1	0.377	0.1	0	4	256	1	1	1	1
881	psme_1_1_013994_395	Psme_SNP_isotig11120_395	29750426	1	259	0.996	0.363	0.475	0.162	0.4	0.8866	0.9239	0.9239	-0.0103	0.918	0.8825	0.022	0.013	0.665	0.027	0.997	0.01	0.418	0.1	0.514	0.1	0.576	0.1	94	123	42	0.89706	1	1	1
882	psme_1_1_014001_576	Psme_SNP_isotig11128_576	64804480	0	260	1	0	0	1	0	0.8498	0.444	0.444	0	1	1	0.025	0.022	0.502	0.022	0.98	0.008	1.298	0.123	1.62	0.183	1.24	0.1	0	0	260	1	1	0	0
883	psme_1_1_014008_755	Psme_SNP_isotig11135_755	67764468	0	260	1	0.154	0.458	0.388	0.383	0.9193	0.9519	0.9519	-0.0313	0.7543	0.8963	0.022	0.018	0.517	0.032	0.962	0.018	0.225	0.1	0.236	0.1	0.237	0.1	40	119	101	0.60161	1	1	1
884	psme_1_1_014011_2393	Psme_SNP_isotig11138_2393	60723475	101	159	0.612	0	0	1	0	0.5566	0.1828	0.1654	0	1	0.2315	0.017	0.022	0.357	0.022	0.696	0.124	0.077	0.1	0.08	0.1	0.097	0.1	0	0	159	1	1	0	0
885	psme_1_1_014018_58	Psme_SNP_isotig11147_58	33794387	26	234	0.9	0.282	0.483	0.235	0.476	0.5748	0.4103	0.396	-0.032	0.7486	0.2678	0.007	0.015	0.303	0.096	0.752	0.072	0.459	0.1	0.43	0.1	0.365	0.1	66	113	55	0.694023	1	1	1
886	psme_1_1_014019_1208	Psme_SNP_isotig11148_1208	26700321	0	260	1	0	0.081	0.919	0.04	0.8285	0.7952	0.7952	0.037	0.7117	1	0.025	0.022	0.491	0.023	0.998	0.005	1.616	0.153	2.082	0.21	1.594	0.1	0	21	239	1	1	1	1
887	psme_1_1_014028_6032	Psme_SNP_isotig11158_6032	72645316	29	231	0.888	0.329	0.671	0	0.335	0.5002	0.269	0.2673	0.5049	0	0.2264	0.007	0.008	0.13	0.046	0.956	0.022	1.52	0.139	1.541	0.154	1.077	0.1	76	155	0	3.11049e-18	0	1	0
888	psme_1_1_014029_954	Psme_SNP_isotig11159_954	11705378	4	256	0.985	0.734	0.258	0.008	0.137	0.7927	0.8043	0.8043	0.0921	0.3568	0.3196	0.012	0.008	0.439	0.126	0.983	0.021	0.561	0.1	0.521	0.1	0.489	0.1	188	66	2	0.187979	1	1	1
889	psme_1_1_014037_1798	Psme_SNP_isotig11167_1798	10728336	260	0	0	0	0	0	0	0.4797	0	0	0	0	0.4096	0.014	0.022	0.293	0.022	0.571	0.046	0.785	0.1	0.948	0.107	0.789	0.1					0	0	0
890	psme_1_1_014037_794	Psme_SNP_isotig11167_794	72603386	260	0	0	0	0	0	0	0.4457	0	0	0	0	0.3771	0.013	0.022	0.276	0.022	0.538	0.047	3.533	0.335	4.715	0.532	3.056	0.337					0	0	0
891	psme_1_1_014041_383	Psme_SNP_isotig11172_383	45612508	9	251	0.965	0	0	1	0	0.798	0.34	0.2288	0	1	0.5566	0.022	0.022	0.454	0.022	0.885	0.055	0.068	0.1	0.069	0.1	0.087	0.1	0	0	251	1	1	0	0
892	psme_1_1_014045_167	Psme_SNP_isotig11176_167	11749477	45	215	0.827	0	0.214	0.786	0.107	0.5919	0.3901	0.3132	0.1197	0.2315	0.1784	0.032	0.022	0.642	0.078	0.895	0.064	0.584	0.1	0.781	0.1	0.889	0.101	0	46	169	0.14176	1	0	0
893	psme_1_1_014048_3230	Psme_SNP_isotig11179_3230	47629437	0	260	1	0.735	0.254	0.012	0.138	0.9095	0.9442	0.9442	0.064	0.5224	0.8394	0.017	0.006	0.475	0.04	0.985	0.021	1.06	0.1	1.024	0.1	0.887	0.1	191	66	3	0.435971	1	1	1
894	psme_1_1_014051_733	Psme_SNP_isotig11182_733	48656456	0	260	1	0.054	0.362	0.585	0.235	0.817	0.8407	0.8407	0.0067	0.9468	0.8425	0.011	0.015	0.467	0.039	0.998	0.006	2.166	0.189	2.392	0.193	1.753	0.113	14	94	152	1	1	1	1
895	psme_1_1_014059_587	Psme_SNP_isotig11191_587	30789314	0	260	1	0.073	0.412	0.515	0.279	0.9647	0.9812	0.9812	0.0233	0.816	1	0.007	0.014	0.526	0.021	0.993	0.008	0.692	0.1	0.704	0.1	0.654	0.1	19	107	134	0.760014	1	1	1
896	psme_1_1_014067_202	Psme_SNP_isotig11200_202	26750342	0	260	1	1	0	0	0	0.5952	0.2068	0.2068	0	1	0.7999	0.266	0.018	0.624	0.022	0.982	0.022	4.804	0.593	6.28	0.709	3.725	0.325	260	0	0	1	1	0	0
897	psme_1_1_014072_194	Psme_SNP_isotig11205_194	63606477	0	260	1	0.2	0.496	0.304	0.448	0.8999	0.936	0.936	0.0031	0.9751	1	0.056	0.011	0.561	0.022	0.972	0.011	0.478	0.1	0.492	0.1	0.485	0.1	52	129	79	1	1	1	1
898	psme_1_1_014077_155	Psme_SNP_isotig11211_155	67677473	225	35	0.135	0	1	0	0.5	0.5372	0.2023	0.1556	1	0	0.275	0.023	0.022	0.458	0.136	0.973	0.022	0.046	0.1	0.047	0.1	0.067	0.1	0	35	0	3.06274e-10	0	0	0
899	psme_1_1_014103_190	Psme_SNP_isotig11238_190	21748341	0	260	1	0	0	1	0	0.8039	0.3907	0.3907	0	1	0.9848	0.023	0.022	0.463	0.022	0.903	0.016	0.545	0.1	0.641	0.1	0.567	0.1	0	0	260	1	1	0	0
900	psme_1_1_014103_688	Psme_SNP_isotig11238_688	53683345	0	260	1	1	0	0	0	0.9217	0.535	0.535	0	1	1	0.032	0.008	0.504	0.022	0.976	0.022	0.432	0.1	0.513	0.1	0.481	0.1	260	0	0	1	1	0	0
901	psme_1_1_014119_300	Psme_SNP_isotig11254_300	17680440	6	254	0.977	0.642	0.358	0	0.179	0.6134	0.4233	0.4233	0.2182	0.0291	0.2759	0.015	0.006	0.188	0.056	0.959	0.022	1.808	0.223	2.073	0.293	1.446	0.126	163	91	0	6.86844e-05	1	1	1
902	psme_1_1_014130_241	Psme_SNP_isotig11265_241	28693470	0	260	1	0.185	0.496	0.319	0.433	0.78	0.7838	0.7838	0.0106	0.9154	1	0.026	0.016	0.473	0.022	0.962	0.022	1.515	0.107	1.622	0.119	1.325	0.1	48	129	83	0.900065	1	1	1
903	psme_1_1_014152_1494	Psme_SNP_isotig11288_1494	45771427	0	260	1	0.319	0.519	0.162	0.421	0.9292	0.9591	0.9591	0.0649	0.5161	1	0.007	0.011	0.588	0.019	0.999	0.01	0.783	0.1	0.905	0.1	0.877	0.1	83	135	42	0.372796	1	1	1
904	psme_1_1_014153_461	Psme_SNP_isotig11289_461	17656380	0	260	1	0.265	0.45	0.285	0.49	0.7963	0.8099	0.8099	-0.0997	0.3189	0.6571	0.021	0.01	0.53	0.062	0.998	0.009	1.522	0.147	1.75	0.175	1.502	0.1	69	117	74	0.107936	1	1	1
905	psme_1_1_014163_2983	Psme_SNP_isotig11302_2983	38735377	0	260	1	0.069	0.488	0.442	0.313	0.8988	0.9351	0.9351	0.1349	0.1774	0.922	0.005	0.014	0.521	0.042	0.996	0.007	0.848	0.1	0.913	0.1	0.805	0.1	18	127	115	0.0428176	1	1	1
906	psme_1_1_014175_528	Psme_SNP_isotig11314_528	22686408	0	260	1	1	0	0	0	0.5348	0.1704	0.1704	0	1	0.6988	0.359	0.019	0.671	0.022	0.984	0.022	4.718	0.475	6.164	0.696	3.668	0.32	260	0	0	1	1	0	0
907	psme_1_1_014183_1184	Psme_SNP_isotig11324_1184	24617465	1	259	0.996	0.463	0.444	0.093	0.315	0.9148	0.9484	0.9484	0.0295	0.7683	0.6978	0.018	0.01	0.585	0.046	0.996	0.013	0.379	0.1	0.418	0.1	0.433	0.1	120	115	24	0.773027	1	1	1
908	psme_1_1_014188_1414	Psme_SNP_isotig11330_1414	40770353	5	255	0.981	0.667	0.333	0	0.167	0.6076	0.4142	0.4142	0.2	0.0455	0.336	0.014	0.006	0.128	0.028	0.956	0.022	2.367	0.252	2.559	0.284	1.665	0.145	170	85	0	0.000403304	1	1	1
909	psme_1_1_014194_288	Psme_SNP_isotig11336_288	34647373	75	185	0.712	0.373	0.405	0.222	0.424	0.6912	0.5017	0.2572	-0.1702	0.0888	0.3089	0.078	0.052	0.614	0.052	0.908	0.044	0.058	0.1	0.087	0.1	0.083	0.1	69	75	41	0.0237102	1	0	0
910	psme_1_1_014196_207	Psme_SNP_isotig11338_207	54697506	0	260	1	0.019	0.312	0.669	0.175	0.5172	0.3229	0.3229	0.0789	0.43	0.6829	0.451	0.029	0.798	0.021	0.991	0.007	1.168	0.105	1.245	0.112	1.269	0.1	5	81	174	0.281998	1	1	1
911	psme_1_1_014200_199	Psme_SNP_isotig11344_199	24699359	260	0	0	0	0	0	0	0.4808	0	0	0	0	0.4549	0.43	0.039	0.708	0.022	0.986	0.022	2.666	0.265	3.404	0.384	2.258	0.197					0	0	0
912	psme_1_1_014206_343	Psme_SNP_isotig11351_343	47757447	1	259	0.996	0.004	0.201	0.795	0.104	0.7585	0.7471	0.7471	0.0749	0.4536	0.4472	0.078	0.022	0.635	0.076	0.997	0.005	0.732	0.1	1.487	0.194	1.092	0.19	1	52	206	0.329245	1	1	1
913	psme_1_1_014208_677	Psme_SNP_isotig11353_677	45799464	0	260	1	0.354	0.481	0.165	0.406	0.8374	0.8685	0.8685	-0.0031	0.9757	1	0.008	0.011	0.495	0.026	0.99	0.01	1.629	0.127	1.767	0.133	1.424	0.1	92	125	43	1	1	1	1
914	psme_1_1_014211_316	Psme_SNP_isotig11356_316	48602449	0	260	1	0	0.123	0.877	0.062	0.7105	0.5915	0.5915	0.0645	0.5192	0.7694	0.037	0.022	0.733	0.024	0.966	0.007	1.935	0.184	2.715	0.255	2.358	0.163	0	32	228	0.607944	1	1	1
915	psme_1_1_014211_889	Psme_SNP_isotig11356_889	53751372	0	260	1	0	0	1	0	0.5856	0.2006	0.2006	0	1	0.6965	0.018	0.022	0.364	0.022	0.711	0.027	2.586	0.245	3.38	0.381	2.307	0.201	0	0	260	1	1	0	0
916	psme_1_1_014214_2313	Psme_SNP_isotig11360_2313	63786505	60	200	0.769	0.815	0.185	0	0.093	0.7501	0.2364	0.1708	0.1017	0.3092	0.4383	0.094	0.044	0.573	0.066	0.979	0.022	0.055	0.1	0.062	0.1	0.087	0.1	163	37	0	0.383901	1	0	0
917	psme_1_1_014219_1974	Psme_SNP_isotig11366_1974	43742339	12	248	0.954	0	0	1	0	0.6026	0.2118	0.2111	0	1	0.3427	0.02	0.022	0.41	0.022	0.8	0.091	2.34	0.222	3.038	0.343	2.109	0.327	0	0	248	1	1	0	0
918	psme_1_1_014238_1866	Psme_SNP_isotig11386_1866	65713426	0	260	1	0.042	0.362	0.596	0.223	0.826	0.8534	0.8534	0.043	0.6671	1	0.015	0.016	0.494	0.015	0.99	0.008	1.819	0.154	2.047	0.149	1.614	0.1	11	94	155	0.592449	1	1	1
919	psme_1_1_014239_2498	Psme_SNP_isotig11387_2498	14622339	6	254	0.977	0.264	0.535	0.201	0.469	0.8262	0.8537	0.8537	0.0751	0.4525	0.5643	0.054	0.012	0.573	0.066	0.999	0.01	0.958	0.1	1.052	0.11	0.969	0.1	67	136	51	0.25842	1	1	1
920	psme_1_1_014249_166	Psme_SNP_isotig11399_166	43626468	260	0	0	0	0	0	0	0.3924	0	0	0	0	0.5303	0.012	0.022	0.249	0.022	0.486	0.019	4.214	0.4	5.692	0.642	3.583	0.333					0	0	0
921	psme_1_1_014251_335	Psme_SNP_isotig11402_335	67780487	2	258	0.992	0.136	0.446	0.419	0.359	0.8936	0.9304	0.9304	-0.0309	0.757	0.6108	0.017	0.012	0.619	0.054	0.995	0.008	0.472	0.1	0.552	0.1	0.588	0.1	35	115	108	0.684444	1	1	1
922	psme_1_1_014260_1856	Psme_SNP_isotig11413_1856	51807455	0	260	1	0	0.004	0.996	0.002	0.9356	0.926	0.926	0	1	1	0.029	0.022	0.577	0.022	0.998	0.005	0.613	0.1	0.781	0.1	0.789	0.1	0	1	259	1	1	1	1
923	psme_1_1_014260_214	Psme_SNP_isotig11413_214	16774464	1	259	0.996	1	0	0	0	0.9034	0.5112	0.5112	0	1	1	0.016	0.005	0.496	0.022	0.975	0.022	0.979	0.1	1.2	0.135	0.963	0.1	259	0	0	1	1	0	0
924	psme_1_1_014265_926	Psme_SNP_isotig11418_926	22737315	1	259	0.996	0.286	0.483	0.232	0.473	0.8715	0.9086	0.9086	-0.0319	0.7496	0.7364	0.016	0.009	0.643	0.037	0.988	0.01	0.724	0.1	0.9	0.1	0.918	0.1	74	125	60	0.618908	1	1	1
925	psme_1_1_014294_1346	Psme_SNP_isotig11453_1346	68616417	52	208	0.8	0.596	0.404	0	0.202	0.5289	0.3031	0.2524	0.253	0.0114	0.1986	0.284	0.111	0.641	0.069	0.982	0.022	1.1	0.124	0.967	0.109	0.695	0.1	124	84	0	4.62953e-05	1	0	0
926	psme_1_1_014300_725	Psme_SNP_isotig11460_725	70661386	1	259	0.996	0.575	0.375	0.05	0.237	0.8967	0.9332	0.9332	0.0342	0.7325	0.6763	0.006	0.008	0.587	0.042	0.979	0.016	0.559	0.1	0.66	0.1	0.691	0.1	149	97	13	0.731183	1	1	1
927	psme_1_1_014320_816	Psme_SNP_isotig11482_816	14602353	11	249	0.958	1	0	0	0	0.906	0.5145	0.5145	0	1	1	0.021	0.01	0.498	0.022	0.976	0.022	0.817	0.298	0.994	0.112	0.826	0.1	249	0	0	1	1	0	0
928	psme_1_1_014349_164	Psme_SNP_isotig11512_164	45751423	260	0	0	0	0	0	0	0.3322	0	0	0	0	0.1935	0.013	0.022	0.256	0.022	0.5	0.104	3.779	0.359	5.066	0.572	3.248	0.445					0	0	0
929	psme_1_1_014349_31	Psme_SNP_isotig11512_31	11765494	0	260	1	1	0	0	0	0.6121	0.2183	0.2183	0	1	0.4778	0.214	0.058	0.597	0.022	0.98	0.022	2.917	0.352	3.737	0.422	2.437	0.213	260	0	0	1	1	0	0
930	psme_1_1_014352_1360	Psme_SNP_isotig11515_1360	64708300	0	260	1	0	0.023	0.977	0.012	0.7788	0.714	0.714	0.0002	0.9987	0.8873	0.022	0.022	0.443	0.025	0.961	0.027	1.384	0.131	1.75	0.188	1.351	0.1	0	6	254	1	1	1	1
931	psme_1_1_014352_151	Psme_SNP_isotig11515_151	48647474	1	259	0.996	0.317	0.537	0.147	0.415	0.6447	0.5341	0.5341	0.1053	0.2925	0.6376	0.193	0.019	0.481	0.026	0.985	0.011	2.237	0.142	1.97	0.133	1.389	0.1	82	139	38	0.124023	1	1	1
932	psme_1_1_014353_833	Psme_SNP_isotig11516_833	74631386	0	260	1	0.581	0.369	0.05	0.235	0.8911	0.9281	0.9281	0.0281	0.7788	1	0.011	0.008	0.62	0.019	0.998	0.015	0.852	0.1	1.043	0.1	0.999	0.1	151	96	13	0.731937	1	1	1
933	psme_1_1_014358_437	Psme_SNP_isotig11521_437	60657405	143	117	0.45	0	1	0	0.5	0.6012	0.201	0.1544	1	0	0.4254	0.03	0.022	0.596	0.068	0.98	0.022	0.054	0.1	0.056	0.1	0.077	0.1	0	117	0	1.15511e-34	0	0	0
934	psme_1_1_014362_1292	Psme_SNP_isotig11525_1292	10610488	260	0	0	0	0	0	0	0.5183	0	0	0	0	0.2796	0.021	0.022	0.422	0.121	0.971	0.022	0.028	0.1	0.028	0.1	0.043	0.1					0	0	0
935	psme_1_1_014370_153	Psme_SNP_isotig11533_153	22610389	0	260	1	1	0	0	0	0.7236	0.3084	0.3084	0	1	0.5875	0.083	0.054	0.53	0.022	0.977	0.022	2.706	0.463	3.456	0.39	2.286	0.2	260	0	0	1	1	0	0
936	psme_1_1_014378_1429	Psme_SNP_isotig11541_1429	74789409	1	259	0.996	0.004	0.166	0.83	0.087	0.8599	0.8958	0.8958	0.0463	0.6432	0.8211	0.055	0.022	0.658	0.032	0.984	0.007	0.419	0.1	0.542	0.1	0.573	0.1	1	43	215	0.703536	1	1	1
937	psme_1_1_014380_654	Psme_SNP_isotig11543_654	39678366	1	259	0.996	0.143	0.494	0.363	0.39	0.622	0.4921	0.4921	0.0387	0.6986	0.4517	0.291	0.049	0.66	0.033	0.99	0.009	1.264	0.116	1.219	0.116	1.051	0.1	37	128	94	0.601896	1	1	1
938	psme_1_1_014395_67	Psme_SNP_isotig11558_67	44644348	1	259	0.996	0.687	0.301	0.012	0.162	0.905	0.9404	0.9404	0.1083	0.2789	0.8571	0.006	0.007	0.506	0.036	0.99	0.02	0.795	0.1	0.819	0.1	0.719	0.1	178	78	3	0.10786	1	1	1
939	psme_1_1_014408_798	Psme_SNP_isotig11571_798	24731363	0	260	1	0.592	0.342	0.065	0.237	0.8809	0.9182	0.9182	-0.0522	0.6014	0.8535	0.008	0.008	0.619	0.03	0.992	0.014	1.033	0.1	1.266	0.105	1.213	0.1	154	89	17	0.392632	1	1	1
940	psme_1_1_014439_292	Psme_SNP_isotig11602_292	59803311	0	260	1	0.023	0.25	0.727	0.148	0.8316	0.861	0.861	-0.0091	0.9274	0.9863	0.048	0.019	0.668	0.024	0.975	0.007	1.025	0.1	1.324	0.106	1.338	0.1	6	65	189	0.807982	1	1	1
941	psme_1_1_014442_817	Psme_SNP_isotig11605_817	25609352	42	218	0.838	0.055	0.784	0.161	0.447	0.5901	0.4358	0.217	0.5865	0	0.2174	0.013	0.016	0.532	0.199	0.99	0.011	1.231	0.104	1.277	0.112	1.09	0.1	12	171	35	4.77812e-19	0	0	0
942	psme_1_1_014452_1064	Psme_SNP_isotig11615_1064	61670482	260	0	0	0	0	0	0	0.2761	0	0	0	0	0.2416	0.012	0.014	0.169	0.031	0.384	0.058	0.825	0.1	1.34	0.214	2.004	0.457					0	0	0
943	psme_1_1_014470_3230	Psme_SNP_isotig11633_3230	14637359	1	259	0.996	0.741	0.251	0.008	0.133	0.9125	0.9466	0.9466	0.0868	0.3856	0.8842	0.002	0.006	0.504	0.034	0.998	0.021	0.976	0.1	1.019	0.1	0.881	0.1	192	65	2	0.276128	1	1	1
944	psme_1_1_014471_414	Psme_SNP_isotig11634_414	71654448	260	0	0	0	0	0	0	0.4704	0	0	0	0	0.2762	0.43	0.078	0.708	0.022	0.986	0.022	3.53	0.424	4.557	0.514	2.866	0.25					0	0	0
945	psme_1_1_014487_346	Psme_SNP_isotig11650_346	66806341	1	259	0.996	0.147	0.459	0.394	0.376	0.9545	0.9755	0.9755	-0.0213	0.8312	1	0.017	0.014	0.538	0.029	0.996	0.009	0.744	0.1	0.792	0.1	0.736	0.1	38	119	102	0.791097	1	1	1
946	psme_1_1_014497_1558	Psme_SNP_isotig11660_1558	32790484	16	244	0.938	0.984	0.016	0	0.008	0.5484	0.178	0.1777	0	0.9998	0.2463	0.29	0.118	0.636	0.022	0.982	0.022	2.153	0.251	2.725	0.307	1.883	0.164	240	4	0	1	1	1	1
947	psme_1_1_014515_430	Psme_SNP_isotig11678_430	40612419	46	214	0.823	0.369	0.308	0.322	0.477	0.7848	0.7916	0.4558	-0.3818	0.0001	0.3817	0.07	0.052	0.73	0.032	0.963	0.029	0.073	0.1	0.139	0.1	0.137	0.1	79	66	69	2.78953e-08	0	0	0
948	psme_1_1_014519_271	Psme_SNP_isotig11682_271	61705393	64	196	0.754	0.454	0.546	0	0.273	0.4515	0.2187	0.185	0.3754	0.0002	0.1692	0.06	0.036	0.295	0.103	0.965	0.022	0.598	0.1	0.789	0.1	0.714	0.1	89	107	0	2.84037e-09	0	0	0
949	psme_1_1_014519_894	Psme_SNP_isotig11682_894	72762354	0	260	1	0.577	0.358	0.065	0.244	0.9018	0.9377	0.9377	-0.0311	0.756	0.9982	0.009	0.008	0.623	0.021	0.989	0.016	0.633	0.1	0.795	0.1	0.802	0.1	150	93	17	0.615285	1	1	1
950	psme_1_1_014563_929	Psme_SNP_isotig11726_929	70742462	0	260	1	1	0	0	0	0.7739	0.3583	0.3583	0	1	1	0.053	0.019	0.515	0.022	0.976	0.022	3.211	0.283	4.129	0.466	2.644	0.231	260	0	0	1	1	0	0
951	psme_1_1_014566_321	Psme_SNP_isotig11729_321	63651480	0	260	1	0.073	0.362	0.565	0.254	0.912	0.9462	0.9462	-0.0456	0.6483	1	0.035	0.014	0.505	0.019	0.997	0.007	1.276	0.117	1.347	0.114	1.1	0.1	19	94	147	0.511754	1	1	1
952	psme_1_1_014566_488	Psme_SNP_isotig11729_488	40651336	0	260	1	0	0	1	0	0.8234	0.4128	0.4128	0	1	1	0.025	0.022	0.51	0.022	0.994	0.005	1.697	0.161	2.157	0.243	1.579	0.1	0	0	260	1	1	0	0
953	psme_1_1_014579_144	Psme_SNP_isotig11742_144	74780388	1	259	0.996	0	0	1	0	0.6322	0.2326	0.2326	0	1	0.5785	0.02	0.022	0.419	0.022	0.818	0.047	2.739	0.26	3.594	0.406	2.43	0.24	0	0	259	1	1	0	0
954	psme_1_1_014635_1846	Psme_SNP_isotig11798_1846	30763337	0	260	1	0.223	0.469	0.308	0.458	0.8724	0.9095	0.9095	-0.0548	0.5839	0.86	0.014	0.011	0.51	0.047	0.987	0.009	1.356	0.104	1.494	0.131	1.217	0.1	58	122	80	0.383113	1	1	1
955	psme_1_1_014636_227	Psme_SNP_isotig11799_227	38683353	1	259	0.996	0.625	0.332	0.042	0.208	0.9024	0.9382	0.9382	0.0061	0.9517	0.7676	0.005	0.007	0.616	0.033	0.997	0.016	0.59	0.1	0.724	0.1	0.75	0.1	162	86	11	1	1	1	1
956	psme_1_1_014637_222	Psme_SNP_isotig11800_222	17611306	0	260	1	0.573	0.365	0.062	0.244	0.7694	0.766	0.766	-0.0102	0.9185	0.8847	0.047	0.007	0.488	0.036	0.974	0.019	1.748	0.1	1.809	0.136	1.482	0.103	149	95	16	0.866963	1	1	1
957	psme_1_1_014668_502	Psme_SNP_isotig11831_502	12810330	1	259	0.996	1	0	0	0	0.5423	0.1746	0.1746	0	1	0.7069	0.352	0.016	0.668	0.022	0.984	0.022	3.772	0.346	4.883	0.551	3.032	0.265	259	0	0	1	1	0	0
958	psme_1_1_014681_734	Psme_SNP_isotig11844_734	64613476	0	260	1	0	0	1	0	0.6121	0.2183	0.2183	0	1	0.4889	0.02	0.022	0.404	0.022	0.788	0.056	1.898	0.18	2.43	0.274	1.746	0.16	0	0	260	1	1	0	0
959	psme_1_1_014729_1028	Psme_SNP_isotig11892_1028	68740473	1	259	0.996	0.417	0.417	0.166	0.375	0.9258	0.9567	0.9567	-0.11	0.2715	1	0.013	0.01	0.558	0.031	0.985	0.011	0.866	0.1	0.986	0.1	0.928	0.1	108	108	43	0.0844694	1	1	1
960	psme_1_1_014730_1428	Psme_SNP_isotig11893_1428	73738340	1	259	0.996	0.583	0.394	0.023	0.22	0.826	0.8533	0.8533	0.1472	0.141	0.801	0.024	0.007	0.608	0.029	0.984	0.018	1.128	0.1	1.367	0.1	1.294	0.102	151	102	6	0.0184908	1	1	1
961	psme_1_1_014737_1562	Psme_SNP_isotig11900_1562	11799405	260	0	0	0	0	0	0	0.3826	0	0	0	0	0.3085	0.012	0.022	0.249	0.022	0.486	0.055	4.891	0.464	6.671	0.753	4.097	0.506					0	0	0
962	psme_1_1_014747_2311	Psme_SNP_isotig11910_2311	65679506	0	260	1	0.565	0.358	0.077	0.256	0.9583	0.9776	0.9776	-0.0604	0.5456	1	0.003	0.008	0.552	0.022	0.993	0.014	0.755	0.1	0.843	0.1	0.801	0.1	147	93	20	0.329875	1	1	1
963	psme_1_1_014749_1005	Psme_SNP_isotig11912_1005	38662381	1	259	0.996	0.097	0.417	0.486	0.305	0.9034	0.9391	0.9391	-0.0165	0.8693	0.7241	0.039	0.013	0.555	0.052	0.986	0.008	0.646	0.1	0.684	0.1	0.66	0.1	25	108	126	0.770842	1	1	1
964	psme_1_1_014763_222	Psme_SNP_isotig11926_222	46653477	1	259	0.996	0.483	0.432	0.085	0.301	0.9016	0.9375	0.9375	0.0273	0.7845	0.7701	0.012	0.008	0.55	0.042	0.991	0.015	1.14	0.1	1.305	0.104	1.16	0.1	125	112	22	0.767922	1	1	1
965	psme_1_1_014774_99	Psme_SNP_isotig11937_99	42648326	62	198	0.762	0.051	0.025	0.924	0.063	0.3781	0.1588	0.1588	-0.7747	0	0.2037	0.05	0.017	0.31	0.022	0.569	0.105	1.073	0.1	1.699	0.192	1.692	0.195	10	5	183	4.62798e-13	0	0	0
966	psme_1_1_014783_2251	Psme_SNP_isotig11946_2251	53698505	2	258	0.992	0.508	0.426	0.066	0.279	0.5905	0.4365	0.4365	0.0596	0.5513	0.3949	0.009	0.007	0.35	0.039	0.729	0.057	1.36	0.121	1.458	0.123	1.373	0.11	131	110	17	0.438484	1	1	1
967	psme_1_1_014814_2358	Psme_SNP_isotig11977_2358	27636302	1	259	0.996	0.012	0.181	0.807	0.102	0.9028	0.9386	0.9386	-0.0121	0.9036	0.9895	0.003	0.02	0.551	0.035	0.999	0.005	1.347	0.123	1.466	0.109	1.297	0.1	3	47	209	0.737412	1	1	1
968	psme_1_1_014815_991	Psme_SNP_isotig11978_991	35726361	0	260	1	0.258	0.462	0.281	0.488	0.9551	0.9758	0.9758	-0.0764	0.4447	1	0.004	0.009	0.486	0.028	0.993	0.009	0.986	0.1	0.994	0.1	0.877	0.1	67	120	73	0.216449	1	1	1
969	psme_1_1_014826_2124	Psme_SNP_isotig11989_2124	46792457	0	260	1	0.727	0.258	0.015	0.144	0.9248	0.956	0.956	0.0439	0.6608	0.9435	0.012	0.008	0.502	0.03	0.967	0.02	0.307	0.1	0.317	0.1	0.318	0.1	189	67	4	0.619295	1	1	1
970	psme_1_1_014826_856	Psme_SNP_isotig11989_856	57806349	12	248	0.954	0.016	0.294	0.69	0.163	0.7349	0.7048	0.7048	0.0771	0.4405	0.2983	0.036	0.021	0.526	0.143	0.996	0.007	0.776	0.1	1.162	0.402	0.854	0.1	4	73	171	0.349486	1	1	1
971	psme_1_1_014833_83	Psme_SNP_isotig11996_83	53694371	0	260	1	1	0	0	0	0.8004	0.3868	0.3868	0	1	1	0.034	0.011	0.505	0.022	0.976	0.022	3.492	0.341	4.507	0.509	2.84	0.248	260	0	0	1	1	0	0
972	psme_1_1_014842_721	Psme_SNP_isotig12005_721	44640310	54	206	0.792	0	0	1	0	0.9177	0.5297	0.5251	0	1	0.9848	0.024	0.022	0.495	0.022	0.965	0.025	0.15	0.1	0.162	0.1	0.178	0.1	0	0	206	1	1	0	0
973	psme_1_1_014896_1415	Psme_SNP_isotig12059_1415	69762325	0	260	1	1	0	0	0	0.9478	0.5695	0.5695	0	1	1	0.009	0.008	0.492	0.022	0.975	0.022	0.383	0.1	0.452	0.1	0.434	0.1	260	0	0	1	1	0	0
974	psme_1_1_014918_506	Psme_SNP_isotig12082_506	32752468	0	260	1	0.042	0.296	0.662	0.19	0.8884	0.9256	0.9256	-0.0393	0.6942	0.726	0.021	0.017	0.426	0.038	0.956	0.018	0.231	0.1	0.208	0.1	0.187	0.1	11	77	172	0.545481	1	1	1
975	psme_1_1_014926_1601	Psme_SNP_isotig12090_1601	65714402	0	260	1	0.142	0.458	0.4	0.371	0.9438	0.9689	0.9689	-0.0195	0.8454	1	0.003	0.014	0.512	0.02	0.986	0.009	1.017	0.1	1.084	0.1	0.969	0.1	37	119	104	0.7905	1	1	1
976	psme_1_1_014953_2658	Psme_SNP_isotig12117_2658	38792423	1	259	0.996	0	0	1	0	0.6949	0.2826	0.2803	0	1	0.4377	0.023	0.022	0.463	0.022	0.903	0.078	1.865	0.177	2.384	0.269	1.719	0.159	0	0	259	1	1	0	0
977	psme_1_1_014956_1160	Psme_SNP_isotig12120_1160	29619362	260	0	0	0	0	0	0	0.4757	0	0	0	0	0.4001	0.442	0.046	0.714	0.022	0.986	0.022	2.405	0.223	3.057	0.345	2.069	0.181					0	0	0
978	psme_1_1_014963_822	Psme_SNP_isotig12127_822	55632300	15	245	0.942	0.163	0.682	0.155	0.496	0.519	0.3254	0.2615	0.3634	0.0003	0.2967	0.01	0.011	0.393	0.09	0.781	0.04	1.513	0.218	1.836	0.29	1.534	0.116	40	167	38	1.47833e-08	0	1	0
979	psme_1_1_014968_51	Psme_SNP_isotig12132_51	64684406	11	249	0.958	0	0	1	0	0.596	0.2073	0.2073	0	1	0.3604	0.019	0.022	0.399	0.022	0.779	0.083	1.035	0.1	1.272	0.144	1.011	0.163	0	0	249	1	1	0	0
980	psme_1_1_014978_1045	Psme_SNP_isotig12142_1045	23662431	11	249	0.958	0.04	0.309	0.651	0.195	0.5057	0.3073	0.3047	-0.0142	0.8874	0.3144	0.014	0.017	0.329	0.038	0.619	0.055	1.841	0.161	2.112	0.198	2.003	0.181	10	77	162	0.839788	1	1	1
981	psme_1_1_014998_309	Psme_SNP_isotig12162_309	11737409	41	219	0.842	0.594	0.406	0	0.203	0.6197	0.4335	0.289	0.255	0.0108	0.2228	0.081	0.053	0.495	0.133	0.975	0.022	0.372	0.1	0.477	0.1	0.47	0.1	130	89	0	1.50814e-05	1	0	0
982	psme_1_1_015003_324	Psme_SNP_isotig12167_324	28684391	4	256	0.985	0.695	0.305	0	0.152	0.7127	0.5954	0.5954	0.1797	0.0724	0.3531	0.005	0.006	0.323	0.084	0.966	0.022	1.217	0.144	1.299	0.158	0.963	0.1	178	78	0	0.0012973	1	1	1
983	psme_1_1_015029_124	Psme_SNP_isotig12193_124	12698318	1	259	0.996	0.317	0.463	0.22	0.452	0.9385	0.9655	0.9655	-0.0646	0.518	0.9746	0.027	0.011	0.556	0.034	0.995	0.011	0.705	0.1	0.758	0.1	0.7	0.1	82	120	57	0.315895	1	1	1
984	psme_1_1_015029_1342	Psme_SNP_isotig12193_1342	12630454	0	260	1	0	0.073	0.927	0.037	0.8233	0.7873	0.7873	0.0309	0.7574	1	0.025	0.022	0.494	0.022	0.988	0.005	1.564	0.148	2.002	0.189	1.525	0.1	0	19	241	1	1	1	1
985	psme_1_1_015053_1047	Psme_SNP_isotig12217_1047	26730427	16	244	0.938	0.225	0.52	0.254	0.486	0.54	0.3557	0.3513	0.0418	0.6756	0.3021	0.045	0.011	0.342	0.087	0.767	0.034	2.159	0.255	2.351	0.346	1.832	0.127	55	127	62	0.608044	1	1	1
986	psme_1_1_015065_755	Psme_SNP_isotig12229_755	66726500	4	256	0.985	0	0.281	0.719	0.141	0.6674	0.5142	0.5142	0.1636	0.1019	0.4062	0.039	0.022	0.784	0.034	0.966	0.01	1.046	0.1	1.314	0.108	1.09	0.1	0	72	184	0.00394875	1	1	1
987	psme_1_1_015085_274	Psme_SNP_isotig12249_274	72672332	1	259	0.996	0.749	0.224	0.027	0.139	0.5379	0.3526	0.3526	-0.0644	0.5197	0.4566	0.041	0.007	0.36	0.036	0.649	0.028	1.176	0.135	1.362	0.141	1.371	0.107	194	58	7	0.297689	1	1	1
988	psme_1_1_015157_71	Psme_SNP_isotig12322_71	25774369	0	260	1	0	0	1	0	0.9439	0.5643	0.5643	0	1	1	0.025	0.022	0.51	0.022	0.994	0.008	0.445	0.1	0.517	0.1	0.473	0.115	0	0	260	1	1	0	0
989	psme_1_1_015182_394	Psme_SNP_isotig12347_394	69703392	6	254	0.977	0.004	0.413	0.583	0.211	0.6634	0.5694	0.5448	0.2431	0.015	0.245	0.042	0.022	0.787	0.079	0.997	0.007	0.405	0.1	0.815	0.12	0.732	0.1	1	105	148	1.78945e-05	1	1	1
990	psme_1_1_015192_202	Psme_SNP_isotig12357_202	57621398	3	257	0.988	1	0	0	0	0.6602	0.2538	0.2522	0	1	0.3364	0.209	0.092	0.594	0.022	0.98	0.022	0.734	0.127	0.889	0.1	0.754	0.1	257	0	0	1	1	0	0
991	psme_1_1_015196_702	Psme_SNP_isotig12361_702	41779482	1	259	0.996	0.135	0.459	0.405	0.365	0.8431	0.8758	0.8758	-0.0087	0.9309	0.7078	0.063	0.025	0.596	0.041	0.966	0.011	0.568	0.1	0.645	0.1	0.654	0.1	35	119	105	0.893674	1	1	1
992	psme_1_1_015211_141	Psme_SNP_isotig12376_141	18726309	26	234	0.9	0.389	0.462	0.15	0.38	0.5474	0.3668	0.3667	-0.0208	0.8349	0.2843	0.033	0.011	0.425	0.063	0.735	0.046	1.66	0.182	1.894	0.191	1.782	0.166	91	108	35	0.781653	1	1	1
993	psme_1_1_015212_227	Psme_SNP_isotig12377_227	27649354	1	259	0.996	0.907	0.093	0	0.046	0.8466	0.8221	0.8221	0.0454	0.6498	0.5545	0.002	0.005	0.385	0.064	0.969	0.022	1.099	0.124	1.217	0.118	0.93	0.1	235	24	0	1	1	1	1
994	psme_1_1_015253_550	Psme_SNP_isotig12419_550	53660441	0	260	1	0	0.077	0.923	0.038	0.9276	0.9186	0.9186	0.034	0.7339	1	0.03	0.022	0.604	0.019	0.986	0.007	0.442	0.1	0.544	0.1	0.564	0.1	0	20	240	1	1	1	1
995	psme_1_1_015273_1629	Psme_SNP_isotig12440_1629	23788379	0	260	1	1	0	0	0	0.8688	0.4673	0.4673	0	1	1	0.047	0.014	0.511	0.022	0.976	0.022	0.788	0.209	0.957	0.108	0.801	0.1	260	0	0	1	1	0	0
996	psme_1_1_015279_992	Psme_SNP_isotig12446_992	38721356	0	260	1	0.023	0.269	0.708	0.158	0.9622	0.9798	0.9798	0.0135	0.8928	1	0.005	0.018	0.563	0.02	0.998	0.006	0.82	0.1	0.873	0.1	0.835	0.1	6	70	184	1	1	1	1
997	psme_1_1_015290_103	Psme_SNP_isotig12457_103	24770498	9	251	0.965	0.131	0.446	0.422	0.355	0.5699	0.4022	0.4022	-0.0251	0.8018	0.4054	0.341	0.045	0.621	0.024	0.996	0.008	2.161	0.257	1.836	0.122	1.445	0.1	33	112	106	0.680673	1	1	1
998	psme_1_1_015297_397	Psme_SNP_isotig12464_397	59619414	29	231	0.888	0	0.442	0.558	0.221	0.6003	0.4028	0.3189	0.2833	0.0046	0.229	0.031	0.022	0.615	0.105	0.935	0.035	0.571	0.1	0.648	0.1	0.521	0.1	0	102	129	6.20868e-07	0	1	0
999	psme_1_1_015327_276	Psme_SNP_isotig12494_276	15722449	0	260	1	0.008	0.046	0.946	0.031	0.8382	0.8696	0.8696	-0.1474	0.1404	1	0.016	0.021	0.494	0.02	0.996	0.005	1.633	0.152	1.79	0.177	1.375	0.1	2	12	246	0.0186664	1	1	1
1000	psme_1_1_015339_1806	Psme_SNP_isotig12506_1806	22705397	2	258	0.992	1	0	0	0	0.6484	0.2446	0.2441	0	1	0.3887	0.141	0.085	0.56	0.022	0.979	0.022	2.285	0.333	2.899	0.327	1.98	0.173	258	0	0	1	1	0	0
1001	psme_1_1_015348_703	Psme_SNP_isotig12515_703	54710384	0	260	1	1	0	0	0	0.7253	0.31	0.31	0	1	0.9878	0.094	0.017	0.536	0.022	0.977	0.022	3.322	0.275	4.278	0.483	2.722	0.238	260	0	0	1	1	0	0
1002	psme_1_1_015349_278	Psme_SNP_isotig12516_278	31751471	37	223	0.858	0	1	0	0.5	0.5216	0.265	0.211	1	0	0.2759	0.039	0.022	0.774	0.055	0.989	0.022	0.085	0.1	0.09	0.1	0.114	0.1	0	223	0	1.96463e-66	0	1	0
1003	psme_1_1_015356_806	Psme_SNP_isotig12523_806	13663370	19	241	0.927	0.158	0.481	0.361	0.398	0.5792	0.4176	0.4176	0.0042	0.9668	0.3229	0.205	0.039	0.573	0.075	0.983	0.017	2.041	0.243	2.031	0.194	1.584	0.1	38	116	87	1	1	1	1
1004	psme_1_1_015359_392	Psme_SNP_isotig12526_392	11642300	0	260	1	0	0	1	0	0.8085	0.3959	0.3959	0	1	1	0.024	0.022	0.5	0.022	0.976	0.009	2.416	0.229	3.143	0.355	2.17	0.154	0	0	260	1	1	0	0
1005	psme_1_1_015360_395	Psme_SNP_isotig12527_395	44700432	0	260	1	0	0	1	0	0.7135	0.2992	0.2992	0	1	0.9763	0.022	0.022	0.459	0.022	0.896	0.015	4.123	0.391	5.56	0.627	3.513	0.361	0	0	260	1	1	0	0
1006	psme_1_1_015360_648	Psme_SNP_isotig12527_648	51715391	260	0	0	0	0	0	0	0.4137	0	0	0	0	0.5482	0.013	0.022	0.258	0.022	0.503	0.02	4.332	0.411	5.862	0.661	3.673	0.35					0	0	0
1007	psme_1_1_015386_1371	Psme_SNP_isotig12553_1371	58669441	1	259	0.996	0.598	0.367	0.035	0.218	0.8296	0.8583	0.8583	0.0753	0.4516	0.7824	0.012	0.006	0.464	0.035	0.943	0.026	1.307	0.1	1.388	0.107	1.198	0.1	155	95	9	0.276421	1	1	1
1008	psme_1_1_015387_3316	Psme_SNP_isotig12554_3316	46727334	2	258	0.992	0.097	0.422	0.481	0.308	0.8213	0.8469	0.8469	-0.0091	0.9271	0.8796	0.003	0.012	0.496	0.044	0.992	0.007	2.03	0.168	2.374	0.183	1.866	0.108	25	109	124	0.884284	1	1	1
1009	psme_1_1_015417_751	Psme_SNP_isotig12584_751	12600474	2	258	0.992	0	0	1	0	0.5933	0.2055	0.2055	0	1	0.6796	0.018	0.022	0.377	0.022	0.736	0.03	2.965	0.281	3.911	0.441	2.61	0.182	0	0	258	1	1	0	0
1010	psme_1_1_015426_585	Psme_SNP_isotig12593_585	61612387	19	241	0.927	0.992	0.008	0	0.004	0.6266	0.2285	0.2283	0	1	0.2889	0.155	0.12	0.567	0.022	0.979	0.022	1.44	0.209	1.793	0.202	1.338	0.117	239	2	0	1	1	1	1
1011	psme_1_1_015448_264	Psme_SNP_isotig12615_264	48762388	2	258	0.992	0	0	1	0	0.827	0.417	0.417	0	1	0.5441	0.023	0.022	0.481	0.022	0.938	0.062	1.191	0.113	1.478	0.167	1.147	0.167	0	0	258	1	1	0	0
1012	psme_1_1_015464_136	Psme_SNP_isotig12631_136	29711449	0	260	1	1	0	0	0	0.8293	0.4197	0.4197	0	1	1	0.002	0.005	0.488	0.022	0.975	0.022	3.529	0.386	4.556	0.514	2.866	0.25	260	0	0	1	1	0	0
1013	psme_1_1_015470_276	Psme_SNP_isotig12637_276	53613491	17	243	0.935	0	0.523	0.477	0.261	0.5684	0.3557	0.3454	0.3538	0.0004	0.2401	0.042	0.022	0.832	0.061	0.997	0.007	0.652	0.1	0.758	0.1	0.616	0.1	0	127	116	2.02217e-10	0	1	0
1014	psme_1_1_015472_426	Psme_SNP_isotig12639_426	47743322	0	260	1	1	0	0	0	0.5945	0.2064	0.2064	0	1	0.7073	0.272	0.028	0.627	0.022	0.982	0.022	3.963	0.477	5.141	0.58	3.163	0.276	260	0	0	1	1	0	0
1015	psme_1_1_015472_478	Psme_SNP_isotig12639_478	37743357	260	0	0	0	0	0	0	0.3488	0	0	0	0	0.1733	0.014	0.022	0.279	0.022	0.545	0.131	3.52	0.334	4.697	0.53	3.047	0.701					0	0	0
1016	psme_1_1_015477_874	Psme_SNP_isotig12644_874	39757450	17	243	0.935	0.062	0.387	0.551	0.255	0.6916	0.6232	0.5236	0.0177	0.8593	0.3159	0.011	0.015	0.489	0.057	0.865	0.062	0.538	0.1	0.642	0.1	0.659	0.1	15	94	134	0.866932	1	1	1
1017	psme_1_1_015486_652	Psme_SNP_isotig12653_652	64656389	14	246	0.946	0.297	0.402	0.301	0.498	0.6075	0.466	0.4651	-0.1951	0.051	0.2806	0.335	0.084	0.689	0.042	0.981	0.01	1.113	0.124	1.064	0.104	0.956	0.1	73	99	74	0.00222651	1	1	1
1018	psme_1_1_015503_1358	Psme_SNP_isotig12670_1358	30699456	1	259	0.996	0.367	0.483	0.151	0.392	0.8779	0.9153	0.9153	0.0126	0.8998	0.7671	0.033	0.012	0.625	0.034	0.978	0.012	0.555	0.1	0.681	0.1	0.729	0.1	95	125	39	0.896668	1	1	1
1019	psme_1_1_015515_859	Psme_SNP_isotig12682_859	28674475	231	29	0.112	1	0	0	0	0.536	0.1643	0.1536	0	1	0.2676	0.352	0.096	0.668	0.022	0.984	0.022	0.059	0.1	0.065	0.1	0.089	0.1	29	0	0	1	1	0	0
1020	psme_1_1_015546_654	Psme_SNP_isotig12713_654	41708430	1	259	0.996	0.058	0.432	0.51	0.274	0.8652	0.9018	0.9018	0.0866	0.3865	0.8715	0.034	0.015	0.637	0.033	0.99	0.007	0.56	0.1	0.655	0.1	0.699	0.1	15	112	132	0.211073	1	1	1
1021	psme_1_1_015546_98	Psme_SNP_isotig12713_98	18605312	25	235	0.904	0.187	0.549	0.264	0.462	0.6907	0.6215	0.4527	0.1044	0.2967	0.2574	0.007	0.013	0.511	0.078	0.884	0.066	0.331	0.1	0.391	0.1	0.43	0.1	44	129	62	0.148262	1	1	1
1022	psme_1_1_015552_926	Psme_SNP_isotig12719_926	63695410	1	259	0.996	0.042	0.305	0.653	0.195	0.9174	0.9504	0.9504	-0.0284	0.7766	0.9072	0.018	0.017	0.613	0.035	0.997	0.007	0.316	0.1	0.363	0.1	0.388	0.1	11	79	169	0.691369	1	1	1
1023	psme_1_1_015560_2085	Psme_SNP_isotig12727_2085	55748352	0	260	1	0	0	1	0	0.5716	0.1918	0.1918	0	1	0.4284	0.018	0.022	0.371	0.022	0.724	0.06	2.425	0.23	3.155	0.356	2.177	0.172	0	0	260	1	1	0	0
1024	psme_1_1_015566_57	Psme_SNP_isotig12733_57	46774377	0	260	1	0.469	0.45	0.081	0.306	0.8732	0.9104	0.9104	0.0599	0.5489	0.7652	0.038	0.013	0.619	0.033	0.985	0.015	0.286	0.1	0.334	0.1	0.367	0.1	122	117	21	0.38255	1	1	1
1025	psme_1_1_015597_1047	Psme_SNP_isotig12765_1047	13687348	1	259	0.996	0.888	0.108	0.004	0.058	0.8319	0.8614	0.8614	-0.0091	0.9277	0.5582	0.082	0.008	0.63	0.039	0.974	0.022	0.737	0.1	0.847	0.1	0.841	0.1	230	28	1	0.589764	1	1	1
1026	psme_1_1_015608_651	Psme_SNP_isotig12776_651	31660384	0	260	1	0.996	0.004	0	0.002	0.5892	0.386	0.386	0	1	0.2766	0	0.004	0.074	0.022	0.954	0.022	1.622	0.341	2.054	0.232	1.503	0.131	259	1	0	1	1	1	1
1027	psme_1_1_015617_81	Psme_SNP_isotig12785_81	44655410	22	238	0.915	0	0.45	0.55	0.225	0.5246	0.2977	0.2797	0.29	0.0037	0.2193	0.039	0.022	0.776	0.057	0.933	0.014	0.956	0.1	1.201	0.128	1.026	0.104	0	107	131	3.10092e-07	0	1	0
1028	psme_1_1_015625_610	Psme_SNP_isotig12793_610	26695465	0	260	1	0	0	1	0	0.6269	0.2287	0.2287	0	1	0.5973	0.02	0.022	0.411	0.022	0.802	0.043	3.944	0.374	5.303	0.598	3.375	0.313	0	0	260	1	1	0	0
1029	psme_1_1_015626_96	Psme_SNP_isotig12794_96	67681476	1	259	0.996	0	0	1	0	0.7418	0.3257	0.3257	0	1	0.8039	0.023	0.022	0.476	0.022	0.929	0.034	3.057	0.29	4.04	0.456	2.683	0.259	0	0	259	1	1	0	0
1030	psme_1_1_015627_515	Psme_SNP_isotig12795_515	57602435	0	260	1	0.235	0.508	0.258	0.488	0.8299	0.8586	0.8586	0.0159	0.8735	1	0.007	0.009	0.522	0.033	0.994	0.009	1.965	0.136	2.327	0.181	1.82	0.135	61	132	67	0.901197	1	1	1
1031	psme_1_1_015628_247	Psme_SNP_isotig12796_247	30702410	0	260	1	0.677	0.296	0.027	0.175	0.8951	0.9317	0.9317	0.0256	0.7977	0.8103	0.031	0.008	0.486	0.041	0.972	0.018	0.679	0.1	0.68	0.1	0.603	0.1	176	77	7	0.830812	1	1	1
1032	psme_1_1_015641_570	Psme_SNP_isotig12809_570	69617350	19	241	0.927	0.079	0.158	0.763	0.158	0.7184	0.6742	0.6742	-0.4063	0	0.326	0.053	0.016	0.743	0.073	0.999	0.005	0.677	0.1	1.713	0.231	1.53	0.357	19	38	184	2.50632e-08	0	1	0
1033	psme_1_1_015671_2290	Psme_SNP_isotig12839_2290	27695382	0	260	1	0.112	0.458	0.431	0.34	0.8802	0.9176	0.9176	0.0193	0.8473	0.8883	0.021	0.014	0.489	0.032	0.98	0.024	1.023	0.1	1.07	0.1	0.916	0.1	29	119	112	0.890068	1	1	1
1034	psme_1_1_015692_965	Psme_SNP_isotig12861_965	72660407	254	6	0.023	0	1	0	0.5	0.5529	0.1837	0.1552	1	0	0.2521	0.028	0.022	0.552	0.146	0.978	0.022	0.041	0.1	0.041	0.1	0.06	0.1	0	6	0	0.0909091	1	0	0
1035	psme_1_1_015704_269	Psme_SNP_isotig12873_269	61663355	1	259	0.996	0	0	1	0	0.685	0.2741	0.2741	0	1	0.5066	0.022	0.022	0.455	0.022	0.887	0.063	1.885	0.179	2.412	0.272	1.735	0.207	0	0	259	1	1	0	0
1036	psme_1_1_015755_397	Psme_SNP_isotig12925_397	44646359	0	260	1	0.05	0.254	0.696	0.177	0.9529	0.9745	0.9745	-0.1284	0.1992	1	0.021	0.017	0.556	0.023	0.991	0.007	0.7	0.1	0.762	0.1	0.725	0.1	13	66	181	0.05212	1	1	1
1037	psme_1_1_015778_420	Psme_SNP_isotig12948_420	63698423	0	260	1	0	0	1	0	0.8356	0.4271	0.4271	0	1	0.7089	0.023	0.022	0.479	0.022	0.935	0.042	0.61	0.1	0.724	0.1	0.628	0.1	0	0	260	1	1	0	0
1038	psme_1_1_015795_719	Psme_SNP_isotig12965_719	43789412	20	240	0.923	0	0.567	0.433	0.283	0.5071	0.2768	0.2484	0.3953	0.0001	0.2042	0.043	0.022	0.861	0.055	0.994	0.01	0.75	0.1	0.916	0.145	0.794	0.105	0	136	104	1.50174e-12	0	1	0
1039	psme_1_1_015797_409	Psme_SNP_isotig12967_409	18667399	7	253	0.973	0	0	1	0	0.5161	0.1604	0.1604	0	1	0.3994	0.015	0.022	0.312	0.022	0.609	0.052	3.665	0.348	4.904	0.553	3.159	0.321	0	0	253	1	1	0	0
1040	psme_1_1_015825_233	Psme_SNP_isotig12995_233	73646388	1	259	0.996	0.015	0.208	0.776	0.12	0.8819	0.9192	0.9192	-0.0106	0.9155	0.8407	0.01	0.02	0.667	0.034	0.998	0.006	0.499	0.1	0.669	0.1	0.708	0.1	4	54	201	0.770569	1	1	1
1041	psme_1_1_015908_132	Psme_SNP_isotig13079_132	46759447	0	260	1	0.092	0.369	0.538	0.277	0.8686	0.9055	0.9055	-0.078	0.4353	1	0.025	0.013	0.556	0.027	0.998	0.006	1.381	0.102	1.57	0.1	1.345	0.1	24	96	140	0.215931	1	1	1
1042	psme_1_1_015919_660	Psme_SNP_isotig13090_660	36638426	0	260	1	0.038	0.377	0.585	0.227	0.8897	0.9268	0.9268	0.0743	0.4576	0.7578	0.012	0.017	0.455	0.042	0.99	0.009	1.221	0.104	1.207	0.105	0.956	0.1	10	98	152	0.289665	1	1	1
1043	psme_1_1_015947_321	Psme_SNP_isotig13119_321	43688330	10	250	0.962	0.004	0.068	0.928	0.038	0.4478	0.2153	0.1829	-0.0589	0.5559	0.1877	0.02	0.022	0.338	0.022	0.656	0.147	1.149	0.109	1.917	0.216	1.973	0.313	1	17	232	0.298986	1	1	1
1044	psme_1_1_015966_430	Psme_SNP_isotig13138_430	47771339	19	241	0.927	0.158	0.68	0.162	0.498	0.6038	0.4595	0.2776	0.361	0.0003	0.2237	0.036	0.011	0.37	0.138	0.987	0.014	2.544	0.34	2.66	0.559	1.584	0.108	38	164	39	2.41733e-08	0	1	0
1045	psme_1_1_015970_1578	Psme_SNP_isotig13142_1578	33729337	1	259	0.996	0.066	0.421	0.514	0.276	0.8902	0.9273	0.9273	0.0529	0.5968	1	0.026	0.014	0.575	0.032	0.993	0.007	0.994	0.1	1.113	0.1	1.02	0.1	17	109	133	0.440456	1	1	1
1046	psme_1_1_016013_316	Psme_SNP_isotig13185_316	55803403	0	260	1	0.831	0.158	0.012	0.09	0.9141	0.9479	0.9479	-0.0409	0.6827	0.8879	0.014	0.006	0.56	0.029	0.997	0.02	1.262	0.1	1.467	0.127	1.239	0.11	216	41	3	0.44797	1	1	1
1047	psme_1_1_016014_2265	Psme_SNP_isotig13186_2265	54802391	0	260	1	0.623	0.335	0.042	0.21	0.8574	0.893	0.893	0.0098	0.9216	1	0.01	0.006	0.423	0.018	0.99	0.016	1.38	0.1	1.38	0.1	1.078	0.1	162	87	11	1	1	1	1
1048	psme_1_1_016023_1103	Psme_SNP_isotig13195_1103	66802489	5	255	0.981	0.078	0.42	0.502	0.288	0.8462	0.8796	0.8796	0.0227	0.8208	0.4029	0.024	0.016	0.593	0.09	0.994	0.01	0.305	0.1	0.314	0.1	0.344	0.1	20	107	128	0.878555	1	1	1
1049	psme_1_1_016061_294	Psme_SNP_isotig13235_294	33722302	0	260	1	1	0	0	0	0.6051	0.2135	0.2135	0	1	0.4461	0.222	0.063	0.602	0.022	0.981	0.022	2.493	0.205	3.174	0.358	2.133	0.186	260	0	0	1	1	0	0
1050	psme_1_1_016071_127	Psme_SNP_isotig13245_127	40661417	0	260	1	0	0	1	0	0.8864	0.4893	0.4893	0	1	1	0.025	0.022	0.511	0.022	0.997	0.005	1.249	0.119	1.555	0.176	1.198	0.103	0	0	260	1	1	0	0
1051	psme_1_1_016082_82	Psme_SNP_isotig13256_82	37701308	1	259	0.996	0.031	0.266	0.703	0.164	0.948	0.9716	0.9716	-0.0289	0.7728	0.8305	0.006	0.018	0.499	0.041	0.99	0.008	0.641	0.1	0.65	0.1	0.581	0.1	8	69	182	0.649897	1	1	1
1052	psme_1_1_016108_944	Psme_SNP_isotig13282_944	64600324	1	259	0.996	0.05	0.394	0.556	0.247	0.6004	0.4536	0.4536	0.0584	0.5591	0.4214	0.283	0.016	0.501	0.035	0.976	0.01	2.633	0.211	2.182	0.181	1.482	0.138	13	102	144	0.406268	1	1	1
1053	psme_1_1_016115_612	Psme_SNP_isotig13289_612	54803435	0	260	1	0	0	1	0	0.7418	0.3257	0.3257	0	1	0.8236	0.023	0.022	0.474	0.022	0.924	0.032	2.282	0.217	2.958	0.334	2.062	0.173	0	0	260	1	1	0	0
1054	psme_1_1_016117_1364	Psme_SNP_isotig13291_1364	39773365	0	260	1	0.142	0.515	0.342	0.4	0.8149	0.8378	0.8378	0.0737	0.461	1	0.002	0.011	0.416	0.017	0.998	0.008	1.563	0.123	1.591	0.121	1.191	0.1	37	134	89	0.300772	1	1	1
1055	psme_1_1_016149_100	Psme_SNP_isotig13323_100	46679312	260	0	0	0	0	0	0	0.479	0	0	0	0	0.6212	0.014	0.022	0.292	0.022	0.57	0.017	3.817	0.362	5.121	0.578	3.277	0.32					0	0	0
1056	psme_1_1_016153_1914	Psme_SNP_isotig13327_1914	65633324	0	260	1	0.962	0.035	0.004	0.021	0.7402	0.6454	0.6454	-0.0369	0.7119	0.4019	0.015	0.005	0.606	0.071	0.98	0.022	1.062	0.1	1.168	0.116	0.897	0.1	250	9	1	0.102333	1	1	1
1057	psme_1_1_016187_391	Psme_SNP_isotig13361_391	34733487	0	260	1	0.246	0.454	0.3	0.473	0.7251	0.6867	0.6867	-0.0897	0.3699	0.4882	0.025	0.013	0.477	0.037	0.871	0.044	1.108	0.1	1.258	0.105	1.178	0.1	64	118	78	0.170718	1	1	1
1058	psme_1_1_016235_991	Psme_SNP_isotig13409_991	10673406	1	259	0.996	0	0	1	0	0.5709	0.1914	0.1914	0	1	0.7569	0.017	0.022	0.356	0.022	0.694	0.019	1.609	0.153	2.037	0.23	1.504	0.1	0	0	259	1	1	0	0
1059	psme_1_1_016333_71	Psme_SNP_isotig13507_71	52801340	1	259	0.996	0.135	0.417	0.448	0.344	0.8722	0.9094	0.9094	-0.0756	0.4496	0.7343	0.026	0.014	0.654	0.036	0.984	0.009	0.347	0.1	0.437	0.1	0.483	0.1	35	108	116	0.217726	1	1	1
1060	psme_1_1_016361_513	Psme_SNP_isotig13537_513	14738449	260	0	0	0	0	0	0	0.2123	0	0	0	0	0.1331	0.021	0.02	0.274	0.022	0.527	0.168	0.901	0.1	1.328	0.15	1.288	0.174					0	0	0
1061	psme_1_1_016380_3243	Psme_SNP_isotig13556_3243	73697344	11	249	0.958	0.88	0.12	0	0.06	0.7603	0.6815	0.6815	0.0629	0.5294	0.2389	0.001	0.005	0.24	0.095	0.962	0.022	1.068	0.232	1.003	0.249	0.737	0.1	219	30	0	1	1	1	1
1062	psme_1_1_016386_737	Psme_SNP_isotig13562_737	51772372	0	260	1	0.038	0.358	0.604	0.217	0.9283	0.9585	0.9585	0.0515	0.6065	0.7763	0.006	0.016	0.536	0.052	0.995	0.007	0.716	0.1	0.709	0.1	0.677	0.1	10	93	157	0.470148	1	1	1
1063	psme_1_1_016392_2179	Psme_SNP_isotig13568_2179	17737451	0	260	1	0.027	0.254	0.719	0.154	0.8879	0.9251	0.9251	-0.025	0.8026	1	0.043	0.019	0.646	0.018	0.983	0.007	0.55	0.1	0.678	0.1	0.718	0.1	7	66	187	0.636492	1	1	1
1064	psme_1_1_016394_1705	Psme_SNP_isotig13570_1705	34623346	260	0	0	0	0	0	0	0.34	0	0	0	0	0.2405	0.032	0.018	0.258	0.03	0.476	0.061	0.73	0.1	0.845	0.1	0.877	0.1					0	0	0
1065	psme_1_1_016407_583	Psme_SNP_isotig13583_583	13790315	2	258	0.992	0.143	0.442	0.415	0.364	0.9284	0.9586	0.9586	-0.0461	0.6451	0.8191	0.013	0.014	0.494	0.043	0.985	0.017	0.842	0.1	0.85	0.1	0.752	0.1	37	114	107	0.501278	1	1	1
1066	psme_1_1_016408_1979	Psme_SNP_isotig13584_1979	52610307	0	260	1	0.873	0.119	0.008	0.067	0.8439	0.8768	0.8768	-0.0498	0.6184	0.7272	0.02	0.007	0.68	0.02	0.981	0.021	0.657	0.1	0.891	0.1	0.96	0.1	227	31	2	0.320617	1	1	1
1067	psme_1_1_016424_1945	Psme_SNP_isotig13600_1945	71806471	0	260	1	0.688	0.269	0.042	0.177	0.8619	0.8981	0.8981	-0.0756	0.4498	0.9978	0.038	0.009	0.619	0.018	0.977	0.018	1.027	0.1	1.262	0.1	1.222	0.1	179	70	11	0.206523	1	1	1
1068	psme_1_1_016428_359	Psme_SNP_isotig13604_359	28663331	7	253	0.973	0.166	0.462	0.372	0.397	0.6843	0.6093	0.6093	-0.0343	0.7316	0.5074	0.048	0.015	0.451	0.022	0.827	0.052	1.249	0.1	1.345	0.1	1.225	0.1	42	117	94	0.600183	1	1	1
1069	psme_1_1_016431_260	Psme_SNP_isotig13607_260	64685371	0	260	1	0.958	0.042	0	0.021	0.9262	0.9173	0.9173	0.0049	0.9612	1	0.003	0.005	0.512	0.023	0.976	0.022	1.335	0.1	1.431	0.145	1.042	0.1	249	11	0	1	1	1	1
1070	psme_1_1_016431_823	Psme_SNP_isotig13607_823	62793408	0	260	1	0.958	0.042	0	0.021	0.8187	0.78	0.78	0.0049	0.9612	1	0.007	0.005	0.45	0.029	0.973	0.022	1.625	0.104	1.774	0.189	1.248	0.109	249	11	0	1	1	1	1
1071	psme_1_1_016458_1107	Psme_SNP_isotig13635_1107	58800425	0	260	1	0	0.108	0.892	0.054	0.808	0.7629	0.7629	0.0551	0.5818	0.4424	0.028	0.022	0.557	0.088	0.978	0.007	0.917	0.1	1.13	0.107	0.939	0.1	0	28	232	1	1	1	1
1072	psme_1_1_016460_2514	Psme_SNP_isotig13637_2514	21785378	0	260	1	0.785	0.204	0.012	0.113	0.8652	0.9018	0.9018	0.0133	0.8945	0.729	0.048	0.011	0.634	0.026	0.975	0.02	0.282	0.1	0.341	0.1	0.372	0.1	204	53	3	1	1	1	1
1073	psme_1_1_016469_95	Psme_SNP_isotig13646_95	47705324	0	260	1	0.085	0.388	0.527	0.279	0.808	0.8277	0.8277	-0.0341	0.733	0.8831	0.025	0.019	0.455	0.03	0.988	0.007	1.545	0.126	1.625	0.127	1.257	0.1	22	101	137	0.643177	1	1	1
1074	psme_1_1_016478_1254	Psme_SNP_isotig13655_1254	12686467	1	259	0.996	0.012	0.112	0.876	0.068	0.8203	0.8454	0.8454	-0.1102	0.2705	0.8648	0.015	0.02	0.538	0.04	0.993	0.005	1.54	0.141	1.743	0.161	1.463	0.1	3	29	227	0.0969982	1	1	1
1075	psme_1_1_016483_18	Psme_SNP_isotig13660_18	50640336	1	259	0.996	0.208	0.533	0.259	0.475	0.7909	0.8013	0.8013	0.0683	0.4944	0.9455	0.019	0.009	0.502	0.042	0.985	0.009	1.612	0.109	1.783	0.119	1.45	0.1	54	138	67	0.31912	1	1	1
1076	psme_1_1_016496_756	Psme_SNP_isotig13673_756	20659335	1	259	0.996	0.023	0.193	0.784	0.12	0.9211	0.9533	0.9533	-0.0838	0.4018	0.7649	0.02	0.019	0.576	0.046	0.99	0.008	0.552	0.1	0.581	0.1	0.577	0.1	6	50	203	0.228624	1	1	1
1077	psme_1_1_016502_206	Psme_SNP_isotig13679_206	67648411	3	257	0.988	0.377	0.424	0.198	0.411	0.8325	0.8621	0.8621	-0.1237	0.2162	0.4049	0.014	0.011	0.706	0.061	0.995	0.01	0.526	0.1	0.77	0.1	0.855	0.1	97	109	51	0.0529582	1	1	1
1078	psme_1_1_016520_319	Psme_SNP_isotig13697_319	18656322	0	260	1	0.596	0.323	0.081	0.242	0.9002	0.9363	0.9363	-0.1201	0.2296	0.8351	0.012	0.007	0.562	0.023	0.978	0.027	1.063	0.1	1.246	0.1	1.14	0.1	155	84	21	0.0620234	1	1	1
1079	psme_1_1_016535_1818	Psme_SNP_isotig13712_1818	50767335	1	259	0.996	0.9	0.1	0	0.05	0.8327	0.8017	0.8017	0.0505	0.6138	0.6067	0.017	0.007	0.592	0.042	0.98	0.022	0.695	0.1	0.841	0.1	0.721	0.1	233	26	0	1	1	1	1
1080	psme_1_1_016545_1024	Psme_SNP_isotig13722_1024	25774432	1	259	0.996	0.154	0.432	0.413	0.371	0.8877	0.9249	0.9249	-0.0731	0.4647	0.8987	0.062	0.014	0.614	0.033	0.991	0.009	0.578	0.1	0.637	0.1	0.644	0.1	40	112	107	0.233285	1	1	1
1081	psme_1_1_016550_1618	Psme_SNP_isotig13727_1618	62747351	260	0	0	0	0	0	0	0.3178	0	0	0	0	0.1496	0.47	0.15	0.728	0.022	0.987	0.022	0.961	0.101	1.177	0.133	0.948	0.1					0	0	0
1082	psme_1_1_016580_501	Psme_SNP_isotig13758_501	25636362	32	228	0.877	0.996	0.004	0	0.002	0.5097	0.1571	0.1568	0	1	0.2268	0.407	0.105	0.696	0.022	0.985	0.022	0.9	0.141	1.1	0.124	0.897	0.1	227	1	0	1	1	1	1
1083	psme_1_1_016587_1567	Psme_SNP_isotig13765_1567	63810333	1	259	0.996	0.108	0.367	0.525	0.292	0.9035	0.9392	0.9392	-0.112	0.2627	0.8191	0.007	0.012	0.584	0.043	0.994	0.007	1.132	0.1	1.367	0.107	1.213	0.1	28	95	136	0.0720726	1	1	1
1084	psme_1_1_016607_461	Psme_SNP_isotig13786_461	40653327	5	255	0.981	0	0	1	0	0.624	0.2266	0.2266	0	1	0.4145	0.02	0.022	0.419	0.022	0.818	0.074	2.353	0.223	3.056	0.345	2.119	0.224	0	0	255	1	1	0	0
1085	psme_1_1_016608_269	Psme_SNP_isotig13787_269	27622362	0	260	1	0.4	0.454	0.146	0.373	0.8649	0.9014	0.9014	-0.0298	0.7658	0.9449	0.088	0.015	0.599	0.027	0.983	0.014	0.317	0.1	0.346	0.1	0.357	0.1	104	118	38	0.690602	1	1	1
1086	psme_1_1_016609_2230	Psme_SNP_isotig13788_2230	31711491	0	260	1	0	0.119	0.881	0.06	0.9176	0.9089	0.9089	0.0621	0.5343	1	0.027	0.022	0.548	0.025	0.991	0.006	0.976	0.1	1.236	0.108	1.065	0.1	0	31	229	0.609275	1	1	1
1087	psme_1_1_016609_883	Psme_SNP_isotig13788_883	12640395	0	260	1	0.862	0.135	0.004	0.071	0.901	0.937	0.937	0.0183	0.8551	0.7639	0.031	0.006	0.611	0.027	0.989	0.022	0.557	0.1	0.622	0.1	0.652	0.1	224	35	1	1	1	1	1
1088	psme_1_1_016672_1122	Psme_SNP_isotig13852_1122	40646318	226	34	0.131	1	0	0	0	0.5865	0.1687	0.1536	0	1	0.3899	0.284	0.067	0.633	0.022	0.982	0.022	0.059	0.1	0.064	0.1	0.088	0.1	34	0	0	1	1	0	0
1089	psme_1_1_016688_675	Psme_SNP_isotig13868_675	36805446	116	144	0.554	0.722	0.243	0.035	0.156	0.4614	0.1917	0.1598	-0.0782	0.4344	0.2851	0.225	0.046	0.487	0.046	0.751	0.029	0.068	0.1	0.074	0.1	0.073	0.1	104	35	5	0.342596	1	0	0
1090	psme_1_1_016690_687	Psme_SNP_isotig13870_687	69680413	1	259	0.996	0.015	0.305	0.68	0.168	0.8887	0.9258	0.9258	0.0913	0.3611	0.7475	0.017	0.02	0.507	0.046	1	0.005	1.146	0.106	1.207	0.1	1.041	0.1	4	79	176	0.183438	1	1	1
1091	psme_1_1_016693_205	Psme_SNP_isotig13873_205	34764392	0	260	1	0.104	0.388	0.508	0.298	0.8543	0.8894	0.8894	-0.0717	0.4735	0.6827	0.017	0.013	0.333	0.034	0.953	0.018	0.511	0.1	0.417	0.1	0.321	0.1	27	101	132	0.238904	1	1	1
1092	psme_1_1_016732_354	Psme_SNP_isotig13912_354	15809505	5	255	0.981	0.937	0.063	0	0.031	0.6424	0.471	0.4281	0.0218	0.8274	0.4226	0.186	0.051	0.554	0.036	0.978	0.022	0.102	0.1	0.103	0.1	0.124	0.1	239	16	0	1	1	1	1
1093	psme_1_1_016736_278	Psme_SNP_isotig13916_278	45713499	0	260	1	0.004	0.235	0.762	0.121	0.8487	0.8827	0.8827	0.1017	0.3093	0.8202	0.033	0.022	0.64	0.038	0.998	0.005	1.265	0.12	1.441	0.136	1.401	0.1	1	61	198	0.143396	1	1	1
1094	psme_1_1_016736_980	Psme_SNP_isotig13916_980	13601377	24	236	0.908	0.025	0.534	0.441	0.292	0.6224	0.4929	0.3858	0.2903	0.0037	0.2216	0.047	0.019	0.699	0.121	0.988	0.009	0.493	0.1	0.711	0.1	0.61	0.1	6	126	104	3.39136e-06	0	1	0
1095	psme_1_1_016742_610	Psme_SNP_isotig13922_610	54698415	72	188	0.723	0.011	0.394	0.596	0.207	0.3932	0.1858	0.1697	0.197	0.0488	0.1332	0.025	0.021	0.777	0.126	0.97	0.019	1.073	0.102	1.199	0.105	1.031	0.1	2	74	112	0.00667147	1	0	0
1096	psme_1_1_016749_352	Psme_SNP_isotig13929_352	48659387	26	234	0.9	0.009	0.265	0.726	0.141	0.6172	0.4834	0.2896	0.0936	0.3493	0.2987	0.142	0.021	0.602	0.116	0.981	0.011	0.296	0.1	0.604	0.116	0.636	0.132	2	62	170	0.27408	1	1	1
1097	psme_1_1_016753_87	Psme_SNP_isotig13933_87	67645414	27	233	0.896	0	0.052	0.948	0.026	0.7217	0.6118	0.6118	0.0115	0.9083	0.4134	0.034	0.022	0.679	0.069	0.987	0.006	1.859	0.176	2.462	0.297	1.915	0.342	0	12	221	1	1	1	1
1098	psme_1_1_016754_193	Psme_SNP_isotig13934_193	25778371	25	235	0.904	0	0.021	0.979	0.011	0.8147	0.7738	0.7738	0.0001	0.9992	0.4631	0.034	0.022	0.671	0.065	0.994	0.005	1.242	0.118	1.618	0.223	1.378	0.277	0	5	230	1	1	1	1
1099	psme_1_1_016754_50	Psme_SNP_isotig13934_50	39713478	24	236	0.908	0	0	1	0	0.5291	0.1673	0.1673	0	1	0.6231	0.016	0.022	0.324	0.022	0.632	0.027	2.42	0.23	3.149	0.355	2.174	0.545	0	0	236	1	1	0	0
1100	psme_1_1_016769_937	Psme_SNP_isotig13949_937	28732390	19	241	0.927	0	0.415	0.585	0.207	0.5511	0.3317	0.3303	0.2618	0.0089	0.2228	0.042	0.022	0.842	0.045	0.974	0.015	1.495	0.142	2.057	0.186	1.859	0.161	0	100	141	2.63042e-06	0	1	0
1101	psme_1_1_016770_226	Psme_SNP_isotig13950_226	37628341	1	259	0.996	0.838	0.158	0.004	0.083	0.7791	0.7144	0.7144	0.0396	0.6918	0.3352	0.049	0.006	0.406	0.1	0.97	0.022	0.985	0.191	0.966	0.166	0.731	0.1	217	41	1	1	1	1	1
1102	psme_1_1_016777_552	Psme_SNP_isotig13957_552	30686454	0	260	1	0.062	0.365	0.573	0.244	0.7485	0.7295	0.7295	-0.0102	0.9185	0.8926	0.061	0.021	0.555	0.021	0.961	0.024	1.7	0.152	1.893	0.168	1.607	0.119	16	95	149	0.866963	1	1	1
1103	psme_1_1_016796_2750	Psme_SNP_isotig13976_2750	22725343	10	250	0.962	0.596	0.348	0.056	0.23	0.4518	0.2424	0.2424	-0.0175	0.8611	0.2758	0.019	0.008	0.306	0.038	0.558	0.053	2.109	0.191	2.442	0.237	2.291	0.225	149	87	14	0.724547	1	1	1
1104	psme_1_1_016805_665	Psme_SNP_isotig13985_665	63765492	1	259	0.996	0.135	0.51	0.355	0.39	0.8847	0.922	0.922	0.0712	0.4765	0.9274	0.012	0.013	0.624	0.03	0.988	0.009	0.587	0.1	0.714	0.1	0.748	0.1	35	132	92	0.296551	1	1	1
1105	psme_1_1_016818_816	Psme_SNP_isotig13998_816	31661479	260	0	0	0	0	0	0	0.4066	0	0	0	0	0.1906	0.015	0.022	0.299	0.022	0.583	0.127	1.867	0.177	2.387	0.269	1.72	0.231					0	0	0
1106	psme_1_1_016826_209	Psme_SNP_isotig14006_209	52703393	70	190	0.731	0.126	0.274	0.6	0.263	0.4879	0.2844	0.2644	-0.2943	0.0033	0.1724	0.06	0.029	0.567	0.092	0.848	0.071	0.557	0.1	0.972	0.152	1.09	0.181	24	52	114	0.000120812	1	0	0
1107	psme_1_1_016828_387	Psme_SNP_isotig14008_387	24771330	112	148	0.569	0.939	0	0.061	0.061	0.6669	0.5133	0.5133	-0.982	0	0.4214	0.082	0.011	0.495	0.022	0.909	0.076	0.342	0.1	0.563	0.1	0.756	0.1	139	0	9	2.61218e-15	0	0	0
1108	psme_1_1_016830_245	Psme_SNP_isotig14010_245	27632412	1	259	0.996	0.185	0.429	0.386	0.4	0.8562	0.8916	0.8916	-0.1069	0.2853	0.982	0.087	0.014	0.537	0.032	0.994	0.008	1.095	0.1	1.087	0.1	0.933	0.1	48	111	100	0.0922891	1	1	1
1109	psme_1_1_016860_548	Psme_SNP_isotig14040_548	42606340	0	260	1	0.396	0.477	0.127	0.365	0.9008	0.9369	0.9369	0.0284	0.7765	1	0.013	0.009	0.589	0.019	0.977	0.012	0.794	0.1	0.961	0.1	0.939	0.1	103	124	33	0.690064	1	1	1
1110	psme_1_1_016892_3562	Psme_SNP_isotig14072_3562	26787372	0	260	1	0.55	0.369	0.081	0.265	0.8741	0.9113	0.9113	-0.053	0.5958	1	0.021	0.007	0.505	0.019	0.98	0.015	1.321	0.1	1.415	0.1	1.267	0.128	143	96	21	0.425856	1	1	1
1111	psme_1_1_016925_167	Psme_SNP_isotig14105_167	45768423	0	260	1	1	0	0	0	0.4965	0.1505	0.1505	0	1	0.642	0.411	0.013	0.698	0.022	0.985	0.022	3.393	0.398	4.374	0.494	2.772	0.242	260	0	0	1	1	0	0
1112	psme_1_1_016934_474	Psme_SNP_isotig14114_474	48615413	1	259	0.996	0.012	0.181	0.807	0.102	0.4645	0.2565	0.2565	-0.0121	0.9036	0.677	0.508	0.021	0.78	0.019	0.989	0.006	1.084	0.1	1.119	0.105	1.011	0.1	3	47	209	0.737412	1	1	1
1113	psme_1_1_016957_495	Psme_SNP_isotig14137_495	26778502	260	0	0	0	0	0	0	0.4294	0	0	0	0	0.2503	0.013	0.022	0.271	0.022	0.528	0.08	1.907	0.181	2.442	0.276	1.754	0.246					0	0	0
1114	psme_1_1_016957_72	Psme_SNP_isotig14137_72	63725325	62	198	0.762	1	0	0	0	0.5118	0.1581	0.1581	0	1	0.2378	0.405	0.1	0.695	0.022	0.985	0.022	1.37	0.241	1.702	0.192	1.282	0.112	198	0	0	1	1	0	0
1115	psme_1_1_016958_292	Psme_SNP_isotig14138_292	57721421	51	209	0.804	0.316	0.608	0.077	0.38	0.5592	0.3427	0.2593	0.2891	0.0038	0.2012	0.068	0.066	0.72	0.11	0.986	0.022	0.252	0.1	0.463	0.1	0.543	0.1	66	127	16	3.37769e-05	1	0	0
1116	psme_1_1_016962_40	Psme_SNP_isotig14142_40	63670478	0	260	1	0.2	0.512	0.288	0.456	0.9154	0.9489	0.9489	0.0311	0.7555	1	0.007	0.013	0.511	0.03	0.983	0.011	1.226	0.1	1.298	0.1	1.088	0.1	52	133	75	0.707562	1	1	1
1117	psme_1_1_016976_123	Psme_SNP_isotig14156_123	59800354	3	257	0.988	0.669	0.292	0.039	0.185	0.8598	0.8958	0.8958	-0.0315	0.7526	0.6382	0.018	0.007	0.606	0.04	0.979	0.018	0.682	0.1	0.829	0.1	0.786	0.1	172	75	10	0.677635	1	1	1
1118	psme_1_1_016988_380	Psme_SNP_isotig14168_380	67690415	2	258	0.992	0.035	0.295	0.671	0.182	0.9073	0.9423	0.9423	-0.0114	0.9093	0.8425	0.025	0.018	0.539	0.041	0.967	0.01	0.437	0.1	0.486	0.1	0.471	0.1	9	76	173	0.835008	1	1	1
1119	psme_1_1_016988_631	Psme_SNP_isotig14168_631	54660491	3	257	0.988	0.844	0.144	0.012	0.084	0.8042	0.8219	0.8219	-0.0607	0.5435	0.4932	0.005	0.005	0.526	0.072	0.982	0.021	1.449	0.157	1.553	0.204	1.337	0.112	217	37	3	0.398586	1	1	1
1120	psme_1_1_016989_1672	Psme_SNP_isotig14169_1672	15657455	0	260	1	0	0	1	0	0.9272	0.5422	0.5422	0	1	1	0.025	0.022	0.512	0.022	0.999	0.005	1.062	0.101	1.308	0.148	1.035	0.1	0	0	260	1	1	0	0
1121	psme_1_1_016989_596	Psme_SNP_isotig14169_596	54758485	0	260	1	0	0	1	0	0.8207	0.4097	0.4097	0	1	1	0.025	0.022	0.505	0.022	0.985	0.005	1.547	0.147	1.953	0.22	1.452	0.1	0	0	260	1	1	0	0
1122	psme_1_1_017012_1850	Psme_SNP_isotig14192_1850	34658496	0	260	1	0.7	0.277	0.023	0.162	0.9261	0.9569	0.9569	0.0223	0.8237	1	0.001	0.006	0.536	0.019	0.982	0.02	0.837	0.1	0.924	0.1	0.851	0.1	182	72	6	1	1	1	1
1123	psme_1_1_017017_2711	Psme_SNP_isotig14197_2711	58656381	1	259	0.996	0.008	0.143	0.849	0.079	0.8839	0.9212	0.9212	-0.0199	0.8423	0.8475	0.001	0.021	0.516	0.039	0.999	0.005	1.369	0.127	1.488	0.123	1.235	0.1	2	37	220	0.664541	1	1	1
1124	psme_1_1_017026_370	Psme_SNP_isotig14206_370	10716471	1	259	0.996	0.05	0.355	0.595	0.228	0.9252	0.9563	0.9563	0.0097	0.923	1	0.004	0.015	0.496	0.033	0.991	0.007	1.044	0.1	1.104	0.1	0.926	0.1	13	92	154	1	1	1	1
1125	psme_1_1_017031_404	Psme_SNP_isotig14211_404	57670307	1	259	0.996	0.166	0.525	0.309	0.429	0.8834	0.9207	0.9207	0.0721	0.4711	1	0.036	0.013	0.497	0.031	0.986	0.009	1.052	0.1	1.06	0.1	0.891	0.1	43	136	80	0.309694	1	1	1
1126	psme_1_1_017073_2958	Psme_SNP_isotig14253_2958	55658377	1	259	0.996	0.51	0.421	0.069	0.28	0.9045	0.94	0.94	0.0439	0.6603	1	0.012	0.007	0.527	0.031	0.992	0.014	1.016	0.1	1.108	0.1	0.965	0.1	132	109	18	0.539847	1	1	1
1127	psme_1_1_017113_633	Psme_SNP_isotig14293_633	30621462	1	259	0.996	0.12	0.51	0.371	0.375	0.8927	0.9296	0.9296	0.0878	0.3798	1	0.015	0.013	0.573	0.031	0.991	0.007	0.971	0.1	1.125	0.1	1.039	0.1	31	132	96	0.185451	1	1	1
1128	psme_1_1_017121_252	Psme_SNP_isotig14301_252	20804509	4	256	0.985	0	0	1	0	0.6239	0.2265	0.2265	0	1	0.3367	0.02	0.022	0.405	0.022	0.791	0.092	1.391	0.132	1.744	0.197	1.32	0.158	0	0	256	1	1	0	0
1129	psme_1_1_017127_915	Psme_SNP_isotig14307_915	59782478	0	260	1	1	0	0	0	0.783	0.3679	0.3679	0	1	1	0.041	0.023	0.509	0.022	0.976	0.022	2.363	0.203	3.001	0.339	2.037	0.178	260	0	0	1	1	0	0
1130	psme_1_1_017157_234	Psme_SNP_isotig14337_234	43631303	5	255	0.981	1	0	0	0	0.5079	0.1561	0.1561	0	1	0.4825	0.402	0.038	0.694	0.022	0.985	0.022	3.494	0.44	4.509	0.509	2.841	0.248	255	0	0	1	1	0	0
1131	psme_1_1_017158_3139	Psme_SNP_isotig14338_3139	58644406	26	234	0.9	0	0	1	0	0.5341	0.17	0.17	0	1	0.2699	0.017	0.022	0.351	0.022	0.685	0.101	2.041	0.194	2.626	0.296	1.865	0.207	0	0	234	1	1	0	0
1132	psme_1_1_017257_608	Psme_SNP_isotig14438_608	16744507	0	260	1	0.038	0.392	0.569	0.235	0.89	0.9271	0.9271	0.0923	0.3558	0.7131	0.015	0.017	0.486	0.049	0.982	0.01	0.595	0.1	0.566	0.1	0.518	0.1	10	102	148	0.167932	1	1	1
1133	psme_1_1_017276_1074	Psme_SNP_isotig14457_1074	42648300	1	259	0.996	0.039	0.205	0.757	0.141	0.5547	0.378	0.378	-0.1548	0.1216	0.5222	0.376	0.028	0.695	0.033	0.994	0.01	1.531	0.13	1.435	0.129	1.29	0.1	10	53	196	0.0184822	1	1	1
1134	psme_1_1_017278_977	Psme_SNP_isotig14459_977	20707300	0	260	1	1	0	0	0	0.9254	0.5399	0.5399	0	1	1	0.03	0.01	0.503	0.022	0.976	0.022	0.369	0.1	0.434	0.1	0.42	0.1	260	0	0	1	1	0	0
1135	psme_1_1_017287_549	Psme_SNP_isotig14469_549	31788441	260	0	0	0	0	0	0	0.362	0	0	0	0	0.2287	0.012	0.022	0.249	0.022	0.486	0.081	2.118	0.201	2.731	0.308	1.927	0.244					0	0	0
1136	psme_1_1_017287_551	Psme_SNP_isotig14469_551	41714433	29	231	0.888	0.879	0.121	0	0.061	0.5757	0.3662	0.3369	0.0633	0.5265	0.2426	0.233	0.056	0.51	0.058	0.976	0.022	1.729	0.304	1.067	0.136	0.638	0.1	203	28	0	1	1	1	1
1137	psme_1_1_017289_561	Psme_SNP_isotig14471_561	39803439	1	259	0.996	0.031	0.32	0.649	0.191	0.8846	0.9219	0.9219	0.0365	0.7153	1	0.006	0.017	0.625	0.029	0.997	0.006	0.874	0.1	1.056	0.1	1.03	0.1	8	83	168	0.688804	1	1	1
1138	psme_1_1_017307_955	Psme_SNP_isotig14489_955	70630350	0	260	1	0.104	0.462	0.435	0.335	0.8938	0.9306	0.9306	0.0365	0.7153	1	0.035	0.015	0.592	0.025	0.975	0.012	0.653	0.1	0.763	0.1	0.763	0.1	27	120	113	0.675816	1	1	1
1139	psme_1_1_017308_814	Psme_SNP_isotig14490_814	61795345	8	252	0.969	0.488	0.504	0.008	0.26	0.6022	0.4058	0.384	0.3099	0.0019	0.3053	0.038	0.011	0.466	0.129	0.973	0.022	1.253	0.318	2.009	0.447	1.647	0.144	123	127	2	6.15071e-08	0	1	0
1140	psme_1_1_017309_161	Psme_SNP_isotig14491_161	58642423	2	258	0.992	0	0	1	0	0.6714	0.2628	0.2628	0	1	0.4393	0.022	0.022	0.449	0.022	0.876	0.075	2.652	0.252	3.473	0.392	2.361	0.351	0	0	258	1	1	0	0
1141	psme_1_1_017310_2802	Psme_SNP_isotig14492_2802	58801323	0	260	1	0.015	0.192	0.792	0.112	0.886	0.9233	0.9233	-0.0297	0.7666	1	0.018	0.02	0.642	0.02	0.996	0.006	0.92	0.1	1.125	0.1	1.097	0.1	4	50	206	0.538147	1	1	1
1142	psme_1_1_017330_2672	Psme_SNP_isotig14512_2672	28717421	12	248	0.954	0.75	0.25	0	0.125	0.6125	0.4219	0.4219	0.1428	0.1533	0.2536	0.036	0.015	0.169	0.037	0.958	0.022	0.752	0.1	0.82	0.1	0.673	0.1	186	62	0	0.0187592	1	1	1
1143	psme_1_1_017352_482	Psme_SNP_isotig14534_482	27638488	0	260	1	0.296	0.531	0.173	0.438	0.8562	0.8916	0.8916	0.0779	0.4362	1	0.05	0.012	0.64	0.02	0.977	0.012	0.352	0.1	0.421	0.1	0.463	0.1	77	138	45	0.256788	1	1	1
1144	psme_1_1_017398_562	Psme_SNP_isotig14581_562	15607508	0	260	1	0.204	0.423	0.373	0.415	0.787	0.7953	0.7953	-0.1289	0.1974	0.9294	0.062	0.018	0.586	0.034	0.98	0.009	1.437	0.112	1.633	0.133	1.459	0.1	53	110	97	0.0409702	1	1	1
1145	psme_1_1_017399_338	Psme_SNP_isotig14582_338	30623386	2	258	0.992	0.5	0.372	0.128	0.314	0.897	0.9335	0.9335	-0.1362	0.1731	0.7625	0.017	0.007	0.566	0.04	0.989	0.016	1.182	0.1	1.369	0.12	1.223	0.1	129	96	33	0.0303169	1	1	1
1146	psme_1_1_017449_1042	Psme_SNP_isotig14632_1042	33711495	1	259	0.996	0.309	0.521	0.17	0.431	0.9176	0.9506	0.9506	0.063	0.5286	1	0.004	0.01	0.468	0.035	0.993	0.011	0.91	0.1	0.926	0.1	0.772	0.1	80	135	44	0.374847	1	1	1
1147	psme_1_1_017460_304	Psme_SNP_isotig14643_304	50755495	1	259	0.996	0.085	0.417	0.498	0.293	0.7742	0.7741	0.7741	0.0056	0.9553	0.5263	0.049	0.016	0.502	0.07	0.987	0.008	1.391	0.109	1.437	0.144	1.217	0.132	22	108	129	1	1	1	1
1148	psme_1_1_017479_32	Psme_SNP_isotig14662_32	34668426	0	260	1	0.15	0.485	0.365	0.392	0.936	0.9639	0.9639	0.0164	0.8699	1	0.005	0.011	0.539	0.035	0.996	0.008	0.912	0.1	0.978	0.1	0.877	0.1	39	126	95	0.896495	1	1	1
1149	psme_1_1_017480_582	Psme_SNP_isotig14663_582	47706312	104	156	0.6	0	1	0	0.5	0.5951	0.2384	0.1719	1	0	0.3834	0.031	0.022	0.615	0.073	0.981	0.022	0.059	0.1	0.062	0.1	0.084	0.1	0	156	0	2.58022e-46	0	0	0
1150	psme_1_1_017493_296	Psme_SNP_isotig14676_296	13686381	48	212	0.815	0	0.392	0.608	0.196	0.5406	0.318	0.2538	0.2434	0.0149	0.1828	0.036	0.022	0.728	0.121	0.981	0.018	0.787	0.1	0.88	0.235	0.621	0.192	0	83	129	9.48574e-05	1	0	0
1151	psme_1_1_017519_641	Psme_SNP_isotig14702_641	45621456	3	257	0.988	0	0	1	0	0.7021	0.2889	0.2889	0	1	0.4761	0.023	0.022	0.467	0.022	0.911	0.071	2.228	0.211	2.884	0.325	2.018	0.243	0	0	257	1	1	0	0
1152	psme_1_1_017593_6151	Psme_SNP_isotig14777_6151	69789423	0	260	1	0.004	0.119	0.877	0.063	0.889	0.9261	0.9261	0.003	0.976	1	0.046	0.022	0.62	0.024	0.972	0.009	0.454	0.1	0.538	0.1	0.567	0.1	1	31	228	1	1	1	1
1153	psme_1_1_017612_1327	Psme_SNP_isotig14796_1327	34606307	0	260	1	0.081	0.45	0.469	0.306	0.8614	0.8976	0.8976	0.0599	0.5489	1	0.01	0.014	0.686	0.023	0.998	0.007	0.537	0.1	0.721	0.1	0.788	0.1	21	117	122	0.38255	1	1	1
1154	psme_1_1_017612_933	Psme_SNP_isotig14796_933	67759427	0	260	1	0.465	0.446	0.088	0.312	0.9261	0.9569	0.9569	0.0401	0.6886	1	0.036	0.01	0.573	0.021	0.987	0.013	0.607	0.1	0.663	0.1	0.655	0.1	121	116	23	0.565678	1	1	1
1155	psme_1_1_017614_428	Psme_SNP_isotig14799_428	15677403	53	207	0.796	1	0	0	0	0.8445	0.4058	0.1816	0	1	0.7352	0.062	0.04	0.519	0.022	0.977	0.022	0.085	0.1	0.094	0.1	0.12	0.1	207	0	0	1	1	0	0
1156	psme_1_1_017619_3340	Psme_SNP_isotig14804_3340	42626324	11	249	0.958	0.426	0.466	0.108	0.341	0.4865	0.2827	0.276	0.036	0.7188	0.2622	0.014	0.008	0.268	0.04	0.595	0.085	1.465	0.159	1.598	0.176	1.442	0.18	106	116	27	0.672397	1	1	1
1157	psme_1_1_017653_500	Psme_SNP_isotig14838_500	26664371	3	257	0.988	0.078	0.416	0.506	0.286	0.8344	0.8647	0.8647	0.0194	0.8458	0.5303	0.013	0.013	0.329	0.046	0.973	0.012	1.295	0.105	1.091	0.1	0.73	0.1	20	107	130	0.878631	1	1	1
1158	psme_1_1_017657_281	Psme_SNP_isotig14842_281	44723502	2	258	0.992	1	0	0	0	0.7559	0.3397	0.3397	0	1	0.5956	0.047	0.056	0.512	0.022	0.976	0.022	2.346	0.337	2.98	0.336	2.026	0.177	258	0	0	1	1	0	0
1159	psme_1_1_017714_280	Psme_SNP_isotig14900_280	49624406	260	0	0	0	0	0	0	0.491	0	0	0	0	0.2596	0.456	0.08	0.721	0.022	0.986	0.022	1.759	0.161	2.208	0.249	1.586	0.138					0	0	0
1160	psme_1_1_017766_315	Psme_SNP_isotig14952_315	56751415	0	260	1	0.719	0.265	0.015	0.148	0.9046	0.9401	0.9401	0.0518	0.6041	1	0.014	0.006	0.427	0.023	0.988	0.021	0.925	0.1	0.893	0.1	0.689	0.1	187	69	4	0.62079	1	1	1
1161	psme_1_1_017796_486	Psme_SNP_isotig14983_486	40730448	6	254	0.977	0.291	0.457	0.252	0.48	0.4247	0.2145	0.2145	-0.0852	0.3942	0.3091	0.5	0.042	0.715	0.028	0.991	0.01	2.233	0.152	1.952	0.137	1.505	0.105	74	116	64	0.169258	1	1	1
1162	psme_1_1_017815_1219	Psme_SNP_isotig15002_1219	21646311	0	260	1	0.546	0.369	0.085	0.269	0.9321	0.9612	0.9612	-0.0617	0.5375	1	0.011	0.006	0.523	0.029	0.993	0.013	1.215	0.1	1.323	0.1	1.134	0.1	142	96	22	0.343921	1	1	1
1163	psme_1_1_017830_218	Psme_SNP_isotig15017_218	15755389	44	216	0.831	0.509	0.431	0.06	0.275	0.3722	0.1687	0.1664	0.0786	0.4317	0.2316	0.004	0.007	0.192	0.055	0.497	0.077	1.379	0.212	1.503	0.226	1.24	0.15	110	93	13	0.307223	1	0	0
1164	psme_1_1_017840_1192	Psme_SNP_isotig15027_1192	40632488	1	259	0.996	1	0	0	0	0.8711	0.4702	0.4702	0	1	0.9749	0.042	0.026	0.509	0.022	0.976	0.022	0.798	0.142	0.97	0.109	0.81	0.1	259	0	0	1	1	0	0
1165	psme_1_1_017850_344	Psme_SNP_isotig15037_344	22796360	0	260	1	0.004	0.208	0.788	0.108	0.9148	0.9484	0.9484	0.0806	0.4204	1	0.012	0.022	0.569	0.025	0.99	0.006	1.191	0.113	1.301	0.107	1.185	0.1	1	54	205	0.329279	1	1	1
1166	psme_1_1_017887_652	Psme_SNP_isotig15074_652	39773424	5	255	0.981	1	0	0	0	0.6757	0.2663	0.2625	0	1	0.4064	0.11	0.084	0.544	0.022	0.978	0.022	2.246	0.326	2.847	0.321	1.951	0.17	255	0	0	1	1	0	0
1167	psme_1_1_017888_416	Psme_SNP_isotig15075_416	10636338	1	259	0.996	0.208	0.417	0.375	0.417	0.9331	0.9619	0.9619	-0.1424	0.1545	1	0.006	0.011	0.597	0.032	0.998	0.007	0.774	0.1	0.912	0.1	0.911	0.1	54	108	97	0.0218315	1	1	1
1168	psme_1_1_017892_1646	Psme_SNP_isotig15079_1646	18681325	1	259	0.996	0.054	0.463	0.483	0.286	0.902	0.9379	0.9379	0.1351	0.1766	0.9332	0.007	0.015	0.564	0.033	0.989	0.013	0.653	0.1	0.724	0.1	0.698	0.1	14	120	125	0.0334802	1	1	1
1169	psme_1_1_017903_197	Psme_SNP_isotig15090_197	28688311	3	257	0.988	0.549	0.377	0.074	0.263	0.8464	0.8799	0.8799	-0.0255	0.7984	0.5634	0.03	0.009	0.699	0.039	0.995	0.014	0.46	0.1	0.638	0.1	0.736	0.1	141	97	19	0.747008	1	1	1
1170	psme_1_1_017921_360	Psme_SNP_isotig15108_360	30691389	0	260	1	0.173	0.515	0.312	0.431	0.8878	0.925	0.925	0.0509	0.6106	1	0.013	0.01	0.57	0.018	0.973	0.009	1.246	0.1	1.475	0.1	1.366	0.1	45	134	81	0.449745	1	1	1
1171	psme_1_1_017947_1434	Psme_SNP_isotig15134_1434	43688477	260	0	0	0	0	0	0	0.41	0	0	0	0	0.1517	0.036	0.022	0.723	0.151	0.986	0.022	0.02	0.1	0.019	0.1	0.032	0.1					0	0	0
1172	psme_1_1_017955_671	Psme_SNP_isotig15142_671	64627329	3	257	0.988	0.241	0.486	0.272	0.484	0.8705	0.9075	0.9075	-0.0263	0.7926	0.4526	0.018	0.011	0.567	0.081	0.981	0.011	0.475	0.1	0.52	0.1	0.521	0.1	62	125	70	0.708044	1	1	1
1173	psme_1_1_017956_671	Psme_SNP_isotig15143_671	48645406	4	256	0.985	0.242	0.484	0.273	0.484	0.8673	0.9041	0.9041	-0.0303	0.7619	0.4485	0.017	0.011	0.565	0.082	0.979	0.011	0.491	0.1	0.543	0.1	0.539	0.1	62	124	70	0.618575	1	1	1
1174	psme_1_1_017968_735	Psme_SNP_isotig15155_735	17681330	0	260	1	0.935	0.065	0	0.033	0.9009	0.8912	0.8912	0.0242	0.8086	0.7797	0.018	0.006	0.528	0.035	0.976	0.022	0.622	0.1	0.68	0.1	0.58	0.1	243	17	0	1	1	1	1
1175	psme_1_1_017974_66	Psme_SNP_isotig15161_66	35647352	260	0	0	0	0	0	0	0.4998	0	0	0	0	0.2505	0.002	0.02	0.456	0.162	0.973	0.022	0.01	0.1	0.02	0.1	0.044	0.1					0	0	0
1176	psme_1_1_017985_437	Psme_SNP_isotig15172_437	53759461	2	258	0.992	1	0	0	0	0.5383	0.1723	0.1723	0	1	0.5511	0.36	0.034	0.672	0.022	0.984	0.022	3.603	0.344	4.656	0.525	2.917	0.255	258	0	0	1	1	0	0
1177	psme_1_1_018021_893	Psme_SNP_isotig15208_893	30615311	0	260	1	0	0.081	0.919	0.04	0.902	0.8924	0.8924	0.037	0.7117	0.9555	0.029	0.022	0.583	0.036	0.999	0.005	0.834	0.1	1.064	0.108	0.978	0.1	0	21	239	1	1	1	1
1178	psme_1_1_018022_525	Psme_SNP_isotig15209_525	23689398	19	241	0.927	0.622	0.311	0.066	0.222	0.3502	0.1523	0.1523	-0.0991	0.3219	0.3018	0.01	0.006	0.207	0.032	0.45	0.048	1.879	0.231	2	0.267	1.861	0.193	150	75	16	0.134915	1	1	1
1179	psme_1_1_018026_66	Psme_SNP_isotig15213_66	30756377	0	260	1	0	0.015	0.985	0.008	0.9012	0.8915	0.8915	0	0.9999	1	0.032	0.022	0.637	0.022	0.99	0.009	0.253	0.1	0.302	0.1	0.349	0.1	0	4	256	1	1	1	1
1180	psme_1_1_018050_1007	Psme_SNP_isotig15237_1007	29753424	260	0	0	0	0	0	0	0.3648	0	0	0	0	0.1509	0.013	0.022	0.268	0.146	0.963	0.022	0.017	0.1	0.017	0.1	0.029	0.1					0	0	0
1181	psme_1_1_018066_125	Psme_SNP_isotig15253_125	31723336	1	259	0.996	0.012	0.147	0.842	0.085	0.8926	0.9295	0.9295	-0.056	0.5755	0.797	0.038	0.021	0.635	0.038	0.992	0.007	0.499	0.1	0.594	0.1	0.625	0.1	3	38	218	0.407588	1	1	1
1182	psme_1_1_018098_1646	Psme_SNP_isotig15286_1646	13632496	0	260	1	0	0	1	0	0.8105	0.3982	0.3982	0	1	1	0.025	0.022	0.503	0.022	0.981	0.016	2.671	0.253	3.498	0.395	2.375	0.188	0	0	260	1	1	0	0
1183	psme_1_1_018138_3954	Psme_SNP_isotig15326_3954	49787479	0	260	1	0.454	0.427	0.119	0.333	0.806	0.8247	0.8247	-0.0385	0.7003	1	0.019	0.007	0.596	0.019	0.988	0.012	1.562	0.142	1.936	0.175	1.688	0.127	118	111	31	0.57616	1	1	1
1184	psme_1_1_018143_120	Psme_SNP_isotig15331_120	51653357	0	260	1	0	0	1	0	0.688	0.2767	0.2767	0	1	0.7306	0.022	0.022	0.452	0.022	0.882	0.036	3.427	0.325	4.565	0.515	2.974	0.274	0	0	260	1	1	0	0
1185	psme_1_1_018144_1092	Psme_SNP_isotig15332_1092	22777425	24	236	0.908	0.589	0.347	0.064	0.237	0.5149	0.3198	0.302	-0.0401	0.6886	0.2535	0.42	0.096	0.766	0.04	0.964	0.017	0.327	0.1	0.373	0.1	0.419	0.1	139	82	15	0.588738	1	1	1
1186	psme_1_1_018159_693	Psme_SNP_isotig15347_693	57767428	0	260	1	0.135	0.496	0.369	0.383	0.8425	0.875	0.875	0.0501	0.6163	1	0.025	0.011	0.52	0.027	0.976	0.008	1.347	0.105	1.515	0.106	1.298	0.1	35	129	96	0.5113	1	1	1
1187	psme_1_1_018233_170	Psme_SNP_isotig15421_170	63763501	1	259	0.996	0.988	0.012	0	0.006	0.7918	0.7362	0.7362	0	1	0.8313	0.044	0.024	0.61	0.022	0.981	0.022	0.309	0.1	0.113	0.1	0.083	0.1	256	3	0	1	1	1	1
1188	psme_1_1_018233_530	Psme_SNP_isotig15421_530	63746474	0	260	1	0.342	0.469	0.188	0.423	0.9254	0.9564	0.9564	-0.0388	0.6981	1	0.023	0.008	0.517	0.02	0.99	0.014	1.151	0.1	1.238	0.1	1.076	0.1	89	122	49	0.52715	1	1	1
1189	psme_1_1_018260_565	Psme_SNP_isotig15448_565	74647468	2	258	0.992	0	0	1	0	0.7885	0.3737	0.3737	0	1	1	0.024	0.022	0.493	0.022	0.962	0.011	1.81	0.172	2.309	0.261	1.673	0.193	0	0	258	1	1	0	0
1190	psme_1_1_018265_1861	Psme_SNP_isotig15453_1861	42677395	0	260	1	0	0	1	0	0.9391	0.5579	0.5579	0	1	1	0.025	0.022	0.502	0.022	0.98	0.01	0.309	0.1	0.351	0.1	0.34	0.1	0	0	260	1	1	0	0
1191	psme_1_1_018265_4537	Psme_SNP_isotig15453_4537	16735435	0	260	1	0	0	1	0	0.9272	0.5422	0.5422	0	1	1	0.025	0.022	0.511	0.022	0.996	0.005	0.749	0.1	0.901	0.102	0.755	0.1	0	0	260	1	1	0	0
1192	psme_1_1_018279_79	Psme_SNP_isotig15467_79	29609372	1	259	0.996	0.436	0.459	0.104	0.334	0.8481	0.8819	0.8819	0.0328	0.743	0.6068	0.009	0.011	0.661	0.037	0.974	0.015	0.215	0.1	0.284	0.1	0.336	0.1	113	119	27	0.6758	1	1	1
1193	psme_1_1_018282_1161	Psme_SNP_isotig15470_1161	41605452	0	260	1	1	0	0	0	0.8265	0.4164	0.4164	0	1	1	0.005	0.01	0.49	0.022	0.975	0.022	2.269	0.281	2.878	0.325	1.969	0.172	260	0	0	1	1	0	0
1194	psme_1_1_018285_84	Psme_SNP_isotig15473_84	28776491	0	260	1	0.038	0.312	0.65	0.194	0.9217	0.9537	0.9537	-0.0047	0.9625	0.9539	0.004	0.016	0.548	0.04	0.991	0.006	1.137	0.105	1.3	0.1	1.157	0.1	10	81	169	1	1	1	1
1195	psme_1_1_018333_421	Psme_SNP_isotig15521_421	61690488	9	251	0.965	1	0	0	0	0.652	0.2474	0.2473	0	1	0.3563	0.138	0.096	0.558	0.022	0.978	0.022	2.238	0.526	2.837	0.32	1.946	0.17	251	0	0	1	1	0	0
1196	psme_1_1_018337_1516	Psme_SNP_isotig15525_1516	18769356	2	258	0.992	0	0	1	0	0.7059	0.2923	0.2923	0	1	0.5142	0.023	0.022	0.464	0.022	0.906	0.064	1.599	0.152	2.023	0.228	1.496	0.132	0	0	258	1	1	0	0
1197	psme_1_1_018338_59	Psme_SNP_isotig15526_59	45669326	67	193	0.742	0.285	0.316	0.399	0.443	0.4444	0.2345	0.2111	-0.3596	0.0003	0.1829	0.009	0.01	0.298	0.07	0.665	0.13	0.548	0.1	0.688	0.102	0.592	0.1	55	61	77	5.59002e-07	0	0	0
1198	psme_1_1_018339_661	Psme_SNP_isotig15527_661	46779394	1	259	0.996	0.591	0.355	0.054	0.232	0.9227	0.9544	0.9544	-0.0022	0.9826	0.9858	0.01	0.006	0.523	0.029	0.979	0.017	0.838	0.1	0.895	0.1	0.819	0.1	153	92	14	1	1	1	1
1199	psme_1_1_018344_1378	Psme_SNP_isotig15532_1378	44695391	1	259	0.996	0.444	0.429	0.127	0.342	0.9017	0.9376	0.9376	-0.0474	0.6357	0.7717	0.015	0.011	0.621	0.036	0.993	0.013	0.292	0.1	0.34	0.1	0.374	0.1	115	111	33	0.489449	1	1	1
1200	psme_1_1_018395_274	Psme_SNP_isotig15583_274	24674396	0	260	1	1	0	0	0	0.8293	0.4197	0.4197	0	1	1	0.002	0.007	0.489	0.022	0.975	0.022	1.827	0.191	2.297	0.259	1.637	0.143	260	0	0	1	1	0	0
1201	psme_1_1_018395_347	Psme_SNP_isotig15583_347	65775425	0	260	1	1	0	0	0	0.8234	0.4128	0.4128	0	1	1	0.005	0.005	0.49	0.022	0.975	0.022	1.93	0.18	2.431	0.274	1.715	0.15	260	0	0	1	1	0	0
1202	psme_1_1_018406_451	Psme_SNP_isotig15594_451	18617363	0	260	1	0	0	1	0	0.7443	0.3282	0.3282	0	1	0.8392	0.023	0.022	0.475	0.022	0.927	0.032	2.058	0.195	2.649	0.299	1.878	0.132	0	0	260	1	1	0	0
1203	psme_1_1_018417_188	Psme_SNP_isotig15605_188	44775352	52	208	0.8	0.135	0.361	0.505	0.315	0.5074	0.3095	0.267	-0.1643	0.1003	0.1812	0.224	0.045	0.693	0.116	0.956	0.029	0.163	0.1	0.233	0.1	0.233	0.1	28	75	105	0.0236361	1	0	0
1204	psme_1_1_018463_2299	Psme_SNP_isotig15651_2299	54682352	1	259	0.996	0.139	0.425	0.436	0.351	0.7901	0.8002	0.8002	-0.0682	0.4951	0.9252	0.028	0.012	0.435	0.032	0.973	0.008	1.941	0.161	1.981	0.155	1.454	0.1	36	110	113	0.276702	1	1	1
1205	psme_1_1_018480_1300	Psme_SNP_isotig15668_1300	50793382	0	260	1	0.788	0.196	0.015	0.113	0.8824	0.9198	0.9198	-0.0249	0.803	0.7048	0.04	0.008	0.628	0.032	0.99	0.02	0.496	0.1	0.579	0.1	0.603	0.1	205	51	4	0.754633	1	1	1
1206	psme_1_1_018527_1409	Psme_SNP_isotig15715_1409	70748331	3	257	0.988	0.498	0.416	0.086	0.294	0.7626	0.7544	0.7534	0.0034	0.9731	0.3724	0.01	0.009	0.497	0.057	0.897	0.051	0.405	0.1	0.465	0.1	0.486	0.1	128	107	22	1	1	1	1
1207	psme_1_1_018532_3235	Psme_SNP_isotig15720_3235	32605510	0	260	1	1	0	0	0	0.783	0.3679	0.3679	0	1	1	0.041	0.024	0.508	0.022	0.976	0.022	2.021	0.195	2.552	0.288	1.784	0.156	260	0	0	1	1	0	0
1208	psme_1_1_018562_97	Psme_SNP_isotig15750_97	47761482	1	259	0.996	0.656	0.305	0.039	0.191	0.3691	0.1663	0.1663	-0.0135	0.8928	0.394	0.524	0.039	0.779	0.023	0.943	0.019	0.363	0.1	0.368	0.1	0.347	0.1	170	79	10	0.840653	1	1	1
1209	psme_1_1_018563_502	Psme_SNP_isotig15751_502	21798494	1	259	0.996	0.081	0.436	0.483	0.299	0.8867	0.9239	0.9239	0.0403	0.6868	0.9126	0.034	0.014	0.57	0.037	0.983	0.009	0.61	0.1	0.671	0.1	0.65	0.1	21	113	125	0.556977	1	1	1
1210	psme_1_1_018571_2133	Psme_SNP_isotig15759_2133	36809467	3	257	0.988	0.206	0.518	0.276	0.465	0.7855	0.7928	0.7928	0.0401	0.6883	0.5549	0.107	0.021	0.749	0.031	0.978	0.01	0.317	0.1	0.493	0.1	0.596	0.1	53	133	71	0.615812	1	1	1
1211	psme_1_1_018576_1218	Psme_SNP_isotig15764_1218	14631441	0	260	1	0.596	0.35	0.054	0.229	0.827	0.8547	0.8547	-0.0084	0.9334	0.8852	0.059	0.01	0.569	0.023	0.953	0.02	1.249	0.1	1.423	0.137	1.322	0.104	155	91	14	0.861465	1	1	1
1212	psme_1_1_018613_647	Psme_SNP_isotig15801_647	71787354	1	259	0.996	0.05	0.301	0.649	0.201	0.9332	0.9619	0.9619	-0.0616	0.538	0.7241	0.009	0.015	0.525	0.056	0.992	0.007	0.78	0.1	0.817	0.1	0.771	0.1	13	78	168	0.332642	1	1	1
1213	psme_1_1_018621_108	Psme_SNP_isotig15809_108	68643390	0	260	1	0.95	0.05	0	0.025	0.8521	0.83	0.83	0.0103	0.9183	0.7062	0.028	0.007	0.379	0.042	0.969	0.022	0.799	0.1	0.833	0.1	0.668	0.1	247	13	0	1	1	1	1
1214	psme_1_1_018630_835	Psme_SNP_isotig15818_835	53796320	260	0	0	0	0	0	0	0.4971	0	0	0	0	0.2615	0.021	0.022	0.443	0.139	0.972	0.022	0.014	0.1	0.029	0.1	0.064	0.1					0	0	0
1215	psme_1_1_018631_916	Psme_SNP_isotig15819_916	71733467	14	246	0.946	0.325	0.427	0.248	0.461	0.5845	0.4264	0.3847	-0.1412	0.1579	0.2531	0.251	0.069	0.527	0.041	0.963	0.012	2.085	0.194	1.814	0.173	1.31	0.1	80	105	61	0.029134	1	1	1
1216	psme_1_1_018648_1043	Psme_SNP_isotig15836_1043	37692331	0	260	1	0.896	0.104	0	0.052	0.8832	0.8706	0.8706	0.0527	0.5984	0.9793	0.009	0.006	0.542	0.022	0.977	0.022	0.753	0.1	0.878	0.1	0.733	0.1	233	27	0	1	1	1	1
1217	psme_1_1_018668_220	Psme_SNP_isotig15857_220	67719306	3	257	0.988	0.039	0.307	0.654	0.193	0.4872	0.2836	0.2836	-0.0117	0.9072	0.4395	0.036	0.017	0.301	0.027	0.578	0.036	0.328	0.1	0.398	0.1	0.444	0.1	10	79	168	0.841409	1	1	1
1218	psme_1_1_018702_3505	Psme_SNP_isotig15891_3505	43685352	15	245	0.942	1	0	0	0	0.5821	0.1984	0.1984	0	1	0.3545	0.243	0.082	0.612	0.022	0.981	0.022	2.073	0.445	2.619	0.296	1.823	0.159	245	0	0	1	1	0	0
1219	psme_1_1_018716_802	Psme_SNP_isotig15905_802	32731305	0	260	1	0	0.004	0.996	0.002	0.9138	0.905	0.905	0	1	1	0.029	0.022	0.574	0.022	0.992	0.005	0.922	0.1	1.229	0.139	1.205	0.1	0	1	259	1	1	1	1
1220	psme_1_1_018716_965	Psme_SNP_isotig15905_965	55626412	1	259	0.996	0.027	0.344	0.629	0.199	0.829	0.8575	0.8575	0.0785	0.4323	0.8285	0.018	0.019	0.435	0.031	0.989	0.008	1.386	0.121	1.388	0.1	1.064	0.1	7	89	163	0.246187	1	1	1
1221	psme_1_1_018719_2260	Psme_SNP_isotig15909_2260	53697336	1	259	0.996	0.077	0.382	0.541	0.268	0.8294	0.858	0.858	-0.0266	0.7906	0.7541	0.059	0.016	0.585	0.045	0.975	0.007	1.184	0.1	1.387	0.113	1.286	0.1	20	99	140	0.637871	1	1	1
1222	psme_1_1_018722_591	Psme_SNP_isotig15912_591	27680454	0	260	1	0.004	0.062	0.935	0.035	0.9247	0.9559	0.9559	-0.0611	0.5414	1	0.007	0.022	0.599	0.02	0.996	0.005	0.793	0.1	0.956	0.1	0.923	0.1	1	16	243	0.262537	1	1	1
1223	psme_1_1_018722_983	Psme_SNP_isotig15912_983	64627352	0	260	1	0.369	0.485	0.146	0.388	0.7897	0.7995	0.7995	0.02	0.8416	1	0.012	0.008	0.383	0.02	0.98	0.015	2.731	0.195	2.926	0.219	1.943	0.167	96	126	38	0.795039	1	1	1
1224	psme_1_1_018730_29	Psme_SNP_isotig15920_29	19606357	0	260	1	0.004	0.096	0.9	0.052	0.6526	0.5489	0.5489	-0.0225	0.8222	0.681	0.288	0.022	0.708	0.022	0.96	0.015	0.833	0.1	1.006	0.1	0.958	0.1	1	25	234	0.509136	1	1	1
1225	psme_1_1_018735_2096	Psme_SNP_isotig15925_2096	58801377	22	238	0.915	0.655	0.311	0.034	0.189	0.5788	0.4169	0.3584	0.0139	0.8892	0.2651	0.119	0.022	0.53	0.106	0.891	0.03	0.154	0.1	0.198	0.1	0.347	0.1	156	74	8	1	1	1	1
1226	psme_1_1_018746_998	Psme_SNP_isotig15936_998	72775341	27	233	0.896	0.399	0.601	0	0.3	0.5444	0.323	0.3144	0.4294	0	0.2499	0.034	0.008	0.216	0.065	0.961	0.022	1.081	0.116	1.217	0.131	0.936	0.1	93	140	0	6.52709e-14	0	1	0
1227	psme_1_1_018764_484	Psme_SNP_isotig15954_484	29725342	0	260	1	0.038	0.346	0.615	0.212	0.926	0.9569	0.9569	0.0377	0.7062	1	0.018	0.019	0.539	0.022	0.978	0.008	0.851	0.1	0.927	0.1	0.869	0.1	10	90	160	0.709499	1	1	1
1228	psme_1_1_018881_273	Psme_SNP_isotig16074_273	55800445	260	0	0	0	0	0	0	0.4767	0	0	0	0	0.2023	0.015	0.022	0.294	0.116	0.965	0.022	0.028	0.1	0.028	0.1	0.043	0.1					0	0	0
1229	psme_1_1_018898_1749	Psme_SNP_isotig16091_1749	20696405	4	256	0.985	0.059	0.359	0.582	0.238	0.7294	0.6946	0.6146	-0.01	0.9203	0.4427	0.127	0.027	0.616	0.042	0.942	0.031	0.086	0.1	0.096	0.1	0.105	0.1	15	92	149	0.8638	1	1	1
1230	psme_1_1_018901_1121	Psme_SNP_isotig16094_1121	31702484	25	235	0.904	0.102	0.345	0.553	0.274	0.5775	0.4148	0.3504	-0.1346	0.1784	0.2593	0.007	0.017	0.356	0.053	0.727	0.091	0.699	0.1	0.809	0.1	0.803	0.1	24	81	130	0.0482301	1	1	1
1231	psme_1_1_018903_1217	Psme_SNP_isotig16096_1217	16773313	0	260	1	0.031	0.254	0.715	0.158	0.8225	0.8485	0.8485	-0.0444	0.6568	1	0.015	0.018	0.5	0.02	0.98	0.013	1.986	0.173	2.187	0.184	1.698	0.1	8	66	186	0.482372	1	1	1
1232	psme_1_1_018921_1704	Psme_SNP_isotig16114_1704	56666450	0	260	1	0.208	0.485	0.308	0.45	0.7918	0.8029	0.8029	-0.021	0.8338	1	0.032	0.016	0.524	0.022	0.971	0.01	2.309	0.239	2.736	0.241	2.135	0.152	54	126	80	0.802015	1	1	1
1233	psme_1_1_018924_55	Psme_SNP_isotig16117_55	29608455	0	260	1	1	0	0	0	0.8881	0.4915	0.4915	0	1	1	0.056	0.01	0.516	0.022	0.976	0.022	0.323	0.1	0.378	0.1	0.375	0.1	260	0	0	1	1	0	0
1234	psme_1_1_018925_590	Psme_SNP_isotig16118_590	58766366	8	252	0.969	0.032	0.361	0.607	0.212	0.4856	0.2816	0.2746	0.0797	0.4255	0.3044	0.263	0.038	0.519	0.046	0.872	0.034	2.525	0.243	2.373	0.21	1.943	0.138	8	91	153	0.259633	1	1	1
1235	psme_1_1_018925_878	Psme_SNP_isotig16118_878	30796494	0	260	1	0	0	1	0	0.9092	0.5186	0.5186	0	1	1	0.024	0.022	0.491	0.022	0.958	0.016	0.421	0.1	0.488	0.1	0.45	0.1	0	0	260	1	1	0	0
1236	psme_1_1_019001_2595	Psme_SNP_isotig16194_2595	10698341	1	259	0.996	0.467	0.421	0.112	0.322	0.8577	0.8933	0.8933	-0.0368	0.7131	0.9545	0.021	0.011	0.576	0.032	0.993	0.012	1.369	0.1	1.592	0.134	1.414	0.1	121	109	29	0.570001	1	1	1
1237	psme_1_1_019002_271	Psme_SNP_isotig16195_271	31696456	0	260	1	1	0	0	0	0.7885	0.3737	0.3737	0	1	1	0.04	0.013	0.508	0.022	0.976	0.022	2.753	0.298	3.519	0.397	2.32	0.202	260	0	0	1	1	0	0
1238	psme_1_1_019002_635	Psme_SNP_isotig16195_635	12763398	0	260	1	0	0	1	0	0.8293	0.4197	0.4197	0	1	1	0.025	0.022	0.512	0.022	0.998	0.005	1.851	0.176	2.365	0.267	1.707	0.117	0	0	260	1	1	0	0
1239	psme_1_1_019017_468	Psme_SNP_isotig16210_468	55746499	30	230	0.885	0	0.022	0.978	0.011	0.5818	0.1982	0.1964	0.0001	0.9991	0.2276	0.02	0.022	0.407	0.022	0.793	0.148	2.45	0.232	3.19	0.36	2.198	0.349	0	5	225	1	1	1	1
1240	psme_1_1_019018_820	Psme_SNP_isotig16211_820	28804332	10	250	0.962	0.104	0.384	0.512	0.296	0.5658	0.3956	0.3934	-0.0786	0.4317	0.278	0.299	0.067	0.628	0.051	0.993	0.007	1.608	0.183	1.492	0.158	1.193	0.121	26	96	128	0.225004	1	1	1
1241	psme_1_1_019021_742	Psme_SNP_isotig16214_742	10640377	12	248	0.954	0.569	0.403	0.028	0.23	0.6747	0.591	0.5006	0.139	0.1646	0.2808	0.012	0.008	0.375	0.122	0.992	0.018	1.275	0.1	1.515	0.253	1.066	0.1	141	100	7	0.0315404	1	1	1
1242	psme_1_1_019026_2941	Psme_SNP_isotig16220_2941	57625334	0	260	1	0.131	0.458	0.412	0.36	0.9375	0.9649	0.9649	-0.0063	0.9499	1	0.007	0.014	0.549	0.018	0.993	0.008	1.08	0.1	1.213	0.1	1.099	0.1	34	119	107	0.893652	1	1	1
1243	psme_1_1_019027_888	Psme_SNP_isotig16221_888	65772443	0	260	1	0.065	0.435	0.5	0.283	0.8778	0.9151	0.9151	0.0717	0.4736	1	0.015	0.014	0.516	0.02	0.993	0.007	1.347	0.108	1.428	0.1	1.224	0.1	17	113	130	0.286619	1	1	1
1244	psme_1_1_019031_366	Psme_SNP_isotig16225_366	14798468	2	258	0.992	0.729	0.24	0.031	0.151	0.9389	0.9658	0.9658	-0.0636	0.525	0.7675	0.015	0.007	0.523	0.043	0.992	0.019	0.739	0.1	0.776	0.1	0.71	0.1	188	62	8	0.328481	1	1	1
1245	psme_1_1_019045_2115	Psme_SNP_isotig16239_2115	22787411	25	235	0.904	0.264	0.515	0.221	0.479	0.3613	0.1604	0.1604	0.0317	0.7516	0.3053	0.064	0.028	0.311	0.038	0.527	0.033	1.727	0.133	1.917	0.142	1.908	0.137	62	121	52	0.695477	1	1	1
1246	psme_1_1_019050_75	Psme_SNP_isotig16244_75	19648508	0	260	1	0	0	1	0	0.6444	0.2416	0.2416	0	1	0.7554	0.021	0.022	0.425	0.022	0.83	0.031	2.867	0.272	3.774	0.426	2.532	0.196	0	0	260	1	1	0	0
1247	psme_1_1_019072_93	Psme_SNP_isotig16266_93	47683461	1	259	0.996	0.046	0.324	0.629	0.208	0.8215	0.8472	0.8472	-0.0173	0.8623	0.7095	0.08	0.019	0.587	0.039	0.967	0.014	0.248	0.1	0.26	0.1	0.265	0.1	12	84	163	0.850278	1	1	1
1248	psme_1_1_019094_645	Psme_SNP_isotig16288_645	14768313	0	260	1	0.646	0.315	0.038	0.196	0.9433	0.9686	0.9686	0.0001	0.9993	1	0.013	0.008	0.598	0.021	0.997	0.016	0.512	0.1	0.579	0.1	0.599	0.1	168	82	10	1	1	1	1
1249	psme_1_1_019128_571	Psme_SNP_isotig16322_571	47731411	260	0	0	0	0	0	0	0.465	0	0	0	0	0.1775	0.272	0.177	0.627	0.022	0.982	0.022	2.105	0.402	2.662	0.3	1.847	0.161					0	0	0
1250	psme_1_1_019148_666	Psme_SNP_isotig16342_666	19805394	1	259	0.996	0.645	0.309	0.046	0.201	0.9108	0.9452	0.9452	-0.0375	0.7074	0.8831	0.018	0.007	0.561	0.033	0.991	0.016	1.107	0.1	1.289	0.1	1.153	0.1	167	80	12	0.561083	1	1	1
1251	psme_1_1_019149_470	Psme_SNP_isotig16343_470	51644435	10	250	0.962	0	0.064	0.936	0.032	0.8116	0.7688	0.7688	0.023	0.8184	0.4456	0.038	0.022	0.76	0.023	0.984	0.027	0.147	0.1	0.21	0.1	0.42	0.13	0	16	234	1	1	1	1
1252	psme_1_1_019154_157	Psme_SNP_isotig16349_157	68781425	0	260	1	0	0	1	0	0.7135	0.2992	0.2992	0	1	0.9733	0.022	0.022	0.458	0.022	0.893	0.014	2.712	0.257	3.557	0.401	2.409	0.165	0	0	260	1	1	0	0
1253	psme_1_1_019158_297	Psme_SNP_isotig16353_297	64604411	13	247	0.95	0	0	1	0	0.5817	0.1981	0.1967	0	1	0.2965	0.019	0.022	0.399	0.022	0.779	0.106	1.6	0.152	2.026	0.229	1.498	0.151	0	0	247	1	1	0	0
1254	psme_1_1_019171_522	Psme_SNP_isotig16366_522	70758363	0	260	1	0.281	0.458	0.262	0.49	0.8906	0.9276	0.9276	-0.0843	0.3994	0.9762	0.022	0.011	0.394	0.027	0.945	0.019	0.238	0.1	0.202	0.1	0.166	0.1	73	119	68	0.17386	1	1	1
1255	psme_1_1_019189_1223	Psme_SNP_isotig16385_1223	15662351	1	259	0.996	0.012	0.228	0.761	0.125	0.9096	0.9443	0.9443	0.0379	0.7046	1	0.015	0.021	0.61	0.031	0.995	0.007	0.511	0.1	0.588	0.1	0.617	0.1	3	59	197	0.77714	1	1	1
1256	psme_1_1_019206_938	Psme_SNP_isotig16402_938	59639340	0	260	1	0.762	0.227	0.012	0.125	0.7789	0.7141	0.7141	0.0373	0.7088	0.3584	0.004	0.005	0.477	0.116	0.974	0.022	1.361	0.229	1.432	0.228	1.034	0.1	198	59	3	0.777131	1	1	1
1257	psme_1_1_019237_298	Psme_SNP_isotig16435_298	14625444	1	259	0.996	0.761	0.22	0.019	0.129	0.9089	0.9436	0.9436	-0.0229	0.8192	0.8878	0.01	0.007	0.477	0.035	0.969	0.021	0.939	0.1	0.962	0.1	0.858	0.1	197	57	5	0.780555	1	1	1
1258	psme_1_1_019238_456	Psme_SNP_isotig16436_456	61768304	0	260	1	0.008	0.235	0.758	0.125	0.7786	0.7814	0.7814	0.0725	0.4685	1	0.026	0.021	0.412	0.016	0.988	0.006	2.02	0.188	2.145	0.176	1.538	0.1	2	61	197	0.391913	1	1	1
1259	psme_1_1_019267_409	Psme_SNP_isotig16465_409	14661313	19	241	0.927	0	0.394	0.606	0.197	0.5152	0.2863	0.2863	0.2455	0.0141	0.1893	0.042	0.022	0.833	0.057	0.964	0.012	0.662	0.1	0.849	0.106	0.851	0.104	0	95	146	1.78583e-05	1	1	1
1260	psme_1_1_019274_3247	Psme_SNP_isotig16472_3247	36602442	84	176	0.677	0.585	0.074	0.341	0.378	0.7273	0.6908	0.4321	-0.8429	0	0.3591	0.096	0.049	0.54	0.05	0.922	0.057	0.117	0.1	0.158	0.1	0.14	0.1	103	13	60	3.21448e-32	0	0	0
1261	psme_1_1_019314_997	Psme_SNP_isotig16512_997	56692463	0	260	1	0	0	1	0	0.7268	0.3114	0.3114	0	1	0.6602	0.023	0.022	0.472	0.022	0.921	0.046	1.899	0.18	2.432	0.274	1.747	0.153	0	0	260	1	1	0	0
1262	psme_1_1_019354_183	Psme_SNP_isotig16554_183	22722314	1	259	0.996	0.089	0.502	0.409	0.34	0.8695	0.9065	0.9065	0.1188	0.235	0.7874	0.011	0.018	0.577	0.037	0.976	0.013	0.751	0.1	0.891	0.1	0.883	0.1	23	130	106	0.0714399	1	1	1
1263	psme_1_1_019371_1265	Psme_SNP_isotig16571_1265	30622319	0	260	1	0.923	0.077	0	0.038	0.7115	0.5933	0.5933	0.034	0.7339	0.6655	0.097	0.03	0.475	0.027	0.974	0.022	1.991	0.166	2.28	0.235	1.559	0.136	240	20	0	1	1	1	1
1264	psme_1_1_019371_253	Psme_SNP_isotig16571_253	22784508	1	259	0.996	0.502	0.417	0.081	0.29	0.691	0.622	0.622	0.0135	0.8928	0.5572	0.058	0.012	0.473	0.035	0.839	0.03	0.275	0.1	0.295	0.1	0.308	0.1	130	108	21	0.881029	1	1	1
1265	psme_1_1_019375_112	Psme_SNP_isotig16575_112	41761495	1	259	0.996	0.444	0.398	0.158	0.357	0.8295	0.8581	0.8106	-0.1339	0.1805	0.3442	0.027	0.016	0.608	0.094	0.98	0.014	0.31	0.1	0.375	0.1	0.378	0.1	115	103	41	0.0310091	1	1	1
1266	psme_1_1_019376_339	Psme_SNP_isotig16576_339	49751386	0	260	1	0.062	0.381	0.558	0.252	0.9172	0.9503	0.9503	0.0102	0.9186	0.8226	0.005	0.015	0.479	0.042	0.992	0.007	1.187	0.108	1.253	0.112	1.064	0.1	16	99	145	1	1	1	1
1267	psme_1_1_019405_259	Psme_SNP_isotig16605_259	60663300	0	260	1	0	0.027	0.973	0.013	0.8047	0.7576	0.7576	0.0004	0.9968	0.9298	0.021	0.022	0.425	0.021	0.994	0.005	2.001	0.19	2.559	0.265	1.806	0.101	0	7	253	1	1	1	1
1268	psme_1_1_019405_979	Psme_SNP_isotig16605_979	64606416	2	258	0.992	0	0	1	0	0.5562	0.1826	0.1826	0	1	0.5904	0.017	0.022	0.343	0.022	0.669	0.033	1.927	0.183	2.47	0.279	1.771	0.113	0	0	258	1	1	0	0
1269	psme_1_1_019445_311	Psme_SNP_isotig16645_311	69703319	4	256	0.985	0.68	0.316	0.004	0.162	0.6149	0.4258	0.4258	0.1647	0.0996	0.2103	0.001	0.005	0.218	0.098	0.961	0.022	2.102	0.336	2.3	0.408	1.537	0.134	174	81	1	0.00529332	1	1	1
1270	psme_1_1_019454_3139	Psme_SNP_isotig16654_3139	27706402	260	0	0	0	0	0	0	0.2686	0	0	0	0	0.142	0.017	0.019	0.301	0.022	0.586	0.178	1.343	0.242	2.186	0.247	2.122	0.632					0	0	0
1271	psme_1_1_019491_1438	Psme_SNP_isotig16691_1438	46801467	0	260	1	0	0	1	0	0.8651	0.4627	0.4627	0	1	1	0.024	0.022	0.502	0.022	0.979	0.014	1.264	0.12	1.575	0.178	1.211	0.1	0	0	260	1	1	0	0
1272	psme_1_1_019526_200	Psme_SNP_isotig16726_200	39740431	0	260	1	0.004	0.208	0.788	0.108	0.9313	0.9606	0.9606	0.0806	0.4204	1	0.026	0.022	0.548	0.029	0.997	0.006	0.815	0.1	0.901	0.1	0.839	0.1	1	54	205	0.329279	1	1	1
1273	psme_1_1_019557_248	Psme_SNP_isotig16758_248	19730317	260	0	0	0	0	0	0	0.5082	0	0	0	0	0.239	0.017	0.022	0.338	0.112	0.967	0.022	0.028	0.1	0.028	0.1	0.043	0.1					0	0	0
1274	psme_1_1_019564_1937	Psme_SNP_isotig16765_1937	44804371	0	260	1	0.162	0.358	0.481	0.34	0.9643	0.981	0.981	-0.2034	0.0419	1	0.01	0.016	0.561	0.024	0.992	0.007	0.616	0.1	0.673	0.1	0.661	0.1	42	93	125	0.00138563	1	1	1
1275	psme_1_1_019589_431	Psme_SNP_isotig16790_431	47675305	0	260	1	0.623	0.354	0.023	0.2	0.7915	0.8024	0.8024	0.1058	0.2902	1	0.023	0.006	0.539	0.026	0.989	0.018	1.723	0.127	1.984	0.151	1.618	0.13	162	92	6	0.119405	1	1	1
1276	psme_1_1_019600_1840	Psme_SNP_isotig16801_1840	40669344	0	260	1	0.446	0.481	0.073	0.313	0.8435	0.8763	0.8763	0.117	0.242	0.8971	0.036	0.01	0.643	0.024	0.983	0.014	0.651	0.1	0.812	0.1	0.845	0.1	116	125	19	0.0828335	1	1	1
1277	psme_1_1_019609_183	Psme_SNP_isotig16811_183	35803433	0	260	1	0.988	0.012	0	0.006	0.7668	0.6928	0.6928	0	1	1	0.006	0.005	0.328	0.022	0.966	0.022	1.537	0.1	1.731	0.192	1.242	0.108	257	3	0	1	1	1	1
1278	psme_1_1_019615_793	Psme_SNP_isotig16817_793	58620461	1	259	0.996	0.61	0.332	0.058	0.224	0.8905	0.9275	0.9275	-0.0447	0.655	0.6346	0.005	0.008	0.628	0.042	0.994	0.015	0.342	0.1	0.426	0.1	0.482	0.1	158	86	15	0.47534	1	1	1
1279	psme_1_1_019644_230	Psme_SNP_isotig16846_230	17705465	0	260	1	0.238	0.519	0.242	0.498	0.7321	0.6996	0.6996	0.0385	0.7004	1	0.087	0.017	0.573	0.018	0.973	0.01	1.5	0.125	1.69	0.111	1.494	0.1	62	135	63	0.619707	1	1	1
1280	psme_1_1_019688_633	Psme_SNP_isotig16890_633	65728499	0	260	1	0	0.019	0.981	0.01	0.7074	0.5858	0.5858	0.0001	0.9996	0.543	0.036	0.022	0.725	0.021	0.961	0.022	1.056	0.1	1.349	0.146	1.158	0.154	0	5	255	1	1	1	1
1281	psme_1_1_019722_1841	Psme_SNP_isotig16925_1841	18673488	0	260	1	0.842	0.158	0	0.079	0.7778	0.7122	0.7122	0.0852	0.3944	0.8927	0.012	0.005	0.382	0.036	0.969	0.022	1.36	0.108	1.52	0.15	1.115	0.1	219	41	0	0.381721	1	1	1
1282	psme_1_1_019726_2307	Psme_SNP_isotig16929_2307	13722345	0	260	1	0.196	0.523	0.281	0.458	0.9491	0.9722	0.9722	0.0537	0.5913	1	0.005	0.01	0.545	0.029	0.992	0.01	0.508	0.1	0.543	0.1	0.531	0.1	51	136	73	0.453503	1	1	1
1283	psme_1_1_019737_1207	Psme_SNP_isotig16940_1207	72627330	0	260	1	0	0	1	0	0.7242	0.309	0.309	0	1	0.6807	0.023	0.022	0.468	0.022	0.913	0.043	2.258	0.214	2.924	0.33	2.042	0.181	0	0	260	1	1	0	0
1284	psme_1_1_019749_2924	Psme_SNP_isotig16952_2924	67760423	1	259	0.996	0.44	0.432	0.127	0.344	0.935	0.9631	0.9631	-0.0414	0.6791	1	0.007	0.007	0.515	0.029	0.994	0.011	1.155	0.1	1.258	0.1	1.073	0.1	114	112	33	0.493519	1	1	1
1285	psme_1_1_019749_3500	Psme_SNP_isotig16952_3500	54720356	0	260	1	0	0	1	0	0.7934	0.3791	0.3791	0	1	1	0.024	0.022	0.497	0.022	0.971	0.02	2.093	0.199	2.697	0.304	1.907	0.135	0	0	260	1	1	0	0
1286	psme_1_1_019757_85	Psme_SNP_isotig16961_85	30685300	0	260	1	1	0	0	0	0.7704	0.3546	0.3546	0	1	0.9841	0.047	0.025	0.512	0.022	0.976	0.022	3.084	0.284	3.96	0.447	2.555	0.223	260	0	0	1	1	0	0
1287	psme_1_1_019795_728	Psme_SNP_isotig16999_728	13609419	1	259	0.996	1	0	0	0	0.5839	0.1995	0.1995	0	1	0.4616	0.263	0.056	0.622	0.022	0.982	0.022	2.054	0.271	2.595	0.293	1.809	0.158	259	0	0	1	1	0	0
1288	psme_1_1_019805_517	Psme_SNP_isotig17009_517	54656348	103	157	0.604	0.038	0.006	0.955	0.041	0.8732	0.9104	0.9104	-0.8194	0	1	0.036	0.019	0.618	0.022	0.992	0.007	0.502	0.1	1.004	0.113	0.646	0.1	6	1	150	1.58352e-10	0	0	0
1289	psme_1_1_019825_275	Psme_SNP_isotig17029_275	65643465	2	258	0.992	0.109	0.465	0.426	0.341	0.823	0.8493	0.8493	0.0348	0.7281	0.5004	0.023	0.013	0.645	0.063	0.996	0.007	0.888	0.1	1.155	0.1	1.145	0.1	28	120	110	0.67772	1	1	1
1290	psme_1_1_019827_315	Psme_SNP_isotig17031_315	38616381	1	259	0.996	0.398	0.502	0.1	0.351	0.8895	0.9266	0.9266	0.1012	0.3116	0.9512	0.037	0.008	0.599	0.029	0.996	0.012	0.674	0.1	0.768	0.1	0.76	0.1	103	130	26	0.133244	1	1	1
1291	psme_1_1_019852_590	Psme_SNP_isotig17056_590	67783326	16	244	0.938	0.107	0.615	0.279	0.414	0.7185	0.6743	0.5412	0.267	0.0076	0.2683	0.025	0.016	0.589	0.137	0.985	0.01	0.382	0.1	0.52	0.1	0.518	0.1	26	150	68	3.871e-05	1	1	1
1292	psme_1_1_019878_193	Psme_SNP_isotig17082_193	44730478	12	248	0.954	0.399	0.472	0.129	0.365	0.7209	0.6788	0.6788	0.0178	0.8584	0.3469	0.006	0.016	0.497	0.125	0.991	0.012	1.303	0.1	1.54	0.115	1.314	0.1	99	117	32	0.89101	1	1	1
1293	psme_1_1_019884_728	Psme_SNP_isotig17088_728	56723415	0	260	1	0.038	0.308	0.654	0.192	0.7595	0.749	0.749	-0.0095	0.9241	0.8903	0.037	0.017	0.473	0.032	0.954	0.009	1.57	0.141	1.962	0.162	1.479	0.101	10	80	170	0.842742	1	1	1
1294	psme_1_1_019923_1645	Psme_SNP_isotig17128_1645	23719481	1	259	0.996	0.224	0.448	0.328	0.448	0.7941	0.8065	0.8065	-0.0944	0.3451	0.6223	0.121	0.061	0.712	0.034	0.986	0.008	0.579	0.1	0.736	0.1	0.8	0.1	58	116	85	0.132395	1	1	1
1295	psme_1_1_019958_80	Psme_SNP_isotig17164_80	28624381	0	260	1	0.104	0.35	0.546	0.279	0.9309	0.9604	0.9604	-0.1297	0.1945	0.9209	0.014	0.013	0.414	0.03	0.986	0.012	0.684	0.1	0.607	0.1	0.481	0.1	27	91	142	0.0440923	1	1	1
1296	psme_1_1_019959_237	Psme_SNP_isotig17165_237	74620468	52	208	0.8	0.01	0.462	0.529	0.24	0.4164	0.2066	0.1971	0.2638	0.0083	0.1854	0.24	0.021	0.753	0.083	0.952	0.024	1.602	0.149	1.874	0.258	1.752	0.196	2	96	110	4.51952e-05	1	0	0
1297	psme_1_1_019960_541	Psme_SNP_isotig17166_541	46741399	0	260	1	0	0.031	0.969	0.015	0.7611	0.6828	0.6828	0.0009	0.993	0.8439	0.021	0.022	0.43	0.026	0.942	0.023	0.762	0.1	0.73	0.1	0.374	0.1	0	8	252	1	1	1	1
1298	psme_1_1_019974_1747	Psme_SNP_isotig17181_1747	46631338	0	260	1	0.362	0.481	0.158	0.398	0.8434	0.8761	0.8761	0.0032	0.9743	1	0.003	0.008	0.479	0.022	0.993	0.01	2.013	0.157	2.292	0.168	1.703	0.12	94	125	41	1	1	1	1
1299	psme_1_1_019997_340	Psme_SNP_isotig17204_340	34792341	0	260	1	0.423	0.431	0.146	0.362	0.9408	0.967	0.967	-0.0669	0.5035	1	0.016	0.007	0.502	0.022	0.991	0.012	0.985	0.1	1.015	0.1	0.882	0.1	110	112	38	0.283909	1	1	1
1300	psme_1_1_020008_1712	Psme_SNP_isotig17215_1712	46622409	0	260	1	0.888	0.108	0.004	0.058	0.8689	0.9058	0.9058	-0.0093	0.9259	0.8189	0.043	0.006	0.491	0.037	0.974	0.022	1.198	0.1	1.246	0.118	1.029	0.1	231	28	1	0.588269	1	1	1
1301	psme_1_1_020026_1086	Psme_SNP_isotig17234_1086	55809322	0	260	1	0	0	1	0	0.9091	0.5185	0.5185	0	1	1	0.025	0.022	0.503	0.022	0.982	0.007	1.013	0.1	1.243	0.14	0.992	0.1	0	0	260	1	1	0	0
1302	psme_1_1_020026_1903	Psme_SNP_isotig17234_1903	39712442	0	260	1	1	0	0	0	0.9389	0.5576	0.5576	0	1	1	0.023	0.008	0.499	0.022	0.976	0.022	0.349	0.1	0.411	0.1	0.401	0.1	260	0	0	1	1	0	0
1303	psme_1_1_020042_992	Psme_SNP_isotig17251_992	21716419	9	251	0.965	0.502	0.426	0.072	0.285	0.6268	0.501	0.4525	0.0463	0.6434	0.314	0.273	0.096	0.715	0.044	0.979	0.015	0.472	0.1	0.516	0.1	0.535	0.1	126	107	18	0.536771	1	1	1
1304	psme_1_1_020045_439	Psme_SNP_isotig17254_439	36611423	1	259	0.996	0.355	0.483	0.162	0.403	0.8438	0.8767	0.8767	0.0026	0.9791	0.7613	0.041	0.012	0.709	0.024	0.986	0.012	0.385	0.1	0.549	0.1	0.652	0.1	92	125	42	1	1	1	1
1305	psme_1_1_020050_1454	Psme_SNP_isotig17259_1454	71746438	0	260	1	0	0.077	0.923	0.038	0.8621	0.8436	0.8436	0.034	0.7339	1	0.026	0.022	0.525	0.022	0.996	0.005	1.22	0.116	1.573	0.142	1.315	0.1	0	20	240	1	1	1	1
1306	psme_1_1_020050_706	Psme_SNP_isotig17259_706	30614466	1	259	0.996	0.961	0.039	0	0.019	0.8658	0.8486	0.8486	0.0031	0.9756	1	0.038	0.02	0.513	0.022	0.976	0.022	0.832	0.1	0.866	0.1	0.688	0.1	249	10	0	1	1	1	1
1307	psme_1_1_020053_2747	Psme_SNP_isotig17262_2747	26798420	0	260	1	0	0.008	0.992	0.004	0.915	0.9062	0.9062	0	1	1	0.027	0.022	0.543	0.022	0.988	0.006	1.129	0.107	1.445	0.16	1.22	0.101	0	2	258	1	1	1	1
1308	psme_1_1_020054_959	Psme_SNP_isotig17263_959	15697457	2	258	0.992	0	0	1	0	0.601	0.2107	0.2107	0	1	0.4734	0.019	0.022	0.391	0.022	0.762	0.056	2.56	0.243	3.344	0.377	2.287	0.236	0	0	258	1	1	0	0
1309	psme_1_1_020056_1486	Psme_SNP_isotig17265_1486	68640398	0	260	1	0.988	0.012	0	0.006	0.7176	0.6043	0.6043	0	1	0.6856	0.012	0.005	0.213	0.024	0.961	0.022	0.81	0.1	0.847	0.1	0.678	0.1	257	3	0	1	1	1	1
1310	psme_1_1_020056_816	Psme_SNP_isotig17265_816	73758369	0	260	1	1	0	0	0	0.9486	0.5706	0.5706	0	1	1	0.015	0.008	0.495	0.022	0.975	0.022	0.368	0.1	0.434	0.1	0.42	0.1	260	0	0	1	1	0	0
1311	psme_1_1_020068_1275	Psme_SNP_isotig17277_1275	48746369	1	259	0.996	0.031	0.305	0.664	0.183	0.9431	0.9685	0.9685	0.0183	0.8545	0.8296	0.009	0.017	0.546	0.046	0.994	0.008	0.357	0.1	0.367	0.1	0.373	0.1	8	79	172	1	1	1	1
1312	psme_1_1_020069_322	Psme_SNP_isotig17278_322	14742370	0	260	1	0.023	0.265	0.712	0.156	0.9215	0.9536	0.9536	0.009	0.9281	1	0.024	0.019	0.554	0.026	0.98	0.01	0.697	0.1	0.782	0.1	0.754	0.1	6	69	185	1	1	1	1
1313	psme_1_1_020074_3993	Psme_SNP_isotig17283_3993	42613325	0	260	1	0.035	0.362	0.604	0.215	0.8482	0.8821	0.8821	0.0697	0.486	0.7554	0.026	0.017	0.652	0.039	0.993	0.006	0.733	0.1	0.923	0.1	0.955	0.1	9	94	157	0.357708	1	1	1
1314	psme_1_1_020087_68	Psme_SNP_isotig17296_68	24801510	32	228	0.877	0.232	0.491	0.276	0.478	0.5096	0.3126	0.2759	-0.0157	0.8756	0.25	0.049	0.011	0.397	0.057	0.685	0.058	0.904	0.1	1.15	0.162	1.158	0.1	53	112	63	0.792212	1	1	1
1315	psme_1_1_020096_1619	Psme_SNP_isotig17305_1619	52654438	0	260	1	0.723	0.25	0.027	0.152	0.8383	0.8696	0.8696	-0.0298	0.7656	1	0.004	0.006	0.469	0.019	0.985	0.018	1.571	0.102	1.706	0.126	1.351	0.105	188	65	7	0.629551	1	1	1
1316	psme_1_1_020107_770	Psme_SNP_isotig17316_770	22669441	260	0	0	0	0	0	0	0.4303	0	0	0	0	0.1719	0.328	0.168	0.655	0.022	0.983	0.022	1.461	0.235	1.82	0.205	1.354	0.118					0	0	0
1317	psme_1_1_020114_623	Psme_SNP_isotig17323_623	49617445	260	0	0	0	0	0	0	0.5439	0	0	0	0	0.2089	0.032	0.022	0.648	0.137	0.982	0.022	0.025	0.1	0.025	0.1	0.039	0.1					0	0	0
1318	psme_1_1_020118_838	Psme_SNP_isotig17327_838	46640468	0	260	1	1	0	0	0	0.7885	0.3737	0.3737	0	1	1	0.037	0.013	0.506	0.022	0.976	0.022	3.685	0.435	4.766	0.538	2.973	0.259	260	0	0	1	1	0	0
1319	psme_1_1_020142_1236	Psme_SNP_isotig17351_1236	18693315	1	259	0.996	0.031	0.344	0.625	0.203	0.8437	0.8765	0.8765	0.0631	0.528	0.9362	0.046	0.018	0.558	0.03	0.971	0.014	0.962	0.1	1.084	0.1	0.998	0.1	8	89	162	0.440335	1	1	1
1320	psme_1_1_020142_168	Psme_SNP_isotig17351_168	42674450	1	259	0.996	0.031	0.34	0.629	0.201	0.6572	0.5577	0.5577	0.0587	0.5571	0.5832	0.032	0.018	0.44	0.03	0.841	0.038	1.004	0.1	1.1	0.1	1.036	0.1	8	88	163	0.439592	1	1	1
1321	psme_1_1_020160_717	Psme_SNP_isotig17369_717	49793389	1	259	0.996	0.583	0.351	0.066	0.241	0.81	0.8307	0.8307	-0.0404	0.6859	1	0.04	0.008	0.515	0.032	0.99	0.014	1.445	0.1	1.535	0.11	1.325	0.1	151	91	17	0.499721	1	1	1
1322	psme_1_1_020166_72	Psme_SNP_isotig17375_72	32658462	20	240	0.923	0	1	0	0.5	0.6041	0.2489	0.1787	1	0	0.436	0.03	0.022	0.591	0.067	0.98	0.022	0.066	0.1	0.069	0.1	0.092	0.1	0	240	0	1.63492e-71	0	1	0
1323	psme_1_1_020174_313	Psme_SNP_isotig17383_313	60731336	0	260	1	0.938	0.062	0	0.031	0.7974	0.7455	0.7455	0.0207	0.8361	0.8531	0.021	0.006	0.61	0.021	0.981	0.022	0.804	0.1	0.95	0.1	0.786	0.1	244	16	0	1	1	1	1
1324	psme_1_1_020177_613	Psme_SNP_isotig17386_613	49663507	52	208	0.8	0	0.173	0.827	0.087	0.5553	0.3375	0.2816	0.0944	0.345	0.1951	0.027	0.022	0.538	0.088	0.85	0.073	0.449	0.1	0.543	0.102	0.541	0.107	0	36	172	0.373564	1	0	0
1325	psme_1_1_020183_54	Psme_SNP_isotig17392_54	11720374	0	260	1	0	0	1	0	0.8325	0.4235	0.4235	0	1	1	0.025	0.022	0.508	0.022	0.991	0.005	1.367	0.13	1.712	0.193	1.3	0.1	0	0	260	1	1	0	0
1326	psme_1_1_020199_117	Psme_SNP_isotig17408_117	53713388	0	260	1	0	0.015	0.985	0.008	0.9206	0.9118	0.9118	0	0.9999	1	0.027	0.022	0.542	0.022	0.996	0.005	1.018	0.1	1.314	0.146	1.166	0.1	0	4	256	1	1	1	1
1327	psme_1_1_020219_1515	Psme_SNP_isotig17428_1515	73731470	1	259	0.996	0.17	0.483	0.347	0.411	0.7893	0.7989	0.7989	-0.0033	0.9736	0.5441	0.084	0.032	0.63	0.03	0.933	0.025	0.115	0.1	0.148	0.1	0.177	0.1	44	125	90	1	1	1	1
1328	psme_1_1_020246_1835	Psme_SNP_isotig17455_1835	29764353	0	260	1	1	0	0	0	0.7782	0.3628	0.3628	0	1	0.7344	0.037	0.042	0.507	0.022	0.976	0.022	2.003	0.262	2.527	0.285	1.771	0.155	260	0	0	1	1	0	0
1329	psme_1_1_020247_248	Psme_SNP_isotig17456_248	40661499	0	260	1	0.073	0.365	0.562	0.256	0.7995	0.8149	0.8149	-0.0402	0.6874	1	0.027	0.014	0.613	0.026	0.995	0.006	1.648	0.137	2.114	0.173	1.884	0.117	19	95	146	0.515935	1	1	1
1330	psme_1_1_020253_2426	Psme_SNP_isotig17463_2426	16760398	0	260	1	0.496	0.458	0.046	0.275	0.8335	0.8634	0.8634	0.1478	0.1394	0.6548	0.024	0.009	0.635	0.036	0.992	0.018	0.571	0.1	0.699	0.1	0.737	0.1	129	119	12	0.0195371	1	1	1
1331	psme_1_1_020254_1597	Psme_SNP_isotig17464_1597	25615303	0	260	1	0	0.031	0.969	0.015	0.8363	0.8071	0.8071	0.0009	0.993	0.7592	0.032	0.022	0.633	0.023	0.937	0.017	0.214	0.1	0.255	0.1	0.306	0.1	0	8	252	1	1	1	1
1332	psme_1_1_020254_409	Psme_SNP_isotig17464_409	66674501	0	260	1	0	0.008	0.992	0.004	0.8857	0.8736	0.8736	0	1	1	0.026	0.022	0.529	0.022	0.996	0.005	1.193	0.113	1.527	0.171	1.268	0.1	0	2	258	1	1	1	1
1333	psme_1_1_020265_537	Psme_SNP_isotig17475_537	28618456	256	4	0.015	0	1	0	0.5	0.5373	0.1796	0.1548	1	0	0.3449	0.021	0.022	0.414	0.092	0.971	0.022	0.039	0.1	0.04	0.1	0.058	0.1	0	4	0	0.314286	1	0	0
1334	psme_1_1_020281_2204	Psme_SNP_isotig17491_2204	56775498	0	260	1	0.862	0.135	0.004	0.071	0.7723	0.771	0.771	0.0183	0.8551	0.6696	0.059	0.041	0.502	0.025	0.999	0.022	2.459	0.241	2.692	0.229	2.107	0.184	224	35	1	1	1	1	1
1335	psme_1_1_020282_1455	Psme_SNP_isotig17492_1455	30701446	0	260	1	0	0.004	0.996	0.002	0.8952	0.8848	0.8848	0	1	1	0.027	0.022	0.532	0.022	0.996	0.005	1.147	0.109	1.485	0.168	1.278	0.1	0	1	259	1	1	1	1
1336	psme_1_1_020282_413	Psme_SNP_isotig17492_413	32636502	0	260	1	1	0	0	0	0.7745	0.3589	0.3589	0	1	0.7906	0.042	0.037	0.509	0.022	0.976	0.022	2.136	0.186	2.702	0.305	1.87	0.163	260	0	0	1	1	0	0
1337	psme_1_1_020287_1905	Psme_SNP_isotig17497_1905	44710301	0	260	1	0	0.092	0.908	0.046	0.8763	0.8621	0.8621	0.0452	0.6516	0.8768	0.032	0.022	0.644	0.027	0.977	0.011	0.26	0.1	0.303	0.1	0.331	0.1	0	24	236	1	1	1	1
1338	psme_1_1_020288_2111	Psme_SNP_isotig17498_2111	36742400	0	260	1	1	0	0	0	0.8234	0.4128	0.4128	0	1	1	0.01	0.005	0.492	0.022	0.975	0.022	1.548	0.1	1.933	0.218	1.422	0.124	260	0	0	1	1	0	0
1339	psme_1_1_020303_1153	Psme_SNP_isotig17513_1153	23767432	0	260	1	0	0	1	0	0.8243	0.4139	0.4139	0	1	1	0.023	0.022	0.477	0.022	0.931	0.013	0.746	0.1	0.897	0.101	0.752	0.1	0	0	260	1	1	0	0
1340	psme_1_1_020308_1338	Psme_SNP_isotig17519_1338	54758465	0	260	1	0.808	0.181	0.012	0.102	0.8107	0.8316	0.8316	-0.0125	0.9002	1	0.015	0.006	0.407	0.018	0.978	0.021	2.679	0.215	2.975	0.275	2.047	0.172	210	47	3	0.736589	1	1	1
1341	psme_1_1_020326_522	Psme_SNP_isotig17537_522	36741427	5	255	0.981	0.157	0.447	0.396	0.38	0.888	0.9252	0.9252	-0.0516	0.6058	0.5665	0.014	0.011	0.598	0.061	0.989	0.008	0.516	0.1	0.626	0.1	0.644	0.1	40	114	101	0.425996	1	1	1
1342	psme_1_1_020338_1935	Psme_SNP_isotig17549_1935	20654503	0	260	1	0.946	0.054	0	0.027	0.8315	0.7999	0.7999	0.0136	0.892	0.7819	0.005	0.005	0.537	0.034	0.977	0.022	0.862	0.1	0.926	0.1	0.737	0.1	246	14	0	1	1	1	1
1343	psme_1_1_020344_257	Psme_SNP_isotig17555_257	37706306	0	260	1	0.069	0.419	0.512	0.279	0.9067	0.9418	0.9418	0.0424	0.6716	1	0.02	0.015	0.446	0.019	0.975	0.009	0.946	0.1	0.938	0.1	0.768	0.1	18	109	133	0.54097	1	1	1
1344	psme_1_1_020355_287	Psme_SNP_isotig17566_287	72675410	7	253	0.973	0	0.162	0.838	0.081	0.623	0.4388	0.4271	0.0878	0.38	0.2522	0.039	0.022	0.771	0.03	0.939	0.037	1.163	0.11	1.548	0.158	1.409	0.117	0	41	212	0.384485	1	1	1
1345	psme_1_1_020365_83	Psme_SNP_isotig17576_83	42767369	0	260	1	0.662	0.308	0.031	0.185	0.8413	0.8735	0.8735	0.022	0.8258	0.7783	0.082	0.028	0.653	0.024	0.98	0.018	0.34	0.1	0.404	0.1	0.442	0.1	172	80	8	0.838506	1	1	1
1346	psme_1_1_020375_1605	Psme_SNP_isotig17587_1605	27722474	0	260	1	0.985	0.015	0	0.008	0.838	0.8096	0.8096	0	0.9999	0.9518	0.004	0.005	0.545	0.023	0.977	0.022	0.859	0.1	0.937	0.101	0.749	0.1	256	4	0	1	1	1	1
1347	psme_1_1_020375_958	Psme_SNP_isotig17587_958	61738347	0	260	1	0	0	1	0	0.9176	0.5296	0.5296	0	1	1	0.025	0.022	0.51	0.022	0.994	0.008	0.874	0.1	1.062	0.12	0.868	0.1	0	0	260	1	1	0	0
1348	psme_1_1_020382_1115	Psme_SNP_isotig17594_1115	56606451	0	260	1	0	0	1	0	0.8838	0.4861	0.4861	0	1	0.8595	0.024	0.022	0.498	0.022	0.972	0.033	0.83	0.1	1.005	0.113	0.828	0.112	0	0	260	1	1	0	0
1349	psme_1_1_020382_1349	Psme_SNP_isotig17594_1349	33706507	0	260	1	0	0	1	0	0.9361	0.5539	0.5539	0	1	1	0.025	0.022	0.511	0.022	0.996	0.006	0.588	0.1	0.697	0.1	0.608	0.1	0	0	260	1	1	0	0
1350	psme_1_1_020390_1088	Psme_SNP_isotig17602_1088	40788434	21	239	0.919	0.017	0.197	0.787	0.115	0.4014	0.193	0.1897	-0.0343	0.7315	0.2351	0.011	0.02	0.282	0.027	0.505	0.067	0.771	0.1	0.963	0.1	1.084	0.139	4	47	188	0.528158	1	1	1
1351	psme_1_1_020391_1483	Psme_SNP_isotig17603_1483	65691495	0	260	1	0.373	0.469	0.158	0.392	0.9374	0.9648	0.9648	-0.0159	0.8738	1	0.012	0.008	0.492	0.029	0.966	0.015	0.558	0.1	0.564	0.1	0.547	0.1	97	122	41	0.795553	1	1	1
1352	psme_1_1_020391_598	Psme_SNP_isotig17603_598	19784499	247	13	0.05	0	1	0	0.5	0.5084	0.1736	0.1548	1	0	0.2688	0.013	0.022	0.261	0.07	0.963	0.022	0.044	0.1	0.045	0.1	0.064	0.1	0	13	0	0.000787647	1	0	0
1353	psme_1_1_020400_760	Psme_SNP_isotig17612_760	19700507	1	259	0.996	0.977	0.023	0	0.012	0.6134	0.4234	0.4234	0.0002	0.9987	0.3256	0.003	0.006	0.093	0.022	0.955	0.022	2.792	0.325	2.895	0.34	1.802	0.157	253	6	0	1	1	1	1
1354	psme_1_1_020404_1645	Psme_SNP_isotig17616_1645	28661365	1	259	0.996	0.861	0.131	0.008	0.073	0.7941	0.8065	0.8065	-0.0342	0.7325	0.7902	0.041	0.007	0.533	0.036	0.987	0.021	1.497	0.133	1.703	0.161	1.379	0.118	223	34	2	0.63396	1	1	1
1355	psme_1_1_020408_891	Psme_SNP_isotig17620_891	72647510	0	260	1	0.638	0.338	0.023	0.192	0.7567	0.744	0.744	0.0895	0.3707	1	0.009	0.007	0.354	0.018	0.971	0.022	3.795	0.399	4.228	0.419	2.863	0.24	166	88	6	0.228102	1	1	1
1356	psme_1_1_020411_794	Psme_SNP_isotig17623_794	67758337	2	258	0.992	0.484	0.516	0	0.258	0.6137	0.4238	0.3285	0.3473	0.0005	0.3348	0.04	0.007	0.247	0.055	0.962	0.022	2.316	0.168	2.556	0.186	1.68	0.147	125	133	0	1.41704e-10	0	1	0
1357	psme_1_1_020412_653	Psme_SNP_isotig17624_653	30633307	0	260	1	0.015	0.212	0.773	0.121	0.953	0.9746	0.9746	-0.0066	0.9471	1	0.021	0.02	0.473	0.018	0.984	0.008	0.728	0.1	0.673	0.1	0.587	0.1	4	55	201	0.776711	1	1	1
1358	psme_1_1_020416_1004	Psme_SNP_isotig17628_1004	32654302	0	260	1	1	0	0	0	0.7115	0.2973	0.2973	0	1	0.9084	0.098	0.026	0.538	0.022	0.977	0.022	2.969	0.281	3.807	0.43	2.474	0.216	260	0	0	1	1	0	0
1359	psme_1_1_020416_611	Psme_SNP_isotig17628_611	37600344	0	260	1	0.042	0.273	0.685	0.179	0.7638	0.7563	0.7563	-0.0703	0.4822	0.6202	0.058	0.019	0.349	0.028	0.871	0.026	0.675	0.1	0.636	0.1	0.479	0.1	11	71	178	0.288269	1	1	1
1360	psme_1_1_020422_6547	Psme_SNP_isotig17634_6547	16648480	10	250	0.962	0.468	0.528	0.004	0.268	0.6755	0.5284	0.4848	0.3457	0.0005	0.297	0.01	0.009	0.552	0.121	0.978	0.022	0.95	0.111	1.219	0.129	0.997	0.1	117	132	1	1.03611e-09	0	1	0
1361	psme_1_1_020430_2104	Psme_SNP_isotig17642_2104	48717485	1	259	0.996	0.243	0.529	0.228	0.492	0.884	0.9213	0.9213	0.0582	0.5608	0.7925	0.009	0.012	0.595	0.04	0.987	0.01	0.766	0.1	0.903	0.1	0.891	0.1	63	137	59	0.385714	1	1	1
1362	psme_1_1_020436_445	Psme_SNP_isotig17648_445	70772509	1	259	0.996	0	0.004	0.996	0.002	0.7126	0.2983	0.2983	0	1	0.5917	0.023	0.022	0.467	0.022	0.91	0.053	1.671	0.159	2.121	0.239	1.557	0.176	0	1	258	1	1	1	1
1363	psme_1_1_020436_514	Psme_SNP_isotig17648_514	31778510	11	249	0.958	0	0	1	0	0.525	0.1651	0.1651	0	1	0.4614	0.016	0.022	0.318	0.022	0.621	0.043	1.317	0.125	1.646	0.186	1.257	0.1	0	0	249	1	1	0	0
1364	psme_1_1_020438_1344	Psme_SNP_isotig17650_1344	71731360	1	259	0.996	0.189	0.467	0.344	0.423	0.955	0.9757	0.9757	-0.0428	0.6686	1	0.013	0.011	0.511	0.034	0.983	0.011	0.59	0.1	0.6	0.1	0.564	0.1	49	121	89	0.524425	1	1	1
1365	psme_1_1_020454_1917	Psme_SNP_isotig17666_1917	25600330	1	259	0.996	0.212	0.494	0.293	0.459	0.6537	0.5509	0.5509	-0.005	0.9598	0.4413	0.016	0.009	0.35	0.03	0.758	0.062	1.181	0.1	1.234	0.1	1.129	0.1	55	128	76	1	1	1	1
1366	psme_1_1_020455_1475	Psme_SNP_isotig17667_1475	14735423	1	259	0.996	0.903	0.093	0.004	0.05	0.9039	0.9395	0.9395	-0.0269	0.7881	0.7391	0.02	0.006	0.542	0.038	0.988	0.022	0.89	0.1	1.008	0.1	0.91	0.1	234	24	1	0.483248	1	1	1
1367	psme_1_1_020459_467	Psme_SNP_isotig17671_467	27785350	1	259	0.996	0.985	0.015	0	0.008	0.8169	0.7773	0.7773	0	0.9999	0.9009	0.008	0.006	0.57	0.023	0.978	0.022	0.98	0.1	1.117	0.122	0.88	0.1	255	4	0	1	1	1	1
1368	psme_1_1_020459_875	Psme_SNP_isotig17671_875	13623376	0	260	1	0.862	0.127	0.012	0.075	0.8241	0.8508	0.8508	-0.0847	0.3971	0.7422	0.019	0.005	0.685	0.019	0.979	0.02	0.992	0.1	1.384	0.121	1.429	0.12	224	33	3	0.161188	1	1	1
1369	psme_1_1_020464_362	Psme_SNP_isotig17676_362	14689372	6	254	0.977	0.528	0.402	0.071	0.272	0.8009	0.8169	0.6504	0.0148	0.8823	0.5322	0.078	0.045	0.635	0.039	0.965	0.022	0.094	0.1	0.115	0.1	0.121	0.1	134	102	18	0.875158	1	1	1
1370	psme_1_1_020478_155	Psme_SNP_isotig17690_155	54800432	1	259	0.996	0	0	1	0	0.8207	0.4097	0.4097	0	1	1	0.025	0.022	0.506	0.022	0.988	0.007	1.624	0.154	2.058	0.232	1.518	0.254	0	0	259	1	1	0	0
1371	psme_1_1_020491_155	Psme_SNP_isotig17703_155	23805412	19	241	0.927	0.091	0.32	0.589	0.251	0.665	0.5725	0.5047	-0.1503	0.1327	0.2913	0.003	0.015	0.435	0.064	0.849	0.078	0.819	0.1	0.892	0.1	0.844	0.1	22	77	142	0.0249416	1	1	1
1372	psme_1_1_020502_744	Psme_SNP_isotig17714_744	41659477	0	260	1	0.423	0.396	0.181	0.379	0.8222	0.8482	0.8482	-0.1583	0.1135	0.5549	0.012	0.008	0.495	0.077	0.988	0.012	1.294	0.304	1.519	0.206	1.2	0.101	110	103	47	0.0121235	1	1	1
1373	psme_1_1_020503_1133	Psme_SNP_isotig17715_1133	31710410	0	260	1	0	0	1	0	0.6537	0.2487	0.2487	0	1	0.4517	0.021	0.022	0.438	0.022	0.855	0.07	3.283	0.312	4.361	0.492	2.861	0.345	0	0	260	1	1	0	0
1374	psme_1_1_020520_993	Psme_SNP_isotig17732_993	69722396	2	258	0.992	0.376	0.484	0.14	0.382	0.8537	0.8886	0.8829	0.0264	0.792	0.4023	0.013	0.011	0.601	0.085	0.99	0.012	0.491	0.1	0.576	0.1	0.625	0.1	97	125	36	0.79181	1	1	1
1375	psme_1_1_020529_275	Psme_SNP_isotig17741_275	28796420	1	259	0.996	0.108	0.432	0.459	0.324	0.8315	0.8608	0.8608	-0.0133	0.8939	1	0.009	0.014	0.483	0.033	0.99	0.008	1.797	0.148	1.958	0.134	1.535	0.1	28	112	119	0.887177	1	1	1
1376	psme_1_1_020539_2984	Psme_SNP_isotig17751_2984	36668420	0	260	1	0.035	0.292	0.673	0.181	0.9238	0.9552	0.9552	-0.0131	0.8959	1	0.026	0.017	0.602	0.023	0.994	0.006	0.766	0.1	0.865	0.1	0.839	0.1	9	76	175	0.834174	1	1	1
1377	psme_1_1_020540_101	Psme_SNP_isotig17753_101	22640352	0	260	1	0.05	0.373	0.577	0.237	0.8987	0.9349	0.9349	0.0329	0.7418	1	0.019	0.015	0.535	0.026	0.978	0.007	1.002	0.1	1.109	0.1	1.002	0.1	13	97	150	0.73125	1	1	1
1378	psme_1_1_020545_516	Psme_SNP_isotig17758_516	11796493	189	71	0.273	0	1	0	0.5	0.5856	0.1733	0.1539	1	0	0.3448	0.029	0.022	0.578	0.094	0.979	0.022	0.051	0.1	0.053	0.1	0.073	0.1	0	71	0	6.33635e-21	0	0	0
1379	psme_1_1_020546_289	Psme_SNP_isotig17759_289	25734448	5	255	0.981	0.714	0.271	0.016	0.151	0.7528	0.6681	0.6681	0.0554	0.5793	0.2563	0.029	0.007	0.639	0.112	0.982	0.022	0.653	0.1	0.957	0.111	0.873	0.1	182	69	4	0.471055	1	1	1
1380	psme_1_1_020559_72	Psme_SNP_isotig17773_72	54665439	5	255	0.981	0	0	1	0	0.6484	0.2446	0.244	0	1	0.3879	0.021	0.022	0.439	0.022	0.857	0.085	3.054	0.29	4.036	0.455	2.681	0.385	0	0	255	1	1	0	0
1381	psme_1_1_020573_624	Psme_SNP_isotig17787_624	64798486	1	259	0.996	0.077	0.355	0.568	0.255	0.9304	0.96	0.96	-0.0647	0.5177	0.7617	0.022	0.015	0.47	0.044	0.991	0.008	0.715	0.1	0.681	0.1	0.588	0.1	20	92	147	0.325449	1	1	1
1382	psme_1_1_020597_1038	Psme_SNP_isotig17812_1038	15807498	0	260	1	0.804	0.196	0	0.098	0.8521	0.8299	0.8299	0.1086	0.2777	0.6864	0.009	0.007	0.624	0.03	0.981	0.022	0.432	0.1	0.518	0.1	0.487	0.1	209	51	0	0.147781	1	1	1
1383	psme_1_1_020598_1507	Psme_SNP_isotig17813_1507	63614506	0	260	1	0.15	0.485	0.365	0.392	0.8514	0.8859	0.8859	0.0164	0.8699	0.6742	0.022	0.022	0.646	0.037	0.972	0.012	0.632	0.1	0.826	0.1	0.886	0.1	39	126	95	0.896495	1	1	1
1384	psme_1_1_020610_96	Psme_SNP_isotig17825_96	52609308	5	255	0.981	0	0.275	0.725	0.137	0.6546	0.4919	0.4919	0.159	0.1118	0.3316	0.04	0.022	0.81	0.049	0.991	0.006	1.806	0.171	2.477	0.242	2.095	0.267	0	70	185	0.00652878	1	1	1
1385	psme_1_1_020617_297	Psme_SNP_isotig17832_297	65719433	0	260	1	0.262	0.45	0.288	0.487	0.9328	0.9617	0.9617	-0.0993	0.3205	0.8852	0.006	0.009	0.536	0.042	0.99	0.009	0.818	0.1	0.878	0.1	0.792	0.1	68	117	75	0.108016	1	1	1
1386	psme_1_1_020632_2940	Psme_SNP_isotig17847_2940	74745404	260	0	0	0	0	0	0	0.5734	0	0	0	0	0.2641	0.032	0.022	0.647	0.104	0.982	0.022	0.035	0.1	0.035	0.1	0.052	0.1					0	0	0
1387	psme_1_1_020647_414	Psme_SNP_isotig17862_414	72633426	0	260	1	0.035	0.238	0.727	0.154	0.9292	0.9592	0.9592	-0.0841	0.4005	1	0.019	0.017	0.545	0.024	0.997	0.006	1.17	0.106	1.329	0.119	1.174	0.1	9	62	189	0.228527	1	1	1
1388	psme_1_1_020648_1108	Psme_SNP_isotig17863_1108	44673471	110	150	0.577	1	0	0	0	0.5536	0.1806	0.1571	0	1	0.2988	0.33	0.087	0.656	0.022	0.983	0.022	0.086	0.1	0.096	0.1	0.122	0.1	150	0	0	1	1	0	0
1389	psme_1_1_020649_1153	Psme_SNP_isotig17865_1153	70803405	2	258	0.992	0.384	0.492	0.124	0.37	0.8577	0.8933	0.8933	0.0557	0.5776	0.588	0.017	0.009	0.554	0.04	0.947	0.027	0.481	0.1	0.554	0.1	0.578	0.1	99	127	32	0.423988	1	1	1
1390	psme_1_1_020657_431	Psme_SNP_isotig17873_431	29807448	1	259	0.996	0.205	0.552	0.243	0.481	0.851	0.8855	0.8855	0.1059	0.2896	0.9574	0.022	0.011	0.652	0.027	0.994	0.009	0.766	0.1	0.996	0.1	1.014	0.1	53	143	63	0.105987	1	1	1
1391	psme_1_1_020664_1060	Psme_SNP_isotig17880_1060	69726486	2	258	0.992	0.903	0.097	0	0.048	0.6134	0.4234	0.4234	0.0482	0.6298	0.2889	0	0.005	0.086	0.024	0.954	0.022	1.833	0.156	1.941	0.194	1.322	0.115	233	25	0	1	1	1	1
1392	psme_1_1_020664_337	Psme_SNP_isotig17880_337	51663449	0	260	1	0	0	1	0	0.7914	0.377	0.377	0	1	1	0.024	0.022	0.492	0.022	0.959	0.007	1.678	0.159	2.131	0.24	1.563	0.154	0	0	260	1	1	0	0
1393	psme_1_1_020675_212	Psme_SNP_isotig17891_212	21801402	1	259	0.996	0	0.05	0.95	0.025	0.6036	0.408	0.408	0.0104	0.917	0.4402	0.023	0.022	0.465	0.024	0.718	0.034	0.199	0.1	0.218	0.1	0.225	0.1	0	13	246	1	1	1	1
1394	psme_1_1_020675_566	Psme_SNP_isotig17891_566	50601496	260	0	0	0	0	0	0	0.5335	0	0	0	0	0.3234	0.021	0.022	0.424	0.102	0.971	0.022	0.033	0.1	0.034	0.1	0.051	0.1					0	0	0
1395	psme_1_1_020679_1529	Psme_SNP_isotig17895_1529	63795478	0	260	1	0	0.023	0.977	0.012	0.7076	0.2938	0.2938	0.0002	0.9987	0.4159	0.022	0.022	0.447	0.022	0.871	0.08	0.557	0.1	0.657	0.1	0.579	0.1	0	6	254	1	1	1	1
1396	psme_1_1_020682_140	Psme_SNP_isotig17898_140	53746441	0	260	1	1	0	0	0	0.8246	0.4143	0.4143	0	1	1	0.018	0.005	0.497	0.022	0.975	0.022	1.387	0.149	1.724	0.195	1.296	0.113	260	0	0	1	1	0	0
1397	psme_1_1_020682_909	Psme_SNP_isotig17898_909	68758419	0	260	1	0	0	1	0	0.8282	0.4184	0.4184	0	1	1	0.025	0.022	0.509	0.022	0.994	0.005	1.389	0.132	1.741	0.196	1.318	0.1	0	0	260	1	1	0	0
1398	psme_1_1_020690_1585	Psme_SNP_isotig17906_1585	33602397	15	245	0.942	0.543	0.457	0	0.229	0.5588	0.3423	0.3423	0.2963	0.003	0.265	0.018	0.008	0.145	0.04	0.957	0.022	1.833	0.144	2.045	0.184	1.413	0.123	133	112	0	8.49817e-08	0	1	0
1399	psme_1_1_020695_1717	Psme_SNP_isotig17911_1717	35747442	16	244	0.938	0.004	0.43	0.566	0.219	0.5622	0.3899	0.3655	0.2569	0.0102	0.1939	0.022	0.022	0.812	0.087	0.994	0.006	1.311	0.124	2.31	0.331	2.004	0.357	1	105	138	8.66353e-06	0	1	0
1400	psme_1_1_020695_4	Psme_SNP_isotig17911_4	18671460	0	260	1	0.662	0.312	0.027	0.183	0.8517	0.8862	0.8862	0.0432	0.6656	0.5827	0.044	0.01	0.653	0.04	0.99	0.018	0.398	0.1	0.48	0.1	0.548	0.1	172	81	7	0.676854	1	1	1
1401	psme_1_1_020711_208	Psme_SNP_isotig17927_208	10777388	260	0	0	0	0	0	0	0.5138	0	0	0	0	0.2733	0.018	0.022	0.363	0.104	0.968	0.022	0.028	0.1	0.028	0.1	0.043	0.1					0	0	0
1402	psme_1_1_020763_698	Psme_SNP_isotig17979_698	37686332	0	260	1	0	0	1	0	0.8259	0.4157	0.4157	0	1	1	0.025	0.022	0.507	0.022	0.989	0.005	1.41	0.134	1.77	0.2	1.336	0.211	0	0	260	1	1	0	0
1403	psme_1_1_020771_1550	Psme_SNP_isotig17987_1550	65682318	23	237	0.912	0.481	0.519	0	0.259	0.564	0.3495	0.3495	0.3504	0.0005	0.2687	0.002	0.007	0.152	0.049	0.958	0.022	1.636	0.151	1.816	0.18	1.281	0.112	114	123	0	4.16827e-10	0	1	0
1404	psme_1_1_020778_154	Psme_SNP_isotig17994_154	70637432	4	256	0.985	0.555	0.445	0	0.223	0.6253	0.4426	0.4426	0.2864	0.0042	0.3537	0.025	0.008	0.211	0.045	0.961	0.022	0.865	0.312	1.723	0.384	1.61	0.14	142	114	0	1.03514e-07	0	1	0
1405	psme_1_1_020780_1964	Psme_SNP_isotig17996_1964	67806393	1	259	0.996	0.077	0.456	0.467	0.305	0.8349	0.8653	0.8653	0.0746	0.4556	0.6632	0.044	0.018	0.664	0.035	0.982	0.013	0.251	0.1	0.317	0.1	0.371	0.1	20	118	121	0.304089	1	1	1
1406	psme_1_1_020785_755	Psme_SNP_isotig18001_755	44601311	4	256	0.985	0	0.168	0.832	0.084	0.665	0.5101	0.5101	0.0913	0.361	0.3029	0.043	0.022	0.868	0.034	0.996	0.008	0.516	0.1	0.602	0.1	0.53	0.1	0	43	213	0.231722	1	1	1
1407	psme_1_1_020794_65	Psme_SNP_isotig18010_65	51605322	0	260	1	0	0	1	0	0.9273	0.5423	0.5423	0	1	1	0.025	0.022	0.505	0.022	0.985	0.008	0.583	0.1	0.689	0.1	0.603	0.1	0	0	260	1	1	0	0
1408	psme_1_1_020797_3486	Psme_SNP_isotig18013_3486	54707348	0	260	1	0.327	0.385	0.288	0.481	0.9384	0.9654	0.9654	-0.2296	0.0217	1	0.006	0.01	0.485	0.03	0.994	0.009	1.076	0.1	1.127	0.1	0.94	0.1	85	100	75	0.000198923	1	1	1
1409	psme_1_1_020803_700	Psme_SNP_isotig18019_700	34624439	0	260	1	1	0	0	0	0.7914	0.3769	0.3769	0	1	0.9727	0.03	0.026	0.503	0.022	0.976	0.022	2.04	0.412	2.576	0.291	1.799	0.157	260	0	0	1	1	0	0
1410	psme_1_1_020813_564	Psme_SNP_isotig18029_564	32754423	0	260	1	1	0	0	0	0.918	0.5301	0.5301	0	1	1	0.007	0.005	0.491	0.022	0.975	0.022	0.825	0.1	1.004	0.113	0.833	0.1	260	0	0	1	1	0	0
1411	psme_1_1_020828_1159	Psme_SNP_isotig18044_1159	61685479	6	254	0.977	0	0.004	0.996	0.002	0.6246	0.227	0.2269	0	1	0.3519	0.021	0.022	0.422	0.022	0.824	0.092	3.885	0.369	5.219	0.589	3.33	0.547	0	1	253	1	1	1	1
1412	psme_1_1_020833_1676	Psme_SNP_isotig18049_1676	23632468	260	0	0	0	0	0	0	0.4483	0	0	0	0	0.5873	0.013	0.022	0.276	0.022	0.539	0.021	3.513	0.333	4.688	0.529	3.041	0.255					0	0	0
1413	psme_1_1_020848_1841	Psme_SNP_isotig18064_1841	52660494	260	0	0	0	0	0	0	0.3417	0	0	0	0	0.5259	0.01	0.006	0.188	0.02	0.413	0.022	1.463	0.118	1.595	0.148	1.484	0.129					0	0	0
1414	psme_1_1_020858_1669	Psme_SNP_isotig18074_1669	18723353	1	259	0.996	0.077	0.456	0.467	0.305	0.7903	0.8004	0.8004	0.0746	0.4556	0.481	0.042	0.017	0.836	0.026	0.997	0.007	0.226	0.1	0.496	0.1	0.666	0.1	20	118	121	0.304089	1	1	1
1415	psme_1_1_020871_317	Psme_SNP_isotig18087_317	38606366	1	259	0.996	0.429	0.432	0.139	0.355	0.9287	0.9588	0.9588	-0.056	0.5757	0.9591	0.006	0.007	0.563	0.028	0.99	0.017	0.933	0.1	1.063	0.1	1.001	0.1	111	112	36	0.415179	1	1	1
1416	psme_1_1_020872_859	Psme_SNP_isotig18088_859	50631385	4	256	0.985	0	0	1	0	0.5807	0.1975	0.1975	0	1	0.4067	0.019	0.022	0.38	0.022	0.741	0.066	2.616	0.248	3.422	0.386	2.332	0.225	0	0	256	1	1	0	0
1417	psme_1_1_020881_93	Psme_SNP_isotig18097_93	15696447	2	258	0.992	0.128	0.484	0.388	0.37	0.9035	0.9391	0.9391	0.0391	0.6961	0.7476	0.008	0.013	0.601	0.044	0.992	0.008	0.711	0.1	0.844	0.1	0.89	0.1	33	125	100	0.594122	1	1	1
1418	psme_1_1_020890_1439	Psme_SNP_isotig18106_1439	61697366	2	258	0.992	0	0.043	0.957	0.021	0.709	0.5888	0.5888	0.005	0.9597	0.3355	0.013	0.022	0.252	0.049	0.981	0.007	1.346	0.128	1.39	0.15	0.701	0.1	0	11	247	1	1	1	1
1419	psme_1_1_020890_905	Psme_SNP_isotig18106_905	32686447	0	260	1	0.008	0.177	0.815	0.096	0.7652	0.7588	0.7588	0.0178	0.8584	0.6388	0.127	0.026	0.532	0.038	0.97	0.014	0.879	0.1	0.915	0.1	0.788	0.1	2	46	212	1	1	1	1
1420	psme_1_1_020895_843	Psme_SNP_isotig18111_843	10698356	1	259	0.996	0.224	0.459	0.317	0.454	0.938	0.9652	0.9652	-0.0731	0.4646	1	0.016	0.011	0.593	0.032	0.993	0.008	0.458	0.1	0.538	0.1	0.554	0.1	58	119	82	0.259219	1	1	1
1421	psme_1_1_020901_605	Psme_SNP_isotig18117_605	47805472	0	260	1	0.008	0.162	0.831	0.088	0.8437	0.8765	0.8765	0.0016	0.9869	0.4381	0.022	0.022	0.641	0.062	0.975	0.014	0.142	0.1	0.181	0.1	0.224	0.1	2	42	216	1	1	1	1
1422	psme_1_1_020914_1157	Psme_SNP_isotig18130_1157	51711469	0	260	1	0.615	0.323	0.062	0.223	0.9315	0.9607	0.9607	-0.0679	0.4969	0.7733	0.013	0.008	0.509	0.044	0.978	0.016	0.568	0.1	0.579	0.1	0.551	0.1	160	84	16	0.283098	1	1	1
1423	psme_1_1_020922_552	Psme_SNP_isotig18138_552	42773352	2	258	0.992	0.527	0.473	0	0.236	0.7154	0.6004	0.6004	0.3096	0.002	0.4042	0.019	0.008	0.375	0.081	0.969	0.022	0.9	0.107	1.1	0.118	0.898	0.1	136	122	0	6.68413e-09	0	1	0
1424	psme_1_1_020923_117	Psme_SNP_isotig18139_117	43618477	0	260	1	0.481	0.412	0.108	0.313	0.9093	0.944	0.944	-0.0438	0.6611	0.9875	0.012	0.009	0.567	0.03	0.987	0.012	0.984	0.1	1.124	0.1	1.04	0.1	125	107	28	0.473315	1	1	1
1425	psme_1_1_020923_1265	Psme_SNP_isotig18139_1265	36632464	0	260	1	0.019	0.238	0.742	0.138	0.904	0.9396	0.9396	-0.0005	0.996	0.7526	0.032	0.019	0.605	0.046	0.996	0.006	0.608	0.1	0.708	0.1	0.705	0.1	5	62	193	1	1	1	1
1426	psme_1_1_020947_1081	Psme_SNP_isotig18163_1081	18618341	0	260	1	0.935	0.058	0.008	0.037	0.834	0.8641	0.8641	-0.1471	0.1413	1	0.04	0.007	0.423	0.023	0.93	0.021	0.961	0.1	1.016	0.1	0.826	0.1	243	15	2	0.0377719	1	1	1
1427	psme_1_1_020947_937	Psme_SNP_isotig18163_937	37684347	10	250	0.962	0.1	0.408	0.492	0.304	0.6453	0.5352	0.4298	-0.0358	0.72	0.3119	0.129	0.031	0.615	0.049	0.912	0.046	1.292	0.122	1.569	0.172	1.533	0.135	25	102	123	0.552688	1	1	1
1428	psme_1_1_020969_1025	Psme_SNP_isotig18185_1025	30779440	0	260	1	0.45	0.446	0.104	0.327	0.8898	0.9269	0.9269	0.0138	0.8904	0.596	0.003	0.009	0.539	0.052	0.961	0.019	0.576	0.1	0.643	0.1	0.648	0.1	117	116	27	0.888473	1	1	1
1429	psme_1_1_020972_3254	Psme_SNP_isotig18188_3254	45654336	4	256	0.985	0	0	1	0	0.7135	0.2991	0.2991	0	1	0.6365	0.022	0.022	0.457	0.022	0.891	0.046	0.978	0.1	1.198	0.135	0.961	0.1	0	0	256	1	1	0	0
1430	psme_1_1_021000_1500	Psme_SNP_isotig18217_1500	13759456	0	260	1	0.688	0.285	0.027	0.169	0.8841	0.9214	0.9214	0.0122	0.9029	0.7901	0.026	0.009	0.625	0.027	0.982	0.018	0.437	0.1	0.519	0.1	0.566	0.1	179	74	7	1	1	1	1
1431	psme_1_1_021000_54	Psme_SNP_isotig18217_54	73701468	8	252	0.969	0.028	0.29	0.683	0.173	0.4956	0.2638	0.2638	0.0141	0.8876	0.2397	0.015	0.022	0.306	0.075	0.652	0.069	0.704	0.1	0.93	0.1	0.971	0.1	7	73	172	1	1	1	1
1432	psme_1_1_021003_919	Psme_SNP_isotig18220_919	16659336	0	260	1	0	0.019	0.981	0.01	0.8215	0.7844	0.7844	0.0001	0.9996	0.9832	0.023	0.022	0.454	0.021	0.999	0.005	1.922	0.182	2.471	0.266	1.785	0.102	0	5	255	1	1	1	1
1433	psme_1_1_021004_2522	Psme_SNP_isotig18221_2522	74666330	0	260	1	0.158	0.477	0.365	0.396	0.9363	0.964	0.964	-0.0032	0.9748	1	0.004	0.01	0.462	0.024	0.984	0.01	1.186	0.1	1.226	0.1	1.002	0.1	41	124	95	1	1	1	1
1434	psme_1_1_021004_642	Psme_SNP_isotig18221_642	27642438	1	259	0.996	0.015	0.251	0.734	0.141	0.919	0.9517	0.9517	0.0365	0.7154	0.989	0.006	0.02	0.529	0.033	0.995	0.006	1.163	0.105	1.299	0.104	1.132	0.1	4	65	190	0.796751	1	1	1
1435	psme_1_1_021005_860	Psme_SNP_isotig18222_860	50675421	0	260	1	0.392	0.469	0.138	0.373	0.9215	0.9536	0.9536	0.0031	0.9753	0.8089	0.011	0.008	0.464	0.048	0.986	0.011	0.921	0.1	0.938	0.1	0.803	0.1	102	122	36	1	1	1	1
1436	psme_1_1_021007_1129	Psme_SNP_isotig18224_1129	11781420	8	252	0.969	0.651	0.349	0	0.175	0.6966	0.5662	0.5661	0.2115	0.0344	0.247	0.029	0.009	0.349	0.121	0.967	0.022	0.689	0.112	0.791	0.122	0.67	0.1	164	88	0	0.000125523	1	1	1
1437	psme_1_1_021010_1156	Psme_SNP_isotig18227_1156	72651356	0	260	1	0.638	0.323	0.038	0.2	0.8226	0.8486	0.8486	0.0096	0.9234	1	0.025	0.007	0.49	0.021	0.988	0.016	1.627	0.1	1.754	0.125	1.424	0.111	166	84	10	1	1	1	1
1438	psme_1_1_021023_492	Psme_SNP_isotig18240_492	74732410	260	0	0	0	0	0	0	0.5723	0	0	0	0	0.3032	0.028	0.022	0.566	0.113	0.978	0.022	0.037	0.1	0.037	0.1	0.055	0.1					0	0	0
1439	psme_1_1_021030_439	Psme_SNP_isotig18247_439	35697352	1	259	0.996	0.019	0.239	0.741	0.139	0.9293	0.9592	0.9592	0.0001	0.999	0.812	0.009	0.019	0.46	0.037	0.99	0.006	1.012	0.1	0.994	0.1	0.826	0.1	5	62	192	1	1	1	1
1440	psme_1_1_021031_1179	Psme_SNP_isotig18248_1179	19719320	0	260	1	1	0	0	0	0.8004	0.3868	0.3868	0	1	1	0.031	0.011	0.504	0.022	0.976	0.022	3.126	0.267	4.016	0.453	2.585	0.226	260	0	0	1	1	0	0
1441	psme_1_1_021032_418	Psme_SNP_isotig18249_418	63654475	0	260	1	0	0	1	0	0.9206	0.5335	0.5335	0	1	1	0.025	0.022	0.508	0.022	0.991	0.006	0.934	0.1	1.14	0.129	0.922	0.1	0	0	260	1	1	0	0
1442	psme_1_1_021051_901	Psme_SNP_isotig18268_901	58633428	0	260	1	0	0.042	0.958	0.021	0.8472	0.823	0.823	0.0049	0.9612	0.8251	0.035	0.022	0.696	0.024	0.977	0.01	0.269	0.1	0.338	0.1	0.427	0.1	0	11	249	1	1	1	1
1443	psme_1_1_021064_193	Psme_SNP_isotig18281_193	50701306	0	260	1	0	0	1	0	0.7849	0.37	0.37	0	1	1	0.024	0.022	0.492	0.022	0.96	0.02	3.081	0.292	4.075	0.46	2.702	0.255	0	0	260	1	1	0	0
1444	psme_1_1_021073_718	Psme_SNP_isotig18290_718	64696494	260	0	0	0	0	0	0	0.3112	0	0	0	0	0.1472	0.466	0.154	0.727	0.022	0.987	0.022	1.826	0.234	2.296	0.259	1.637	0.143					0	0	0
1445	psme_1_1_021080_580	Psme_SNP_isotig18298_580	23741313	0	260	1	0	0	1	0	0.9282	0.5435	0.5435	0	1	1	0.025	0.022	0.507	0.022	0.989	0.007	0.574	0.1	0.679	0.1	0.595	0.1	0	0	260	1	1	0	0
1446	psme_1_1_021080_701	Psme_SNP_isotig18298_701	37712470	0	260	1	1	0	0	0	0.932	0.5485	0.5485	0	1	1	0.012	0.006	0.494	0.022	0.975	0.022	0.538	0.1	0.644	0.1	0.579	0.1	260	0	0	1	1	0	0
1447	psme_1_1_021103_2119	Psme_SNP_isotig18321_2119	47617446	1	259	0.996	0.297	0.498	0.205	0.454	0.8962	0.9327	0.9327	0.0048	0.962	0.9078	0.029	0.015	0.604	0.033	0.99	0.01	0.767	0.1	0.928	0.1	0.909	0.1	77	129	53	1	1	1	1
1448	psme_1_1_021105_2090	Psme_SNP_isotig18323_2090	25664365	0	260	1	0	0	1	0	0.7808	0.3656	0.3656	0	1	0.8427	0.024	0.022	0.494	0.022	0.964	0.033	2.812	0.267	3.696	0.417	2.489	0.247	0	0	260	1	1	0	0
1449	psme_1_1_021108_342	Psme_SNP_isotig18326_342	24777454	0	260	1	0	0.008	0.992	0.004	0.8942	0.8837	0.8837	0	1	1	0.026	0.022	0.517	0.023	0.957	0.015	0.595	0.1	0.739	0.1	0.712	0.1	0	2	258	1	1	1	1
1450	psme_1_1_021112_361	Psme_SNP_isotig18330_361	20687420	0	260	1	1	0	0	0	0.659	0.2529	0.2529	0	1	0.4934	0.14	0.063	0.559	0.022	0.978	0.022	3.09	0.353	3.968	0.448	2.559	0.223	260	0	0	1	1	0	0
1451	psme_1_1_021114_3231	Psme_SNP_isotig18332_3231	26671467	260	0	0	0	0	0	0	0.3804	0	0	0	0	0.1741	0.015	0.022	0.304	0.022	0.594	0.144	2.45	0.232	3.191	0.36	2.198	0.484					0	0	0
1452	psme_1_1_021117_638	Psme_SNP_isotig18335_638	58625305	10	250	0.962	0.488	0.512	0	0.256	0.5938	0.3929	0.3874	0.3441	0.0006	0.3129	0.062	0.009	0.403	0.1	0.97	0.022	0.996	0.197	1.433	0.245	1.196	0.104	122	128	0	2.6549e-10	0	1	0
1453	psme_1_1_021119_579	Psme_SNP_isotig18337_579	13703411	1	259	0.996	0.058	0.375	0.568	0.245	0.925	0.9562	0.9562	0.0119	0.9056	1	0.014	0.015	0.502	0.03	0.991	0.007	1.065	0.1	1.12	0.1	0.965	0.1	15	97	147	1	1	1	1
1454	psme_1_1_021126_2241	Psme_SNP_isotig18344_2241	45761487	2	258	0.992	0.07	0.453	0.477	0.297	0.7445	0.7223	0.7223	0.087	0.3842	0.4055	0.096	0.033	0.394	0.041	0.977	0.01	1.315	0.122	1.123	0.101	0.757	0.1	18	117	123	0.182107	1	1	1
1455	psme_1_1_021126_3032	Psme_SNP_isotig18344_3032	35719358	0	260	1	0	0.046	0.954	0.023	0.8191	0.7807	0.7807	0.0073	0.9418	0.7075	0.04	0.022	0.801	0.022	0.99	0.005	0.733	0.1	1.026	0.103	1.197	0.1	0	12	248	1	1	1	1
1456	psme_1_1_021128_519	Psme_SNP_isotig18346_519	60671468	22	238	0.915	0.08	0.126	0.794	0.143	0.6895	0.6193	0.6193	-0.4852	0	0.3771	0.133	0.049	0.586	0.068	0.952	0.029	0.274	0.1	0.444	0.1	0.374	0.1	19	30	189	1.55794e-10	0	1	0
1457	psme_1_1_021133_154	Psme_SNP_isotig18351_154	63738461	6	254	0.977	1	0	0	0	0.6051	0.2135	0.2135	0	1	0.4695	0.223	0.058	0.602	0.022	0.981	0.022	2.088	0.288	2.639	0.298	1.835	0.16	254	0	0	1	1	0	0
1458	psme_1_1_021143_1236	Psme_SNP_isotig18361_1236	22709475	22	238	0.915	0.155	0.387	0.458	0.349	0.6486	0.5414	0.2883	-0.149	0.1362	0.2392	0.107	0.031	0.701	0.047	0.896	0.034	0.064	0.1	0.111	0.1	0.14	0.1	37	92	109	0.0225784	1	1	1
1459	psme_1_1_021144_1073	Psme_SNP_isotig18362_1073	64663376	1	259	0.996	0.208	0.483	0.309	0.45	0.8565	0.892	0.892	-0.0249	0.8032	0.841	0.069	0.015	0.678	0.028	0.992	0.009	0.32	0.1	0.403	0.1	0.449	0.1	54	125	80	0.706922	1	1	1
1460	psme_1_1_021145_830	Psme_SNP_isotig18363_830	42759348	1	259	0.996	0.355	0.475	0.17	0.407	0.8482	0.8821	0.8821	-0.0164	0.8697	1	0.014	0.008	0.504	0.031	0.992	0.013	1.423	0.1	1.54	0.1	1.287	0.1	92	123	44	0.797479	1	1	1
1461	psme_1_1_021149_1218	Psme_SNP_isotig18367_1218	25722352	0	260	1	0.804	0.185	0.012	0.104	0.8428	0.8754	0.8754	-0.0081	0.9355	1	0	0.005	0.497	0.025	0.996	0.02	1.552	0.107	1.786	0.151	1.386	0.117	209	48	3	0.745366	1	1	1
1462	psme_1_1_021151_1251	Psme_SNP_isotig18369_1251	62713413	0	260	1	0.842	0.146	0.012	0.085	0.9306	0.9601	0.9601	-0.0563	0.5732	1	0.009	0.005	0.424	0.019	0.993	0.02	1.191	0.1	1.181	0.1	0.935	0.1	219	38	3	0.4067	1	1	1
1463	psme_1_1_021153_70	Psme_SNP_isotig18371_70	10727427	21	239	0.919	0	0.004	0.996	0.002	0.5706	0.1912	0.191	0	1	0.2771	0.019	0.022	0.389	0.022	0.759	0.111	2.373	0.225	3.085	0.348	2.136	0.244	0	1	238	1	1	1	1
1464	psme_1_1_021158_966	Psme_SNP_isotig18376_966	72706396	34	226	0.869	0	0.124	0.876	0.062	0.6507	0.4852	0.3428	0.065	0.516	0.2022	0.025	0.022	0.508	0.093	0.858	0.08	0.63	0.1	0.824	0.1	0.873	0.1	0	28	198	1	1	1	1
1465	psme_1_1_021159_1165	Psme_SNP_isotig18377_1165	15797311	0	260	1	0.223	0.519	0.258	0.483	0.8658	0.9025	0.9025	0.0397	0.6913	1	0.033	0.009	0.505	0.023	0.956	0.011	1.177	0.1	1.249	0.1	1.095	0.1	58	135	67	0.61915	1	1	1
1466	psme_1_1_021163_325	Psme_SNP_isotig18381_325	22600323	0	260	1	0.654	0.315	0.031	0.188	0.7939	0.8061	0.8061	0.031	0.7562	0.9678	0.019	0.007	0.45	0.036	0.971	0.018	2.125	0.156	2.302	0.195	1.75	0.137	170	82	8	0.8388	1	1	1
1467	psme_1_1_021164_447	Psme_SNP_isotig18382_447	20609465	2	258	0.992	0.86	0.14	0	0.07	0.7028	0.5776	0.5776	0.0743	0.4574	0.3228	0.006	0.005	0.241	0.068	0.962	0.022	1.433	0.187	1.608	0.249	1.168	0.102	222	36	0	0.61975	1	1	1
1468	psme_1_1_021168_1605	Psme_SNP_isotig18386_1605	65654427	1	259	0.996	0.027	0.278	0.695	0.166	0.9008	0.9368	0.9368	0.0039	0.9691	0.9919	0.019	0.02	0.644	0.03	0.997	0.006	0.59	0.1	0.739	0.1	0.774	0.1	7	72	180	1	1	1	1
1469	psme_1_1_021168_672	Psme_SNP_isotig18386_672	63645309	0	260	1	0.792	0.2	0.008	0.108	0.9074	0.9425	0.9425	0.0406	0.6848	0.9003	0.004	0.006	0.563	0.026	0.99	0.021	0.93	0.1	1.062	0.1	0.974	0.1	206	52	2	0.74906	1	1	1
1470	psme_1_1_021171_726	Psme_SNP_isotig18389_726	33691378	0	260	1	0.027	0.288	0.685	0.171	0.9115	0.9457	0.9457	0.0167	0.8673	1	0.015	0.018	0.57	0.021	0.984	0.006	1.054	0.1	1.228	0.1	1.126	0.1	7	75	178	1	1	1	1
1471	psme_1_1_021174_1145	Psme_SNP_isotig18392_1145	36643302	0	260	1	0	0	1	0	0.7418	0.3257	0.3257	0	1	0.748	0.023	0.022	0.475	0.022	0.927	0.038	2.903	0.275	3.824	0.432	2.561	0.226	0	0	260	1	1	0	0
1472	psme_1_1_021176_1008	Psme_SNP_isotig18394_1008	48803313	1	259	0.996	0.807	0.193	0	0.097	0.8324	0.8012	0.8012	0.1066	0.2863	0.4219	0.013	0.008	0.533	0.083	0.977	0.022	0.651	0.1	0.836	0.102	0.737	0.1	209	50	0	0.144419	1	1	1
1473	psme_1_1_021176_601	Psme_SNP_isotig18394_601	28695460	16	244	0.938	0.156	0.496	0.348	0.404	0.3877	0.1812	0.1804	0.03	0.764	0.2803	0.52	0.046	0.748	0.036	0.993	0.008	2.408	0.226	2.174	0.201	1.832	0.154	38	121	85	0.691179	1	1	1
1474	psme_1_1_021181_51	Psme_SNP_isotig18399_51	52777464	2	258	0.992	0.12	0.504	0.376	0.372	0.7706	0.768	0.6399	0.0783	0.4335	0.3244	0.02	0.013	0.565	0.121	0.985	0.008	0.805	0.108	0.922	0.152	0.817	0.1	31	130	97	0.232626	1	1	1
1475	psme_1_1_021182_5049	Psme_SNP_isotig18400_5049	64644497	1	259	0.996	0.112	0.544	0.344	0.384	0.9019	0.9378	0.9378	0.1505	0.1322	1	0.018	0.013	0.53	0.031	0.982	0.011	0.41	0.1	0.418	0.1	0.411	0.1	29	141	89	0.0182461	1	1	1
1476	psme_1_1_021183_1299	Psme_SNP_isotig18401_1299	40616419	0	260	1	0.55	0.385	0.065	0.258	0.7944	0.8069	0.8069	0.0053	0.9574	0.5313	0.076	0.019	0.696	0.03	0.942	0.017	0.132	0.1	0.197	0.1	0.243	0.1	143	100	17	1	1	1	1
1477	psme_1_1_021187_391	Psme_SNP_isotig18405_391	69695425	0	260	1	1	0	0	0	0.8293	0.4197	0.4197	0	1	1	0.003	0.005	0.489	0.022	0.975	0.022	3.568	0.367	4.609	0.52	2.893	0.252	260	0	0	1	1	0	0
1478	psme_1_1_021189_106	Psme_SNP_isotig18407_106	69758315	0	260	1	0.992	0.008	0	0.004	0.6285	0.4478	0.4478	0	1	0.3643	0.007	0.005	0.104	0.022	0.955	0.022	1.518	0.174	1.711	0.19	1.231	0.107	258	2	0	1	1	1	1
1479	psme_1_1_021195_2238	Psme_SNP_isotig18413_2238	65751445	0	260	1	0.035	0.238	0.727	0.154	0.9119	0.9461	0.9461	-0.0841	0.4005	1	0.019	0.017	0.537	0.024	0.954	0.013	0.415	0.1	0.46	0.1	0.489	0.1	9	62	189	0.228527	1	1	1
1480	psme_1_1_021198_127	Psme_SNP_isotig18416_127	47680316	0	260	1	0.688	0.292	0.019	0.165	0.8783	0.9156	0.9156	0.0588	0.5563	0.9592	0.045	0.009	0.624	0.019	0.991	0.019	0.556	0.1	0.636	0.1	0.645	0.1	179	76	5	0.498683	1	1	1
1481	psme_1_1_021199_799	Psme_SNP_isotig18417_799	41662331	36	224	0.862	0.179	0.469	0.353	0.413	0.6216	0.4028	0.219	-0.0332	0.7399	0.2791	0.152	0.041	0.585	0.052	0.863	0.048	0.063	0.1	0.081	0.1	0.092	0.1	40	105	79	0.679077	1	1	1
1482	psme_1_1_021201_520	Psme_SNP_isotig18419_520	49683413	0	260	1	0.3	0.469	0.231	0.465	0.8278	0.8559	0.8559	-0.057	0.5686	1	0.024	0.009	0.533	0.018	0.989	0.013	1.538	0.1	1.717	0.107	1.416	0.1	78	122	60	0.383057	1	1	1
1483	psme_1_1_021204_996	Psme_SNP_isotig18422_996	18656379	260	0	0	0	0	0	0	0.5528	0	0	0	0	0.2456	0.028	0.022	0.563	0.147	0.978	0.022	0.022	0.1	0.022	0.1	0.035	0.1					0	0	0
1484	psme_1_1_021207_360	Psme_SNP_isotig18425_360	39647377	0	260	1	0.646	0.3	0.054	0.204	0.8874	0.9246	0.9246	-0.0757	0.4488	0.7325	0.007	0.007	0.599	0.038	0.986	0.015	0.735	0.1	0.881	0.1	0.855	0.1	168	78	14	0.249574	1	1	1
1485	psme_1_1_021218_1821	Psme_SNP_isotig18436_1821	55735351	0	260	1	0.008	0.185	0.808	0.1	0.8645	0.9011	0.9011	0.0256	0.7979	1	0.044	0.023	0.677	0.019	0.982	0.009	0.336	0.1	0.459	0.1	0.524	0.1	2	48	210	1	1	1	1
1486	psme_1_1_021220_622	Psme_SNP_isotig18438_622	19708465	0	260	1	0.046	0.308	0.646	0.2	0.9189	0.9516	0.9516	-0.0385	0.7005	1	0.01	0.016	0.545	0.034	0.993	0.006	1.25	0.106	1.398	0.1	1.258	0.1	12	80	168	0.560275	1	1	1
1487	psme_1_1_021221_472	Psme_SNP_isotig18439_472	52684441	1	259	0.996	0.602	0.332	0.066	0.232	0.9431	0.9685	0.9685	-0.0673	0.5013	0.8564	0.021	0.008	0.524	0.039	0.986	0.015	0.383	0.1	0.381	0.1	0.388	0.1	156	86	17	0.294598	1	1	1
1488	psme_1_1_021222_50	Psme_SNP_isotig18440_50	66751466	14	246	0.946	0.455	0.545	0	0.272	0.6122	0.4214	0.4214	0.3743	0.0002	0.3056	0.001	0.007	0.237	0.071	0.962	0.022	1.39	0.167	1.537	0.186	1.119	0.1	112	134	0	1.01805e-11	0	1	0
1489	psme_1_1_021225_1437	Psme_SNP_isotig18443_1437	73784327	1	259	0.996	0	0	1	0	0.5964	0.2076	0.2076	0	1	0.4647	0.019	0.022	0.388	0.022	0.758	0.057	2.006	0.19	2.577	0.291	1.835	0.153	0	0	259	1	1	0	0
1490	psme_1_1_021230_1406	Psme_SNP_isotig18448_1406	56612478	0	260	1	0.042	0.373	0.585	0.229	0.8037	0.8213	0.8213	0.057	0.5685	0.4645	0.007	0.018	0.623	0.075	0.999	0.006	1.246	0.106	1.628	0.21	1.436	0.1	11	97	152	0.481193	1	1	1
1491	psme_1_1_021233_150	Psme_SNP_isotig18451_150	43670481	4	256	0.985	0.543	0.387	0.07	0.264	0.4391	0.229	0.229	-0.0041	0.9676	0.4877	0.487	0.026	0.733	0.025	0.992	0.014	2.624	0.208	2.414	0.215	2.078	0.168	139	99	18	1	1	1	1
1492	psme_1_1_021237_140	Psme_SNP_isotig18455_140	48675371	3	257	0.988	0	0	1	0	0.6466	0.2433	0.2433	0	1	0.5366	0.021	0.022	0.427	0.022	0.832	0.053	0.975	0.1	1.194	0.135	0.959	0.1	0	0	257	1	1	0	0
1493	psme_1_1_021242_983	Psme_SNP_isotig18460_983	11648377	0	260	1	0	0.131	0.869	0.065	0.9128	0.9039	0.9039	0.0691	0.4897	1	0.029	0.022	0.588	0.02	0.995	0.005	0.747	0.1	0.96	0.1	0.927	0.1	0	34	226	0.610317	1	1	1
1494	psme_1_1_021245_699	Psme_SNP_isotig18463_699	70719311	1	259	0.996	0.127	0.432	0.44	0.344	0.8511	0.8856	0.8856	-0.0414	0.6791	0.5134	0.008	0.014	0.56	0.076	0.989	0.007	1.273	0.131	1.485	0.134	1.322	0.1	33	112	114	0.493519	1	1	1
1495	psme_1_1_021250_188	Psme_SNP_isotig18468_188	17614369	0	260	1	0.419	0.492	0.088	0.335	0.8137	0.8361	0.8361	0.1056	0.2911	1	0.004	0.01	0.507	0.021	0.993	0.013	1.576	0.1	1.752	0.107	1.434	0.1	109	128	23	0.124618	1	1	1
1496	psme_1_1_021257_316	Psme_SNP_isotig18475_316	43670366	20	240	0.923	1	0	0	0	0.5992	0.2094	0.2078	0	1	0.2682	0.186	0.126	0.583	0.022	0.98	0.022	1.959	0.462	2.47	0.279	1.737	0.152	240	0	0	1	1	0	0
1497	psme_1_1_021257_494	Psme_SNP_isotig18475_494	18615312	0	260	1	0.227	0.773	0	0.387	0.5898	0.3869	0.2734	0.6301	0	0.3372	0.014	0.01	0.364	0.093	0.968	0.022	1.073	0.218	1.355	0.196	1.076	0.1	59	201	0	3.59269e-30	0	1	0
1498	psme_1_1_021258_544	Psme_SNP_isotig18476_544	27674388	1	259	0.996	0.502	0.405	0.093	0.295	0.8772	0.9145	0.9145	-0.0261	0.7944	0.7857	0.03	0.008	0.63	0.03	0.991	0.016	0.729	0.1	0.898	0.1	0.891	0.1	130	105	24	0.656306	1	1	1
1499	psme_1_1_021259_495	Psme_SNP_isotig18477_495	23672325	13	247	0.95	0.069	0.352	0.579	0.245	0.7541	0.7395	0.6574	-0.0477	0.633	0.2926	0.062	0.022	0.622	0.054	0.897	0.04	0.146	0.1	0.202	0.1	0.269	0.1	17	87	143	0.490681	1	1	1
1500	psme_1_1_021261_222	Psme_SNP_isotig18479_222	44673448	0	260	1	0.292	0.5	0.208	0.458	0.9243	0.9556	0.9556	0.0072	0.9425	0.8597	0.017	0.009	0.513	0.044	0.984	0.011	0.659	0.1	0.668	0.1	0.615	0.1	76	130	54	1	1	1	1
1501	psme_1_1_021266_721	Psme_SNP_isotig18484_721	67673325	0	260	1	0.204	0.558	0.238	0.483	0.8971	0.9335	0.9335	0.1167	0.2431	1	0.01	0.013	0.551	0.03	0.998	0.009	1.057	0.1	1.179	0.1	1.041	0.1	53	145	62	0.0816359	1	1	1
1502	psme_1_1_021267_607	Psme_SNP_isotig18485_607	42650348	1	259	0.996	0.494	0.413	0.093	0.299	0.9119	0.9461	0.9461	-0.0149	0.8815	0.6514	0.018	0.008	0.532	0.054	0.985	0.016	0.628	0.1	0.683	0.1	0.635	0.1	128	107	24	0.882088	1	1	1
1503	psme_1_1_021275_317	Psme_SNP_isotig18493_317	12774440	0	260	1	0.785	0.196	0.019	0.117	0.9493	0.9724	0.9724	-0.0528	0.5976	0.8432	0.019	0.008	0.552	0.033	0.991	0.019	0.406	0.1	0.422	0.1	0.426	0.1	204	51	5	0.368463	1	1	1
1504	psme_1_1_021277_322	Psme_SNP_isotig18495_322	28725434	24	236	0.908	0.233	0.508	0.258	0.487	0.6257	0.4989	0.4497	0.0176	0.8602	0.2626	0.013	0.01	0.443	0.067	0.798	0.068	1.242	0.16	1.486	0.18	1.403	0.144	55	120	61	0.896304	1	1	1
1505	psme_1_1_021282_644	Psme_SNP_isotig18500_644	39687507	1	259	0.996	0	0	1	0	0.7115	0.2973	0.2973	0	1	0.9772	0.022	0.022	0.459	0.022	0.896	0.018	2.264	0.215	2.933	0.331	2.047	0.135	0	0	259	1	1	0	0
1506	psme_1_1_021284_898	Psme_SNP_isotig18502_898	72760488	0	260	1	0.115	0.431	0.454	0.331	0.9358	0.9637	0.9637	-0.027	0.7872	1	0.007	0.012	0.535	0.035	0.993	0.007	0.872	0.1	0.945	0.1	0.847	0.1	30	112	118	0.674949	1	1	1
1507	psme_1_1_021285_1462	Psme_SNP_isotig18503_1462	19733484	260	0	0	0	0	0	0	0.2872	0	0	0	0	0.2251	0.003	0.007	0.189	0.031	0.398	0.062	0.713	0.1	0.797	0.1	0.822	0.1					0	0	0
1508	psme_1_1_021292_1367	Psme_SNP_isotig18510_1367	32807443	0	260	1	0.15	0.535	0.315	0.417	0.8118	0.8332	0.8332	0.0993	0.3207	1	0.011	0.011	0.521	0.023	0.994	0.008	1.554	0.124	1.773	0.128	1.431	0.1	39	139	82	0.126829	1	1	1
1509	psme_1_1_021296_1863	Psme_SNP_isotig18514_1863	60788303	0	260	1	1	0	0	0	0.8688	0.4673	0.4673	0	1	1	0.05	0.008	0.513	0.022	0.976	0.022	0.739	0.1	0.895	0.101	0.759	0.1	260	0	0	1	1	0	0
1510	psme_1_1_021296_89	Psme_SNP_isotig18514_89	40605388	0	260	1	1	0	0	0	0.8949	0.5003	0.5003	0	1	1	0.035	0.006	0.505	0.022	0.976	0.022	0.718	0.1	0.869	0.1	0.74	0.1	260	0	0	1	1	0	0
1511	psme_1_1_021308_124	Psme_SNP_isotig18526_124	59625399	1	259	0.996	0.529	0.378	0.093	0.282	0.6229	0.4938	0.4938	-0.0653	0.5136	0.5013	0.042	0.008	0.462	0.03	0.748	0.027	0.468	0.1	0.6	0.1	0.684	0.1	137	98	24	0.285394	1	1	1
1512	psme_1_1_021310_297	Psme_SNP_isotig18528_297	24708433	0	260	1	0.823	0.154	0.023	0.1	0.8293	0.8579	0.8579	-0.1451	0.1469	0.9861	0.004	0.005	0.49	0.032	0.99	0.018	1.706	0.118	1.917	0.169	1.526	0.126	214	40	6	0.0290368	1	1	1
1513	psme_1_1_021312_1192	Psme_SNP_isotig18530_1192	42796434	3	257	0.988	0	0	1	0	0.6271	0.2288	0.2288	0	1	0.441	0.02	0.022	0.416	0.022	0.812	0.067	2.579	0.245	3.37	0.38	2.302	0.267	0	0	257	1	1	0	0
1514	psme_1_1_021315_769	Psme_SNP_isotig18533_769	23624311	260	0	0	0	0	0	0	0.5654	0	0	0	0	0.3153	0.026	0.022	0.525	0.121	0.976	0.022	0.029	0.1	0.029	0.1	0.044	0.1					0	0	0
1515	psme_1_1_021317_1392	Psme_SNP_isotig18535_1392	34781364	0	260	1	0.154	0.415	0.431	0.362	0.8142	0.8367	0.8367	-0.1002	0.3162	0.8272	0.022	0.011	0.598	0.04	0.994	0.008	1.463	0.121	1.75	0.147	1.547	0.1	40	108	112	0.107865	1	1	1
1516	psme_1_1_021319_409	Psme_SNP_isotig18537_409	41641359	0	260	1	0.027	0.273	0.7	0.163	0.8358	0.8664	0.8664	-0.0015	0.9881	1	0.014	0.018	0.544	0.025	0.997	0.006	1.681	0.153	1.93	0.158	1.616	0.1	7	71	182	1	1	1	1
1517	psme_1_1_021321_119	Psme_SNP_isotig18539_119	58637435	0	260	1	0.55	0.388	0.062	0.256	0.9349	0.9631	0.9631	0.0204	0.8385	1	0.019	0.008	0.574	0.022	0.989	0.016	0.421	0.1	0.453	0.1	0.471	0.1	143	101	16	0.870687	1	1	1
1518	psme_1_1_021322_412	Psme_SNP_isotig18540_412	36684503	0	260	1	0.438	0.431	0.131	0.346	0.8161	0.8395	0.8395	-0.0484	0.6286	1	0.024	0.009	0.485	0.033	0.989	0.011	1.792	0.135	1.938	0.147	1.501	0.106	114	112	34	0.49285	1	1	1
1519	psme_1_1_021323_272	Psme_SNP_isotig18541_272	11638322	2	258	0.992	0.167	0.457	0.376	0.395	0.8992	0.9354	0.9354	-0.0434	0.6646	0.9493	0.025	0.012	0.43	0.031	0.977	0.009	1.217	0.104	1.171	0.112	0.927	0.1	43	118	97	0.515106	1	1	1
1520	psme_1_1_021330_536	Psme_SNP_isotig18548_536	32745488	1	259	0.996	0.923	0.077	0	0.039	0.7098	0.5902	0.5902	0.0342	0.7321	0.5138	0.001	0.005	0.214	0.037	0.961	0.022	1.754	0.189	1.897	0.215	1.311	0.114	239	20	0	1	1	1	1
1521	psme_1_1_021332_950	Psme_SNP_isotig18550_950	57762481	1	259	0.996	0.069	0.49	0.44	0.315	0.8081	0.8279	0.8279	0.1369	0.171	0.978	0.011	0.014	0.534	0.039	0.991	0.007	1.414	0.107	1.598	0.126	1.373	0.1	18	127	114	0.0311896	1	1	1
1522	psme_1_1_021335_332	Psme_SNP_isotig18553_332	25752458	260	0	0	0	0	0	0	0.3481	0	0	0	0	0.1655	0.014	0.022	0.285	0.022	0.555	0.141	0.932	0.1	1.137	0.128	0.92	0.1					0	0	0
1523	psme_1_1_021336_937	Psme_SNP_isotig18554_937	58697406	0	260	1	0.927	0.073	0	0.037	0.8915	0.8806	0.8806	0.0309	0.7574	1	0.011	0.006	0.519	0.023	0.976	0.022	0.69	0.1	0.711	0.1	0.585	0.1	241	19	0	1	1	1	1
1524	psme_1_1_021338_682	Psme_SNP_isotig18556_682	27735484	1	259	0.996	0.178	0.529	0.293	0.442	0.8992	0.9354	0.9354	0.0723	0.4697	1	0.015	0.011	0.448	0.03	0.987	0.009	1.215	0.1	1.231	0.1	0.98	0.1	46	137	76	0.313101	1	1	1
1525	psme_1_1_021341_446	Psme_SNP_isotig18559_446	34637507	1	259	0.996	0.413	0.44	0.147	0.367	0.8599	0.8959	0.8959	-0.0524	0.6	0.6803	0.063	0.011	0.431	0.043	0.978	0.012	0.629	0.1	0.553	0.1	0.428	0.1	107	114	38	0.422362	1	1	1
1526	psme_1_1_021342_805	Psme_SNP_isotig18560_805	11627303	0	260	1	0.8	0.188	0.012	0.106	0.7788	0.7819	0.7819	-0.0037	0.9704	0.7934	0.029	0.007	0.524	0.035	0.967	0.021	2.037	0.204	2.364	0.22	1.91	0.159	208	49	3	1	1	1	1
1527	psme_1_1_021343_1440	Psme_SNP_isotig18561_1440	59797510	0	260	1	0.312	0.481	0.208	0.448	0.9368	0.9644	0.9644	-0.028	0.7796	0.9066	0.01	0.01	0.591	0.033	0.991	0.011	0.422	0.1	0.493	0.1	0.511	0.1	81	125	54	0.706647	1	1	1
1528	psme_1_1_021348_909	Psme_SNP_isotig18566_909	28707353	0	260	1	0	0.004	0.996	0.002	0.9218	0.913	0.913	0	1	1	0.031	0.022	0.612	0.022	0.994	0.006	0.564	0.1	0.708	0.1	0.71	0.1	0	1	259	1	1	1	1
1529	psme_1_1_021349_71	Psme_SNP_isotig18567_71	37660474	0	260	1	0.123	0.423	0.454	0.335	0.8374	0.8685	0.8685	-0.0499	0.6178	1	0.013	0.012	0.513	0.026	0.993	0.008	1.698	0.151	1.877	0.131	1.51	0.1	32	110	118	0.406554	1	1	1
1530	psme_1_1_021351_1587	Psme_SNP_isotig18569_1587	26618310	41	219	0.842	0	0.53	0.47	0.265	0.4932	0.2611	0.2234	0.3602	0.0003	0.1907	0.04	0.022	0.802	0.066	0.973	0.024	2.146	0.204	3.083	0.381	2.73	0.266	0	116	103	1.11119e-09	0	0	0
1531	psme_1_1_021359_1171	Psme_SNP_isotig18577_1171	65714427	0	260	1	0	0.062	0.938	0.031	0.7821	0.7196	0.7196	0.0207	0.8361	0.4804	0.028	0.022	0.559	0.026	0.894	0.043	0.606	0.1	0.79	0.1	0.839	0.1	0	16	244	1	1	1	1
1532	psme_1_1_021360_153	Psme_SNP_isotig18578_153	20733301	18	242	0.931	0.14	0.707	0.153	0.494	0.6755	0.5925	0.2825	0.4134	0	0.2346	0.024	0.012	0.669	0.125	0.987	0.011	0.615	0.1	1.05	0.229	0.967	0.172	34	171	37	1.61471e-10	0	1	0
1533	psme_1_1_021362_147	Psme_SNP_isotig18580_147	24746460	0	260	1	0.588	0.373	0.038	0.225	0.9054	0.9408	0.9408	0.0698	0.4855	0.7365	0.026	0.007	0.562	0.042	0.991	0.017	0.739	0.1	0.793	0.1	0.771	0.1	153	97	10	0.372356	1	1	1
1534	psme_1_1_021363_250	Psme_SNP_isotig18581_250	11644343	260	0	0	0	0	0	0	0.4831	0	0	0	0	0.2097	0.014	0.022	0.275	0.102	0.964	0.022	0.025	0.1	0.025	0.1	0.039	0.1					0	0	0
1535	psme_1_1_021370_554	Psme_SNP_isotig18588_554	44732312	0	260	1	0	0	1	0	0.6703	0.2619	0.2619	0	1	0.7751	0.021	0.022	0.436	0.022	0.85	0.031	0.833	0.1	1.009	0.114	0.832	0.1	0	0	260	1	1	0	0
1536	psme_1_1_021372_416	Psme_SNP_isotig18590_416	73719436	1	259	0.996	0.645	0.317	0.039	0.197	0.9359	0.9638	0.9638	0.001	0.9917	0.7179	0.009	0.007	0.545	0.046	0.995	0.016	0.72	0.1	0.771	0.1	0.723	0.1	167	82	10	1	1	1	1
1537	psme_1_1_021377_366	Psme_SNP_isotig18595_366	13730321	0	260	1	0.096	0.392	0.512	0.292	0.8992	0.9354	0.9354	-0.0518	0.6046	0.858	0.013	0.013	0.606	0.037	0.988	0.007	0.791	0.1	0.957	0.1	0.961	0.1	25	102	133	0.452864	1	1	1
1538	psme_1_1_021381_49	Psme_SNP_isotig18599_49	30710474	0	260	1	0.004	0.112	0.885	0.06	0.8956	0.9322	0.9322	-0.0051	0.9593	0.7394	0.045	0.022	0.585	0.048	0.994	0.007	0.503	0.1	0.494	0.1	0.517	0.1	1	29	230	1	1	1	1
1539	psme_1_1_021382_209	Psme_SNP_isotig18600_209	11684326	0	260	1	0.088	0.396	0.515	0.287	0.8456	0.8789	0.8789	-0.0311	0.7558	1	0.069	0.014	0.669	0.021	0.974	0.009	0.452	0.1	0.607	0.1	0.663	0.1	23	103	134	0.649017	1	1	1
1540	psme_1_1_021382_603	Psme_SNP_isotig18600_603	48622464	260	0	0	0	0	0	0	0.3404	0	0	0	0	0.1981	0.513	0.098	0.75	0.022	0.988	0.022	0.199	0.1	0.228	0.1	0.248	0.1					0	0	0
1541	psme_1_1_021385_1167	Psme_SNP_isotig18603_1167	47636329	260	0	0	0	0	0	0	0.4997	0	0	0	0	0.2307	0.02	0.022	0.397	0.141	0.97	0.022	0.024	0.1	0.024	0.1	0.038	0.1					0	0	0
1542	psme_1_1_021387_1240	Psme_SNP_isotig18605_1240	64678351	1	259	0.996	0.046	0.259	0.695	0.176	0.8187	0.8432	0.8432	-0.1068	0.2854	0.9436	0.019	0.016	0.485	0.033	0.986	0.007	1.704	0.142	1.868	0.144	1.46	0.1	12	67	180	0.0872855	1	1	1
1543	psme_1_1_021387_157	Psme_SNP_isotig18605_157	43695345	0	260	1	0.023	0.215	0.762	0.131	0.8455	0.8787	0.8787	-0.0526	0.5992	0.645	0.039	0.019	0.712	0.036	0.989	0.007	0.447	0.1	0.59	0.1	0.684	0.1	6	56	198	0.409192	1	1	1
1544	psme_1_1_021390_1792	Psme_SNP_isotig18608_1792	61685328	1	259	0.996	0.158	0.498	0.344	0.407	0.7126	0.6632	0.6632	0.0316	0.7522	0.67	0.052	0.017	0.543	0.049	0.95	0.011	1.764	0.146	1.996	0.192	1.73	0.107	41	129	89	0.699474	1	1	1
1545	psme_1_1_021391_1389	Psme_SNP_isotig18609_1389	42612430	0	260	1	0	0	1	0	0.7548	0.3386	0.3386	0	1	0.7998	0.023	0.022	0.474	0.022	0.925	0.034	1.404	0.133	1.762	0.199	1.331	0.1	0	0	260	1	1	0	0
1546	psme_1_1_021392_785	Psme_SNP_isotig18610_785	74791453	0	260	1	0.808	0.181	0.012	0.102	0.817	0.8408	0.8408	-0.0125	0.9002	0.7233	0.064	0.008	0.665	0.022	0.969	0.02	0.924	0.1	1.189	0.1	1.222	0.103	210	47	3	0.736589	1	1	1
1547	psme_1_1_021394_208	Psme_SNP_isotig18612_208	62671485	1	259	0.996	0.792	0.197	0.012	0.11	0.9314	0.9607	0.9607	0.0054	0.9572	0.8159	0.013	0.006	0.525	0.038	0.998	0.02	1.051	0.1	1.122	0.1	1.02	0.1	205	51	3	1	1	1	1
1548	psme_1_1_021402_76	Psme_SNP_isotig18620_76	69630423	1	259	0.996	0.622	0.324	0.054	0.216	0.5698	0.402	0.402	-0.0431	0.6665	0.3679	0.034	0.009	0.435	0.027	0.681	0.04	0.404	0.1	0.549	0.1	0.642	0.1	161	84	14	0.466417	1	1	1
1549	psme_1_1_021403_119	Psme_SNP_isotig18621_119	29712444	2	258	0.992	0.872	0.12	0.008	0.068	0.8763	0.9137	0.9137	-0.0493	0.6219	0.4855	0.004	0.006	0.38	0.072	0.983	0.021	0.678	0.1	0.611	0.1	0.488	0.1	225	31	2	0.324104	1	1	1
1550	psme_1_1_021404_527	Psme_SNP_isotig18622_527	52702339	2	258	0.992	0	0	1	0	0.602	0.2114	0.2114	0	1	0.4312	0.019	0.022	0.397	0.022	0.775	0.065	4.558	0.432	6.189	0.698	3.846	0.508	0	0	258	1	1	0	0
1551	psme_1_1_021405_2243	Psme_SNP_isotig18623_2243	45714406	2	258	0.992	0.81	0.178	0.012	0.101	0.3496	0.1519	0.1519	-0.0162	0.8711	0.4848	0.01	0.005	0.213	0.02	0.416	0.022	1.567	0.1	1.711	0.136	1.751	0.148	209	46	3	0.730082	1	1	1
1552	psme_1_1_021406_1808	Psme_SNP_isotig18624_1808	22669477	1	259	0.996	0.571	0.367	0.062	0.245	0.906	0.9412	0.9412	-0.009	0.9283	0.8714	0.017	0.009	0.517	0.039	0.983	0.014	1.152	0.1	1.277	0.113	1.113	0.1	148	95	16	0.867336	1	1	1
1553	psme_1_1_021409_104	Psme_SNP_isotig18627_104	23658426	0	260	1	0.285	0.512	0.204	0.46	0.7694	0.766	0.766	0.0298	0.7657	1	0.017	0.013	0.372	0.018	0.974	0.013	3.265	0.362	3.568	0.372	2.358	0.206	74	133	53	0.708164	1	1	1
1554	psme_1_1_021410_1621	Psme_SNP_isotig18628_1621	70679342	1	259	0.996	0.054	0.317	0.629	0.212	0.925	0.9562	0.9562	-0.0536	0.5922	0.8093	0.01	0.017	0.546	0.043	0.972	0.01	0.462	0.1	0.516	0.1	0.525	0.1	14	82	163	0.358572	1	1	1
1555	psme_1_1_021414_437	Psme_SNP_isotig18632_437	73804328	260	0	0	0	0	0	0	0.5396	0	0	0	0	0.2617	0.025	0.022	0.504	0.158	0.975	0.022	0.022	0.1	0.021	0.1	0.035	0.1					0	0	0
1556	psme_1_1_021416_1163	Psme_SNP_isotig18634_1163	16700412	0	260	1	0.769	0.204	0.027	0.129	0.9398	0.9663	0.9663	-0.0919	0.358	1	0.009	0.006	0.485	0.025	0.991	0.018	1.013	0.1	1.031	0.1	0.873	0.1	200	53	7	0.160292	1	1	1
1557	psme_1_1_021416_1451	Psme_SNP_isotig18634_1451	36703379	0	260	1	0.815	0.173	0.012	0.098	0.8259	0.8532	0.8532	-0.0217	0.8285	0.9513	0.015	0.005	0.45	0.036	0.988	0.02	1.496	0.118	1.53	0.141	1.185	0.1	212	45	3	0.721613	1	1	1
1558	psme_1_1_021418_444	Psme_SNP_isotig18636_444	45664445	0	260	1	0	0.004	0.996	0.002	0.9199	0.9111	0.9111	0	1	1	0.024	0.022	0.474	0.022	0.993	0.007	0.649	0.1	0.755	0.1	0.616	0.1	0	1	259	1	1	1	1
1559	psme_1_1_021421_448	Psme_SNP_isotig18639_448	44723468	1	259	0.996	0.212	0.444	0.344	0.434	0.5801	0.419	0.419	-0.0964	0.3351	0.5326	0.326	0.024	0.592	0.026	0.987	0.009	2.31	0.198	2.058	0.169	1.57	0.102	55	115	89	0.129288	1	1	1
1560	psme_1_1_021425_984	Psme_SNP_isotig18643_984	52804487	1	259	0.996	0.614	0.344	0.042	0.214	0.8368	0.8677	0.8677	0.0205	0.8378	1	0.002	0.007	0.505	0.028	0.995	0.016	1.481	0.1	1.654	0.109	1.351	0.1	159	89	11	0.854477	1	1	1
1561	psme_1_1_021427_3047	Psme_SNP_isotig18645_3047	55680316	0	260	1	0.012	0.219	0.769	0.121	0.9023	0.9381	0.9381	0.0295	0.7682	1	0.016	0.021	0.62	0.018	0.999	0.005	1.013	0.1	1.27	0.1	1.209	0.1	3	57	200	1	1	1	1
1562	psme_1_1_021429_470	Psme_SNP_isotig18647_470	19657369	1	259	0.996	0.058	0.347	0.595	0.232	0.5146	0.3194	0.3194	-0.0239	0.8113	0.7416	0.006	0.015	0.269	0.017	0.582	0.025	0.965	0.1	1.02	0.1	0.997	0.1	15	90	154	0.726919	1	1	1
1563	psme_1_1_021433_528	Psme_SNP_isotig18651_528	41706415	1	259	0.996	0.656	0.305	0.039	0.191	0.8304	0.8594	0.8594	-0.0135	0.8928	0.4593	0.011	0.007	0.645	0.057	0.981	0.016	0.75	0.1	1.007	0.1	1.039	0.1	170	79	10	0.840653	1	1	1
1564	psme_1_1_021437_2750	Psme_SNP_isotig18655_2750	18716364	0	260	1	0.058	0.358	0.585	0.237	0.9531	0.9746	0.9746	-0.0096	0.9232	1	0.004	0.015	0.559	0.02	0.997	0.006	0.852	0.1	0.955	0.1	0.896	0.1	15	93	152	0.864211	1	1	1
1565	psme_1_1_021437_84	Psme_SNP_isotig18655_84	58806341	0	260	1	0.135	0.45	0.415	0.36	0.8179	0.8421	0.8421	-0.023	0.8182	0.8375	0.023	0.014	0.484	0.041	0.997	0.007	1.785	0.16	1.887	0.171	1.477	0.1	35	117	108	0.688376	1	1	1
1566	psme_1_1_021438_1243	Psme_SNP_isotig18656_1243	62761507	2	258	0.992	0.12	0.481	0.399	0.36	0.7462	0.7253	0.725	0.0424	0.6714	0.4669	0.016	0.016	0.487	0.042	0.9	0.046	0.871	0.1	0.987	0.1	0.948	0.1	31	124	103	0.588983	1	1	1
1567	psme_1_1_021445_414	Psme_SNP_isotig18663_414	36622351	12	248	0.954	0.097	0.363	0.54	0.278	0.6292	0.5052	0.3881	-0.0964	0.3349	0.2574	0.009	0.013	0.402	0.051	0.8	0.103	1.366	0.127	1.515	0.192	1.369	0.205	24	90	134	0.153412	1	1	1
1568	psme_1_1_021450_471	Psme_SNP_isotig18668_471	46734451	0	260	1	0.273	0.515	0.212	0.469	0.8913	0.9283	0.9283	0.0347	0.7287	0.8702	0.024	0.01	0.594	0.033	0.978	0.012	0.716	0.1	0.822	0.1	0.818	0.1	71	134	55	0.619784	1	1	1
1569	psme_1_1_021452_442	Psme_SNP_isotig18670_442	36665329	0	260	1	1	0	0	0	0.8136	0.4016	0.4016	0	1	1	0.019	0.005	0.497	0.022	0.975	0.022	1.714	0.142	2.149	0.242	1.551	0.135	260	0	0	1	1	0	0
1570	psme_1_1_021452_867	Psme_SNP_isotig18670_867	21717414	0	260	1	0	0.027	0.973	0.013	0.9084	0.8994	0.8994	0.0004	0.9968	1	0.029	0.022	0.59	0.024	0.994	0.006	0.713	0.1	0.905	0.1	0.864	0.1	0	7	253	1	1	1	1
1571	psme_1_1_021455_1213	Psme_SNP_isotig18673_1213	38618473	2	258	0.992	0	0.864	0.136	0.432	0.5655	0.3516	0.3516	0.7611	0	0.423	0.023	0.022	0.452	0.079	0.979	0.012	3.029	0.287	3.998	0.53	2.653	0.247	0	223	35	5.6032e-42	0	1	0
1572	psme_1_1_021463_1453	Psme_SNP_isotig18681_1453	42616374	1	259	0.996	0	0	1	0	0.618	0.2223	0.2223	0	1	0.5007	0.02	0.022	0.407	0.022	0.795	0.055	2.09	0.198	2.692	0.304	1.904	0.144	0	0	259	1	1	0	0
1573	psme_1_1_021464_777	Psme_SNP_isotig18682_777	67689504	0	260	1	0.988	0.012	0	0.006	0.8447	0.8194	0.8194	0	1	0.9698	0.005	0.005	0.547	0.022	0.977	0.022	0.917	0.1	1.047	0.115	0.836	0.1	257	3	0	1	1	1	1
1574	psme_1_1_021470_179	Psme_SNP_isotig18688_179	22696478	1	259	0.996	0.027	0.336	0.637	0.195	0.8042	0.8221	0.8221	0.07	0.4838	0.6332	0.042	0.018	0.4	0.038	0.94	0.012	1.3	0.113	1.201	0.102	0.976	0.1	7	87	165	0.324733	1	1	1
1575	psme_1_1_021470_664	Psme_SNP_isotig18688_664	25633460	0	260	1	0.8	0.188	0.012	0.106	0.8762	0.9135	0.9135	-0.0037	0.9704	1	0.01	0.006	0.446	0.026	0.985	0.02	1.377	0.1	1.399	0.114	1.094	0.1	208	49	3	1	1	1	1
1576	psme_1_1_021472_2499	Psme_SNP_isotig18690_2499	28630465	1	259	0.996	0.83	0.166	0.004	0.087	0.815	0.7743	0.7743	0.0463	0.6432	0.3584	0.046	0.011	0.701	0.057	0.985	0.022	0.338	0.1	0.461	0.1	0.471	0.1	215	43	1	0.703536	1	1	1
1577	psme_1_1_021474_133	Psme_SNP_isotig18692_133	53619341	2	258	0.992	0.012	0.12	0.868	0.072	0.5652	0.3946	0.3946	-0.0967	0.3337	0.6152	0.153	0.021	0.441	0.026	0.793	0.032	0.255	0.1	0.268	0.1	0.262	0.1	3	31	224	0.128349	1	1	1
1578	psme_1_1_021474_1955	Psme_SNP_isotig18692_1955	30622320	0	260	1	0	0.165	0.835	0.083	0.8965	0.8863	0.8863	0.0898	0.3693	0.7423	0.029	0.022	0.588	0.045	0.986	0.009	0.459	0.1	0.567	0.1	0.585	0.1	0	43	217	0.232587	1	1	1
1579	psme_1_1_021476_614	Psme_SNP_isotig18694_614	53782382	0	260	1	0.215	0.523	0.262	0.477	0.9174	0.9505	0.9505	0.0484	0.6285	1	0.017	0.015	0.539	0.026	0.994	0.01	1.006	0.1	1.112	0.1	0.995	0.1	56	136	68	0.45872	1	1	1
1580	psme_1_1_021492_228	Psme_SNP_isotig18710_228	59701332	0	260	1	0.012	0.173	0.815	0.098	0.9058	0.9411	0.9411	-0.0217	0.8285	0.6503	0.013	0.02	0.585	0.055	0.989	0.008	0.628	0.1	0.737	0.1	0.73	0.1	3	45	212	0.721613	1	1	1
1581	psme_1_1_021496_784	Psme_SNP_isotig18714_784	68745367	0	260	1	0.573	0.342	0.085	0.256	0.9581	0.9775	0.9775	-0.1009	0.3132	1	0.013	0.007	0.516	0.027	0.984	0.014	0.661	0.1	0.68	0.1	0.628	0.1	149	89	22	0.104583	1	1	1
1582	psme_1_1_021497_165	Psme_SNP_isotig18715_165	46697400	1	259	0.996	0	0	1	0	0.775	0.3594	0.3594	0	1	0.6843	0.024	0.022	0.492	0.022	0.961	0.046	2.091	0.198	2.694	0.304	1.905	0.159	0	0	259	1	1	0	0
1583	psme_1_1_021503_397	Psme_SNP_isotig18721_397	31632425	260	0	0	0	0	0	0	0.5356	0	0	0	0	0.2698	0.024	0.022	0.485	0.148	0.974	0.022	0.024	0.1	0.024	0.1	0.038	0.1					0	0	0
1584	psme_1_1_021508_693	Psme_SNP_isotig18726_693	15629393	0	260	1	0.446	0.438	0.115	0.335	0.9222	0.9541	0.9541	-0.0153	0.878	1	0.036	0.011	0.565	0.024	0.985	0.012	0.764	0.1	0.838	0.1	0.815	0.1	116	114	30	0.782045	1	1	1
1585	psme_1_1_021511_191	Psme_SNP_isotig18729_191	31777399	260	0	0	0	0	0	0	0.2569	0	0	0	0	0.1321	0.406	0.197	0.696	0.022	0.985	0.022	1.666	0.338	2.086	0.235	1.514	0.132					0	0	0
1586	psme_1_1_021517_496	Psme_SNP_isotig18735_496	24774429	1	259	0.996	0.093	0.421	0.486	0.303	0.8128	0.8348	0.8348	-0.0038	0.9697	0.9346	0.015	0.013	0.473	0.036	0.983	0.01	2.167	0.209	2.319	0.213	1.781	0.126	24	109	126	1	1	1	1
1587	psme_1_1_021518_1512	Psme_SNP_isotig18736_1512	26748453	1	259	0.996	0.618	0.313	0.069	0.226	0.8811	0.9184	0.9184	-0.1057	0.2905	0.8635	0.009	0.006	0.404	0.04	0.996	0.015	1.327	0.1	1.266	0.1	0.921	0.1	160	81	18	0.107789	1	1	1
1588	psme_1_1_021519_190	Psme_SNP_isotig18737_190	45615367	1	259	0.996	0.44	0.421	0.139	0.349	0.833	0.8627	0.8627	-0.0743	0.4572	0.4429	0.031	0.012	0.614	0.054	0.947	0.021	0.229	0.1	0.285	0.1	0.332	0.1	114	109	36	0.221965	1	1	1
1589	psme_1_1_021520_1530	Psme_SNP_isotig18738_1530	34680391	0	260	1	0	0	1	0	0.7508	0.3347	0.3347	0	1	0.647	0.023	0.022	0.482	0.022	0.94	0.048	2.435	0.231	3.17	0.358	2.186	0.256	0	0	260	1	1	0	0
1590	psme_1_1_021521_254	Psme_SNP_isotig18739_254	25771448	0	260	1	0	0	1	0	0.601	0.2107	0.2107	0	1	0.463	0.019	0.022	0.391	0.022	0.762	0.058	3.005	0.285	3.968	0.448	2.642	0.263	0	0	260	1	1	0	0
1591	psme_1_1_021526_354	Psme_SNP_isotig18744_354	47659324	0	260	1	0	0	1	0	0.9422	0.5621	0.5621	0	1	1	0.025	0.022	0.511	0.022	0.997	0.006	0.54	0.1	0.636	0.1	0.563	0.1	0	0	260	1	1	0	0
1592	psme_1_1_021532_2434	Psme_SNP_isotig18750_2434	60742470	1	259	0.996	0.595	0.347	0.058	0.232	0.8394	0.8711	0.8711	-0.0239	0.8113	0.7601	0.023	0.006	0.536	0.044	0.981	0.015	1.336	0.112	1.507	0.126	1.346	0.1	154	90	15	0.726919	1	1	1
1593	psme_1_1_021533_122	Psme_SNP_isotig18751_122	62756351	1	259	0.996	0.359	0.475	0.166	0.403	0.827	0.8547	0.8547	-0.0134	0.8932	0.5776	0.061	0.009	0.505	0.068	0.98	0.01	1.107	0.132	1.093	0.111	0.916	0.1	93	123	43	0.897221	1	1	1
1594	psme_1_1_021534_104	Psme_SNP_isotig18752_104	41775430	9	251	0.965	0.343	0.657	0	0.329	0.5234	0.2963	0.2942	0.4896	0	0.2804	0.014	0.008	0.137	0.036	0.957	0.022	3.075	0.273	3.442	0.383	2.144	0.187	86	165	0	7.65891e-19	0	1	0
1595	psme_1_1_021537_151	Psme_SNP_isotig18755_151	70671400	7	253	0.973	0	0.194	0.806	0.097	0.6857	0.5466	0.5466	0.107	0.2845	0.2207	0.041	0.022	0.815	0.079	1	0.005	1.23	0.117	1.694	0.235	1.628	0.188	0	49	204	0.142917	1	1	1
1596	psme_1_1_021538_2206	Psme_SNP_isotig18756_2206	37789474	1	259	0.996	0.861	0.139	0	0.069	0.895	0.8845	0.8845	0.074	0.4594	0.7928	0.018	0.006	0.508	0.037	0.975	0.022	1.292	0.1	1.403	0.117	1.032	0.1	223	36	0	0.619379	1	1	1
1597	psme_1_1_021539_61	Psme_SNP_isotig18757_61	17624410	29	231	0.888	0.004	0.069	0.926	0.039	0.4913	0.2591	0.2515	-0.0644	0.5195	0.1969	0.018	0.022	0.351	0.022	0.685	0.147	0.57	0.1	0.747	0.1	0.721	0.134	1	16	214	0.29128	1	1	1
1598	psme_1_1_021539_861	Psme_SNP_isotig18757_861	58778392	0	260	1	0.981	0.019	0	0.01	0.8539	0.8324	0.8324	0.0001	0.9996	0.789	0.076	0.012	0.553	0.032	0.978	0.022	0.616	0.1	0.647	0.1	0.548	0.1	255	5	0	1	1	1	1
1599	psme_1_1_021543_909	Psme_SNP_isotig18761_909	17667419	0	260	1	0.004	0.058	0.938	0.033	0.8623	0.8985	0.8985	-0.0629	0.5291	0.5846	0.012	0.022	0.592	0.035	0.947	0.025	0.443	0.1	0.538	0.1	0.592	0.1	1	15	244	0.236741	1	1	1
1600	psme_1_1_021544_565	Psme_SNP_isotig18762_565	67621329	11	249	0.958	0.562	0.402	0.036	0.237	0.5089	0.3117	0.3117	0.1106	0.2687	0.3071	0.008	0.008	0.327	0.054	0.645	0.049	1.722	0.206	2.048	0.249	1.891	0.162	140	100	9	0.113066	1	1	1
1601	psme_1_1_021549_114	Psme_SNP_isotig18767_114	53702386	16	244	0.938	0.205	0.439	0.357	0.424	0.5469	0.366	0.2816	-0.1023	0.3063	0.2777	0.011	0.011	0.375	0.05	0.689	0.063	1.13	0.132	1.345	0.148	1.351	0.131	50	107	87	0.116154	1	1	1
1602	psme_1_1_021555_887	Psme_SNP_isotig18773_887	63621378	0	260	1	1	0	0	0	0.8175	0.4061	0.4061	0	1	1	0.009	0.015	0.492	0.022	0.975	0.022	3.018	0.351	3.872	0.437	2.509	0.219	260	0	0	1	1	0	0
1603	psme_1_1_021556_888	Psme_SNP_isotig18774_888	73794309	0	260	1	0.073	0.323	0.604	0.235	0.9102	0.9447	0.9447	-0.1004	0.3153	1	0.022	0.014	0.569	0.025	0.985	0.006	1.119	0.1	1.325	0.1	1.224	0.1	19	84	157	0.11894	1	1	1
1604	psme_1_1_021559_333	Psme_SNP_isotig18777_333	17731421	12	248	0.954	0.036	0.315	0.649	0.194	0.6953	0.6304	0.63	0.0075	0.9402	0.3658	0.116	0.022	0.577	0.039	0.89	0.047	0.291	0.1	0.343	0.1	0.376	0.1	9	78	161	1	1	1	1
1605	psme_1_1_021565_98	Psme_SNP_isotig18783_98	16750335	1	259	0.996	0.645	0.336	0.019	0.187	0.909	0.9438	0.9438	0.1036	0.3004	0.8306	0.005	0.006	0.46	0.04	0.978	0.023	0.747	0.1	0.752	0.1	0.68	0.1	167	87	5	0.149643	1	1	1
1606	psme_1_1_021567_151	Psme_SNP_isotig18785_151	42630380	1	259	0.996	0.127	0.44	0.432	0.347	0.8829	0.9203	0.9203	-0.0294	0.7688	0.7096	0.024	0.013	0.635	0.042	0.992	0.008	0.561	0.1	0.697	0.1	0.72	0.1	33	114	112	0.6809	1	1	1
1607	psme_1_1_021569_717	Psme_SNP_isotig18787_717	62661350	0	260	1	0.196	0.496	0.308	0.444	0.9382	0.9653	0.9653	0.0048	0.9616	0.7184	0.012	0.011	0.493	0.056	0.995	0.01	0.471	0.1	0.468	0.1	0.431	0.1	51	129	80	1	1	1	1
1608	psme_1_1_021570_1819	Psme_SNP_isotig18788_1819	46633479	0	260	1	0	0	1	0	0.761	0.3449	0.3449	0	1	1	0.023	0.022	0.481	0.022	0.938	0.02	2.595	0.246	3.392	0.383	2.314	0.172	0	0	260	1	1	0	0
1609	psme_1_1_021571_320	Psme_SNP_isotig18789_320	26779407	2	258	0.992	0.151	0.5	0.349	0.401	0.667	0.5762	0.5762	0.0407	0.6843	0.501	0.018	0.012	0.455	0.037	0.815	0.035	0.399	0.1	0.462	0.1	0.504	0.1	39	129	90	0.604115	1	1	1
1610	psme_1_1_021572_165	Psme_SNP_isotig18790_165	56766300	0	260	1	0.019	0.131	0.85	0.085	0.8729	0.91	0.91	-0.1553	0.1205	0.9723	0.025	0.02	0.672	0.027	0.991	0.006	0.503	0.1	0.647	0.1	0.708	0.1	5	34	221	0.0248749	1	1	1
1611	psme_1_1_021573_127	Psme_SNP_isotig18791_127	18693487	0	260	1	1	0	0	0	0.8051	0.392	0.392	0	1	1	0.016	0.025	0.496	0.022	0.975	0.022	3.672	0.457	4.748	0.536	2.964	0.259	260	0	0	1	1	0	0
1612	psme_1_1_021573_886	Psme_SNP_isotig18791_886	40640466	1	259	0.996	0.012	0.224	0.764	0.124	0.9143	0.948	0.948	0.034	0.734	0.7711	0.012	0.021	0.534	0.047	0.976	0.009	0.578	0.1	0.632	0.1	0.622	0.1	3	58	198	0.777071	1	1	1
1613	psme_1_1_021574_273	Psme_SNP_isotig18792_273	48683428	0	260	1	1	0	0	0	0.914	0.525	0.525	0	1	1	0.038	0.011	0.507	0.022	0.976	0.022	0.274	0.1	0.319	0.1	0.327	0.1	260	0	0	1	1	0	0
1614	psme_1_1_021575_835	Psme_SNP_isotig18793_835	39769391	1	259	0.996	0.371	0.475	0.154	0.392	0.9155	0.949	0.949	-0.0036	0.9712	0.8529	0.021	0.008	0.565	0.033	0.974	0.015	0.607	0.1	0.67	0.1	0.666	0.1	96	123	40	1	1	1	1
1615	psme_1_1_021576_72	Psme_SNP_isotig18794_72	57716447	0	260	1	0.819	0.173	0.008	0.094	0.9456	0.97	0.97	0.0139	0.8896	0.8424	0.006	0.006	0.554	0.03	0.984	0.021	0.454	0.1	0.495	0.1	0.518	0.1	213	45	2	1	1	1	1
1616	psme_1_1_021579_268	Psme_SNP_isotig18797_268	70740487	0	260	1	0.473	0.427	0.1	0.313	0.857	0.8925	0.8925	-0.0081	0.9355	0.7639	0.077	0.015	0.588	0.038	0.983	0.014	0.501	0.1	0.528	0.1	0.528	0.1	123	111	26	0.885961	1	1	1
1617	psme_1_1_021580_1633	Psme_SNP_isotig18798_1633	55777412	0	260	1	0.754	0.242	0.004	0.125	0.9175	0.9505	0.9505	0.1076	0.2818	1	0.011	0.006	0.512	0.02	0.995	0.022	1.205	0.1	1.299	0.1	1.112	0.1	196	63	1	0.147797	1	1	1
1618	psme_1_1_021582_769	Psme_SNP_isotig18800_769	73666380	10	250	0.962	0.404	0.476	0.12	0.358	0.7158	0.6692	0.4506	0.0355	0.7224	0.2948	0.118	0.048	0.698	0.08	0.977	0.015	0.205	0.1	0.253	0.1	0.302	0.1	101	119	30	0.679648	1	1	1
1619	psme_1_1_021586_656	Psme_SNP_isotig18804_656	22720303	1	259	0.996	0.097	0.39	0.514	0.292	0.7113	0.6608	0.6608	-0.0559	0.576	0.5994	0.034	0.013	0.483	0.028	0.921	0.045	1.858	0.186	2.13	0.193	1.794	0.19	25	101	133	0.368377	1	1	1
1620	psme_1_1_021587_322	Psme_SNP_isotig18805_322	39657384	260	0	0	0	0	0	0	0.3201	0	0	0	0	0.154	0.08	0.022	0.346	0.022	0.611	0.15	1.234	0.117	1.844	0.208	1.687	0.344					0	0	0
1621	psme_1_1_021590_668	Psme_SNP_isotig18808_668	45794493	0	260	1	0.892	0.108	0	0.054	0.7471	0.6578	0.6578	0.0551	0.5818	1	0.015	0.005	0.314	0.023	0.966	0.022	1.729	0.117	1.639	0.15	1.097	0.1	232	28	0	1	1	1	1
1622	psme_1_1_021591_334	Psme_SNP_isotig18809_334	38700382	0	260	1	0.915	0.077	0.008	0.046	0.9036	0.9392	0.9392	-0.1179	0.2383	0.8323	0.007	0.006	0.614	0.023	0.981	0.021	0.609	0.1	0.742	0.1	0.77	0.1	238	20	2	0.0926549	1	1	1
1623	psme_1_1_021601_857	Psme_SNP_isotig18819_857	12772330	3	257	0.988	0.257	0.514	0.23	0.486	0.748	0.7285	0.7285	0.028	0.7795	0.5649	0.162	0.036	0.798	0.026	0.995	0.009	0.678	0.1	1.067	0.1	1.197	0.1	66	132	59	0.708737	1	1	1
1624	psme_1_1_021602_660	Psme_SNP_isotig18820_660	44731480	0	260	1	0.477	0.435	0.088	0.306	0.8483	0.8822	0.8822	0.0237	0.8126	0.567	0.059	0.017	0.547	0.061	0.987	0.017	0.212	0.1	0.208	0.1	0.201	0.1	124	113	23	0.771236	1	1	1
1625	psme_1_1_021604_2887	Psme_SNP_isotig18822_2887	26752312	7	253	0.973	0	0.601	0.399	0.3	0.6003	0.4029	0.3904	0.4294	0	0.3477	0.031	0.022	0.626	0.089	0.969	0.01	2.085	0.198	2.806	0.318	2.178	0.21	0	152	101	4.52167e-15	0	1	0
1626	psme_1_1_021616_75	Psme_SNP_isotig18834_75	57689319	0	260	1	0.654	0.308	0.038	0.192	0.924	0.9554	0.9554	-0.0095	0.9241	1	0.005	0.007	0.571	0.023	0.995	0.016	1.095	0.1	1.261	0.1	1.187	0.1	170	80	10	0.842742	1	1	1
1627	psme_1_1_021618_348	Psme_SNP_isotig18836_348	41615308	1	259	0.996	0.614	0.336	0.05	0.218	0.7049	0.6486	0.6486	-0.0153	0.8786	0.7063	0.03	0.007	0.494	0.026	0.9	0.032	1.59	0.1	1.802	0.134	1.565	0.147	159	87	13	0.855185	1	1	1
1628	psme_1_1_021620_1111	Psme_SNP_isotig18838_1111	55666328	5	255	0.981	1	0	0	0	0.5636	0.1869	0.1869	0	1	0.3151	0.282	0.089	0.632	0.022	0.982	0.022	1.588	0.158	1.985	0.224	1.454	0.127	255	0	0	1	1	0	0
1629	psme_1_1_021627_1559	Psme_SNP_isotig18845_1559	11644449	5	255	0.981	0.278	0.451	0.271	0.496	0.8166	0.8402	0.8402	-0.098	0.3272	0.5434	0.009	0.011	0.486	0.05	0.947	0.034	1.345	0.115	1.477	0.119	1.261	0.101	71	115	69	0.132494	1	1	1
1630	psme_1_1_021635_135	Psme_SNP_isotig18853_135	60655490	0	260	1	0.877	0.115	0.008	0.065	0.7457	0.7245	0.7245	-0.0552	0.5809	0.9227	0.016	0.006	0.504	0.021	0.902	0.022	1.779	0.114	2.05	0.182	1.818	0.155	228	30	2	0.294959	1	1	1
1631	psme_1_1_021635_1708	Psme_SNP_isotig18853_1708	59773494	0	260	1	0	0	1	0	0.9146	0.5257	0.5257	0	1	1	0.025	0.022	0.503	0.022	0.981	0.011	0.594	0.1	0.703	0.1	0.613	0.1	0	0	260	1	1	0	0
1632	psme_1_1_021642_1907	Psme_SNP_isotig18860_1907	55753506	260	0	0	0	0	0	0	0.4549	0	0	0	0	0.1891	0.019	0.022	0.377	0.167	0.969	0.022	0.018	0.1	0.017	0.1	0.029	0.1					0	0	0
1633	psme_1_1_021649_118	Psme_SNP_isotig18867_118	48795332	0	260	1	1	0	0	0	0.9253	0.5397	0.5397	0	1	1	0.003	0.005	0.489	0.022	0.975	0.022	1.175	0.167	1.451	0.164	1.125	0.1	260	0	0	1	1	0	0
1634	psme_1_1_021657_513	Psme_SNP_isotig18875_513	64600503	1	259	0.996	0.17	0.467	0.363	0.403	0.6432	0.5311	0.5311	-0.0295	0.7682	0.6994	0.218	0.037	0.689	0.03	0.98	0.011	1.396	0.134	1.566	0.129	1.502	0.103	44	121	94	0.698357	1	1	1
1635	psme_1_1_021674_1750	Psme_SNP_isotig18892_1750	38655394	0	260	1	0.685	0.3	0.015	0.165	0.8467	0.8803	0.8803	0.0867	0.386	0.8064	0.036	0.008	0.628	0.022	0.966	0.02	0.551	0.1	0.69	0.1	0.752	0.1	178	78	4	0.257533	1	1	1
1636	psme_1_1_021679_121	Psme_SNP_isotig18897_121	62779407	0	260	1	0.35	0.485	0.165	0.408	0.9175	0.9505	0.9505	0.0034	0.9726	1	0.015	0.008	0.521	0.021	0.978	0.011	0.975	0.1	1.062	0.1	0.951	0.1	91	126	43	1	1	1	1
1637	psme_1_1_021684_331	Psme_SNP_isotig18902_331	38731491	1	259	0.996	0.548	0.382	0.069	0.261	0.8453	0.8785	0.8785	-0.0082	0.9348	0.5166	0.01	0.008	0.517	0.05	0.948	0.033	0.847	0.1	0.937	0.1	0.899	0.1	142	99	18	0.872675	1	1	1
1638	psme_1_1_021697_460	Psme_SNP_isotig18915_460	58669443	0	260	1	0.096	0.419	0.485	0.306	0.9317	0.9609	0.9609	-0.0125	0.9003	1	0.036	0.013	0.513	0.033	0.986	0.008	0.771	0.1	0.772	0.1	0.707	0.1	25	109	126	0.88382	1	1	1
1639	psme_1_1_021699_484	Psme_SNP_isotig18917_484	32639491	1	259	0.996	0.27	0.452	0.278	0.496	0.9374	0.9648	0.9648	-0.0965	0.3347	0.9117	0.009	0.011	0.466	0.039	0.994	0.009	1.06	0.1	1.064	0.1	0.896	0.1	70	117	72	0.135532	1	1	1
1640	psme_1_1_021702_299	Psme_SNP_isotig18920_299	30633395	0	260	1	0.631	0.338	0.031	0.2	0.8264	0.8539	0.8539	0.0577	0.564	0.7031	0.006	0.008	0.555	0.03	0.928	0.023	1.08	0.1	1.322	0.1	1.28	0.105	164	88	8	0.439999	1	1	1
1641	psme_1_1_021705_171	Psme_SNP_isotig18923_171	24754463	1	259	0.996	0.008	0.081	0.911	0.048	0.6756	0.5926	0.5926	-0.111	0.2668	0.6049	0.152	0.024	0.574	0.046	0.999	0.005	1.878	0.177	1.783	0.179	1.489	0.1	2	21	236	0.108183	1	1	1
1642	psme_1_1_021710_573	Psme_SNP_isotig18928_573	26715445	1	259	0.996	0.015	0.201	0.784	0.116	0.8053	0.8236	0.8236	-0.0198	0.8432	0.5133	0.054	0.021	0.81	0.03	0.993	0.006	0.287	0.1	0.571	0.1	0.742	0.1	4	52	203	0.7592	1	1	1
1643	psme_1_1_021711_302	Psme_SNP_isotig18929_302	16635399	1	259	0.996	0	0	1	0	0.7541	0.3379	0.3379	0	1	0.7177	0.024	0.022	0.482	0.022	0.941	0.042	3.475	0.33	4.633	0.523	3.012	0.349	0	0	259	1	1	0	0
1644	psme_1_1_021713_2146	Psme_SNP_isotig18931_2146	14701473	0	260	1	0.7	0.269	0.031	0.165	0.8363	0.8671	0.8671	-0.0248	0.8045	1	0.003	0.007	0.507	0.027	0.984	0.017	1.531	0.115	1.757	0.146	1.451	0.116	182	70	8	0.654948	1	1	1
1645	psme_1_1_021714_157	Psme_SNP_isotig18932_157	49620410	0	260	1	0	0	1	0	0.8234	0.4128	0.4128	0	1	1	0.025	0.022	0.508	0.022	0.992	0.005	2.547	0.242	3.325	0.375	2.276	0.197	0	0	260	1	1	0	0
1646	psme_1_1_021717_1538	Psme_SNP_isotig18935_1538	46686442	0	260	1	0.096	0.385	0.519	0.288	0.7865	0.7943	0.7943	-0.0631	0.5283	1	0.038	0.013	0.517	0.03	0.971	0.007	1.76	0.134	1.956	0.14	1.584	0.1	25	100	135	0.294177	1	1	1
1647	psme_1_1_021721_333	Psme_SNP_isotig18939_333	60713335	0	260	1	0.031	0.238	0.731	0.15	0.9135	0.9474	0.9474	-0.0648	0.5167	1	0.045	0.021	0.563	0.019	0.976	0.008	0.729	0.1	0.781	0.1	0.755	0.1	8	62	190	0.326508	1	1	1
1648	psme_1_1_021729_5002	Psme_SNP_isotig18947_5002	60668472	10	250	0.962	0.204	0.512	0.284	0.46	0.7869	0.795	0.795	0.0306	0.7596	0.3855	0.014	0.01	0.44	0.089	0.953	0.044	1.185	0.116	1.138	0.112	0.928	0.1	51	128	71	0.702793	1	1	1
1649	psme_1_1_021730_1581	Psme_SNP_isotig18948_1581	31607454	0	260	1	0.554	0.358	0.088	0.267	0.8476	0.8813	0.8813	-0.0868	0.3852	0.9604	0.019	0.007	0.576	0.025	0.979	0.017	0.7	0.1	0.79	0.1	0.663	0.102	144	93	23	0.156769	1	1	1
1650	psme_1_1_021740_1439	Psme_SNP_isotig18958_1439	31610345	1	259	0.996	0	0.124	0.876	0.062	0.8985	0.8886	0.8886	0.0647	0.5173	0.7304	0.027	0.022	0.544	0.048	0.996	0.005	0.821	0.1	1.037	0.1	0.939	0.1	0	32	227	0.607868	1	1	1
1651	psme_1_1_021740_944	Psme_SNP_isotig18958_944	53700460	0	260	1	0	0	1	0	0.6085	0.2157	0.2157	0	1	0.4969	0.019	0.022	0.394	0.022	0.77	0.053	2.813	0.267	3.697	0.417	2.489	0.248	0	0	260	1	1	0	0
1652	psme_1_1_021745_189	Psme_SNP_isotig18963_189	72722348	0	260	1	0.273	0.473	0.254	0.49	0.8384	0.8699	0.8699	-0.0535	0.5927	0.9341	0.017	0.013	0.646	0.022	0.961	0.012	1.1	0.1	1.494	0.1	1.509	0.1	71	123	66	0.386992	1	1	1
1653	psme_1_1_021750_1788	Psme_SNP_isotig18968_1788	21772332	13	247	0.95	0.012	0.632	0.356	0.328	0.6015	0.4555	0.4428	0.4328	0	0.2858	0.015	0.021	0.658	0.106	0.986	0.009	1.745	0.162	2.559	0.348	2.005	0.241	3	156	88	1.51747e-13	0	1	0
1654	psme_1_1_021757_100	Psme_SNP_isotig18975_100	28638413	0	260	1	0	0.012	0.988	0.006	0.8347	0.8046	0.8046	0	1	1	0.026	0.022	0.513	0.022	0.964	0.007	1.25	0.119	1.604	0.178	1.318	0.112	0	3	257	1	1	1	1
1655	psme_1_1_021757_637	Psme_SNP_isotig18975_637	26621480	1	259	0.996	0	0.147	0.853	0.073	0.7968	0.7445	0.7445	0.0786	0.4319	0.7068	0.018	0.022	0.367	0.027	0.881	0.026	0.48	0.1	0.541	0.1	0.453	0.1	0	38	221	0.375435	1	1	1
1656	psme_1_1_021758_872	Psme_SNP_isotig18976_872	55672497	0	260	1	0	0	1	0	0.9272	0.5422	0.5422	0	1	1	0.025	0.022	0.51	0.022	0.995	0.006	0.716	0.1	0.859	0.1	0.725	0.1	0	0	260	1	1	0	0
1657	psme_1_1_021760_529	Psme_SNP_isotig18978_529	58779492	14	246	0.946	0.008	0.138	0.854	0.077	0.5157	0.3209	0.2854	-0.0302	0.7626	0.2779	0.008	0.021	0.247	0.03	0.582	0.09	0.978	0.1	1.036	0.102	1.159	0.142	2	34	210	0.642506	1	1	1
1658	psme_1_1_021761_408	Psme_SNP_isotig18979_408	16708370	0	260	1	0.008	0.296	0.696	0.156	0.8726	0.9098	0.9098	0.126	0.2077	0.8124	0.021	0.021	0.534	0.042	0.997	0.006	1.209	0.113	1.573	0.3	1.074	0.1	2	77	181	0.0557596	1	1	1
1659	psme_1_1_021763_409	Psme_SNP_isotig18981_409	46640427	1	259	0.996	0.166	0.475	0.359	0.403	0.7337	0.7026	0.7026	-0.0134	0.8932	0.6955	0.02	0.018	0.455	0.033	0.876	0.027	0.92	0.1	0.987	0.1	0.937	0.1	43	123	93	0.897221	1	1	1
1660	psme_1_1_021764_814	Psme_SNP_isotig18982_814	42713411	0	260	1	0	0	1	0	0.7242	0.309	0.309	0	1	0.6409	0.023	0.022	0.469	0.022	0.916	0.047	2.996	0.284	3.955	0.446	2.635	0.284	0	0	260	1	1	0	0
1661	psme_1_1_021776_1485	Psme_SNP_isotig18994_1485	15787374	0	260	1	0	0.015	0.985	0.008	0.6952	0.5638	0.5638	0	0.9999	0.5622	0.038	0.022	0.766	0.022	0.942	0.009	0.78	0.1	1.032	0.112	1.049	0.1	0	4	256	1	1	1	1
1662	psme_1_1_021781_1253	Psme_SNP_isotig18999_1253	45716479	1	259	0.996	0.641	0.336	0.023	0.191	0.8004	0.8162	0.8162	0.0864	0.3875	0.4743	0.008	0.01	0.653	0.047	0.968	0.019	0.596	0.1	0.857	0.1	0.899	0.1	166	87	6	0.2266	1	1	1
1663	psme_1_1_021782_2073	Psme_SNP_isotig19000_2073	34648456	0	260	1	0.177	0.469	0.354	0.412	0.9115	0.9458	0.9458	-0.0312	0.7549	1	0.018	0.015	0.583	0.031	0.997	0.008	1.184	0.1	1.404	0.104	1.259	0.1	46	122	92	0.610116	1	1	1
1664	psme_1_1_021783_257	Psme_SNP_isotig19001_257	50689365	0	260	1	0.092	0.465	0.442	0.325	0.9203	0.9526	0.9526	0.0607	0.5438	1	0.011	0.013	0.538	0.019	0.996	0.007	1.074	0.1	1.173	0.1	1.032	0.1	24	121	115	0.396432	1	1	1
1665	psme_1_1_021790_368	Psme_SNP_isotig19008_368	42768477	0	260	1	0.365	0.469	0.165	0.4	0.8436	0.8764	0.8764	-0.0224	0.8225	1	0.002	0.008	0.447	0.017	0.994	0.01	1.564	0.105	1.62	0.114	1.25	0.1	95	122	43	0.700114	1	1	1
1666	psme_1_1_021791_241	Psme_SNP_isotig19009_241	63727356	1	259	0.996	0.363	0.459	0.178	0.407	0.8415	0.8738	0.8738	-0.0484	0.6284	0.6959	0.057	0.016	0.599	0.034	0.96	0.018	0.873	0.1	1.017	0.1	1.006	0.1	94	119	46	0.441329	1	1	1
1667	psme_1_1_021792_2081	Psme_SNP_isotig19010_2081	32681329	0	260	1	0.492	0.396	0.112	0.31	0.8895	0.9266	0.9266	-0.0733	0.4633	0.868	0.018	0.007	0.534	0.038	0.975	0.013	0.994	0.1	1.114	0.109	1.001	0.1	128	103	29	0.246382	1	1	1
1668	psme_1_1_021794_451	Psme_SNP_isotig19012_451	25710332	7	253	0.973	0.02	0.241	0.739	0.14	0.4165	0.2066	0.2066	-0.0006	0.9951	0.3693	0.505	0.028	0.807	0.038	0.987	0.01	0.39	0.1	0.4	0.1	0.418	0.1	5	61	187	1	1	1	1
1669	psme_1_1_021796_133	Psme_SNP_isotig19014_133	47665363	0	260	1	0.119	0.431	0.45	0.335	0.6675	0.5772	0.5772	-0.0326	0.7443	0.6978	0.012	0.012	0.353	0.019	0.846	0.051	2.348	0.238	2.503	0.229	1.894	0.196	31	112	117	0.58005	1	1	1
1670	psme_1_1_021800_253	Psme_SNP_isotig19018_253	63643477	1	259	0.996	1	0	0	0	0.6337	0.2336	0.214	0	1	0.3402	0.157	0.098	0.568	0.022	0.979	0.022	1.613	0.122	2.017	0.228	1.473	0.129	259	0	0	1	1	0	0
1671	psme_1_1_021809_1802	Psme_SNP_isotig19027_1802	54722449	0	260	1	0.062	0.373	0.565	0.248	0.912	0.9462	0.9462	0	0.9998	0.8949	0.014	0.016	0.597	0.038	0.993	0.007	0.745	0.1	0.854	0.1	0.838	0.1	16	97	147	1	1	1	1
1672	psme_1_1_021810_888	Psme_SNP_isotig19028_888	71679417	6	254	0.977	0	0	1	0	0.8517	0.4463	0.4463	0	1	0.5378	0.023	0.022	0.481	0.022	0.938	0.063	0.435	0.1	0.504	0.1	0.463	0.1	0	0	254	1	1	0	0
1673	psme_1_1_021812_3349	Psme_SNP_isotig19030_3349	69637501	0	260	1	0	0.108	0.892	0.054	0.9117	0.9028	0.9028	0.0551	0.5818	1	0.026	0.022	0.527	0.023	0.983	0.006	0.679	0.1	0.828	0.1	0.735	0.1	0	28	232	1	1	1	1
1674	psme_1_1_021813_619	Psme_SNP_isotig19031_619	15676484	0	260	1	0.458	0.446	0.096	0.319	0.9224	0.9542	0.9542	0.0265	0.7912	1	0.019	0.008	0.505	0.024	0.974	0.013	0.83	0.1	0.843	0.1	0.756	0.1	119	116	25	0.775422	1	1	1
1675	psme_1_1_021818_454	Psme_SNP_isotig19036_454	20746412	1	259	0.996	0.32	0.517	0.162	0.421	0.9029	0.9386	0.9386	0.0613	0.5396	1	0.009	0.008	0.584	0.026	0.996	0.01	0.951	0.1	1.099	0.1	1.037	0.1	83	134	42	0.372815	1	1	1
1676	psme_1_1_021830_1125	Psme_SNP_isotig19048_1125	18621326	0	260	1	0.062	0.362	0.577	0.242	0.898	0.9344	0.9344	-0.0154	0.8777	1	0.023	0.015	0.626	0.024	0.979	0.008	0.448	0.1	0.575	0.1	0.613	0.1	16	94	150	0.865655	1	1	1
1677	psme_1_1_021831_343	Psme_SNP_isotig19049_343	58727395	1	259	0.996	0.467	0.425	0.108	0.32	0.8857	0.923	0.923	-0.0248	0.8038	0.6676	0.012	0.008	0.632	0.041	0.992	0.013	0.401	0.1	0.504	0.1	0.549	0.1	121	110	28	0.670635	1	1	1
1678	psme_1_1_021832_88	Psme_SNP_isotig19050_88	69700300	29	231	0.888	0.19	0.719	0.091	0.45	0.6566	0.5565	0.3632	0.4516	0	0.2395	0.005	0.01	0.355	0.136	0.988	0.014	0.822	0.11	0.925	0.159	0.542	0.1	44	166	21	5.0384e-12	0	1	0
1679	psme_1_1_021833_362	Psme_SNP_isotig19051_362	58790464	0	260	1	0.354	0.473	0.173	0.41	0.8944	0.9312	0.9312	-0.0219	0.8268	0.8548	0.036	0.014	0.604	0.034	0.981	0.01	0.792	0.1	0.897	0.1	0.882	0.1	92	123	45	0.702484	1	1	1
1680	psme_1_1_021840_817	Psme_SNP_isotig19058_817	52731468	1	259	0.996	0.819	0.181	0	0.091	0.6957	0.5646	0.5646	0.0995	0.3196	0.4512	0.02	0.005	0.186	0.032	0.959	0.022	2.227	0.239	2.524	0.266	1.683	0.147	212	47	0	0.242668	1	1	1
1681	psme_1_1_021841_1652	Psme_SNP_isotig19059_1652	34638478	10	250	0.962	0.104	0.472	0.424	0.34	0.3756	0.1714	0.1714	0.0517	0.6052	0.3084	0.569	0.044	0.798	0.03	0.997	0.007	1.838	0.167	1.742	0.148	1.53	0.105	26	118	106	0.481667	1	1	1
1682	psme_1_1_021843_690	Psme_SNP_isotig19061_690	23774499	13	247	0.95	0	0.543	0.457	0.271	0.6054	0.4108	0.4061	0.3722	0.0002	0.3218	0.024	0.022	0.486	0.121	0.972	0.008	1.628	0.154	2	0.28	1.38	0.163	0	134	113	2.12046e-11	0	1	0
1683	psme_1_1_021849_448	Psme_SNP_isotig19067_448	39654428	0	260	1	1	0	0	0	0.9485	0.5704	0.5704	0	1	1	0.01	0.009	0.493	0.022	0.975	0.022	0.369	0.1	0.435	0.1	0.421	0.1	260	0	0	1	1	0	0
1684	psme_1_1_021851_560	Psme_SNP_isotig19069_560	39772488	260	0	0	0	0	0	0	0.243	0	0	0	0	0.1813	0.011	0.022	0.215	0.073	0.502	0.086	0.04	0.1	0.034	0.1	0.034	0.1					0	0	0
1685	psme_1_1_021862_498	Psme_SNP_isotig19080_498	21694454	0	260	1	0.742	0.219	0.038	0.148	0.934	0.9625	0.9625	-0.131	0.1901	1	0.014	0.006	0.47	0.028	0.994	0.016	0.973	0.1	1.001	0.1	0.835	0.1	193	57	10	0.0454874	1	1	1
1686	psme_1_1_021863_1977	Psme_SNP_isotig19081_1977	32648508	20	240	0.923	0.042	0.683	0.275	0.383	0.5416	0.3193	0.2023	0.4454	0	0.2211	0.023	0.022	0.459	0.175	0.996	0.009	1.486	0.141	1.765	0.315	1.164	0.1	10	164	66	9.37353e-13	0	1	0
1687	psme_1_1_021872_665	Psme_SNP_isotig19090_665	50795412	170	90	0.346	0.011	0.244	0.744	0.133	0.9206	0.5335	0.1987	0.0577	0.5641	1	0.024	0.022	0.495	0.022	0.965	0.015	0.398	0.1	0.459	0.1	0.427	0.1	1	22	67	1	1	0	0
1688	psme_1_1_021873_1579	Psme_SNP_isotig19091_1579	65684388	2	258	0.992	0.186	0.531	0.283	0.452	0.6078	0.4667	0.4667	0.0721	0.471	0.446	0.211	0.059	0.617	0.033	0.979	0.009	1.508	0.147	1.518	0.123	1.312	0.1	48	137	73	0.314149	1	1	1
1689	psme_1_1_021875_305	Psme_SNP_isotig19093_305	65790380	0	260	1	0.169	0.396	0.435	0.367	0.9213	0.9534	0.9534	-0.1477	0.1398	0.9855	0.03	0.015	0.589	0.027	0.987	0.013	0.215	0.1	0.23	0.1	0.235	0.1	44	103	113	0.0168444	1	1	1
1690	psme_1_1_021881_742	Psme_SNP_isotig19099_742	61730381	0	260	1	0	0.073	0.927	0.037	0.9196	0.9108	0.9108	0.0309	0.7574	1	0.026	0.022	0.515	0.021	0.99	0.006	0.917	0.1	1.172	0.108	1.05	0.1	0	19	241	1	1	1	1
1691	psme_1_1_021882_311	Psme_SNP_isotig19100_311	43708303	31	229	0.881	0.1	0.568	0.332	0.384	0.5996	0.4523	0.3738	0.1996	0.0459	0.1825	0.049	0.019	0.657	0.163	0.98	0.014	0.424	0.1	0.672	0.1	0.723	0.1	23	130	76	0.00326707	1	1	1
1692	psme_1_1_021886_698	Psme_SNP_isotig19104_698	32700392	1	259	0.996	0.004	0.189	0.807	0.098	0.9229	0.9546	0.9546	0.0656	0.5118	0.8191	0.003	0.022	0.488	0.037	0.993	0.006	1.148	0.109	1.319	0.101	1.095	0.1	1	49	209	0.485021	1	1	1
1693	psme_1_1_021886_699	Psme_SNP_isotig19104_699	37679486	1	259	0.996	0.004	0.189	0.807	0.098	0.9223	0.9541	0.9541	0.0656	0.5118	0.8245	0.002	0.022	0.508	0.039	0.994	0.006	0.961	0.1	1.057	0.1	0.919	0.1	1	49	209	0.485021	1	1	1
1694	psme_1_1_021887_1113	Psme_SNP_isotig19105_1113	11775417	2	258	0.992	0.318	0.523	0.159	0.421	0.5854	0.4279	0.4279	0.0736	0.4616	0.4408	0.084	0.012	0.426	0.032	0.752	0.042	0.815	0.1	0.877	0.1	0.875	0.1	82	135	41	0.306292	1	1	1
1695	psme_1_1_021891_243	Psme_SNP_isotig19109_243	28767322	8	252	0.969	0	0	1	0	0.5589	0.1841	0.1837	0	1	0.3701	0.017	0.022	0.358	0.022	0.699	0.07	3.4	0.323	4.526	0.511	2.952	0.364	0	0	252	1	1	0	0
1696	psme_1_1_021892_1291	Psme_SNP_isotig19110_1291	67626474	1	259	0.996	0.151	0.486	0.363	0.394	0.8191	0.8437	0.8437	0.0189	0.8499	1	0.03	0.017	0.479	0.021	0.994	0.009	1.752	0.13	1.9	0.143	1.474	0.1	39	126	94	0.796003	1	1	1
1697	psme_1_1_021897_1277	Psme_SNP_isotig19115_1277	73722364	0	260	1	0	0.088	0.912	0.044	0.893	0.8822	0.8822	0.0425	0.6707	0.9526	0.032	0.022	0.64	0.031	0.993	0.006	0.514	0.1	0.657	0.1	0.707	0.1	0	23	237	1	1	1	1
1698	psme_1_1_021897_552	Psme_SNP_isotig19115_552	55760305	9	251	0.965	0.657	0.311	0.032	0.187	0.5507	0.3719	0.3719	0.021	0.834	0.3098	0.015	0.007	0.339	0.068	0.716	0.054	1.891	0.254	2.093	0.283	1.817	0.196	165	78	8	0.838168	1	1	1
1699	psme_1_1_021899_407	Psme_SNP_isotig19117_407	25771401	35	225	0.865	1	0	0	0	0.4984	0.1514	0.1513	0	1	0.4921	0.43	0.034	0.708	0.022	0.986	0.022	0.111	0.1	0.125	0.1	0.151	0.1	225	0	0	1	1	0	0
1700	psme_1_1_021899_795	Psme_SNP_isotig19117_795	14806425	0	260	1	0	0.038	0.962	0.019	0.8991	0.8892	0.8892	0.003	0.9761	1	0.032	0.022	0.639	0.023	0.995	0.005	0.572	0.1	0.716	0.1	0.711	0.1	0	10	250	1	1	1	1
1701	psme_1_1_021907_276	Psme_SNP_isotig19125_276	51663340	0	260	1	0.008	0.212	0.781	0.113	0.8195	0.8444	0.8444	0.0515	0.6068	0.9492	0.085	0.022	0.657	0.03	0.991	0.006	1.227	0.114	1.522	0.145	1.443	0.13	2	55	203	0.548464	1	1	1
1702	psme_1_1_021908_229	Psme_SNP_isotig19126_229	20755437	18	242	0.931	0.442	0.541	0.017	0.287	0.6353	0.4591	0.3642	0.3222	0.0013	0.2056	0.004	0.007	0.389	0.18	0.969	0.022	1.117	0.181	1.166	0.24	0.874	0.1	107	131	4	9.60878e-08	0	1	0
1703	psme_1_1_021911_235	Psme_SNP_isotig19129_235	57661401	0	260	1	0	0.065	0.935	0.033	0.8634	0.8454	0.8454	0.0242	0.8086	0.9169	0.022	0.022	0.443	0.024	0.949	0.009	0.998	0.1	1.218	0.13	0.963	0.1	0	17	243	1	1	1	1
1704	psme_1_1_021911_89	Psme_SNP_isotig19129_89	65802407	0	260	1	0.058	0.338	0.604	0.227	0.8706	0.9077	0.9077	-0.0353	0.7239	0.7923	0.059	0.019	0.503	0.037	0.972	0.014	0.348	0.1	0.341	0.1	0.315	0.1	15	88	157	0.595611	1	1	1
1705	psme_1_1_021912_160	Psme_SNP_isotig19130_160	66613476	0	260	1	0.973	0.027	0	0.013	0.8902	0.8789	0.8789	0.0004	0.9968	0.6869	0.016	0.007	0.551	0.04	0.978	0.022	0.615	0.1	0.72	0.1	0.627	0.1	253	7	0	1	1	1	1
1706	psme_1_1_021912_598	Psme_SNP_isotig19130_598	72750445	2	258	0.992	0.256	0.682	0.062	0.403	0.6569	0.557	0.3024	0.4176	0	0.2547	0.004	0.009	0.47	0.174	0.982	0.017	0.796	0.1	1.021	0.134	0.881	0.1	66	176	16	7.76528e-12	0	1	0
1707	psme_1_1_021914_1001	Psme_SNP_isotig19132_1001	67737467	260	0	0	0	0	0	0	0.4332	0	0	0	0	0.3557	0.013	0.022	0.268	0.022	0.524	0.049	2.833	0.269	3.726	0.42	2.506	0.161					0	0	0
1708	psme_1_1_021917_150	Psme_SNP_isotig19135_150	56746372	34	226	0.869	0.053	0.19	0.757	0.148	0.3489	0.1514	0.1514	-0.2465	0.0137	0.2777	0.004	0.015	0.247	0.032	0.449	0.041	1.649	0.152	1.861	0.211	1.879	0.148	12	43	171	0.000694912	1	1	1
1709	psme_1_1_021918_402	Psme_SNP_isotig19136_402	51704326	4	256	0.985	0.137	0.457	0.406	0.365	0.7194	0.676	0.676	-0.0143	0.886	0.4609	0.128	0.038	0.584	0.059	0.951	0.021	1.14	0.108	1.229	0.122	1.097	0.1	35	117	104	0.789169	1	1	1
1710	psme_1_1_021920_2065	Psme_SNP_isotig19138_2065	33674410	0	260	1	1	0	0	0	0.5991	0.2094	0.2094	0	1	0.393	0.222	0.074	0.601	0.022	0.981	0.022	2.453	0.298	3.121	0.352	2.103	0.184	260	0	0	1	1	0	0
1711	psme_1_1_021924_2507	Psme_SNP_isotig19142_2507	11768446	1	259	0.996	0.201	0.486	0.313	0.444	0.902	0.9378	0.9378	-0.0147	0.8833	0.8177	0.016	0.01	0.601	0.038	0.984	0.009	0.705	0.1	0.833	0.1	0.835	0.1	52	126	81	0.802285	1	1	1
1712	psme_1_1_021925_43	Psme_SNP_isotig19143_43	21607340	1	259	0.996	0.425	0.486	0.089	0.332	0.8598	0.8957	0.8957	0.0967	0.3334	0.8858	0.008	0.008	0.51	0.041	0.986	0.013	1.326	0.1	1.451	0.1	1.223	0.1	110	126	23	0.16045	1	1	1
1713	psme_1_1_021929_207	Psme_SNP_isotig19147_207	63751360	1	259	0.996	0.097	0.417	0.486	0.305	0.7667	0.7613	0.7613	-0.0165	0.8693	0.4816	0.029	0.014	0.608	0.031	0.891	0.028	0.774	0.1	1.102	0.1	1.213	0.1	25	108	126	0.770842	1	1	1
1714	psme_1_1_021932_354	Psme_SNP_isotig19150_354	46642321	0	260	1	0.038	0.277	0.685	0.177	0.9444	0.9693	0.9693	-0.0492	0.623	1	0.004	0.017	0.478	0.021	0.994	0.006	1.097	0.1	1.14	0.1	0.956	0.1	10	72	178	0.398474	1	1	1
1715	psme_1_1_021933_258	Psme_SNP_isotig19151_258	39601302	0	260	1	0.819	0.177	0.004	0.092	0.817	0.7774	0.7774	0.0557	0.5778	0.3816	0.024	0.009	0.74	0.042	0.987	0.022	0.303	0.1	0.454	0.1	0.487	0.1	213	46	1	0.707031	1	1	1
1716	psme_1_1_021936_1256	Psme_SNP_isotig19154_1256	21723357	0	260	1	0	0	1	0	0.6857	0.2747	0.2747	0	1	0.7052	0.022	0.022	0.449	0.022	0.876	0.038	2.411	0.229	3.136	0.354	2.166	0.202	0	0	260	1	1	0	0
1717	psme_1_1_021939_297	Psme_SNP_isotig19157_297	30733503	0	260	1	0.023	0.215	0.762	0.131	0.877	0.9144	0.9144	-0.0526	0.5992	1	0.04	0.021	0.67	0.022	0.991	0.007	0.603	0.1	0.763	0.1	0.836	0.1	6	56	198	0.409192	1	1	1
1718	psme_1_1_021943_195	Psme_SNP_isotig19161_195	18724430	1	259	0.996	0.293	0.498	0.208	0.458	0.9245	0.9558	0.9558	0.0034	0.973	0.768	0.004	0.01	0.564	0.044	0.99	0.012	0.543	0.1	0.595	0.1	0.578	0.1	76	129	54	1	1	1	1
1719	psme_1_1_021945_399	Psme_SNP_isotig19163_399	15624412	0	260	1	0.742	0.242	0.015	0.137	0.7703	0.7676	0.7676	0.0276	0.7823	0.6819	0.005	0.005	0.383	0.05	0.981	0.02	1.789	0.213	1.846	0.207	1.302	0.106	193	63	4	0.797066	1	1	1
1720	psme_1_1_021947_366	Psme_SNP_isotig19165_366	64727396	0	260	1	0.996	0.004	0	0.002	0.8783	0.8647	0.8647	0	1	0.8286	0.002	0.005	0.61	0.022	0.98	0.022	0.523	0.1	0.722	0.1	0.678	0.1	259	1	0	1	1	1	1
1721	psme_1_1_021948_56	Psme_SNP_isotig19166_56	41753460	0	260	1	0.658	0.312	0.031	0.187	0.924	0.9554	0.9554	0.0265	0.7907	0.91	0.007	0.007	0.582	0.026	0.988	0.019	0.63	0.1	0.724	0.1	0.716	0.1	171	81	8	0.838188	1	1	1
1722	psme_1_1_021951_2034	Psme_SNP_isotig19169_2034	43645421	1	259	0.996	0.865	0.135	0	0.068	0.7336	0.6335	0.6335	0.0717	0.4735	0.4867	0.021	0.005	0.393	0.071	0.97	0.022	1.813	0.259	1.808	0.251	1.215	0.106	224	35	0	0.614163	1	1	1
1723	psme_1_1_021952_146	Psme_SNP_isotig19170_146	60777504	1	259	0.996	0.297	0.44	0.263	0.483	0.9331	0.9619	0.9619	-0.1186	0.2355	1	0.002	0.01	0.521	0.034	0.996	0.009	0.998	0.1	1.08	0.1	0.944	0.1	77	114	68	0.0618613	1	1	1
1724	psme_1_1_021961_230	Psme_SNP_isotig19179_230	35742396	39	221	0.85	0.095	0.335	0.57	0.262	0.4944	0.2926	0.2464	-0.1351	0.1768	0.2044	0.005	0.015	0.268	0.058	0.621	0.115	0.791	0.1	0.86	0.121	0.813	0.1	21	74	126	0.0546507	1	0	0
1725	psme_1_1_021962_291	Psme_SNP_isotig19180_291	31689377	0	260	1	0.004	0.031	0.965	0.019	0.9498	0.9726	0.9726	-0.0282	0.7779	1	0.011	0.022	0.546	0.021	0.997	0.005	1.055	0.1	1.088	0.112	0.964	0.1	1	8	251	0.08438	1	1	1
1726	psme_1_1_021964_1748	Psme_SNP_isotig19182_1748	59754348	34	226	0.869	0.027	0.301	0.673	0.177	0.581	0.4205	0.3271	0.0328	0.743	0.2432	0.009	0.018	0.405	0.065	0.78	0.089	0.781	0.1	0.915	0.108	0.897	0.1	6	68	152	0.81931	1	1	1
1727	psme_1_1_021965_140	Psme_SNP_isotig19183_140	20787446	0	260	1	0.077	0.546	0.377	0.35	0.7985	0.8134	0.8134	0.2003	0.0451	0.829	0.064	0.024	0.69	0.028	0.99	0.008	0.417	0.1	0.555	0.1	0.628	0.1	20	142	98	0.00161506	1	1	1
1728	psme_1_1_021966_718	Psme_SNP_isotig19184_718	37675477	8	252	0.969	0	0	1	0	0.5635	0.1869	0.1869	0	1	0.422	0.018	0.022	0.362	0.022	0.706	0.059	2.601	0.247	3.4	0.384	2.319	0.274	0	0	252	1	1	0	0
1729	psme_1_1_021972_538	Psme_SNP_isotig19190_538	61689432	0	260	1	0.077	0.431	0.492	0.292	0.8266	0.8542	0.8542	0.0412	0.6804	1	0.07	0.021	0.543	0.026	0.962	0.009	1.009	0.1	1.087	0.1	0.998	0.1	20	112	128	0.552067	1	1	1
1730	psme_1_1_021973_1030	Psme_SNP_isotig19191_1030	63785438	1	259	0.996	0.073	0.398	0.529	0.272	0.9375	0.9649	0.9649	0.0037	0.9704	0.901	0.019	0.014	0.482	0.037	0.98	0.012	0.449	0.1	0.433	0.1	0.4	0.1	19	103	137	1	1	1	1
1731	psme_1_1_021973_39	Psme_SNP_isotig19191_39	52793444	0	260	1	0	0	1	0	0.9272	0.5422	0.5422	0	1	1	0.025	0.022	0.51	0.022	0.996	0.006	1.009	0.1	1.239	0.14	0.988	0.1	0	0	260	1	1	0	0
1732	psme_1_1_021974_241	Psme_SNP_isotig19192_241	73746335	3	257	0.988	0.339	0.541	0.121	0.391	0.3476	0.1505	0.1505	0.1356	0.175	0.4096	0.639	0.031	0.834	0.016	0.978	0.012	1.476	0.1	1.449	0.1	1.426	0.1	87	139	31	0.0362142	1	1	1
1733	psme_1_1_021975_201	Psme_SNP_isotig19193_201	59680465	23	237	0.912	0.468	0.291	0.241	0.386	0.7534	0.7383	0.6812	-0.3858	0.0001	0.3028	0.042	0.042	0.527	0.119	0.987	0.012	0.556	0.114	0.694	0.1	0.464	0.1	111	69	57	4.42197e-09	0	1	0
1734	psme_1_1_021976_520	Psme_SNP_isotig19194_520	49647504	260	0	0	0	0	0	0	0.4483	0	0	0	0	0.5857	0.013	0.022	0.275	0.022	0.537	0.019	1.028	0.1	1.264	0.143	1.005	0.1					0	0	0
1735	psme_1_1_021982_401	Psme_SNP_isotig19200_401	54640434	0	260	1	1	0	0	0	0.8848	0.4874	0.4874	0	1	1	0.041	0.008	0.508	0.022	0.976	0.022	0.808	0.1	0.983	0.111	0.818	0.1	260	0	0	1	1	0	0
1736	psme_1_1_021988_1619	Psme_SNP_isotig19206_1619	11790303	6	254	0.977	0	0.004	0.996	0.002	0.5161	0.1604	0.1604	0	1	0.5015	0.015	0.022	0.314	0.022	0.613	0.037	1.917	0.182	2.455	0.277	1.762	0.1	0	1	253	1	1	1	1
1737	psme_1_1_021993_336	Psme_SNP_isotig19211_336	37715355	32	228	0.877	0	0.018	0.982	0.009	0.5917	0.2045	0.2036	0	0.9997	0.2229	0.02	0.022	0.418	0.022	0.816	0.156	2.345	0.222	3.045	0.344	2.113	0.419	0	4	224	1	1	1	1
1738	psme_1_1_022005_535	Psme_SNP_isotig19223_535	65711421	0	260	1	0.673	0.308	0.019	0.173	0.8995	0.9357	0.9357	0.0749	0.4537	0.9024	0.009	0.006	0.558	0.028	0.986	0.019	0.898	0.1	1.014	0.1	0.96	0.1	175	80	5	0.282949	1	1	1
1739	psme_1_1_022008_3065	Psme_SNP_isotig19226_3065	69691477	0	260	1	0	0.004	0.996	0.002	0.9176	0.9088	0.9088	0	1	1	0.027	0.022	0.534	0.022	0.989	0.007	0.973	0.1	1.228	0.139	1.055	0.1	0	1	259	1	1	1	1
1740	psme_1_1_022008_590	Psme_SNP_isotig19226_590	65640308	0	260	1	0.923	0.073	0.004	0.04	0.7447	0.7227	0.7227	-0.0502	0.6156	1	0.031	0.006	0.373	0.024	0.925	0.022	1.512	0.101	1.667	0.155	1.251	0.109	240	19	1	0.343307	1	1	1
1741	psme_1_1_022011_267	Psme_SNP_isotig19229_267	74756477	1	259	0.996	0.61	0.313	0.077	0.234	0.849	0.8831	0.8831	-0.1265	0.2057	0.4835	0.026	0.012	0.658	0.05	0.986	0.018	0.516	0.1	0.665	0.1	0.72	0.1	158	81	20	0.0545061	1	1	1
1742	psme_1_1_022015_1511	Psme_SNP_isotig19233_1511	29788485	1	259	0.996	0.035	0.313	0.653	0.191	0.6964	0.6324	0.6324	0.0115	0.9085	0.5533	0.042	0.017	0.311	0.032	0.929	0.012	1.799	0.163	1.631	0.178	1.075	0.1	9	81	169	1	1	1	1
1743	psme_1_1_022019_371	Psme_SNP_isotig19237_371	20617414	0	260	1	0	0	1	0	0.7972	0.3833	0.3833	0	1	1	0.024	0.022	0.496	0.022	0.968	0.014	2.234	0.212	2.891	0.326	2.022	0.227	0	0	260	1	1	0	0
1744	psme_1_1_022022_212	Psme_SNP_isotig19240_212	28626310	1	259	0.996	0.081	0.471	0.448	0.317	0.8703	0.9073	0.9073	0.0885	0.376	0.8156	0.027	0.014	0.572	0.043	0.986	0.008	0.78	0.1	0.907	0.1	0.87	0.1	21	122	116	0.195838	1	1	1
1745	psme_1_1_022031_756	Psme_SNP_isotig19249_756	29719392	0	260	1	0.119	0.469	0.412	0.354	0.8334	0.8633	0.8633	0.0261	0.7938	1	0.005	0.013	0.521	0.022	0.99	0.009	1.515	0.115	1.716	0.118	1.433	0.1	31	122	107	0.786109	1	1	1
1746	psme_1_1_022033_611	Psme_SNP_isotig19251_611	36684393	1	259	0.996	0.807	0.178	0.015	0.104	0.932	0.9611	0.9611	-0.0489	0.6245	0.9663	0.008	0.006	0.451	0.035	0.979	0.02	1.021	0.1	1.011	0.1	0.849	0.1	209	46	4	0.497255	1	1	1
1747	psme_1_1_022033_764	Psme_SNP_isotig19251_764	48617426	1	259	0.996	0.444	0.44	0.116	0.336	0.9533	0.9747	0.9747	-0.0134	0.8931	0.9636	0.016	0.009	0.529	0.036	0.992	0.012	0.689	0.1	0.716	0.1	0.672	0.1	115	114	30	0.889152	1	1	1
1748	psme_1_1_022035_152	Psme_SNP_isotig19253_152	65607337	260	0	0	0	0	0	0	0.3902	0	0	0	0	0.5268	0.012	0.022	0.248	0.022	0.483	0.017	1.305	0.124	1.629	0.184	1.246	0.1					0	0	0
1749	psme_1_1_022036_1266	Psme_SNP_isotig19254_1266	70797462	0	260	1	0.988	0.008	0.004	0.008	0.8211	0.8466	0.8466	-0.0009	0.9926	1	0.023	0.005	0.513	0.022	0.985	0.022	1.948	0.129	2.379	0.264	1.803	0.157	257	2	1	0.0115495	1	1	1
1750	psme_1_1_022036_367	Psme_SNP_isotig19254_367	43802492	0	260	1	0.758	0.235	0.008	0.125	0.7443	0.7219	0.7219	0.0725	0.4685	0.8719	0.031	0.006	0.318	0.027	0.912	0.022	1.297	0.103	1.248	0.107	0.876	0.1	197	61	2	0.391913	1	1	1
1751	psme_1_1_022040_851	Psme_SNP_isotig19258_851	45606302	0	260	1	0	0	1	0	0.803	0.3897	0.3897	0	1	0.6928	0.023	0.022	0.475	0.022	0.927	0.043	0.798	0.1	0.964	0.109	0.8	0.106	0	0	260	1	1	0	0
1752	psme_1_1_022042_719	Psme_SNP_isotig19260_719	54766416	5	255	0.981	0.435	0.416	0.149	0.357	0.5266	0.3362	0.3362	-0.0944	0.3451	0.4743	0.358	0.034	0.634	0.024	0.97	0.011	2.618	0.201	2.43	0.188	1.98	0.148	111	106	38	0.134393	1	1	1
1753	psme_1_1_022044_403	Psme_SNP_isotig19262_403	35671414	9	251	0.965	1	0	0	0	0.5501	0.179	0.179	0	1	0.4087	0.336	0.057	0.66	0.022	0.983	0.022	1.486	0.184	1.853	0.209	1.374	0.12	251	0	0	1	1	0	0
1754	psme_1_1_022046_305	Psme_SNP_isotig19264_305	67650379	1	259	0.996	0.131	0.467	0.402	0.365	0.8932	0.93	0.93	0.008	0.9363	1	0.026	0.012	0.61	0.024	0.99	0.008	0.981	0.1	1.17	0.1	1.133	0.1	34	121	104	1	1	1	1
1755	psme_1_1_022050_546	Psme_SNP_isotig19268_546	43652337	0	260	1	0.931	0.069	0	0.035	0.7747	0.7067	0.7067	0.0276	0.7823	0.6758	0.013	0.007	0.628	0.03	0.981	0.022	0.701	0.1	0.826	0.1	0.702	0.1	242	18	0	1	1	1	1
1756	psme_1_1_022052_346	Psme_SNP_isotig19270_346	33622407	0	260	1	0.227	0.508	0.265	0.481	0.8259	0.8532	0.8532	0.0169	0.8659	0.5986	0.078	0.018	0.626	0.046	0.972	0.012	0.327	0.1	0.385	0.1	0.411	0.1	59	132	69	0.901082	1	1	1
1757	psme_1_1_022053_1585	Psme_SNP_isotig19271_1585	30804413	0	260	1	0	0	1	0	0.8234	0.4128	0.4128	0	1	1	0.025	0.022	0.509	0.022	0.994	0.005	1.699	0.161	2.159	0.244	1.58	0.103	0	0	260	1	1	0	0
1758	psme_1_1_022053_452	Psme_SNP_isotig19271_452	38754502	1	259	0.996	0.849	0.143	0.008	0.079	0.8854	0.9227	0.9227	-0.0199	0.8423	0.5702	0.008	0.006	0.614	0.044	0.988	0.021	0.513	0.1	0.626	0.1	0.679	0.1	220	37	2	0.664541	1	1	1
1759	psme_1_1_022057_742	Psme_SNP_isotig19275_742	13724427	0	260	1	0.004	0.065	0.931	0.037	0.966	0.9819	0.9819	-0.0581	0.5612	1	0.001	0.022	0.542	0.025	0.989	0.009	0.349	0.1	0.341	0.1	0.354	0.1	1	17	242	0.28898	1	1	1
1760	psme_1_1_022059_621	Psme_SNP_isotig19277_621	30717428	1	259	0.996	0.054	0.417	0.529	0.263	0.8819	0.9192	0.9192	0.0768	0.4423	0.6407	0.012	0.017	0.61	0.053	0.995	0.008	0.483	0.1	0.571	0.1	0.614	0.1	14	108	137	0.26233	1	1	1
1761	psme_1_1_022063_491	Psme_SNP_isotig19281_491	23805498	1	259	0.996	0.073	0.375	0.552	0.261	0.8052	0.8235	0.8235	-0.0282	0.7778	0.9457	0.015	0.015	0.421	0.028	0.983	0.007	2.688	0.314	2.898	0.23	2.042	0.13	19	97	143	0.630696	1	1	1
1762	psme_1_1_022064_1498	Psme_SNP_isotig19282_1498	53693378	0	260	1	0.877	0.119	0.004	0.063	0.9125	0.9466	0.9466	0.003	0.976	1	0.011	0.005	0.571	0.019	0.989	0.022	1.124	0.1	1.292	0.112	1.197	0.104	228	31	1	1	1	1	1
1763	psme_1_1_022064_39	Psme_SNP_isotig19282_39	31650467	0	260	1	0	0	1	0	0.9206	0.5335	0.5335	0	1	1	0.025	0.022	0.509	0.022	0.994	0.005	1.091	0.104	1.346	0.152	1.06	0.1	0	0	260	1	1	0	0
1764	psme_1_1_022066_1119	Psme_SNP_isotig19284_1119	69795478	1	259	0.996	0.228	0.56	0.212	0.492	0.7214	0.6798	0.6798	0.12	0.2303	0.5956	0.019	0.009	0.354	0.047	0.981	0.01	2.005	0.132	1.879	0.139	1.265	0.1	59	145	55	0.0628308	1	1	1
1765	psme_1_1_022067_261	Psme_SNP_isotig19285_261	13763437	0	260	1	0.442	0.438	0.119	0.338	0.8306	0.8596	0.8596	-0.0209	0.8346	1	0.008	0.008	0.431	0.027	0.991	0.012	2.356	0.186	2.617	0.222	1.897	0.13	115	114	31	0.781725	1	1	1
1766	psme_1_1_022071_1373	Psme_SNP_isotig19289_1373	13672393	20	240	0.923	0.479	0.521	0	0.26	0.501	0.2698	0.2563	0.3521	0.0004	0.1939	0.041	0.01	0.191	0.068	0.96	0.022	2.072	0.284	2.206	0.329	1.468	0.128	115	125	0	4.1912e-10	0	1	0
1767	psme_1_1_022074_497	Psme_SNP_isotig19292_497	74775361	3	257	0.988	0.42	0.455	0.125	0.352	0.874	0.9112	0.9112	-0.0022	0.9821	0.6031	0.018	0.008	0.555	0.06	0.99	0.012	1.019	0.1	1.189	0.146	1.078	0.1	108	117	32	1	1	1	1
1768	psme_1_1_022076_93	Psme_SNP_isotig19294_93	41735448	260	0	0	0	0	0	0	0.3316	0	0	0	0	0.1431	0.018	0.022	0.37	0.022	0.722	0.224	1.932	0.183	2.476	0.279	1.774	0.392					0	0	0
1769	psme_1_1_022080_372	Psme_SNP_isotig19298_372	71729510	0	260	1	0.204	0.477	0.319	0.442	0.916	0.9493	0.9493	-0.0333	0.7393	1	0.022	0.012	0.577	0.031	0.995	0.008	0.903	0.1	1.046	0.1	0.975	0.1	53	124	83	0.615439	1	1	1
1770	psme_1_1_022082_1349	Psme_SNP_isotig19300_1349	70643446	1	259	0.996	0.846	0.154	0	0.077	0.6597	0.5007	0.5007	0.0832	0.4053	0.4841	0	0.005	0.108	0.018	0.955	0.022	2.249	0.191	2.466	0.224	1.627	0.142	219	40	0	0.37767	1	1	1
1771	psme_1_1_022083_688	Psme_SNP_isotig19301_688	43725458	11	249	0.958	0.008	0.378	0.614	0.197	0.7313	0.6983	0.6832	0.1942	0.0522	0.2592	0.017	0.021	0.67	0.118	0.991	0.006	1.036	0.1	1.571	0.29	1.359	0.235	2	94	153	0.00116189	1	1	1
1772	psme_1_1_022086_799	Psme_SNP_isotig19304_799	29649428	10	250	0.962	0.192	0.504	0.304	0.444	0.8061	0.8248	0.8248	0.0208	0.8352	0.3553	0.015	0.012	0.588	0.106	0.993	0.008	0.847	0.1	1.052	0.1	1.016	0.1	48	126	76	0.798436	1	1	1
1773	psme_1_1_022090_315	Psme_SNP_isotig19308_315	15733336	1	259	0.996	0.193	0.564	0.243	0.475	0.8317	0.861	0.861	0.1303	0.1927	0.688	0.013	0.01	0.633	0.044	0.995	0.009	1.121	0.1	1.429	0.1	1.337	0.1	50	146	63	0.0460946	1	1	1
1774	psme_1_1_022092_116	Psme_SNP_isotig19310_116	63650412	0	260	1	0.946	0.054	0	0.027	0.8938	0.8832	0.8832	0.0136	0.892	1	0.004	0.005	0.481	0.025	0.974	0.022	0.772	0.1	0.779	0.1	0.624	0.1	246	14	0	1	1	1	1
1775	psme_1_1_022093_835	Psme_SNP_isotig19311_835	74779338	0	260	1	1	0	0	0	0.9073	0.5162	0.5162	0	1	1	0.017	0.005	0.496	0.022	0.975	0.022	0.891	0.1	1.089	0.123	0.89	0.1	260	0	0	1	1	0	0
1776	psme_1_1_022096_1018	Psme_SNP_isotig19314_1018	36761449	0	260	1	0.035	0.269	0.696	0.169	0.9374	0.9647	0.9647	-0.0425	0.6708	0.914	0.007	0.017	0.437	0.03	0.991	0.007	0.829	0.1	0.803	0.1	0.646	0.1	9	70	181	0.507074	1	1	1
1777	psme_1_1_022097_148	Psme_SNP_isotig19315_148	25622302	0	260	1	0.458	0.404	0.138	0.34	0.8183	0.8426	0.8426	-0.1007	0.3141	0.7629	0.006	0.008	0.439	0.048	0.996	0.011	1.449	0.141	1.498	0.138	1.162	0.1	119	105	36	0.127836	1	1	1
1778	psme_1_1_022098_154	Psme_SNP_isotig19316_154	49654361	0	260	1	0.154	0.412	0.435	0.36	0.8164	0.84	0.84	-0.1065	0.2869	0.577	0.037	0.02	0.811	0.022	0.992	0.009	0.278	0.1	0.567	0.1	0.731	0.1	40	107	113	0.105365	1	1	1
1779	psme_1_1_022100_1873	Psme_SNP_isotig19318_1873	22806509	0	260	1	0.331	0.496	0.173	0.421	0.833	0.8627	0.8627	0.0176	0.8602	1	0.017	0.008	0.514	0.017	0.994	0.01	1.511	0.105	1.679	0.12	1.359	0.1	86	129	45	0.898717	1	1	1
1780	psme_1_1_022100_1882	Psme_SNP_isotig19318_1882	20718343	0	260	1	0.335	0.492	0.173	0.419	0.9346	0.9629	0.9629	0.011	0.9124	1	0.023	0.011	0.49	0.024	0.979	0.018	0.46	0.1	0.432	0.1	0.379	0.1	87	128	45	0.899216	1	1	1
1781	psme_1_1_022101_1197	Psme_SNP_isotig19319_1197	72717450	19	241	0.927	0.311	0.544	0.145	0.417	0.6534	0.5504	0.5504	0.1179	0.2383	0.3275	0.029	0.011	0.462	0.122	0.965	0.013	1.737	0.175	1.804	0.219	1.339	0.1	75	131	35	0.0848962	1	1	1
1782	psme_1_1_022103_453	Psme_SNP_isotig19321_453	49711399	0	260	1	0	0	1	0	0.8449	0.4382	0.4382	0	1	0.9486	0.024	0.022	0.485	0.022	0.946	0.026	1.227	0.116	1.525	0.172	1.179	0.1	0	0	260	1	1	0	0
1783	psme_1_1_022111_53	Psme_SNP_isotig19329_53	41622320	27	233	0.896	0.176	0.528	0.296	0.44	0.6462	0.5369	0.491	0.0713	0.4761	0.2627	0.008	0.01	0.437	0.146	0.913	0.036	0.837	0.109	0.866	0.131	0.698	0.1	41	123	69	0.35156	1	1	1
1784	psme_1_1_022122_523	Psme_SNP_isotig19340_523	22627321	1	259	0.996	0.181	0.409	0.409	0.386	0.9127	0.9468	0.9468	-0.1367	0.1717	0.7871	0.006	0.01	0.526	0.052	0.996	0.008	1.246	0.1	1.373	0.111	1.198	0.1	47	106	106	0.0354584	1	1	1
1785	psme_1_1_022126_176	Psme_SNP_isotig19344_176	39671348	1	259	0.996	0.432	0.483	0.085	0.326	0.8979	0.9343	0.9343	0.0978	0.328	0.8375	0.017	0.009	0.571	0.037	0.991	0.013	0.766	0.1	0.848	0.1	0.806	0.1	112	125	22	0.156646	1	1	1
1786	psme_1_1_022130_380	Psme_SNP_isotig19348_380	63636478	3	257	0.988	0.249	0.51	0.241	0.496	0.8884	0.9255	0.9255	0.0195	0.8453	1	0.049	0.01	0.548	0.03	0.974	0.012	0.674	0.1	0.703	0.1	0.67	0.1	64	131	62	0.803651	1	1	1
1787	psme_1_1_022132_1350	Psme_SNP_isotig19350_1350	51712395	0	260	1	0.938	0.062	0	0.031	0.8731	0.858	0.858	0.0207	0.8361	0.7143	0.063	0.012	0.607	0.03	0.98	0.022	0.284	0.1	0.338	0.1	0.346	0.1	244	16	0	1	1	1	1
1788	psme_1_1_022132_1719	Psme_SNP_isotig19350_1719	43679348	0	260	1	0.877	0.108	0.015	0.069	0.8468	0.8804	0.8804	-0.1628	0.1035	0.6628	0.038	0.007	0.667	0.025	0.968	0.02	0.59	0.1	0.781	0.1	0.88	0.1	228	28	4	0.0243586	1	1	1
1789	psme_1_1_022133_177	Psme_SNP_isotig19351_177	20676330	1	259	0.996	0.355	0.537	0.108	0.376	0.8222	0.8481	0.8481	0.1432	0.1523	0.8312	0.064	0.02	0.665	0.026	0.986	0.013	0.532	0.1	0.663	0.1	0.707	0.1	92	139	28	0.0247549	1	1	1
1790	psme_1_1_022134_872	Psme_SNP_isotig19352_872	66720500	3	257	0.988	0.84	0.144	0.016	0.088	0.5135	0.3179	0.3179	-0.0986	0.3242	0.3675	0.014	0.006	0.342	0.037	0.609	0.036	1.148	0.1	1.357	0.13	1.406	0.119	216	37	4	0.112453	1	1	1
1791	psme_1_1_022135_407	Psme_SNP_isotig19353_407	22667418	0	260	1	0.65	0.312	0.038	0.194	0.8054	0.8238	0.8238	-0.0047	0.9625	0.8088	0.01	0.006	0.479	0.041	0.974	0.02	1.546	0.112	1.663	0.141	1.373	0.103	169	81	10	1	1	1	1
1792	psme_1_1_022139_1416	Psme_SNP_isotig19357_1416	42723436	1	259	0.996	0.293	0.514	0.193	0.45	0.8567	0.8922	0.8922	0.0375	0.7078	0.8728	0.032	0.01	0.644	0.028	0.981	0.011	0.64	0.1	0.82	0.1	0.865	0.1	76	133	50	0.615865	1	1	1
1793	psme_1_1_022140_740	Psme_SNP_isotig19358_740	62775405	0	260	1	0	0	1	0	0.8138	0.4018	0.4018	0	1	1	0.025	0.022	0.505	0.022	0.986	0.024	1.589	0.151	2.01	0.227	1.488	0.115	0	0	260	1	1	0	0
1794	psme_1_1_022141_76	Psme_SNP_isotig19359_76	26791426	0	260	1	0.938	0.058	0.004	0.033	0.9005	0.9366	0.9366	-0.0629	0.5291	0.6691	0.014	0.006	0.595	0.036	0.989	0.022	0.761	0.1	0.859	0.1	0.846	0.1	244	15	1	0.236741	1	1	1
1795	psme_1_1_022143_118	Psme_SNP_isotig19361_118	47646371	0	260	1	0.035	0.327	0.638	0.198	0.8717	0.9089	0.9089	0.0291	0.7712	0.7723	0.024	0.021	0.556	0.036	0.958	0.016	0.197	0.1	0.226	0.1	0.25	0.1	9	85	166	0.844804	1	1	1
1796	psme_1_1_022147_145	Psme_SNP_isotig19365_145	62805482	3	257	0.988	0	0	1	0	0.5673	0.1892	0.1892	0	1	0.3649	0.018	0.022	0.371	0.022	0.724	0.074	3.454	0.328	4.604	0.519	2.995	0.343	0	0	257	1	1	0	0
1797	psme_1_1_022149_308	Psme_SNP_isotig19367_308	58724319	11	249	0.958	0.056	0.145	0.799	0.129	0.8053	0.8237	0.8171	-0.3544	0.0004	0.3463	0.015	0.018	0.548	0.103	0.983	0.022	0.462	0.1	0.691	0.1	0.613	0.1	14	36	199	1.61391e-06	0	1	0
1798	psme_1_1_022151_363	Psme_SNP_isotig19369_363	43801310	245	15	0.058	0.067	0.6	0.333	0.367	0.4311	0.1764	0.1565	0.2919	0.0035	0.2161	0.263	0.041	0.525	0.061	0.802	0.067	0.05	0.1	0.054	0.1	0.051	0.1	1	9	5	0.577811	1	0	0
1799	psme_1_1_022154_498	Psme_SNP_isotig19372_498	58798387	31	229	0.881	0.297	0.463	0.24	0.472	0.4872	0.2836	0.2507	-0.0712	0.4762	0.2328	0.027	0.01	0.298	0.058	0.604	0.073	0.776	0.1	0.862	0.1	0.833	0.1	68	106	55	0.289876	1	1	1
1800	psme_1_1_022156_854	Psme_SNP_isotig19374_854	27722403	0	260	1	1	0	0	0	0.5547	0.1817	0.1817	0	1	0.671	0.329	0.026	0.656	0.022	0.983	0.022	2.029	0.166	2.562	0.289	1.79	0.156	260	0	0	1	1	0	0
1801	psme_1_1_022158_691	Psme_SNP_isotig19376_691	64620435	0	260	1	0.012	0.223	0.765	0.123	0.9261	0.957	0.957	0.0334	0.7382	1	0.005	0.021	0.506	0.028	0.995	0.006	0.766	0.1	0.897	0.1	0.795	0.1	3	58	199	0.7772	1	1	1
1802	psme_1_1_022159_75	Psme_SNP_isotig19377_75	65615466	154	106	0.408	0.858	0.019	0.123	0.132	0.8125	0.8343	0.8343	-0.9173	0	1	0.025	0.01	0.467	0.022	0.947	0.024	0.563	0.1	0.99	0.11	0.523	0.1	91	2	13	3.90987e-15	0	0	0
1803	psme_1_1_022165_94	Psme_SNP_isotig19383_94	16657396	0	260	1	0	0	1	0	0.7135	0.2992	0.2992	0	1	0.973	0.022	0.022	0.457	0.022	0.893	0.013	2.774	0.263	3.643	0.411	2.458	0.199	0	0	260	1	1	0	0
1804	psme_1_1_022167_2296	Psme_SNP_isotig19385_2296	27773357	128	132	0.508	1	0	0	0	0.7152	0.207	0.1609	0	1	0.6405	0.125	0.044	0.552	0.022	0.978	0.022	0.062	0.1	0.068	0.1	0.093	0.1	132	0	0	1	1	0	0
1805	psme_1_1_022167_65	Psme_SNP_isotig19385_65	31752373	0	260	1	0.835	0.15	0.015	0.09	0.8591	0.895	0.895	-0.0875	0.3814	0.6711	0.038	0.015	0.645	0.029	0.977	0.02	0.275	0.1	0.353	0.1	0.365	0.1	217	39	4	0.140536	1	1	1
1806	psme_1_1_022171_393	Psme_SNP_isotig19389_393	44794506	0	260	1	0	0	1	0	0.8234	0.4128	0.4128	0	1	1	0.025	0.022	0.507	0.022	0.989	0.005	1.53	0.145	1.93	0.218	1.438	0.1	0	0	260	1	1	0	0
1807	psme_1_1_022176_1287	Psme_SNP_isotig19394_1287	46673390	16	244	0.938	0.25	0.75	0	0.375	0.4864	0.2538	0.2207	0.6	0	0.2411	0.012	0.009	0.122	0.037	0.956	0.022	1.819	0.119	2.03	0.225	1.404	0.123	61	183	0	4.92236e-26	0	1	0
1808	psme_1_1_022178_844	Psme_SNP_isotig19396_844	48771472	0	260	1	0.046	0.338	0.615	0.215	0.897	0.9335	0.9335	0.0014	0.9888	1	0.026	0.016	0.621	0.025	0.991	0.006	0.759	0.1	0.939	0.1	0.933	0.1	12	88	160	1	1	1	1
1809	psme_1_1_022182_2183	Psme_SNP_isotig19400_2183	42653472	0	260	1	0.115	0.438	0.446	0.335	0.8942	0.931	0.931	-0.0153	0.878	1	0.023	0.015	0.464	0.024	0.985	0.009	1.294	0.1	1.343	0.1	1.101	0.1	30	114	116	0.782045	1	1	1
1810	psme_1_1_022187_1150	Psme_SNP_isotig19405_1150	19754431	1	259	0.996	0.429	0.494	0.077	0.324	0.902	0.9378	0.9378	0.1276	0.2019	0.8944	0.02	0.008	0.542	0.035	0.987	0.015	0.506	0.1	0.542	0.1	0.53	0.1	111	128	20	0.0474157	1	1	1
1811	psme_1_1_022187_184	Psme_SNP_isotig19405_184	53685432	0	260	1	1	0	0	0	0.9123	0.5227	0.5227	0	1	1	0.008	0.005	0.492	0.022	0.975	0.022	0.956	0.1	1.17	0.132	0.944	0.1	260	0	0	1	1	0	0
1812	psme_1_1_022191_70	Psme_SNP_isotig19409_70	10628349	27	233	0.896	1	0	0	0	0.5665	0.1887	0.1883	0	1	0.2782	0.253	0.109	0.617	0.022	0.981	0.022	1.95	0.501	2.458	0.277	1.731	0.151	233	0	0	1	1	0	0
1813	psme_1_1_022192_141	Psme_SNP_isotig19410_141	31701400	260	0	0	0	0	0	0	0.4408	0	0	0	0	0.1802	0.331	0.159	0.657	0.022	0.983	0.022	1.994	0.232	2.516	0.284	1.764	0.154					0	0	0
1814	psme_1_1_022198_836	Psme_SNP_isotig19416_836	19638492	0	260	1	0.985	0.015	0	0.008	0.8518	0.8294	0.8294	0	0.9999	0.9243	0.021	0.008	0.572	0.022	0.979	0.022	0.76	0.1	0.866	0.1	0.718	0.1	256	4	0	1	1	1	1
1815	psme_1_1_022199_2108	Psme_SNP_isotig19417_2108	62605310	2	258	0.992	0.229	0.481	0.291	0.469	0.7892	0.7986	0.7986	-0.035	0.726	0.8559	0.035	0.01	0.477	0.042	0.981	0.009	2.137	0.147	2.287	0.169	1.724	0.1	59	124	75	0.616994	1	1	1
1816	psme_1_1_022202_142	Psme_SNP_isotig19420_142	24661330	1	259	0.996	0.853	0.143	0.004	0.075	0.7656	0.7596	0.7596	0.0258	0.7964	0.765	0.087	0.012	0.431	0.033	0.911	0.022	0.603	0.1	0.565	0.1	0.577	0.1	221	37	1	1	1	1	1
1817	psme_1_1_022205_431	Psme_SNP_isotig19423_431	73756354	1	259	0.996	0.49	0.429	0.081	0.295	0.8616	0.8977	0.8977	0.0296	0.7672	1	0.009	0.007	0.539	0.03	0.995	0.013	1.36	0.1	1.547	0.1	1.359	0.1	127	111	21	0.765098	1	1	1
1818	psme_1_1_022206_549	Psme_SNP_isotig19424_549	51773363	0	260	1	0.642	0.308	0.05	0.204	0.9053	0.9407	0.9407	-0.052	0.6028	1	0.031	0.008	0.446	0.031	0.975	0.016	0.947	0.1	0.919	0.1	0.759	0.1	167	80	13	0.443127	1	1	1
1819	psme_1_1_022210_2095	Psme_SNP_isotig19428_2095	64759505	1	259	0.996	0.077	0.363	0.56	0.259	0.8178	0.8419	0.8419	-0.0537	0.5912	1	0.033	0.018	0.509	0.016	0.988	0.007	1.977	0.279	2.377	0.191	1.833	0.13	20	94	145	0.417362	1	1	1
1820	psme_1_1_022213_1750	Psme_SNP_isotig19431_1750	38804383	87	173	0.665	0.347	0.647	0.006	0.329	0.3681	0.152	0.1518	0.4652	0	0.2489	0.403	0.121	0.827	0.044	0.991	0.022	0.173	0.1	0.11	0.1	0.105	0.1	60	112	1	1.98656e-11	0	0	0
1821	psme_1_1_022220_2291	Psme_SNP_isotig19438_2291	52713342	0	260	1	0	0	1	0	0.9006	0.5076	0.5076	0	1	1	0.024	0.022	0.49	0.022	0.955	0.021	0.454	0.1	0.528	0.1	0.481	0.1	0	0	260	1	1	0	0
1822	psme_1_1_022222_171	Psme_SNP_isotig19440_171	15672331	1	259	0.996	0.054	0.378	0.568	0.243	0.8199	0.8449	0.8449	0.0278	0.7812	1	0.012	0.015	0.608	0.028	0.99	0.007	1.413	0.115	1.751	0.111	1.59	0.1	14	98	147	0.737477	1	1	1
1823	psme_1_1_022223_95	Psme_SNP_isotig19441_95	13612405	1	259	0.996	0.174	0.444	0.382	0.396	0.8204	0.8456	0.8456	-0.0716	0.4739	0.486	0.024	0.01	0.482	0.061	0.926	0.03	0.485	0.1	0.53	0.1	0.507	0.1	45	115	99	0.244648	1	1	1
1824	psme_1_1_022224_640	Psme_SNP_isotig19442_640	41657384	0	260	1	0.435	0.4	0.165	0.365	0.8914	0.9283	0.9283	-0.1375	0.1692	1	0.04	0.01	0.56	0.027	0.972	0.012	0.887	0.1	0.992	0.1	0.926	0.1	113	104	43	0.0319121	1	1	1
1825	psme_1_1_022225_608	Psme_SNP_isotig19443_608	44767402	8	252	0.969	0.766	0.234	0	0.117	0.6305	0.4512	0.4512	0.1325	0.1852	0.2839	0.005	0.008	0.146	0.042	0.957	0.022	2.08	0.277	2.244	0.332	1.498	0.131	193	59	0	0.0316758	1	1	1
1826	psme_1_1_022227_436	Psme_SNP_isotig19445_436	25762331	260	0	0	0	0	0	0	0.5791	0	0	0	0	0.3251	0.028	0.022	0.567	0.104	0.978	0.022	0.03	0.1	0.03	0.1	0.046	0.1					0	0	0
1827	psme_1_1_022229_366	Psme_SNP_isotig19447_366	17737396	32	228	0.877	0	0	1	0	0.5473	0.1774	0.1774	0	1	0.2743	0.018	0.022	0.363	0.022	0.708	0.103	3.059	0.29	4.044	0.456	2.685	0.321	0	0	228	1	1	0	0
1828	psme_1_1_022232_1238	Psme_SNP_isotig19450_1238	13601470	8	252	0.969	0	0	1	0	0.5589	0.1841	0.1841	0	1	0.375	0.018	0.022	0.359	0.022	0.701	0.069	1.981	0.188	2.544	0.287	1.815	0.198	0	0	252	1	1	0	0
1829	psme_1_1_022235_122	Psme_SNP_isotig19453_122	21609403	15	245	0.942	0.094	0.424	0.482	0.306	0.5378	0.3523	0.3404	-0.0008	0.9937	0.2601	0.295	0.06	0.655	0.079	0.992	0.007	2.176	0.21	2.133	0.267	1.859	0.236	23	104	118	1	1	1	1
1830	psme_1_1_022240_1252	Psme_SNP_isotig19458_1252	23735448	36	224	0.862	0.888	0.098	0.013	0.063	0.6416	0.4697	0.3924	-0.1594	0.111	0.1934	0.111	0.087	0.525	0.127	0.976	0.022	1.856	0.425	1.334	0.255	0.819	0.1	199	22	3	0.0428977	1	1	1
1831	psme_1_1_022240_856	Psme_SNP_isotig19458_856	31796345	260	0	0	0	0	0	0	0.237	0	0	0	0	0.1638	0.029	0.018	0.247	0.022	0.466	0.111	1.465	0.125	2.378	0.268	2.257	0.327					0	0	0
1832	psme_1_1_022243_262	Psme_SNP_isotig19461_262	43628363	12	248	0.954	0.23	0.762	0.008	0.389	0.6059	0.4633	0.3793	0.603	0	0.2807	0.009	0.013	0.484	0.156	0.984	0.021	1.047	0.167	1.304	0.172	0.931	0.1	57	189	2	3.57174e-25	0	1	0
1833	psme_1_1_022244_1071	Psme_SNP_isotig19462_1071	48733473	0	260	1	1	0	0	0	0.8452	0.4385	0.4385	0	1	1	0.007	0.005	0.491	0.022	0.975	0.022	1.356	0.1	1.684	0.19	1.271	0.111	260	0	0	1	1	0	0
1834	psme_1_1_022244_750	Psme_SNP_isotig19462_750	67685374	0	260	1	0.031	0.281	0.688	0.171	0.9121	0.9463	0.9463	-0.0104	0.9172	1	0.022	0.018	0.585	0.022	0.987	0.006	1.143	0.1	1.338	0.1	1.232	0.1	8	73	179	0.827932	1	1	1
1835	psme_1_1_022247_218	Psme_SNP_isotig19465_218	12734426	0	260	1	0.004	0.258	0.738	0.133	0.7906	0.7341	0.7341	0.1195	0.232	0.3666	0.032	0.022	0.645	0.089	0.993	0.006	0.858	0.1	1.136	0.17	1.121	0.108	1	67	192	0.0596063	1	1	1
1836	psme_1_1_022250_196	Psme_SNP_isotig19468_196	22775375	0	260	1	0	0	1	0	0.866	0.4638	0.4638	0	1	0.7321	0.024	0.022	0.491	0.022	0.958	0.041	1.106	0.105	1.366	0.154	1.074	0.1	0	0	260	1	1	0	0
1837	psme_1_1_022251_2453	Psme_SNP_isotig19469_2453	62725448	3	257	0.988	1	0	0	0	0.5906	0.2038	0.2038	0	1	0.5294	0.278	0.044	0.63	0.022	0.982	0.022	1.39	0.181	1.728	0.195	1.298	0.113	257	0	0	1	1	0	0
1838	psme_1_1_022251_520	Psme_SNP_isotig19469_520	34806431	34	226	0.869	0.779	0.181	0.04	0.131	0.5092	0.3121	0.3027	-0.2007	0.0448	0.2534	0.41	0.075	0.72	0.047	0.99	0.017	2.203	0.29	1.858	0.191	1.565	0.119	176	41	9	0.0054061	1	1	1
1839	psme_1_1_022252_368	Psme_SNP_isotig19470_368	22803477	1	259	0.996	0.054	0.363	0.583	0.236	0.896	0.9326	0.9326	0.0079	0.9373	0.8573	0.021	0.016	0.622	0.035	0.988	0.007	0.593	0.1	0.699	0.1	0.729	0.1	14	94	151	1	1	1	1
1840	psme_1_1_022255_2111	Psme_SNP_isotig19473_2111	66680457	19	241	0.927	0.137	0.485	0.378	0.38	0.6105	0.4715	0.3554	0.0306	0.7592	0.2681	0.024	0.012	0.435	0.072	0.812	0.068	0.627	0.1	0.701	0.1	0.708	0.1	33	117	91	0.683203	1	1	1
1841	psme_1_1_022258_2057	Psme_SNP_isotig19476_2057	32762462	0	260	1	0.327	0.492	0.181	0.427	0.7856	0.793	0.793	0.0061	0.9513	1	0.033	0.012	0.488	0.025	0.965	0.016	2.145	0.152	2.418	0.166	1.865	0.129	85	128	47	1	1	1	1
1842	psme_1_1_022263_856	Psme_SNP_isotig19481_856	44786377	13	247	0.95	0.02	0.259	0.721	0.15	0.7428	0.7192	0.7192	0.0172	0.8631	0.2323	0.021	0.02	0.761	0.095	0.996	0.006	0.624	0.1	1.113	0.201	1.243	0.156	5	64	178	1	1	1	1
1843	psme_1_1_022276_1003	Psme_SNP_isotig19494_1003	72748336	15	245	0.942	0.237	0.457	0.306	0.465	0.5781	0.4156	0.4143	-0.0813	0.4163	0.2581	0.258	0.072	0.6	0.061	0.995	0.008	1.616	0.217	1.482	0.164	1.154	0.109	58	112	75	0.2012	1	1	1
1844	psme_1_1_022278_592	Psme_SNP_isotig19496_592	16657451	0	260	1	1	0	0	0	0.616	0.221	0.221	0	1	0.474	0.201	0.06	0.59	0.022	0.98	0.022	1.964	0.161	2.476	0.279	1.741	0.152	260	0	0	1	1	0	0
1845	psme_1_1_022282_88	Psme_SNP_isotig19500_88	50733488	260	0	0	0	0	0	0	0.3314	0	0	0	0	0.212	0.44	0.104	0.795	0.064	0.99	0.022	0.063	0.1	0.072	0.1	0.098	0.1					0	0	0
1846	psme_1_1_022283_477	Psme_SNP_isotig19501_477	16657302	0	260	1	0.235	0.512	0.254	0.49	0.944	0.969	0.969	0.0235	0.8146	1	0.006	0.01	0.592	0.02	0.998	0.01	0.665	0.1	0.77	0.1	0.759	0.1	61	133	66	0.803944	1	1	1
1847	psme_1_1_022286_318	Psme_SNP_isotig19504_318	32748402	1	259	0.996	0.05	0.39	0.56	0.245	0.7904	0.8006	0.8006	0.0536	0.5921	0.7322	0.126	0.02	0.641	0.034	0.971	0.012	0.289	0.1	0.327	0.1	0.342	0.1	13	101	145	0.501359	1	1	1
1848	psme_1_1_022288_513	Psme_SNP_isotig19506_513	37705437	1	259	0.996	0.174	0.591	0.236	0.469	0.6944	0.6285	0.5817	0.186	0.0629	0.3982	0.003	0.01	0.367	0.081	0.99	0.01	1.764	0.118	1.817	0.275	1.159	0.1	45	153	61	0.00400643	1	1	1
1849	psme_1_1_022299_226	Psme_SNP_isotig19517_226	45705409	260	0	0	0	0	0	0	0.4575	0	0	0	0	0.3784	0.014	0.022	0.283	0.022	0.553	0.049	2.307	0.219	2.993	0.338	2.082	0.158					0	0	0
1850	psme_1_1_022312_1894	Psme_SNP_isotig19530_1894	34648500	1	259	0.996	0.127	0.475	0.398	0.365	0.7423	0.7183	0.7183	0.0247	0.8053	0.8165	0.015	0.013	0.321	0.024	0.989	0.008	1.653	0.126	1.521	0.101	0.991	0.1	33	123	103	0.78865	1	1	1
1851	psme_1_1_022316_677	Psme_SNP_isotig19534_677	29710472	1	259	0.996	0.324	0.506	0.17	0.423	0.8006	0.8165	0.8165	0.0363	0.7166	0.9171	0.016	0.008	0.454	0.04	0.985	0.01	1.651	0.153	1.722	0.149	1.371	0.1	84	131	44	0.611633	1	1	1
1852	psme_1_1_022321_1880	Psme_SNP_isotig19539_1880	11636384	0	260	1	0.469	0.423	0.108	0.319	0.906	0.9413	0.9413	-0.0266	0.7901	0.7077	0.03	0.009	0.51	0.056	0.992	0.012	0.953	0.12	0.944	0.11	0.814	0.1	122	110	28	0.669619	1	1	1
1853	psme_1_1_022327_128	Psme_SNP_isotig19545_128	15679472	2	258	0.992	0.651	0.31	0.039	0.194	0.7656	0.7596	0.7596	-0.0077	0.9387	0.5246	0.055	0.016	0.433	0.056	0.917	0.02	0.674	0.1	0.649	0.1	0.519	0.1	168	80	10	0.843775	1	1	1
1854	psme_1_1_022327_538	Psme_SNP_isotig19545_538	33768377	0	260	1	0.969	0.031	0	0.015	0.8693	0.8531	0.8531	0.0009	0.993	0.8175	0.02	0.005	0.589	0.025	0.979	0.022	1.38	0.131	1.616	0.167	1.197	0.104	252	8	0	1	1	1	1
1855	psme_1_1_022331_269	Psme_SNP_isotig19549_269	45630381	0	260	1	0.019	0.177	0.804	0.108	0.8243	0.851	0.851	-0.0793	0.4275	0.9528	0.011	0.019	0.495	0.032	0.984	0.006	1.822	0.163	1.945	0.164	1.525	0.1	5	46	209	0.193936	1	1	1
1856	psme_1_1_022338_219	Psme_SNP_isotig19556_219	43782323	18	242	0.931	0.244	0.459	0.298	0.473	0.5202	0.3271	0.3093	-0.08	0.4238	0.2476	0.071	0.025	0.41	0.043	0.685	0.068	0.906	0.1	1.084	0.1	1.144	0.102	59	111	72	0.245361	1	1	1
1857	psme_1_1_022340_54	Psme_SNP_isotig19558_54	72779354	1	259	0.996	0.189	0.498	0.313	0.438	0.8283	0.8565	0.8565	0.0116	0.9078	0.4446	0.023	0.011	0.569	0.078	0.967	0.012	0.613	0.1	0.714	0.1	0.669	0.1	49	129	81	0.899996	1	1	1
1858	psme_1_1_022342_1990	Psme_SNP_isotig19560_1990	14601341	0	260	1	0.131	0.381	0.488	0.321	0.9282	0.9585	0.9585	-0.1267	0.205	0.8958	0.007	0.012	0.478	0.041	0.997	0.007	1.228	0.1	1.275	0.1	1.063	0.1	34	99	127	0.0460831	1	1	1
1859	psme_1_1_022345_1842	Psme_SNP_isotig19563_1842	17778303	0	260	1	0.992	0.008	0	0.004	0.9282	0.9191	0.9191	0	1	1	0.029	0.01	0.481	0.022	0.974	0.022	0.311	0.1	0.315	0.1	0.303	0.1	258	2	0	1	1	1	1
1860	psme_1_1_022352_527	Psme_SNP_isotig19570_527	61677329	0	260	1	0	0.012	0.988	0.006	0.9151	0.9063	0.9063	0	1	1	0.029	0.022	0.577	0.022	0.993	0.005	0.844	0.1	1.066	0.116	0.957	0.1	0	3	257	1	1	1	1
1861	psme_1_1_022353_569	Psme_SNP_isotig19571_569	17656333	1	259	0.996	0.579	0.402	0.019	0.22	0.8634	0.8998	0.8998	0.1697	0.0897	0.916	0.005	0.007	0.55	0.029	0.992	0.019	0.913	0.1	1.033	0.1	0.922	0.1	150	104	5	0.00612054	1	1	1
[truncated: 6,210 more rows]

## Sheet: Variable descriptions (S8)
Variable descriptions
Row	Row index of the SNP
[truncated: 35 more rows]
